# Supplementary material for: In silico guided reconstruction and analysis of ICAM-1-binding var genes from Plasmodium falciparum
Source: Sci Rep. 2018 Feb 19;8:3282. doi: 10.1038/s41598-018-21591-8 (PMC5818487; doi:10.1038/s41598-018-21591-8)
Supplement: Supplementary file 2 — Supplementary data file [file 41598_2018_21591_MOESM2_ESM.xlsx]

## Sheet: Flow assays - BC12
Date	2015-12-03						2015-12-12						2016-05-22
Parasites	BC12 x6						BC12 x6						BC12 x6
	Done by Eilidh at LSTM						Done by Eilidh at LSTM						Done by Eilidh at LSTM
Protein	ICAM-1 ref, S22A, Kilifi, L42A, L44A						ICAM-1 ref, S22A, Kilifi, L42A, L44A						ICAM-1 ref, S22A, Kilifi, L42A, L44A
50 ug/ml
Flow chamber used	Cellix Vena8+ Fluor biochip						Cellix Vena8+ Fluor biochip						Cellix Vena8+ Fluor biochip
Parasitaemia	0.03						0.03						0.03
Haematocrit	0.02						0.02						0.02
Antibodies	None						None						None
Buffer used	Binding buffer						Binding buffer						Binding buffer
running order	1	2	3	4	5		1	2	3	4	5		1	2	3	4	5
channel no.	8 (chip1)	1	2	3	4		8 (chip1)	1	2	3	4		8 (chip1)	1	2	3	4
protein	ICAM-1 Ref	ICAM-1 S22A	ICAM-1 Kilifi	ICAM-1 L42A	ICAM-1 L44A		ICAM-1 Ref	ICAM-1 S22A	ICAM-1 Kilifi	ICAM-1 L42A	ICAM-1 L44A		ICAM-1 Ref	ICAM-1 S22A	ICAM-1 Kilifi	ICAM-1 L42A	ICAM-1 L44A
parasites	BC12	BC12	BC12	BC12	BC12		BC12	BC12	BC12	BC12	BC12		BC12	BC12	BC12	BC12	BC12
Antibody	--	--	--	--	--		--	--	--	--	--		--	--	--	--	--
	--	--	--	--	--		--	--	--	--	--		--	--	--	--	--
For all channels		--	--	--				--	--	--				--	--	--
Only 4 rows of squares counted		only	only					only	only					only	only
Extra multiplication of 2.5
counts/large square	149	106	46	90	31		130	125	73	123	34		279	350	312	254	192
	200	106	70	86	44		140	106	113	121	65		280	326	303	221	200
	225	100	102	99	48		137	117	139	102	54		310	350	325	253	192
	255	100	129	89	65		137	111	101	98	72		302	322	215	227	179
	241	105	118	81	52		119	139	108	109	67		313	288	210	229	167
	239	90	122	93	59		105	112	89	95	84		282	294	213	200	182
	219	97	123	96	66		103	121	105	83	66		265	315	206	214	173
		81	118	105	49		105	109	114	116	14		263	303	199	180	140
		85	107	113	65		138	125	107	113	34		248	309	194	194	157
		94	116	87	73		178	126	103	110	6		293	297	170	217	158
counts/sqmm	1585.11	1127.66	489.362	957.447	329.787		1382.98	1329.79	776.596	1308.51	361.702		2968.09	3723.4	3319.15	2702.13	2042.55
	2127.66	1127.66	744.681	914.894	468.085		1489.36	1127.66	1202.13	1287.23	691.489		2978.72	3468.09	3223.4	2351.06	2127.66
	2393.62	1063.83	1085.11	1053.19	510.638		1457.45	1244.68	1478.72	1085.11	574.468		3297.87	3723.4	3457.45	2691.49	2042.55
	2712.77	1063.83	1372.34	946.809	691.489		1457.45	1180.85	1074.47	1042.55	765.957		3212.77	3425.53	2287.23	2414.89	1904.26
	2563.83	1117.02	1255.32	861.702	553.191		1265.96	1478.72	1148.94	1159.57	712.766		3329.79	3063.83	2234.04	2436.17	1776.6
	2542.55	957.447	1297.87	989.362	627.66		1117.02	1191.49	946.809	1010.64	893.617		3000	3127.66	2265.96	2127.66	1936.17
	2329.79	1031.91	1308.51	1021.28	702.128		1095.74	1287.23	1117.02	882.979	702.128		2819.15	3351.06	2191.49	2276.6	1840.43
	0	861.702	1255.32	1117.02	521.277		1117.02	1159.57	1212.77	1234.04	148.936		2797.87	3223.4	2117.02	1914.89	1489.36
	0	904.255	1138.3	1202.13	691.489		1468.09	1329.79	1138.3	1202.13	361.702		2638.3	3287.23	2063.83	2063.83	1670.21
	0	1000	1234.04	925.532	776.596		1893.62	1340.43	1095.74	1170.21	63.8298		3117.02	3159.57	1808.51	2308.51	1680.85
Average	2322.19	1025.53	1118.09	998.936	587.234		1323.71	1267.02	1119.15	1138.3	527.66		3086.63	3355.32	2496.81	2328.72	1851.06
St. Dev	1162.86	93.7137	282.953	102.463	135.106		242.061	107.025	181.289	133.061	278.508		226.02	232.328	595.535	252.867	199.466
n	7	10	10	10	10		10	10	10	10	10		10	10	10	10	10
SEM	439.519	29.6349	89.4777	32.4017	42.7242		76.5465	33.8444	57.3285	42.0777	88.0719		71.4739	73.4685	188.325	79.9636	63.0767
OVERVIEW	ICAM-1 Ref	ICAM-1 S22A	ICAM-1 Kilifi	ICAM-1 L42A	ICAM-1 L44A		ICAM-1 Ref	ICAM-1 Ref	ICAM-1 Kilifi	ICAM-1 L42A	ICAM-1 L44A		ICAM-1 Ref	ICAM-1 Ref	ICAM-1 Kilifi	ICAM-1 L42A	ICAM-1 L44A
	BC12	BC12	BC12	BC12	BC12		BC12	BC12	BC12	BC12	BC12		BC12	BC12	BC12	BC12	BC12
	--	--	--	--	--		--	--	--	--	--		--	--	--	--	--
Average	2322.19	1025.53	1118.09	998.936	587.234		1323.71	1267.02	1119.15	1138.3	527.66		3086.63	3355.32	2496.81	2328.72	1851.06
SEM	439.519	29.6349	89.4777	32.4017	42.7242		76.5465	33.8444	57.3285	42.0777	88.0719		71.4739	73.4685	188.325	79.9636	63.0767
% WT binding		44.1623	48.1479	43.017	25.288			95.7176	84.5465	85.9931	39.8622			108.705	80.8912	75.4456	59.9705

## Sheet: Flow assays - J1
Date	2015-12-09						2015-12-11						2016-05-22
Parasites	J1						J1						J1 x6
	Done by Eilidh at LSTM						Done by Eilidh at LSTM						Done by Eilidh at LSTM
Protein	ICAM-1 ref, S22A, Kilifi, L42A, L44A						ICAM-1 ref, S22A, Kilifi, L42A, L44A						ICAM-1 ref, S22A, Kilifi, L42A, L44A
50 ug/ml
Flow chamber used	Cellix Vena8+ Fluor biochip		2 chips (Ch 1+4)				Cellix Vena8+ Fluor biochip		2 chips (Ch 1+4)				Cellix Vena8+ Fluor biochip		2 chips (Ch 1+4)
Parasitaemia	0.03						0.03						0.03
Haematocrit	0.02						0.02						0.02
Antibodies	None						None						None
Buffer used	Binding buffer						Binding buffer						Binding buffer
running order	1	2	3	4	5		1	2	3	4	5		1	2	3	4	5
channel no.	8 (chip1)	1	2	3	4		8 (chip1)	1	2	3	4		8 (chip1)	1	2	3	4
protein	ICAM-1 Ref	ICAM-1 S22A	ICAM-1 Kilifi	ICAM-1 L42A	ICAM-1 L44A		ICAM-1 Ref	ICAM-1 S22A	ICAM-1 Kilifi	ICAM-1 L42A	ICAM-1 L44A		ICAM-1 Ref	ICAM-1 S22A	ICAM-1 Kilifi	ICAM-1 L42A	ICAM-1 L44A
parasites	J1	J1	J1	J1	J1		J1	J1	J1	J1	J1		J1	J1	J1	J1	J1
Antibody	--	--	--	--	--		--	--	--	--	--		--	--	--	--	--
	--	--	--	--	--		--	--	--	--	--		--	--	--	--	--
For all channels		--	--	--				--	--	--				--	--	--
Only 4 rows of squares counted		only	only					only	only					only	only
Extra multiplication of 2.5
counts/large square	149	111	108	37	57		102	89	96	48	84		199	204	158	62	87
	147	106	123	36	46		127	107	80	58	115		242	192	144	64	100
	152	89	91	52	61		120	105	111	58	87		251	205	151	94	102
	167	93	87	41	69		99	74	79	57	76		261	210	136	86	103
	137	79	97	50	80		114	78	79	57	86		295	220	132	88	95
	163	91	94	38	78		111	72	79	51	72		271	227	128	87	95
	153	87	100	46	93		130	81	73	49	67		253	238	105	72	89
	158	87	118	53	76		109	84	81	46	88		234	207	139	68	87
	170	96	110	49	70		129	76	100	46	54		225	214	116	63	83
	221	84	109		54		196	100	79	65	36		226	180	91	80	68
counts/sqmm	1585.11	1180.85	1148.94	393.617	606.383		1085.11	946.809	1021.28	510.638	893.617		2117.02	2170.21	1680.85	659.574	925.532
	1563.83	1127.66	1308.51	382.979	489.362		1351.06	1138.3	851.064	617.021	1223.4		2574.47	2042.55	1531.91	680.851	1063.83
	1617.02	946.809	968.085	553.191	648.936		1276.6	1117.02	1180.85	617.021	925.532		2670.21	2180.85	1606.38	1000	1085.11
	1776.6	989.362	925.532	436.17	734.043		1053.19	787.234	840.426	606.383	808.511		2776.6	2234.04	1446.81	914.894	1095.74
	1457.45	840.426	1031.91	531.915	851.064		1212.77	829.787	840.426	606.383	914.894		3138.3	2340.43	1404.26	936.17	1010.64
	1734.04	968.085	1000	404.255	829.787		1180.85	765.957	840.426	542.553	765.957		2882.98	2414.89	1361.7	925.532	1010.64
	1627.66	925.532	1063.83	489.362	989.362		1382.98	861.702	776.596	521.277	712.766		2691.49	2531.91	1117.02	765.957	946.809
	1680.85	925.532	1255.32	563.83	808.511		1159.57	893.617	861.702	489.362	936.17		2489.36	2202.13	1478.72	723.404	925.532
	1808.51	1021.28	1170.21	521.277	744.681		1372.34	808.511	1063.83	489.362	574.468		2393.62	2276.6	1234.04	670.213	882.979
	2351.06	893.617	1159.57	0	574.468		2085.11	1063.83	840.426	691.489	382.979		2404.26	1914.89	968.085	851.064	723.404
Average	1720.21	981.915	1103.19	475.177	727.66		1315.96	921.277	911.702	555.556	813.83		2613.83	2230.85	1382.98	808.511	1019.76
St. Dev	245.325	104.36	125.679	164.793	149.879		293.965	138.996	130.104	67.8872	227.849		286.645	176.669	221.113	127.482	112.524
n	10	10	10	10	10		10	10	10	10	10		10	10	10	10	7
SEM	77.5786	33.0016	39.7432	52.112	47.3958		92.9599	43.9545	41.1424	21.4678	72.0522		90.645	55.8677	69.922	40.3134	42.53
OVERVIEW	ICAM-1 Ref	ICAM-1 Ref	ICAM-1 Kilifi	ICAM-1 L42A	ICAM-1 L44A		ICAM-1 Ref	ICAM-1 Ref	ICAM-1 Kilifi	ICAM-1 L42A	ICAM-1 L44A		ICAM-1 Ref	ICAM-1 Ref	ICAM-1 Kilifi	ICAM-1 L42A	ICAM-1 L44A
	J1	J1	J1	J1	J1		J1	J1	J1	J1	J1		J1	J1	J1	J1	J1
	--	--	--	--	--		--	--	--	--	--		--	--	--	--	--
Average	1720.21	981.915	1103.19	475.177	727.66		1315.96	921.277	911.702	555.556	813.83		2613.83	2230.85	1382.98	808.511	1019.76
SEM	77.5786	33.0016	39.7432	52.112	47.3958		92.9599	43.9545	41.1424	21.4678	72.0522		90.645	55.8677	69.922	40.3134	42.53
% WT binding		57.081	64.1311	27.6232	42.3006			70.0081	69.2805	42.2168	61.8432			85.348	52.9101	30.932	39.0139

## Sheet: Flow assays - IT4var13
Date	2015-12-07						2015-12-14						2016-05-14						2016-05-15
Parasites	IT4var13		Test ICAM-1 + mutants				IT4var14		Test ICAM-1 + mutants				IT4var13		Test ICAM-1 + mutants				IT4var13		Test ICAM-1 + mutants
	Done by Eilidh at LSTM						Done by Eilidh at LSTM						Done by Eilidh at LSTM						Done by Eilidh at LSTM
Protein	ICAM-1 ref, S22A, Kilifi, L42A, L44A						ICAM-1 ref, S22A, Kilifi, L42A, L44A						ICAM-1 ref, S22A, Kilifi, L42A, L44A						ICAM-1 ref, S22A, Kilifi, L42A, L44A
50 ug/ml
Flow chamber used	Cellix Vena8+ Fluor biochip		2 chips (Ch 1+4)				Cellix Vena8+ Fluor biochip		2 chips (Ch 1+4)				Cellix Vena8+ Fluor biochip		2 chips (Ch 1+4)				Cellix Vena8+ Fluor biochip		2 chips (Ch 1+4)
Parasitaemia	0.03						0.03						0.03						0.03
Haematocrit	0.02						0.02						0.02						0.02
Antibodies	None						None						None						None
Buffer used	Binding buffer						Binding buffer						Binding buffer						Binding buffer
running order	1	2	3	4	5		1	2	3	4	5		1	2	3	4	5		1	2	3	4	5
channel no.	8 (chip1)	1	2	3	4		8 (chip1)	1	2	3	4		8 (chip1)	1	2	3	4		8 (chip1)	1	2	3	4
protein	ICAM-1 Ref	ICAM-1 S22A	ICAM-1 Kilifi	ICAM-1 L42A	ICAM-1 L44A		ICAM-1 Ref	ICAM-1 S22A	ICAM-1 Kilifi	ICAM-1 L42A	ICAM-1 L44A		ICAM-1 Ref	ICAM-1 S22A	ICAM-1 Kilifi	ICAM-1 L42A	ICAM-1 L44A		ICAM-1 Ref	ICAM-1 S22A	ICAM-1 Kilifi	ICAM-1 L42A	ICAM-1 L44A
parasites	IT4var13	IT4var13	IT4var13	IT4var13	IT4var13		IT4var13	IT4var13	IT4var13	IT4var13	IT4var13		IT4var13	IT4var13	IT4var13	IT4var13	IT4var13		IT4var13	IT4var13	IT4var13	IT4var13	IT4var13
Antibody	--	--	--	--	--		--	--	--	--	--		--	--	--	--	--		--	--	--	--	--
	--	--	--	--	--		--	--	--	--	--		--	--	--	--	--		--	--	--	--	--
For all channels		--	--	--				--	--	--				--	--	--				--	--	--
Only 4 rows of squares counted		only	only					only	only					only	only					only	only
Extra multiplication of 2.5
counts/large square	45	18	19	12	6		14	30	19	6	2		28	23	33	26	13		3	16	18	13	6
	45	15	16	11	5		29	32	16	20	9		91	32	21	21	10		8	13	17	11	6
	53	28	29	6	6		28	38	20	11	4		21	27	18	10	17		27	11	4	24	15
	45	29	33	5	7		28	40	28	17	8		18	26	23	15	14		18	16	19	7	6
	42	22	22	6	4		29	34	17	13	8		29	32	21	14	4		36	28	12	11	6
	41	28	28	5	8		41	43	19	12	6		15	25	17	18	9		20	28	25	11	19
	55	29	21	8	9		44	37	12	15	6		28	36	22	14	13		22	27	15	9	3
	75	31	27	14	11		63	48	21	13	8		29	23	19	10	6		32	32	32	18	13
	72	28	15	6	12		62	46	26	14	4		30	28	17	13	12		31	28	25	14	4
	100	28	23	9	13		59	44	32	15	10		26	37	22	25	12		35	34	17	21	9
counts/sqmm	478.723	191.489	202.128	127.66	63.8298		148.936	319.149	202.128	63.8298	21.2766		297.872	244.681	351.064	276.596	138.298		31.9149	170.213	191.489	138.298	63.8298
	478.723	159.574	170.213	117.021	53.1915		308.511	340.426	170.213	212.766	95.7447		968.085	340.426	223.404	223.404	106.383		85.1064	138.298	180.851	117.021	63.8298
	563.83	297.872	308.511	63.8298	63.8298		297.872	404.255	212.766	117.021	42.5532		223.404	287.234	191.489	106.383	180.851		287.234	117.021	42.5532	255.319	159.574
	478.723	308.511	351.064	53.1915	74.4681		297.872	425.532	297.872	180.851	85.1064		191.489	276.596	244.681	159.574	148.936		191.489	170.213	202.128	74.4681	63.8298
	446.809	234.043	234.043	63.8298	42.5532		308.511	361.702	180.851	138.298	85.1064		308.511	340.426	223.404	148.936	42.5532		382.979	297.872	127.66	117.021	63.8298
	436.17	297.872	297.872	53.1915	85.1064		436.17	457.447	202.128	127.66	63.8298		159.574	265.957	180.851	191.489	95.7447		212.766	297.872	265.957	117.021	202.128
	585.106	308.511	223.404	85.1064	95.7447		468.085	393.617	127.66	159.574	63.8298		297.872	382.979	234.043	148.936	138.298		234.043	287.234	159.574	95.7447	31.9149
	797.872	329.787	287.234	148.936	117.021		670.213	510.638	223.404	138.298	85.1064		308.511	244.681	202.128	106.383	63.8298		340.426	340.426	340.426	191.489	138.298
	765.957	297.872	159.574	63.8298	127.66		659.574	489.362	276.596	148.936	42.5532		319.149	297.872	180.851	138.298	127.66		329.787	297.872	265.957	148.936	42.5532
	1063.83	297.872	244.681	95.7447	138.298		627.66	468.085	340.426	159.574	106.383		276.596	393.617	234.043	265.957	127.66		372.34	361.702	180.851	223.404	95.7447
Average	609.574	272.34	247.872	87.234	86.1702		422.34	417.021	223.404	144.681	69.1489		335.106	307.447	226.596	176.596	117.021		246.809	247.872	195.745	147.872	92.5532
St. Dev	204.635	57.0029	62.4456	33.939	32.6742		180.681	64.5741	64.0265	39.5513	27.1224		229.115	54.1172	49.4042	61.0506	41.0491		119.394	89.2955	82.1288	57.9329	55.8553
n	7	10	10	10	10		10	10	10	10	10		10	10	10	10	10		10	10	10	10	10
SEM	77.3447	18.0259	19.747	10.7324	10.3325		57.1362	20.4201	20.247	12.5072	8.57687		72.4525	17.1134	15.623	19.3059	12.9809		37.7556	28.2377	25.9714	18.32	17.663
OVERVIEW	ICAM-1 Ref	ICAM-1 Ref	ICAM-1 Kilifi	ICAM-1 L42A	ICAM-1 L44A		ICAM-1 Ref	ICAM-1 Ref	ICAM-1 Kilifi	ICAM-1 L42A	ICAM-1 L44A		ICAM-1 Ref	ICAM-1 Ref	ICAM-1 Kilifi	ICAM-1 L42A	ICAM-1 L44A		ICAM-1 Ref	ICAM-1 Ref	ICAM-1 Kilifi	ICAM-1 L42A	ICAM-1 L44A
	IT4var13	IT4var13	IT4var13	IT4var13	IT4var13		IT4var13	IT4var13	IT4var13	IT4var13	IT4var13		IT4var13	IT4var13	IT4var13	IT4var13	IT4var13		IT4var13	IT4var13	IT4var13	IT4var13	IT4var13
	--	--	--	--	--		--	--	--	--	--		--	--	--	--	--		--	--	--	--	--
Average	609.574	272.34	247.872	87.234	86.1702		422.34	417.021	223.404	144.681	69.1489		335.106	307.447	226.596	176.596	117.021		246.809	247.872	195.745	147.872	92.5532
SEM	77.3447	18.0259	19.747	10.7324	10.3325		57.1362	20.4201	20.247	12.5072	8.57687		72.4525	17.1134	15.623	19.3059	12.9809		37.7556	28.2377	25.9714	18.32	17.663
% WT binding		44.6771	40.6632	14.3106	14.1361			98.7406	52.8967	34.2569	16.3728			91.746	67.619	52.6984	34.9206			100.431	79.3103	59.9138	37.5

## Sheet: Flow assays - Mean, SEM
		Experiment #
ICAM-1 protein	Parasite line	1	2	3	4		Mean	SD	n	SEM
D1D5	BC12	2322.2	1323.7	3086.63			2244.18	884.049	3	510.406
	J1	1720.2	1316	2613.83			1883.34	664.118	3	383.429
	IT4var13	609.6	422.3	335.106	246.809		403.454	154.984	4	77.4922
S22A	BC12	1025.5	1267	3355.32			1882.61	1281.11	3	739.649
	J1	981.9	921.3	2230.85			1378.02	739.197	3	426.776
	IT4var13	272.3	417	307.447	247.872		311.155	74.68	4	37.34
Kilifi	BC12	1118.1	1119.1	2496.81			1578	795.709	3	459.403
	J1	1103.2	911.7	1382.98			1132.63	237.013	3	136.84
	IT4var13	247.9	223.4	226.596	195.745		223.41	21.4109	4	10.7054
L42A	BC12	998.9	1138.3	2328.72			1488.64	730.864	3	421.964
	J1	475.2	555.6	808.511			613.104	173.937	3	100.422
	IT4var13	87.2	144.7	176.596	147.872		139.092	37.4515	4	18.7258
L44A	BC12	587.2	527.7	1851.06			988.655	747.461	3	431.547
	J1	727.7	813.8	1019.76			853.752	150.071	3	86.6438
	IT4var13	86.2	69.1	117.021	92.5532		91.2186	19.8492	4	9.92462
Summary
BC12	ICAM-1 protein	Mean	SEM	n
	D1D5	2244.18	510.406	3
	S22A	1882.61	739.649	3
	Kilifi	1578	459.403	3
	L42A	1488.64	421.964	3
	L44A	988.655	431.547	3
J1	ICAM-1 protein
	D1D5	1883.34	383.429	3
	S22A	1378.02	426.776	3
	Kilifi	1132.63	136.84	3
	L42A	613.104	100.422	3
	L44A	853.752	86.6438	3
IT4var13	ICAM-1 protein
	D1D5	403.454	77.4922	4
	S22A	311.155	37.34	4
	Kilifi	223.41	10.7054	4
	L42A	139.092	18.7258	4
	L44A	91.2186	9.92462	4
