# Supplementary material for: In silico guided reconstruction and analysis of ICAM-1-binding var genes from Plasmodium falciparum
Source: Sci Rep. 2018 Feb 19;8:3282. doi: 10.1038/s41598-018-21591-8 (PMC5818487; doi:10.1038/s41598-018-21591-8)
Supplement: Supplementary file 3 — Supplementary data file [file 41598_2018_21591_MOESM3_ESM.xlsx]

## Sheet: ICAM-1 wt - BC12a
Cycle: 38 Bc12a DBL_B 7.81 nM_X	Cycle: 38 Bc12a DBL_B 7.81 nM_Y	Fitted Cycle: 38 Bc12a DBL_B 7_X	Fitted Cycle: 38 Bc12a DBL_B 7_Y	Cycle: 39 Bc12a DBL_B 15.625 _X	Cycle: 39 Bc12a DBL_B 15.625 _Y	Fitted Cycle: 39 Bc12a DBL_B 1_X	Fitted Cycle: 39 Bc12a DBL_B 1_Y	Cycle: 40 Bc12a DBL_B 31.25 n_X	Cycle: 40 Bc12a DBL_B 31.25 n_Y	Fitted Cycle: 40 Bc12a DBL_B 3_X	Fitted Cycle: 40 Bc12a DBL_B 3_Y	Cycle: 41 Bc12a DBL_B 62.5 nM_X	Cycle: 41 Bc12a DBL_B 62.5 nM_Y	Fitted Cycle: 41 Bc12a DBL_B 6_X	Fitted Cycle: 41 Bc12a DBL_B 6_Y	Cycle: 42 Bc12a DBL_B 125 nM_X	Cycle: 42 Bc12a DBL_B 125 nM_Y	Fitted Cycle: 42 Bc12a DBL_B 1_X	Fitted Cycle: 42 Bc12a DBL_B 1_Y	Cycle: 43 Bc12a DBL_B 250 nM_X	Cycle: 43 Bc12a DBL_B 250 nM_Y	Fitted Cycle: 43 Bc12a DBL_B 2_X	Fitted Cycle: 43 Bc12a DBL_B 2_Y	Cycle: 44 Bc12a DBL_B 500 nM_X	Cycle: 44 Bc12a DBL_B 500 nM_Y	Fitted Cycle: 44 Bc12a DBL_B 5_X	Fitted Cycle: 44 Bc12a DBL_B 5_Y
-60.46	-0.37069	-60.46	0	-59.76	-0.158888	-59.76	0	-60.46	-0.184166	-60.46	0	-60.56	0.00915527	-60.56	0	-60.56	-0.101563	-60.56	0	-59.76	0.0837874	-59.76	0	-59.66	-0.0152965	-59.66	0
-59.46	-0.36676	-59.46	0	-58.76	-0.171022	-58.76	0	-59.46	-0.183776	-59.46	0	-59.56	0.00256348	-59.56	0	-59.56	-0.137451	-59.56	0	-58.76	0.0960679	-58.76	0	-58.66	0.00506544	-58.66	0
-58.46	-0.306579	-58.46	0	-57.76	-0.141603	-57.76	0	-58.46	-0.186218	-58.46	0	-58.56	-0.0140381	-58.56	0	-58.56	-0.16626	-58.56	0	-57.76	0.0812974	-57.76	0	-57.66	-0.00787401	-57.66	0
-57.46	-0.31068	-57.46	0	-56.76	-0.143532	-56.76	0	-57.46	-0.183605	-57.46	0	-57.56	-0.0174561	-57.56	0	-57.56	-0.169312	-57.56	0	-56.76	0.0254135	-56.76	0	-56.66	-0.0248909	-56.66	0
-56.46	-0.311998	-56.46	0	-55.76	-0.128932	-55.76	0	-56.46	-0.217272	-56.46	0	-56.56	-0.00732422	-56.56	0	-56.56	-0.163818	-56.56	0	-55.76	0.0301251	-55.76	0	-55.66	-0.0285778	-55.66	0
-55.46	-0.305541	-55.46	0	-54.76	-0.119387	-54.76	0	-55.46	-0.204223	-55.46	0	-55.56	0.0321045	-55.56	0	-55.56	-0.152588	-55.56	0	-54.76	0.041502	-54.76	0	-54.66	-0.0187998	-54.66	0
-54.46	-0.314001	-54.46	0	-53.76	-0.111501	-53.76	0	-54.46	-0.196325	-54.46	0	-54.56	0.0368652	-54.56	0	-54.56	-0.134888	-54.56	0	-53.76	0.0595198	-53.76	0	-53.66	-0.0320687	-53.66	0
-53.46	-0.307104	-53.46	0	-52.76	-0.118703	-52.76	0	-53.46	-0.194433	-53.46	0	-53.56	0.0269775	-53.56	0	-53.56	-0.130127	-53.56	0	-52.76	0.0523176	-52.76	0	-52.66	-0.0503182	-52.66	0
-52.46	-0.314428	-52.46	0	-51.76	-0.128102	-51.76	0	-52.46	-0.204809	-52.46	0	-52.56	-0.000732422	-52.56	0	-52.56	-0.147827	-52.56	0	-51.76	0.0429182	-51.76	0	-51.66	-0.0786386	-51.66	0
-51.46	-0.329454	-51.46	0	-50.76	-0.138576	-50.76	0	-51.46	-0.236437	-51.46	0	-51.56	-0.041748	-51.56	0	-51.56	-0.167358	-51.56	0	-50.76	0.042088	-50.76	0	-50.66	-0.0864391	-50.66	0
-50.46	-0.302221	-50.46	0	-49.76	-0.148732	-49.76	0	-50.46	-0.223974	-50.46	0	-50.56	-0.0334473	-50.56	0	-50.56	-0.170776	-50.56	0	-49.76	0.0332747	-49.76	0	-49.66	-0.0957284	-49.66	0
-49.46	-0.289074	-49.46	0	-48.76	-0.156594	-48.76	0	-49.46	-0.220959	-49.46	0	-49.56	-0.0318604	-49.56	0	-49.56	-0.169189	-49.56	0	-48.76	0.0222392	-48.76	0	-48.66	-0.105335	-48.66	0
-48.46	-0.280077	-48.46	0	-47.76	-0.153224	-47.76	0	-48.46	-0.22014	-48.46	0	-48.56	-0.041626	-48.56	0	-48.56	-0.180542	-48.56	0	-47.76	0.0174298	-47.76	0	-47.66	-0.0991955	-47.66	0
-47.46	-0.253222	-47.46	0	-46.76	-0.140529	-46.76	0	-47.46	-0.21245	-47.46	0	-47.56	-0.0268555	-47.56	0	-47.56	-0.171997	-47.56	0	-46.76	-0.00234556	-46.76	0	-46.66	-0.0807629	-46.66	0
-46.46	-0.237682	-46.46	0	-45.76	-0.134377	-45.76	0	-46.46	-0.20509	-46.46	0	-46.56	-0.00732422	-46.56	0	-46.56	-0.138062	-46.56	0	-45.76	-0.00791216	-45.76	0	-45.66	-0.0672493	-45.66	0
-45.46	-0.223095	-45.46	0	-44.76	-0.156594	-44.76	0	-45.46	-0.202099	-45.46	0	-45.56	0.00561523	-45.56	0	-45.56	-0.141357	-45.56	0	-44.76	-0.025002	-44.76	0	-44.66	-0.0748787	-44.66	0
-44.46	-0.212194	-44.46	0	-43.76	-0.141775	-43.76	0	-44.46	-0.207433	-44.46	0	-44.56	-0.0057373	-44.56	0	-44.56	-0.140747	-44.56	0	-43.76	-0.012136	-43.76	0	-43.66	-0.0590463	-43.66	0
-43.46	-0.206285	-43.46	0	-42.76	-0.137355	-42.76	0	-43.46	-0.193224	-43.46	0	-43.56	0.0224609	-43.56	0	-43.56	-0.135986	-43.56	0	-42.76	-0.0138202	-42.76	0	-42.66	-0.0554333	-42.66	0
-42.46	-0.207128	-42.46	0	-41.76	-0.119435	-41.76	0	-42.46	-0.194067	-42.46	0	-42.56	0.0235596	-42.56	0	-42.56	-0.154419	-42.56	0	-41.76	-0.00700855	-41.76	0	-41.66	-0.0373788	-41.66	0
-41.46	-0.226244	-41.46	0	-40.76	-0.117092	-40.76	0	-41.46	-0.203417	-41.46	0	-41.56	0.0137939	-41.56	0	-41.56	-0.154053	-41.56	0	-40.76	-0.0262713	-40.76	0	-40.66	-0.0459723	-40.66	0
-40.46	-0.235448	-40.46	0	-39.76	-0.0822041	-39.76	0	-40.46	-0.204443	-40.46	0	-40.56	0.00244141	-40.56	0	-40.56	-0.165771	-40.56	0	-39.76	-0.0128682	-39.76	0	-39.66	-0.0367684	-39.66	0
-39.46	-0.220275	-39.46	0	-38.76	-0.0810564	-38.76	0	-39.46	-0.205627	-39.46	0	-39.56	0.0203857	-39.56	0	-39.56	-0.136475	-39.56	0	-38.76	-0.0135515	-38.76	0	-38.66	-0.0632942	-38.66	0
-38.46	-0.234838	-38.46	0	-37.76	-0.0667009	-37.76	0	-38.46	-0.203832	-38.46	0	-38.56	-0.0057373	-38.56	0	-38.56	-0.144653	-38.56	0	-37.76	-0.00725269	-37.76	0	-37.66	-0.0748544	-37.66	0
-37.46	-0.218151	-37.46	0	-36.76	-0.0806656	-36.76	0	-37.46	-0.186901	-37.46	0	-37.56	0.00244141	-37.56	0	-37.56	-0.133301	-37.56	0	-36.76	-0.0112076	-36.76	0	-36.66	-0.0836067	-36.66	0
-36.46	-0.236791	-36.46	0	-35.76	-0.109669	-35.76	0	-36.46	-0.215917	-36.46	0	-36.56	-0.0240479	-36.56	0	-36.56	-0.143066	-36.56	0	-35.76	-0.0269055	-35.76	0	-35.66	-0.11001	-35.66	0
-35.46	-0.244958	-35.46	0	-34.76	-0.134352	-34.76	0	-35.46	-0.225671	-35.46	0	-35.56	-0.0350342	-35.56	0	-35.56	-0.170776	-35.56	0	-34.76	-0.0434098	-34.76	0	-34.66	-0.124915	-34.66	0
-34.46	-0.258727	-34.46	0	-33.76	-0.151369	-33.76	0	-34.46	-0.226135	-34.46	0	-34.56	-0.0288086	-34.56	0	-34.56	-0.172363	-34.56	0	-33.76	-0.0522475	-33.76	0	-33.66	-0.13263	-33.66	0
-33.46	-0.263512	-33.46	0	-32.76	-0.155837	-32.76	0	-33.46	-0.23446	-33.46	0	-33.56	-0.0252686	-33.56	0	-33.56	-0.198486	-33.56	0	-32.76	-0.0375504	-32.76	0	-32.66	-0.147376	-32.66	0
-32.46	-0.247985	-32.46	0	-31.76	-0.132082	-31.76	0	-32.46	-0.216979	-32.46	0	-32.56	-0.0288086	-32.56	0	-32.56	-0.193848	-32.56	0	-31.76	-0.023195	-31.76	0	-31.66	-0.149964	-31.66	0
-31.46	-0.251513	-31.46	0	-30.76	-0.0969501	-30.76	0	-31.46	-0.230273	-31.46	0	-31.56	-0.0450439	-31.56	0	-31.56	-0.191895	-31.56	0	-30.76	0.00998354	-30.76	0	-30.66	-0.126905	-30.66	0
-30.46	-0.236462	-30.46	0	-29.76	-0.0842056	-29.76	0	-30.46	-0.22694	-30.46	0	-30.56	-0.0284424	-30.56	0	-30.56	-0.185303	-30.56	0	-29.76	0.022728	-29.76	0	-29.66	-0.115467	-29.66	0
-29.46	-0.236791	-29.46	0	-28.76	-0.0924578	-28.76	0	-29.46	-0.226903	-29.46	0	-29.56	-0.0268555	-29.56	0	-29.56	-0.185669	-29.56	0	-28.76	0.0261946	-28.76	0	-28.66	-0.105738	-28.66	0
-28.46	-0.235851	-28.46	0	-27.76	-0.109962	-27.76	0	-28.46	-0.198498	-28.46	0	-28.56	-0.0252686	-28.56	0	-28.56	-0.193726	-28.56	0	-27.76	0.0180893	-27.76	0	-27.66	-0.114857	-27.66	0
-27.46	-0.246398	-27.46	0	-26.76	-0.0911882	-26.76	0	-27.46	-0.197448	-27.46	0	-27.56	-0.0354004	-27.56	0	-27.56	-0.193481	-27.56	0	-26.76	0.0126936	-26.76	0	-26.66	-0.130433	-26.66	0
-26.46	-0.239794	-26.46	0	-25.76	-0.0644794	-25.76	0	-26.46	-0.200609	-26.46	0	-26.56	-0.0318604	-26.56	0	-26.56	-0.180542	-26.56	0	-25.76	0.00815248	-25.76	0	-25.66	-0.115553	-25.66	0
-25.46	-0.213354	-25.46	0	-24.76	-0.043996	-24.76	0	-25.46	-0.1937	-25.46	0	-25.56	-0.0236816	-25.56	0	-25.56	-0.172363	-25.56	0	-24.76	0.0075177	-24.76	0	-24.66	-0.08462	-24.66	0
-24.46	-0.191869	-24.46	0	-23.76	-0.0225116	-23.76	0	-24.46	-0.182348	-24.46	0	-24.56	-0.00378418	-24.56	0	-24.56	-0.168823	-24.56	0	-23.76	-0.00200379	-23.76	0	-23.66	-0.0814462	-23.66	0
-23.46	-0.165539	-23.46	0	-22.76	-0.0282974	-22.76	0	-23.46	-0.16383	-23.46	0	-23.56	0.0157471	-23.56	0	-23.56	-0.17041	-23.56	0	-22.76	-0.00962067	-22.76	0	-22.66	-0.0703011	-22.66	0
-22.46	-0.187353	-22.46	0	-21.76	-0.0420423	-21.76	0	-22.46	-0.174291	-22.46	0	-22.56	-0.013916	-22.56	0	-22.56	-0.190308	-22.56	0	-21.76	-0.0510755	-21.76	0	-21.66	-0.107447	-21.66	0
-21.46	-0.194787	-21.46	0	-20.76	-0.0429215	-20.76	0	-21.46	-0.211388	-21.46	0	-21.56	-0.0330811	-21.56	0	-21.56	-0.209473	-21.56	0	-20.76	-0.071486	-20.76	0	-20.66	-0.112952	-20.66	0
-20.46	-0.21372	-20.46	0	-19.76	-0.047902	-19.76	0	-20.46	-0.213598	-20.46	0	-20.56	-0.0252686	-20.56	0	-20.56	-0.20166	-20.56	0	-19.76	-0.0702409	-19.76	0	-19.66	-0.100611	-19.66	0
-19.46	-0.225585	-19.46	0	-18.76	-0.0603043	-18.76	0	-19.46	-0.232055	-19.46	0	-19.56	-0.0447998	-19.56	0	-19.56	-0.180176	-19.56	0	-18.76	-0.080568	-18.76	0	-18.66	-0.111451	-18.66	0
-18.46	-0.256823	-18.46	0	-17.76	-0.0436057	-17.76	0	-18.46	-0.230456	-18.46	0	-18.56	-0.0643311	-18.56	0	-18.56	-0.182129	-18.56	0	-17.76	-0.0553244	-17.76	0	-17.66	-0.093275	-17.66	0
-17.46	-0.225072	-17.46	0	-16.76	-0.0214135	-16.76	0	-17.46	-0.184178	-17.46	0	-17.56	-0.0332031	-17.56	0	-17.56	-0.13916	-17.56	0	-16.76	0.00226814	-16.76	0	-16.66	-0.0317639	-16.66	0
-16.46	-0.187975	-16.46	0	-15.76	-0.0084492	-15.76	0	-16.46	-0.123888	-16.46	0	-16.56	0.0236816	-16.56	0	-16.56	-0.0917969	-16.56	0	-15.76	0.0384258	-15.76	0	-15.66	0.0156118	-15.66	0
-15.46	-0.121667	-15.46	0	-14.76	-0.0338882	-14.76	0	-15.46	-0.089074	-15.46	0	-15.56	0.0533447	-15.56	0	-15.56	-0.0578613	-15.56	0	-14.76	0.0304429	-14.76	0	-14.66	0.0182732	-14.66	0
-14.46	-0.112511	-14.46	0	-13.76	-0.0246109	-13.76	0	-14.46	-0.101403	-14.46	0	-14.56	0.0286865	-14.56	0	-14.56	-0.0610352	-14.56	0	-13.76	0.0249496	-13.76	0	-13.66	0.0332878	-13.66	0
-13.46	-0.0804681	-13.46	0	-12.76	-0.0183851	-12.76	0	-13.46	-0.0709466	-13.46	0	-13.56	0.0255127	-13.56	0	-13.56	-0.0450439	-13.56	0	-12.76	0.00700557	-12.76	0	-12.66	0.0326166	-12.66	0
-12.46	-0.0594233	-12.46	0	-11.76	-0.0151866	-11.76	0	-12.46	-0.0774897	-12.46	0	-12.56	-0.00219727	-12.56	0	-12.56	-0.038208	-12.56	0	-11.76	-0.0337413	-11.76	0	-11.66	0.0214594	-11.66	0
-11.46	-0.0677849	-11.46	0	-10.76	-0.0214126	-10.76	0	-11.46	-0.0937859	-11.46	0	-11.56	-0.0269775	-11.56	0	-11.56	-0.0494385	-11.56	0	-10.76	-0.0417983	-10.76	0	-10.66	-0.00142895	-10.66	0
-10.46	-0.0762566	-10.46	0	-9.76001	-0.00459128	-9.76001	0	-10.46	-0.0778435	-10.46	0	-10.56	-0.0170898	-10.56	0	-10.56	-0.00549316	-10.56	0	-9.76001	-0.0235122	-9.76001	0	-9.66	-0.00638499	-9.66	0
-9.45999	-0.0611322	-9.45999	0	-8.76001	-0.00700809	-8.76001	0	-9.45999	-0.0874994	-9.45999	0	-9.56	-0.00109863	-9.56	0	-9.56	0.0170898	-9.56	0	-8.76001	-0.0176282	-8.76001	0	-8.66	-0.0149176	-8.66	0
-8.45999	-0.0885736	-8.45999	0	-7.76001	-0.0112072	-7.76001	0	-8.45999	-0.0904047	-8.45999	0	-8.56	0.00378418	-8.56	0	-8.56	0.0366211	-8.56	0	-7.76001	-0.030006	-7.76001	0	-7.66	-0.0171392	-7.66	0
-7.45999	-0.124877	-7.45999	0	-6.76001	-0.0247813	-6.76001	0	-7.45999	-0.0974116	-7.45999	0	-7.56	0.00598145	-7.56	0	-7.56	0.0400391	-7.56	0	-6.76001	-0.0451671	-6.76001	0	-6.66	-0.0373541	-6.66	0
-6.45999	-0.128491	-6.45999	0	-5.76001	-0.0390395	-5.76001	0	-6.45999	-0.125439	-6.45999	0	-6.56	-0.0253906	-6.56	0	-6.56	0.0252686	-6.56	0	-5.76001	-0.0414809	-5.76001	0	-5.66	-0.0504646	-5.66	0
-5.45999	-0.120617	-5.45999	0	-4.76001	-0.0318369	-4.76001	0	-5.45999	-0.130261	-5.45999	0	-5.56	0.00244141	-5.56	0	-5.56	0.045166	-5.56	0	-4.76001	-0.0604014	-4.76001	0	-4.66	-0.0942266	-4.66	0
-4.45999	-0.10664	-4.45999	0	-3.76001	0.010277	-3.76001	0	-4.45999	-0.126049	-4.45999	0	-4.56	0.00561523	-4.56	0	-4.56	0.0350342	-4.56	0	-3.76001	-0.0429456	-3.76001	0	-3.66	-0.0708503	-3.66	0
-3.45999	-0.0563825	-3.45999	0	-2.76001	-0.00539899	-2.76001	0	-3.45999	-0.12816	-3.45999	0	-3.56	0.0545654	-3.56	0	-3.56	0.0284424	-3.56	0	-2.76001	-0.0536168	-2.76001	0	-2.66	-0.0688616	-2.66	0
-2.45999	-0.0658178	-2.45999	0	-1.76001	0.00224102	-1.76001	0	-2.45999	-0.152854	-2.45999	0	-2.56	0.0548096	-2.56	0	-2.56	0.0483398	-2.56	0	-1.76001	-0.0752736	-1.76001	0	-1.66	-0.0873804	-1.66	0
-1.45999	0.656779	-1.45999	0	-0.76001	1.9124	-0.76001	0	-1.45999	0.60319	-1.45999	0	-1.56	-0.0159912	-1.56	0	-1.56	-0.0826416	-1.56	0	-0.76001	1.6956	-0.76001	0	-0.660004	2.60262	-0.660004	0
-0.459991	-2.36842	-0.459991	0	0.23999	-1.13511	0.23999	0.634813	-0.459991	-2.0818	-0.459991	0	-0.559998	0.145508	-0.559998	0	-0.559998	-0.211426	-0.559998	0	0.23999	1.1603	0.23999	26.0594	0.339996	2.52052	0.339996	49.9714
0.540009	1.38751	0.540009	0.286085	1.23999	-0.647573	1.23999	0.660685	0.540009	2.38775	0.540009	2.64095	0.440002	-0.123169	0.440002	4.77854	0.440002	1.75842	0.440002	13.5411	1.23999	4.69056	1.23999	26.4728	1.34	11.6851	1.34	50.7974
1.54001	0.244608	1.54001	0.299009	2.23999	0.197673	2.23999	0.686531	1.54001	0.361186	1.54001	2.69265	1.44	1.44629	1.44	4.88196	1.44	3.1228	1.44	13.7478	2.23999	8.74296	2.23999	26.8854	2.34	18.4395	2.34	51.6206
2.54001	0.331288	2.54001	0.311921	3.23999	0.380515	3.23999	0.712351	2.54001	0.683095	2.54001	2.74431	2.44	1.78296	2.44	4.98524	2.44	4.56152	2.44	13.9543	3.23999	11.2379	3.23999	27.2971	3.34	23.4082	3.34	52.441
3.54001	0.411231	3.54001	0.32482	4.23999	0.369432	4.23999	0.738144	3.54001	0.979468	3.54001	2.7959	3.44	2.30078	3.44	5.0884	3.44	5.73584	3.44	14.1604	4.23999	13.2253	4.23999	27.708	4.34	27.5268	4.34	53.2587
4.54001	0.401429	4.54001	0.337706	5.23999	0.395385	5.23999	0.763911	4.54001	1.15692	4.54001	2.84744	4.44	2.70776	4.44	5.19142	4.44	6.63623	4.44	14.3662	5.23999	14.9204	5.23999	28.1179	5.34	31.1208	5.34	54.0737
5.54001	0.407984	5.54001	0.35058	6.23999	0.455273	6.23999	0.789651	5.54001	1.29617	5.54001	2.89892	5.44	3.04102	5.44	5.29432	5.44	7.46973	5.44	14.5717	6.23999	16.4024	6.23999	28.527	6.34	34.2319	6.34	54.886
6.54001	0.473426	6.54001	0.363441	7.23999	0.489794	7.23999	0.815366	6.54001	1.41556	6.54001	2.95035	6.44	3.31567	6.44	5.39709	6.44	8.15259	6.44	14.7769	7.23999	17.7652	7.23999	28.9352	7.34	37.0274	7.34	55.6955
7.54001	0.475819	7.54001	0.376289	8.23999	0.588036	8.23999	0.841054	7.54001	1.59301	7.54001	3.00172	7.44	3.62817	7.44	5.49974	7.44	8.78821	7.44	14.9818	8.23999	19.0199	8.23999	29.3425	8.34	39.6889	8.34	56.5024
8.54001	0.509852	8.54001	0.389125	9.23999	0.695872	9.23999	0.866717	8.54001	1.74472	8.54001	3.05303	8.44	3.927	8.44	5.60225	8.44	9.38623	8.44	15.1863	9.23999	20.2341	9.23999	29.749	9.34	42.1462	9.34	57.3065
9.54001	0.584729	9.54001	0.401949	10.24	0.746068	10.24	0.892353	9.54001	1.94032	9.54001	3.10429	9.44	4.22742	9.44	5.70464	9.44	10.0331	9.44	15.3905	10.24	21.3594	10.24	30.1545	10.34	44.3415	10.34	58.108
10.54	0.592175	10.54	0.414759	11.24	0.736181	11.24	0.917963	10.54	2.0934	10.54	3.15549	10.44	4.4353	10.44	5.80691	10.44	10.4863	10.44	15.5945	11.24	22.3239	11.24	30.5593	11.34	46.5124	11.34	58.9068
11.54	0.558131	11.54	0.427557	12.24	0.890819	12.24	0.943546	11.54	2.17544	11.54	3.20664	11.44	4.61523	11.44	5.90904	11.44	11.0026	11.44	15.7981	12.24	23.4376	12.24	30.9631	12.34	48.5951	12.34	59.703
12.54	0.668177	12.54	0.440343	13.24	1.01057	13.24	0.969104	12.54	2.37728	12.54	3.25773	12.44	4.90442	12.44	6.01105	12.44	11.5894	12.44	16.0013	13.24	24.4836	13.24	31.3661	13.34	50.5421	13.34	60.4964
13.54	0.719947	13.54	0.453116	14.24	1.04875	14.24	0.994636	13.54	2.54514	13.54	3.30876	13.44	5.19861	13.44	6.11293	13.44	12.0562	13.44	16.2043	14.24	25.381	14.24	31.7682	14.34	52.3645	14.34	61.2873
14.54	0.750489	14.54	0.465877	15.24	1.06372	15.24	1.02014	14.54	2.66699	14.54	3.35974	14.44	5.4259	14.44	6.21468	14.44	12.5336	14.44	16.407	15.24	26.2621	15.24	32.1695	15.34	54.1482	15.34	62.0755
15.54	0.756886	15.54	0.478625	16.24	1.10622	16.24	1.04562	15.54	2.76799	15.54	3.41066	15.44	5.55835	15.44	6.31631	15.44	12.9734	15.44	16.6093	16.24	27.1511	16.24	32.5699	16.34	55.8819	16.34	62.861
16.54	0.77295	16.54	0.49136	17.24	1.18201	17.24	1.07108	16.54	2.88208	16.54	3.46153	16.44	5.74268	16.44	6.41781	16.44	13.3636	16.44	16.8114	17.24	28.0468	17.24	32.9694	17.34	57.5225	17.34	63.644
17.54	0.817432	17.54	0.504083	18.24	1.21633	18.24	1.0965	17.54	2.98235	17.54	3.51234	17.44	5.98291	17.44	6.51919	17.44	13.8445	17.44	17.0131	18.24	28.8104	18.24	33.3681	18.34	59.1049	18.34	64.4243
18.54	0.839967	18.54	0.516794	19.24	1.27746	19.24	1.12191	18.54	3.0929	18.54	3.56309	18.44	6.19189	18.44	6.62044	18.44	14.2147	18.44	17.2145	19.24	29.6738	19.24	33.7659	19.34	60.6758	19.34	65.202
19.54	0.86576	19.54	0.529492	20.24	1.34392	20.24	1.14728	19.54	3.21708	19.54	3.61379	19.44	6.41626	19.44	6.72156	19.44	14.6284	19.44	17.4156	20.24	30.3739	20.24	34.1629	20.34	62.2252	20.34	65.9772
20.54	0.889063	20.54	0.542178	21.24	1.43635	21.24	1.17263	20.54	3.31375	20.54	3.66444	20.44	6.58142	20.44	6.82256	20.44	15.0417	20.44	17.6164	21.24	31.1346	21.24	34.559	21.34	63.7068	21.34	66.7497
21.54	0.906752	21.54	0.554851	22.24	1.48215	22.24	1.19796	21.54	3.4358	21.54	3.71503	21.44	6.77856	21.44	6.92343	21.44	15.4471	21.44	17.8169	22.24	31.9554	22.24	34.9543	22.34	65.1726	22.34	67.5197
22.54	0.918055	22.54	0.567512	23.24	1.50801	23.24	1.22326	22.54	3.54977	22.54	3.76556	22.44	6.9552	22.44	7.02418	22.44	15.785	22.44	18.0171	23.24	32.6916	23.24	35.3488	23.34	66.5489	23.34	68.2871
23.54	0.918568	23.54	0.58016	24.24	1.5259	24.24	1.24853	23.54	3.61132	23.54	3.81604	23.44	7.11536	23.44	7.1248	23.44	16.1448	23.44	18.2169	24.24	33.329	24.24	35.7424	24.34	67.8947	24.34	69.052
24.54	0.940662	24.54	0.592796	25.24	1.54739	25.24	1.27378	24.54	3.69359	24.54	3.86646	24.44	7.3114	24.44	7.2253	24.44	16.4664	24.44	18.4165	25.24	34.0091	25.24	36.1351	25.34	69.2338	25.34	69.8142
25.54	0.957472	25.54	0.605419	26.24	1.5842	26.24	1.299	25.54	3.79036	25.54	3.91683	25.44	7.50098	25.44	7.32567	25.44	16.8053	25.44	18.6157	26.24	34.649	26.24	36.527	26.34	70.5535	26.34	70.574
26.54	0.961939	26.54	0.618031	27.24	1.63923	27.24	1.32419	26.54	3.89163	26.54	3.96714	26.44	7.64929	26.44	7.42592	26.44	17.205	26.44	18.8147	27.24	35.3328	27.24	36.9181	27.34	71.8343	27.34	71.3312
27.54	0.980762	27.54	0.630629	28.24	1.69924	28.24	1.34936	27.54	4.01299	27.54	4.0174	27.44	7.81104	27.44	7.52604	27.44	17.571	27.44	19.0133	28.24	36.0281	28.24	37.3083	28.34	73.0809	28.34	72.0859
28.54	1.01189	28.54	0.643216	29.24	1.73855	29.24	1.37451	28.54	4.10491	28.54	4.06761	28.44	7.97485	28.44	7.62604	28.44	17.9146	28.44	19.2116	29.24	36.6754	29.24	37.6977	29.34	74.3555	29.34	72.8381
29.54	1.00807	29.54	0.65579	30.24	1.77536	30.24	1.39963	29.54	4.17116	29.54	4.11775	29.44	8.12708	29.44	7.72591	29.44	18.1957	29.44	19.4096	30.24	37.2713	30.24	38.0863	30.34	75.5096	30.34	73.5877
30.54	1.01664	30.54	0.668352	31.24	1.81059	31.24	1.42472	30.54	4.2548	30.54	4.16785	30.44	8.29346	30.44	7.82566	30.44	18.5206	30.44	19.6074	31.24	37.8667	31.24	38.474	31.34	76.643	31.34	74.3349
31.54	1.03208	31.54	0.680901	32.24	1.85344	32.24	1.44979	31.54	4.3491	31.54	4.21789	31.44	8.44849	31.44	7.92529	31.44	18.8406	31.44	19.8048	32.24	38.4803	32.24	38.8609	32.34	77.7855	32.34	75.0795
32.54	1.05065	32.54	0.693438	33.24	1.89553	33.24	1.47483	32.54	4.43322	32.54	4.26787	32.44	8.60046	32.44	8.02479	32.44	19.1808	32.44	20.0019	33.24	39.0513	33.24	39.247	33.34	78.9468	33.34	75.8217
33.54	1.06951	33.54	0.705963	34.24	1.92641	34.24	1.49985	33.54	4.4926	33.54	4.3178	33.44	8.73926	33.44	8.12417	33.44	19.5023	33.44	20.1987	34.24	39.6345	34.24	39.6323	34.34	80.0396	34.34	76.5614
34.54	1.0891	34.54	0.718476	35.24	1.94118	35.24	1.52484	34.54	4.56261	34.54	4.36768	34.44	8.88171	34.44	8.22342	34.44	19.7854	34.44	20.3952	35.24	40.1939	35.24	40.0167	35.34	81.0899	35.34	77.2987
35.54	1.0876	35.54	0.730976	36.24	1.93223	36.24	1.5498	35.54	4.62532	35.54	4.4175	35.44	9.00562	35.44	8.32255	35.44	20.0366	35.44	20.5914	36.24	40.7762	36.24	40.4003	36.34	82.1175	36.34	78.0334
36.54	1.09071	36.54	0.743464	37.24	1.98362	37.24	1.57475	36.54	4.69545	36.54	4.46726	36.44	9.12354	36.44	8.42156	36.44	20.2968	36.44	20.7873	37.24	41.3222	37.24	40.7831	37.34	83.1881	37.34	78.7658
37.54	1.1246	37.54	0.75594	38.24	2.01399	38.24	1.59966	37.54	4.78134	37.54	4.51697	37.44	9.28845	37.44	8.52045	37.44	20.6188	37.44	20.9829	38.24	41.8889	38.24	41.165	38.34	84.2358	38.34	79.4957
38.54	1.12832	38.54	0.768403	39.24	2.01692	39.24	1.62455	38.54	4.84402	38.54	4.56663	38.44	9.4126	38.44	8.61921	38.44	20.9111	38.44	21.1782	39.24	42.4328	39.24	41.5462	39.34	85.2276	39.34	80.2231
39.54	1.13816	39.54	0.780855	40.24	2.04814	40.24	1.64941	39.54	4.89426	39.54	4.61623	39.44	9.54041	39.44	8.71785	39.44	21.1808	39.44	21.3732	40.24	42.975	40.24	41.9265	40.34	86.2503	40.34	80.9481
40.54	1.14279	40.54	0.793294	41.24	2.04768	41.24	1.67425	40.54	4.9631	40.54	4.66578	40.44	9.68726	40.44	8.81637	40.44	21.4778	40.44	21.5678	41.24	43.4636	41.24	42.306	41.34	87.2403	41.34	81.6707
41.54	1.1291	41.54	0.805721	42.24	2.07395	42.24	1.69907	41.54	4.99324	41.54	4.71528	41.44	9.7998	41.44	8.91476	41.44	21.7332	41.44	21.7622	42.24	43.9603	42.24	42.6847	42.34	88.189	42.34	82.3909
42.54	1.12828	42.54	0.818135	43.24	2.0917	43.24	1.72386	42.54	5.07103	42.54	4.76472	42.44	9.92908	42.44	9.01303	42.44	22.0109	42.44	21.9563	43.24	44.4912	43.24	43.0626	43.34	89.0884	43.34	83.1087
43.54	1.13905	43.54	0.830538	44.24	2.124	44.24	1.74862	43.54	5.12245	43.54	4.81411	43.44	10.0516	43.44	9.11118	43.44	22.2722	43.44	22.1501	44.24	45.0222	44.24	43.4397	44.34	89.9696	44.34	83.8241
44.54	1.14214	44.54	0.842928	45.24	2.17825	45.24	1.77336	44.54	5.19463	44.54	4.86344	44.44	10.1724	44.44	9.20921	44.44	22.5303	44.44	22.3436	45.24	45.543	45.24	43.816	45.34	90.9255	45.34	84.5371
45.54	1.15813	45.54	0.855307	46.24	2.22134	46.24	1.79807	45.54	5.28057	45.54	4.91272	45.44	10.3197	45.44	9.30712	45.44	22.7983	45.44	22.5368	46.24	46.0376	46.24	44.1915	46.34	91.856	46.34	85.2477
46.54	1.17001	46.54	0.867673	47.24	2.27326	47.24	1.82276	46.54	5.3514	46.54	4.96194	46.44	10.4716	46.44	9.4049	46.44	23.0597	46.44	22.7297	47.24	46.5224	47.24	44.5661	47.34	92.7659	47.34	85.956
47.54	1.18712	47.54	0.880027	48.24	2.30398	48.24	1.84742	47.54	5.42089	47.54	5.01111	47.44	10.6088	47.44	9.50257	47.44	23.3199	47.44	22.9223	48.24	47.0188	48.24	44.94	48.34	93.6228	48.34	86.6619
48.54	1.18723	48.54	0.892369	49.24	2.34661	49.24	1.87206	48.54	5.48814	48.54	5.06023	48.44	10.7595	48.44	9.60011	48.44	23.5797	48.44	23.1146	49.24	47.5126	49.24	45.313	49.34	94.4759	49.34	87.3654
49.54	1.19591	49.54	0.904698	50.24	2.35488	50.24	1.89667	49.54	5.54064	49.54	5.10929	49.44	10.8719	49.44	9.69753	49.44	23.8394	49.44	23.3066	50.24	47.9965	50.24	45.6853	50.34	95.3576	50.34	88.0666
50.54	1.19392	50.54	0.917016	51.24	2.36216	51.24	1.92126	50.54	5.58772	50.54	5.1583	50.44	10.9618	50.44	9.79483	50.44	24.0909	50.44	23.4983	51.24	48.4442	51.24	46.0568	51.34	96.1894	51.34	88.7655
51.54	1.1969	51.54	0.929321	52.24	2.39917	52.24	1.94582	51.54	5.62634	51.54	5.20726	51.44	11.0677	51.44	9.89201	51.44	24.3308	51.44	23.6897	52.24	48.8932	52.24	46.4275	52.34	96.9872	52.34	89.462
52.54	1.19907	52.54	0.941615	53.24	2.4301	53.24	1.97036	52.54	5.67307	52.54	5.25616	52.44	11.1776	52.44	9.98906	52.44	24.5614	52.44	23.8808	53.24	49.3703	53.24	46.7973	53.34	97.805	53.34	90.1562
53.54	1.20916	53.54	0.953896	54.24	2.46719	54.24	1.99487	53.54	5.72869	53.54	5.30501	53.44	11.2888	53.44	10.086	53.44	24.7738	53.44	24.0717	54.24	49.8292	54.24	47.1664	54.34	98.6348	54.34	90.8481
54.54	1.21788	54.54	0.966166	55.24	2.48745	55.24	2.01936	54.54	5.80919	54.54	5.35381	54.44	11.4139	54.44	10.1828	54.44	25.0023	54.44	24.2622	55.24	50.2842	55.24	47.5347	55.34	99.4612	55.34	91.5377
55.54	1.23823	55.54	0.978423	56.24	2.51658	56.24	2.04382	55.54	5.87044	55.54	5.40255	55.44	11.5537	55.44	10.2795	55.44	25.2402	55.44	24.4524	56.24	50.7215	56.24	47.9022	56.34	100.293	56.34	92.2249
56.54	1.25634	56.54	0.990669	57.24	2.53896	57.24	2.06826	56.54	5.93932	56.54	5.45124	56.44	11.6826	56.44	10.3761	56.44	25.4996	56.44	24.6424	57.24	51.1638	57.24	48.269	57.34	101.11	57.34	92.9099
57.54	1.26802	57.54	1.0029	58.24	2.58201	58.24	2.09267	57.54	6.01814	57.54	5.49988	57.44	11.7983	57.44	10.4725	57.44	25.7578	57.44	24.832	58.24	51.6122	58.24	48.6349	58.34	101.928	58.34	93.5926
58.54	1.27806	58.54	1.01512	59.24	2.61623	59.24	2.11706	58.54	6.08678	58.54	5.54846	58.44	11.9263	58.44	10.5689	58.44	26.0078	58.44	25.0214	59.24	52.063	59.24	49.0001	59.34	102.651	59.34	94.273
59.54	1.28444	59.54	1.02733	60.24	2.64084	60.24	2.14142	59.54	6.14357	59.54	5.59699	59.44	12.0338	59.44	10.6651	59.44	26.2546	59.44	25.2104	60.24	52.4896	60.24	49.3644	60.34	103.401	60.34	94.9512
60.54	1.27037	60.54	1.03953	61.24	2.65029	61.24	2.16576	60.54	6.18041	60.54	5.64546	60.44	12.1185	60.44	10.7612	60.44	26.478	60.44	25.3992	61.24	52.8963	61.24	49.728	61.34	104.154	61.34	95.6271
61.54	1.2766	61.54	1.05172	62.24	2.66433	62.24	2.19007	61.54	6.21776	61.54	5.69389	61.44	12.2084	61.44	10.8572	61.44	26.7003	61.44	25.5877	62.24	53.3021	62.24	50.0908	62.34	104.879	62.34	96.3007
62.54	1.25895	62.54	1.06389	63.24	2.68096	63.24	2.21436	62.54	6.2493	62.54	5.74226	62.44	12.2998	62.44	10.953	62.44	26.9094	62.44	25.7759	63.24	53.6883	63.24	50.4529	63.34	105.575	63.34	96.9721
63.54	1.2639	63.54	1.07605	64.24	2.67568	64.24	2.23862	63.54	6.29503	63.54	5.79058	63.44	12.3947	63.44	11.0488	63.44	27.1085	63.44	25.9638	64.24	54.0724	64.24	50.8141	64.34	106.268	64.34	97.6412
64.54	1.25048	64.54	1.0882	65.24	2.68056	65.24	2.26286	64.54	6.31932	64.54	5.83884	64.44	12.4697	64.44	11.1444	64.44	27.2983	64.44	26.1514	65.24	54.477	65.24	51.1746	65.34	106.983	65.34	98.3081
65.54	1.24092	65.54	1.10034	66.24	2.70163	66.24	2.28708	65.54	6.35872	65.54	5.88706	65.44	12.5779	65.44	11.2399	65.44	27.5192	65.44	26.3387	66.24	54.8759	66.24	51.5344	66.34	107.693	66.34	98.9728
66.54	1.23131	66.54	1.11246	67.24	2.73037	67.24	2.31127	66.54	6.4077	66.54	5.93521	66.44	12.6888	66.44	11.3353	66.44	27.7184	66.44	26.5257	67.24	55.2595	67.24	51.8933	67.34	108.355	67.34	99.6353
67.54	1.24663	67.54	1.12458	68.24	2.73721	68.24	2.33543	67.54	6.45574	67.54	5.98332	67.44	12.7885	67.44	11.4305	67.44	27.9391	67.44	26.7125	68.24	55.663	68.24	52.2515	68.34	109.037	68.34	100.296
68.54	1.23429	68.54	1.13668	69.24	2.76348	69.24	2.35957	68.54	6.49882	68.54	6.03138	68.44	12.8833	68.44	11.5257	68.44	28.135	68.44	26.8989	69.24	56.07	69.24	52.6089	69.34	109.747	69.34	100.954
69.54	1.23098	69.54	1.14877	70.24	2.79585	70.24	2.38369	69.54	6.54946	69.54	6.07938	69.44	12.9794	69.44	11.6207	69.44	28.3522	69.44	27.0851	70.24	56.4633	70.24	52.9655	70.34	110.428	70.34	101.609
70.54	1.24429	70.54	1.16085	71.24	2.80903	71.24	2.40778	70.54	6.60061	70.54	6.12733	70.44	13.0825	70.44	11.7156	70.44	28.5746	70.44	27.271	71.24	56.8149	71.24	53.3214	71.34	111.1	71.34	102.263
71.54	1.26462	71.54	1.17291	72.24	2.84075	72.24	2.43185	71.54	6.66318	71.54	6.17523	71.44	13.1841	71.44	11.8104	71.44	28.7772	71.44	27.4566	72.24	57.1996	72.24	53.6766	72.34	111.795	72.34	102.915
72.54	1.28944	72.54	1.18497	73.24	2.88218	73.24	2.45589	72.54	6.70912	72.54	6.22307	72.44	13.3002	72.44	11.9051	72.44	28.9718	72.44	27.6419	73.24	57.6267	73.24	54.0309	73.34	112.463	73.34	103.564
73.54	1.312	73.54	1.19701	74.24	2.9197	74.24	2.47991	73.54	6.77111	73.54	6.27086	73.44	13.4012	73.44	11.9996	73.44	29.171	73.44	27.8269	74.24	58.0009	74.24	54.3845	74.34	113.106	74.34	104.211
74.54	1.33333	74.54	1.20904	75.24	2.9459	75.24	2.5039	74.54	6.82173	74.54	6.3186	74.44	13.5122	74.44	12.0941	74.44	29.38	74.44	28.0116	75.24	58.3684	75.24	54.7374	75.34	113.795	75.34	104.856
75.54	1.36229	75.54	1.22106	76.24	2.97268	76.24	2.52787	75.54	6.87218	75.54	6.36629	75.44	13.6216	75.44	12.1884	75.44	29.5824	75.44	28.1961	76.24	58.7495	76.24	55.0895	76.34	114.475	76.34	105.499
76.54	1.37991	76.54	1.23307	77.24	2.98933	77.24	2.55181	76.54	6.91873	76.54	6.41393	76.44	13.7231	76.44	12.2826	76.44	29.8003	76.44	28.3803	77.24	59.106	77.24	55.4408	77.34	115.043	77.34	106.14
77.54	1.36438	77.54	1.24506	78.24	3.01245	78.24	2.57573	77.54	6.94312	77.54	6.46151	77.44	13.7935	77.44	12.3767	77.44	30.0125	77.44	28.5641	78.24	59.4725	78.24	55.7914	78.34	115.689	78.34	106.778
78.54	1.37173	78.54	1.25705	79.24	3.03425	79.24	2.59963	78.54	6.97964	78.54	6.50904	78.44	13.8881	78.44	12.4707	78.44	30.2183	78.44	28.7477	79.24	59.8439	79.24	56.1412	79.34	116.271	79.34	107.415
79.54	1.38606	79.54	1.26902	80.24	3.05307	80.24	2.6235	79.54	7.01008	79.54	6.55652	79.44	13.9845	79.44	12.5645	79.44	30.4063	79.44	28.9311	80.24	60.2143	80.24	56.4903	80.34	116.831	80.34	108.049
80.54	1.40006	80.54	1.28098	81.24	3.06621	81.24	2.64735	80.54	7.05839	80.54	6.60395	80.44	14.0797	80.44	12.6583	80.44	30.5847	80.44	29.1141	81.24	60.5638	81.24	56.8387	81.34	117.41	81.34	108.681
81.54	1.41488	81.54	1.29293	82.24	3.09651	82.24	2.67117	81.54	7.10287	81.54	6.65133	81.44	14.1427	81.44	12.7519	81.44	30.7803	81.44	29.2968	82.24	60.9468	82.24	57.1863	82.34	118.043	82.34	109.311
82.54	1.44368	82.54	1.30487	83.24	3.11191	83.24	2.69497	82.54	7.17585	82.54	6.69865	82.44	14.2592	82.44	12.8454	82.44	31.0094	82.44	29.4793	83.24	61.2892	83.24	57.5331	83.34	118.685	83.34	109.939
83.54	1.43278	83.54	1.31679	84.24	3.13603	84.24	2.71874	83.54	7.23502	83.54	6.74592	83.44	14.3408	83.44	12.9388	83.44	31.2117	83.44	29.6615	84.24	61.6254	84.24	57.8792	84.34	119.256	84.34	110.565
84.54	1.44017	84.54	1.3287	85.24	3.14968	85.24	2.7425	84.54	7.2932	84.54	6.79314	84.44	14.4291	84.44	13.032	84.44	31.4293	84.44	29.8434	85.24	61.9676	85.24	58.2246	85.34	119.793	85.34	111.189
85.54	1.43058	85.54	1.34061	86.24	3.1751	86.24	2.76622	85.54	7.33781	85.54	6.84031	85.44	14.4928	85.44	13.1252	85.44	31.6176	85.44	30.025	86.24	62.3312	86.24	58.5692	86.34	120.427	86.34	111.811
86.54	1.4486	86.54	1.3525	87.24	3.21462	87.24	2.78992	86.54	7.39159	86.54	6.88743	86.44	14.588	86.44	13.2182	86.44	31.8347	86.44	30.2064	87.24	62.7235	87.24	58.9131	87.34	120.984	87.34	112.43
87.54	1.43314	87.54	1.36438	88.24	3.25981	88.24	2.8136	87.54	7.43497	87.54	6.9345	87.44	14.6775	87.44	13.3112	87.44	32.0276	87.44	30.3874	88.24	63.0938	88.24	59.2563	88.34	121.566	88.34	113.048
88.54	1.47349	88.54	1.37624	89.24	3.28581	89.24	2.83725	88.54	7.49949	88.54	6.98151	88.44	14.7869	88.44	13.404	88.44	32.2527	88.44	30.5682	89.24	63.4369	89.24	59.5987	89.34	122.144	89.34	113.663
89.54	1.4921	89.54	1.3881	90.24	3.34966	90.24	2.86088	89.54	7.54618	89.54	7.02848	89.44	14.8802	89.44	13.4967	89.44	32.4586	89.44	30.7487	90.24	63.7789	90.24	59.9404	90.34	122.71	90.34	114.277
90.54	1.53588	90.54	1.39994	91.24	3.38381	91.24	2.88449	90.54	7.62084	90.54	7.07539	90.44	14.9958	90.44	13.5892	90.44	32.6777	90.44	30.929	91.24	64.1413	91.24	60.2813	91.34	123.319	91.34	114.888
91.54	1.5696	91.54	1.41177	92.24	3.42939	92.24	2.90807	91.54	7.68398	91.54	7.12225	91.44	15.1056	91.44	13.6817	91.44	32.8573	91.44	31.1089	92.24	64.5118	92.24	60.6215	92.34	123.892	92.34	115.498
92.54	1.61775	92.54	1.42359	93.24	3.46421	93.24	2.93163	92.54	7.74678	92.54	7.16906	92.44	15.2181	92.44	13.774	92.44	33.0485	92.44	31.2886	93.24	64.8637	93.24	60.961	93.34	124.382	93.34	116.105
93.54	1.64769	93.54	1.4354	94.24	3.49343	94.24	2.95516	93.54	7.78527	93.54	7.21582	93.44	15.3146	93.44	13.8663	93.44	33.2461	93.44	31.468	94.24	65.2133	94.24	61.2998	94.34	124.958	94.34	116.71
94.54	1.66677	94.54	1.4472	95.24	3.51204	95.24	2.97867	94.54	7.8417	94.54	7.26252	94.44	15.4177	94.44	13.9584	94.44	33.4277	94.44	31.6471	95.24	65.5142	95.24	61.6379	95.34	125.525	95.34	117.313
95.54	1.67061	95.54	1.45898	96.24	3.52988	96.24	3.00216	95.54	7.87483	95.54	7.30918	95.44	15.4912	95.44	14.0504	95.44	33.5992	95.44	31.826	96.24	65.8313	96.24	61.9752	96.34	126.064	96.34	117.915
96.54	1.67598	96.54	1.47076	97.24	3.53379	97.24	3.02562	96.54	7.91487	96.54	7.35578	96.44	15.5697	96.44	14.1423	96.44	33.7609	96.44	32.0045	97.24	66.129	97.24	62.3118	97.34	126.568	97.34	118.514
97.54	1.67443	97.54	1.48252	98.24	3.52383	98.24	3.04906	97.54	7.93273	97.54	7.40234	97.44	15.6299	97.44	14.2341	97.44	33.9109	97.44	32.1828	98.24	66.4102	98.24	62.6477	98.34	127.085	98.34	119.111
98.54	1.66754	98.54	1.49427	99.24	3.53833	99.24	3.07247	98.54	7.96344	98.54	7.44884	98.44	15.6974	98.44	14.3257	98.44	34.0797	98.44	32.3609	99.24	66.6976	99.24	62.9828	99.34	127.567	99.34	119.707
99.54	1.68438	99.54	1.50601	100.24	3.55959	100.24	3.09586	99.54	8.01274	99.54	7.4953	99.44	15.777	99.44	14.4173	99.44	34.2495	99.44	32.5386	100.24	66.9934	100.24	63.3173	100.34	128.038	100.34	120.3
100.54	1.69649	100.54	1.51774	101.24	3.56931	101.24	3.11923	100.54	8.05452	100.54	7.5417	100.44	15.8572	100.44	14.5087	100.44	34.4178	100.44	32.7161	101.24	67.3099	101.24	63.651	101.34	128.543	101.34	120.891
101.54	1.72439	101.54	1.52946	102.24	3.58845	102.24	3.14257	101.54	8.10537	101.54	7.58805	101.44	15.9287	101.44	14.6	101.44	34.5891	101.44	32.8933	102.24	67.6302	102.24	63.984	102.34	129.085	102.34	121.481
102.54	1.72902	102.54	1.54116	103.24	3.60959	103.24	3.16589	102.54	8.15346	102.54	7.63435	102.44	16.0092	102.44	14.6912	102.44	34.7773	102.44	33.0702	103.24	67.942	103.24	64.3163	103.34	129.599	103.34	122.068
103.54	1.73961	103.54	1.55285	104.24	3.62344	104.24	3.18918	103.54	8.20702	103.54	7.6806	103.44	16.0989	103.44	14.7823	103.44	34.9601	103.44	33.2468	104.24	68.2437	104.24	64.6479	104.34	130.09	104.34	122.653
104.54	1.73945	104.54	1.56454	105.24	3.63474	105.24	3.21245	104.54	8.24751	104.54	7.7268	104.44	16.1805	104.44	14.8733	104.44	35.1433	104.44	33.4232	105.24	68.5636	105.24	64.9788	105.34	130.582	105.34	123.237
105.54	1.71272	105.54	1.57621	106.24	3.62998	106.24	3.2357	105.54	8.28621	105.54	7.77295	105.44	16.2443	105.44	14.9642	105.44	35.3145	105.44	33.5993	106.24	68.8988	106.24	65.3089	106.34	131.074	106.34	123.818
106.54	1.71	106.54	1.58787	107.24	3.62761	107.24	3.25893	106.54	8.34538	106.54	7.81904	106.44	16.3215	106.44	15.0549	106.44	35.4933	106.44	33.7752	107.24	69.2088	107.24	65.6384	107.34	131.538	107.34	124.398
107.54	1.7095	107.54	1.59951	108.24	3.65205	108.24	3.28213	107.54	8.38931	107.54	7.86509	107.44	16.4009	107.44	15.1456	107.44	35.6545	107.44	33.9507	108.24	69.4997	108.24	65.9672	108.34	132.018	108.34	124.976
108.54	1.73897	108.54	1.61115	109.24	3.66221	109.24	3.3053	108.54	8.43989	108.54	7.91109	108.44	16.4634	108.44	15.2361	108.44	35.8179	108.44	34.126	109.24	69.7793	109.24	66.2952	109.34	132.51	109.34	125.551
109.54	1.75232	109.54	1.62277	110.24	3.7091	110.24	3.32846	109.54	8.49109	109.54	7.95704	109.44	16.5333	109.44	15.3265	109.44	35.9749	109.44	34.301	110.24	70.104	110.24	66.6226	110.34	132.997	110.34	126.125
110.54	1.77948	110.54	1.63439	111.24	3.71496	111.24	3.35158	110.54	8.54059	110.54	8.00293	110.44	16.6041	110.44	15.4168	110.44	36.1742	110.44	34.4758	111.24	70.4103	111.24	66.9492	111.34	133.441	111.34	126.697
111.54	1.7822	111.54	1.64599	112.24	3.74895	112.24	3.37469	111.54	8.57175	111.54	8.04878	111.44	16.6447	111.44	15.507	111.44	36.3378	111.44	34.6503	112.24	70.7223	112.24	67.2752	112.34	133.897	112.34	127.267
112.54	1.80658	112.54	1.65758	113.24	3.7893	113.24	3.39777	112.54	8.60675	112.54	8.09458	112.44	16.7017	112.44	15.5971	112.44	36.5027	112.44	34.8245	113.24	71.0288	113.24	67.6004	113.34	134.396	113.34	127.835
113.54	1.80192	113.54	1.66916	114.24	3.8189	114.24	3.42083	113.54	8.65836	113.54	8.14032	113.44	16.7721	113.44	15.6871	113.44	36.6742	113.44	34.9984	114.24	71.3332	114.24	67.925	114.34	134.875	114.34	128.401
114.54	1.78871	114.54	1.68073	115.24	3.83249	115.24	3.44387	114.54	8.71388	114.54	8.18602	114.44	16.8392	114.44	15.7769	114.44	36.8491	114.44	35.1721	115.24	71.6192	115.24	68.2489	115.34	135.315	115.34	128.965
115.54	1.78193	115.54	1.69228	116.24	3.85105	116.24	3.46688	115.54	8.74739	115.54	8.23167	115.44	16.9012	115.44	15.8667	115.44	37.0026	115.44	35.3455	116.24	71.9159	116.24	68.572	116.34	135.747	116.34	129.528
116.54	1.79873	116.54	1.70383	117.24	3.86494	117.24	3.48987	116.54	8.78872	116.54	8.27727	116.44	16.9712	116.44	15.9563	116.44	37.1722	116.44	35.5187	117.24	72.1844	117.24	68.8945	117.34	136.207	117.34	130.088
117.54	1.81106	117.54	1.71536	118.24	3.86616	118.24	3.51283	117.54	8.81936	117.54	8.32281	117.44	17.0333	117.44	16.0458	117.44	37.3344	117.44	35.6915	118.24	72.4523	118.24	69.2163	118.34	136.66	118.34	130.647
118.54	1.83268	118.54	1.72689	119.24	3.86504	119.24	3.53577	118.54	8.87003	118.54	8.36831	118.44	17.0747	118.44	16.1352	118.44	37.4948	118.44	35.8642	119.24	72.74	119.24	69.5374	119.34	137.069	119.34	131.204
119.54	1.8323	119.54	1.7384	120.24	3.88508	120.24	3.55869	119.54	8.92898	119.54	8.41376	119.44	17.1248	119.44	16.2245	119.44	37.6641	119.44	36.0365	120.24	73.0316	120.24	69.8578	120.34	137.523	120.34	131.759
120.54	1.85396	120.54	1.7499	121.24	3.90232	121.24	3.58159	120.54	8.98311	120.54	8.45916	120.44	17.1853	120.44	16.3137	120.44	37.8356	120.44	36.2086	121.24	73.3281	121.24	70.1776	121.34	137.97	121.34	132.312
121.54	1.85044	121.54	1.76139	122.24	3.9052	122.24	3.60446	121.54	9.0189	121.54	8.5045	121.44	17.2443	121.44	16.4028	121.44	38.0059	121.44	36.3804	122.24	73.5907	122.24	70.4966	122.34	138.402	122.34	132.863
122.54	1.85139	122.54	1.77286	123.24	3.90549	123.24	3.62731	122.54	9.05086	122.54	8.5498	122.44	17.2931	122.44	16.4918	122.44	38.1464	122.44	36.5519	123.24	73.859	123.24	70.815	123.34	138.848	123.34	133.412
123.54	1.84359	123.54	1.78433	124.24	3.91804	124.24	3.65013	123.54	9.08212	123.54	8.59505	123.44	17.3439	123.44	16.5806	123.44	38.2968	123.44	36.7232	124.24	74.1462	124.24	71.1326	124.34	139.295	124.34	133.96
124.54	1.84755	124.54	1.79578	125.24	3.91538	125.24	3.67293	124.54	9.11073	124.54	8.64025	124.44	17.4208	124.44	16.6694	124.44	38.4633	124.44	36.8942	125.24	74.4313	125.24	71.4496	125.34	139.694	125.34	134.506
125.54	1.8354	125.54	1.80723	126.24	3.91221	126.24	3.69571	125.54	9.12141	125.54	8.6854	125.44	17.4532	125.44	16.758	125.44	38.6057	125.44	37.065	126.24	74.691	126.24	71.766	126.34	140.111	126.34	135.05
126.54	1.82504	126.54	1.81866	127.24	3.92988	127.24	3.71847	126.54	9.13192	126.54	8.7305	126.44	17.5138	126.44	16.8465	126.44	38.7639	126.44	37.2355	127.24	74.9766	127.24	72.0816	127.34	140.511	127.34	135.592
127.54	1.84047	127.54	1.83008	128.24	3.93638	128.24	3.7412	127.54	9.15895	127.54	8.77555	127.44	17.5745	127.44	16.9349	127.44	38.9241	127.44	37.4057	128.24	75.2414	128.24	72.3966	128.34	140.902	128.34	136.132
128.54	1.83623	128.54	1.84149	129.24	3.95974	129.24	3.76391	128.54	9.18096	128.54	8.82056	128.44	17.625	128.44	17.0232	128.44	39.0842	128.44	37.5757	129.24	75.5047	129.24	72.7109	129.34	141.31	129.34	136.671
129.54	1.84946	129.54	1.85289	130.24	3.9677	130.24	3.7866	129.54	9.21067	129.54	8.86551	129.44	17.6935	129.44	17.1114	129.44	39.2445	129.44	37.7454	130.24	75.7626	130.24	73.0245	130.34	141.712	130.34	137.207
130.54	1.83444	130.54	1.86428	131.24	3.9853	131.24	3.80926	130.54	9.24166	130.54	8.91041	130.44	17.736	130.44	17.1995	130.44	39.3749	130.44	37.9148	131.24	76.0271	131.24	73.3374	131.34	142.109	131.34	137.742
131.54	1.85204	131.54	1.87565	132.24	3.99575	132.24	3.8319	131.54	9.29149	131.54	8.95527	131.44	17.8146	131.44	17.2875	131.44	39.5284	131.44	38.084	132.24	76.2989	132.24	73.6497	132.34	142.52	132.34	138.275
132.54	1.86001	132.54	1.88702	133.24	3.9814	133.24	3.85452	132.54	9.32864	132.54	9.00007	132.44	17.8849	132.44	17.3754	132.44	39.6859	132.44	38.2529	133.24	76.556	133.24	73.9613	133.34	142.894	133.34	138.807
133.54	1.86019	133.54	1.89837	134.24	3.96931	134.24	3.87711	133.54	9.3619	133.54	9.04483	133.44	17.9254	133.44	17.4631	133.44	39.8162	133.44	38.4216	134.24	76.7923	134.24	74.2723	134.34	143.281	134.34	139.336
134.54	1.84517	134.54	1.90972	135.24	3.99448	135.24	3.89968	134.54	9.40242	134.54	9.08954	134.44	17.9662	134.44	17.5508	134.44	39.9567	134.44	38.59	135.24	77.0574	135.24	74.5825	135.34	143.671	135.34	139.864
135.54	1.84187	135.54	1.92105	136.24	3.97422	136.24	3.92223	135.54	9.43684	135.54	9.1342	135.44	18.0239	135.44	17.6383	135.44	40.0956	135.44	38.7581	136.24	77.3074	136.24	74.8922	136.34	144.022	136.34	140.39
136.54	1.82726	136.54	1.93237	137.24	3.97781	137.24	3.94475	136.54	9.45287	136.54	9.17881	136.44	18.0674	136.44	17.7257	136.44	40.2261	136.44	38.926	137.24	77.562	137.24	75.2011	137.34	144.383	137.34	140.914
137.54	1.82499	137.54	1.94368	138.24	3.98393	138.24	3.96725	137.54	9.48331	137.54	9.22337	137.44	18.1169	137.44	17.8131	137.44	40.3848	137.44	39.0936	138.24	77.8296	138.24	75.5094	138.34	144.768	138.34	141.437
138.54	1.82417	138.54	1.95498	139.24	4.00949	139.24	3.98973	138.54	9.52229	138.54	9.26788	138.44	18.1869	138.44	17.9003	138.44	40.5269	138.44	39.261	139.24	78.0774	139.24	75.817	139.34	145.139	139.34	141.958
139.54	1.83157	139.54	1.96627	140.24	4.02119	140.24	4.01219	139.54	9.56021	139.54	9.31235	139.44	18.254	139.44	17.9874	139.44	40.6757	139.44	39.4281	140.24	78.3375	140.24	76.124	140.34	145.509	140.34	142.477
140.54	1.84426	140.54	1.97754	141.24	4.04194	141.24	4.03462	140.54	9.58267	140.54	9.35676	140.44	18.316	140.44	18.0744	140.44	40.8358	140.44	39.5949	141.24	78.597	141.24	76.4303	141.34	145.936	141.34	142.994
141.54	1.87272	141.54	1.98881	142.24	4.07207	142.24	4.05703	141.54	9.62247	141.54	9.40113	141.44	18.3864	141.44	18.1613	141.44	41.0062	141.44	39.7615	142.24	78.849	142.24	76.736	142.34	146.328	142.34	143.51
142.54	1.89354	142.54	2.00006	143.24	4.10122	143.24	4.07942	142.54	9.67101	142.54	9.44545	142.44	18.4564	142.44	18.248	142.44	41.1545	142.44	39.9278	143.24	79.1172	143.24	77.041	143.34	146.684	143.34	144.024
143.54	1.88378	143.54	2.01131	144.24	4.10171	144.24	4.10178	143.54	9.70739	143.54	9.48972	143.44	18.5239	143.44	18.3347	143.44	41.3046	143.44	40.0939	144.24	79.3725	144.24	77.3453	144.34	147.021	144.34	144.536
144.54	1.8821	144.54	2.02254	145.24	4.09321	145.24	4.12413	144.54	9.73818	144.54	9.53394	144.44	18.5677	144.44	18.4213	144.44	41.4551	144.44	40.2597	145.24	79.6154	145.24	77.649	145.34	147.391	145.34	145.046
145.54	1.87666	145.54	2.03376	146.24	4.09092	146.24	4.14645	145.54	9.76387	145.54	9.57811	145.44	18.6381	145.44	18.5077	145.44	41.589	145.44	40.4253	146.24	79.8468	146.24	77.9521	146.34	147.783	146.34	145.555
146.54	1.87317	146.54	2.04497	147.24	4.09863	147.24	4.16874	146.54	9.79321	146.54	9.62224	146.44	18.697	146.44	18.5941	146.44	41.7183	146.44	40.5906	147.24	80.1095	147.24	78.2545	147.34	148.18	147.34	146.062
147.54	1.8846	147.54	2.05617	148.24	4.1229	148.24	4.19102	147.54	9.83052	147.54	9.66632	147.44	18.7654	147.44	18.6803	147.44	41.8569	147.44	40.7557	148.24	80.3753	148.24	78.5562	148.34	148.583	148.34	146.567
148.54	1.89965	148.54	2.06736	149.24	4.13564	149.24	4.21327	148.54	9.87987	148.54	9.71034	148.44	18.8455	148.44	18.7665	148.44	42.0339	148.44	40.9205	149.24	80.6287	149.24	78.8573	149.34	148.94	149.34	147.071
149.54	1.9209	149.54	2.07853	150.24	4.14136	150.24	4.2355	149.54	9.91125	149.54	9.75433	149.44	18.8981	149.44	18.8525	149.44	42.176	149.44	41.085	150.24	80.8744	150.24	79.1578	150.34	149.285	150.34	147.573
150.54	1.93652	150.54	2.0897	151.24	4.17126	151.24	4.2577	150.54	9.948	150.54	9.79826	150.44	18.9828	150.44	18.9384	150.44	42.3209	150.44	41.2493	151.24	81.1166	151.24	79.4576	151.34	149.635	151.34	148.073
151.54	1.95542	151.54	2.10086	152.24	4.17827	152.24	4.27988	151.54	9.99619	151.54	9.84214	151.44	19.0626	151.44	19.0242	151.44	42.4813	151.44	41.4133	152.24	81.351	152.24	79.7568	152.34	149.999	152.34	148.572
152.54	1.96752	152.54	2.112	153.24	4.1769	153.24	4.30205	152.54	10.0184	152.54	9.88598	152.44	19.1361	152.44	19.1099	152.44	42.6412	152.44	41.5771	153.24	81.58	153.24	80.0554	153.34	150.378	153.34	149.069
153.54	1.96996	153.54	2.12313	154.24	4.1979	154.24	4.32418	153.54	10.0576	153.54	9.92977	153.44	19.2051	153.44	19.1955	153.44	42.8015	153.44	41.7407	154.24	81.8017	154.24	80.3533	154.34	150.75	154.34	149.564
154.54	1.98079	154.54	2.13426	155.24	4.23411	155.24	4.3463	154.54	10.0903	154.54	9.97351	154.44	19.2786	154.44	19.281	154.44	42.955	154.44	41.9039	155.24	82.0193	155.24	80.6505	155.34	151.099	155.34	150.058
155.54	1.98815	155.54	2.14537	156.24	4.25014	156.24	4.36839	155.54	10.1387	155.54	10.0172	155.44	19.3551	155.44	19.3664	155.44	43.1053	155.44	42.067	156.24	82.2611	156.24	80.9471	156.34	151.452	156.34	150.55
156.54	1.99376	156.54	2.15647	157.24	4.27651	157.24	4.39046	156.54	10.17	156.54	10.0608	156.44	19.4072	156.44	19.4517	156.44	43.239	156.44	42.2297	157.24	82.4999	157.24	81.2431	157.34	151.801	157.34	151.041
157.54	1.99829	157.54	2.16756	158.24	4.30408	158.24	4.41251	157.54	10.2024	157.54	10.1044	157.44	19.4504	157.44	19.5369	157.44	43.3687	157.44	42.3923	158.24	82.7365	158.24	81.5385	158.34	152.145	158.34	151.529
158.54	2.00244	158.54	2.17864	159.24	4.30823	159.24	4.43454	158.54	10.246	158.54	10.148	158.44	19.5138	158.44	19.622	158.44	43.5006	158.44	42.5545	159.24	82.9739	159.24	81.8332	159.34	152.48	159.34	152.016
159.54	2.00064	159.54	2.18971	160.24	4.3144	160.24	4.45654	159.54	10.2683	159.54	10.1915	159.44	19.5743	159.44	19.7069	159.44	43.6069	159.44	42.7166	160.24	83.2077	160.24	82.1273	160.34	152.836	160.34	152.502
160.54	1.99966	160.54	2.20076	161.24	4.31697	161.24	4.47852	160.54	10.2974	160.54	10.235	160.44	19.6329	160.44	19.7918	160.44	43.7542	160.44	42.8783	161.24	83.4436	161.24	82.4208	161.34	153.192	161.34	152.986
161.54	2.01189	161.54	2.21181	162.24	4.32595	162.24	4.50048	161.54	10.3288	161.54	10.2784	161.44	19.6954	161.44	19.8765	161.44	43.8667	161.44	43.0399	162.24	83.6684	162.24	82.7136	162.34	153.529	162.34	153.468
162.54	2.02017	162.54	2.22285	163.24	4.33528	163.24	4.52241	162.54	10.3504	162.54	10.3217	162.44	19.7654	162.44	19.9612	162.44	44.0121	162.44	43.2011	163.24	83.8818	163.24	83.0058	163.34	153.873	163.34	153.949
163.54	2.01382	163.54	2.23387	164.24	4.34407	164.24	4.54433	163.54	10.3894	163.54	10.365	163.44	19.8162	163.44	20.0457	163.44	44.1465	163.44	43.3622	164.24	84.0902	164.24	83.2974	164.34	154.208	164.34	154.428
164.54	2.01978	164.54	2.24488	165.24	4.34631	165.24	4.56622	164.54	10.4297	164.54	10.4083	164.44	19.8732	164.44	20.1302	164.44	44.274	164.44	43.523	165.24	84.3193	165.24	83.5884	165.34	154.532	165.34	154.905
165.54	2.04231	165.54	2.25589	166.24	4.37253	166.24	4.58809	165.54	10.4804	165.54	10.4515	165.44	19.9454	165.44	20.2145	165.44	44.4355	165.44	43.6835	166.24	84.5794	166.24	83.8787	166.34	154.851	166.34	155.381
166.54	2.07175	166.54	2.26688	167.24	4.39409	167.24	4.60994	166.54	10.5227	166.54	10.4947	166.44	20.0154	166.44	20.2987	166.44	44.5859	166.44	43.8438	167.24	84.8211	167.24	84.1684	167.34	155.168	167.34	155.855
167.54	2.08302	167.54	2.27786	168.24	4.39426	168.24	4.63176	167.54	10.5602	167.54	10.5378	167.44	20.084	167.44	20.3829	167.44	44.7361	167.44	44.0038	168.24	85.0766	168.24	84.4575	168.34	155.475	168.34	156.328
168.54	2.10012	168.54	2.28883	169.24	4.40364	169.24	4.65356	168.54	10.6066	168.54	10.5809	168.44	20.1443	168.44	20.4669	168.44	44.8945	168.44	44.1636	169.24	85.3115	169.24	84.746	169.34	155.817	169.34	156.799
169.54	2.10172	169.54	2.29979	170.24	4.43047	170.24	4.67534	169.54	10.6293	169.54	10.6239	169.44	20.1885	169.44	20.5508	169.44	45.0258	169.44	44.3231	170.24	85.5265	170.24	85.0338	170.34	156.184	170.34	157.269
170.54	2.11079	170.54	2.31074	171.24	4.44773	171.24	4.6971	170.54	10.6585	170.54	10.6669	170.44	20.2084	170.44	20.6346	170.44	45.1531	170.44	44.4824	171.24	85.7657	171.24	85.3211	171.34	156.54	171.34	157.737
171.54	2.12002	171.54	2.32168	172.24	4.47248	172.24	4.71884	171.54	10.6867	171.54	10.7098	171.44	20.2654	171.44	20.7183	171.44	45.2898	171.44	44.6415	172.24	85.9965	172.24	85.6077	172.34	156.855	172.34	158.203
172.54	2.12096	172.54	2.33261	173.24	4.49587	173.24	4.74055	172.54	10.7255	172.54	10.7527	172.44	20.3228	172.44	20.8019	172.44	45.4128	172.44	44.8003	173.24	86.2139	173.24	85.8937	173.34	157.148	173.34	158.668
173.54	2.12141	173.54	2.34353	174.24	4.52012	174.24	4.76224	173.54	10.7408	173.54	10.7956	173.44	20.3751	173.44	20.8854	173.44	45.5519	173.44	44.9589	174.24	86.4493	174.24	86.1791	174.34	157.487	174.34	159.131
174.54	2.13038	174.54	2.35443	175.24	4.54783	175.24	4.78391	174.54	10.7697	174.54	10.8384	174.44	20.4338	174.44	20.9688	174.44	45.7019	174.44	45.1172	175.24	86.6813	175.24	86.4639	175.34	157.8	175.34	159.593
175.54	2.13103	175.54	2.36533	176.24	4.54202	176.24	4.80556	175.54	10.8074	175.54	10.8811	175.44	20.4863	175.44	21.0521	175.44	45.8248	175.44	45.2753	176.24	86.8845	176.24	86.7481	176.34	158.11	176.34	160.053
176.54	2.11308	176.54	2.37621	177.24	4.55474	177.24	4.82718	176.54	10.8387	176.54	10.9238	176.44	20.5533	176.44	21.1353	176.44	45.9453	176.44	45.4331	177.24	87.0915	177.24	87.0317	177.34	158.409	177.34	160.512
177.54	2.1276	177.54	2.38709	178.24	4.57268	178.24	4.84879	177.54	10.8777	177.54	10.9665	177.44	20.6232	177.44	21.2184	177.44	46.0909	177.44	45.5907	178.24	87.309	178.24	87.3147	178.34	158.725	178.34	160.969
178.54	2.12815	178.54	2.39795	179.24	4.57878	179.24	4.87037	178.54	10.9045	178.54	11.0091	178.44	20.6821	178.44	21.3014	178.44	46.2133	178.44	45.748	179.24	87.5175	179.24	87.597	179.34	159.028	179.34	161.425
179.54	2.11486	179.54	2.4088	180.24	4.58462	180.24	4.89193	179.54	10.9319	179.54	11.0516	179.44	20.728	179.44	21.3842	179.44	46.3363	179.44	45.9051	180.24	87.7311	180.24	87.8788	180.34	159.337	180.34	161.879
180.54	2.11172	180.54	2.41965	181.24	4.60762	181.24	4.91346	180.54	10.9499	180.54	11.0941	180.44	20.7933	180.44	21.467	180.44	46.4749	180.44	46.062	181.24	87.9635	181.24	88.1599	181.34	159.673	181.34	162.332
181.54	2.12251	181.54	2.43048	182.24	4.63181	182.24	4.93498	181.54	10.9953	181.54	11.1366	181.44	20.8619	181.44	21.5497	181.44	46.6219	181.44	46.2186	182.24	88.1883	182.24	88.4405	182.34	160.027	182.34	162.783
182.54	2.12413	182.54	2.4413	183.24	4.63894	183.24	4.95647	182.54	11.0294	182.54	11.179	182.44	20.9437	182.44	21.6323	182.44	46.774	182.44	46.375	183.24	88.4225	183.24	88.7204	183.34	160.35	183.34	163.232
183.54	2.13197	183.54	2.45211	184.24	4.62107	184.24	4.97795	183.54	11.0372	183.54	11.2214	183.44	20.9891	183.44	21.7147	183.44	46.8979	183.44	46.5311	184.24	88.6527	184.24	88.9998	184.34	160.63	184.34	163.68
184.54	2.12954	184.54	2.46291	185.24	4.63606	185.24	4.9994	184.54	11.0398	184.54	11.2637	184.44	21.0236	184.44	21.7971	184.44	47.0039	184.44	46.687	185.24	88.8786	185.24	89.2785	185.34	160.938	185.34	164.127
185.54	2.14993	185.54	2.4737	186.24	4.65303	186.24	5.02082	185.54	11.0763	185.54	11.306	185.44	21.0743	185.44	21.8794	185.44	47.1351	185.44	46.8426	186.24	89.1081	186.24	89.5567	186.34	161.227	186.34	164.572
186.54	2.16871	186.54	2.48448	187.24	4.65903	187.24	5.04223	186.54	11.108	186.54	11.3482	186.44	21.1431	186.44	21.9615	186.44	47.2643	186.44	46.9981	187.24	89.3364	187.24	89.8343	187.34	161.546	187.34	165.016
187.54	2.17744	187.54	2.49525	188.24	4.68186	188.24	5.06361	187.54	11.1351	187.54	11.3904	187.44	21.213	187.44	22.0436	187.44	47.3944	187.44	47.1532	188.24	89.5688	188.24	90.1112	188.34	161.857	188.34	165.458
188.54	2.18993	188.54	2.506	189.24	4.70974	189.24	5.08498	188.54	11.1752	188.54	11.4326	188.44	21.272	188.44	22.1255	188.44	47.5153	188.44	47.3082	189.24	89.7989	189.24	90.3876	189.34	162.147	189.34	165.898
189.54	2.21658	189.54	2.51675	190.24	4.74165	190.24	5.10632	189.54	11.2278	189.54	11.4747	189.44	21.3325	189.44	22.2074	189.44	47.6545	189.44	47.4629	190.24	90.0123	190.24	90.6634	190.34	162.449	190.34	166.338
190.54	2.23799	190.54	2.52749	191.24	4.73569	191.24	5.12764	190.54	11.2757	190.54	11.5167	190.44	21.4044	190.44	22.2891	190.44	47.7902	190.44	47.6173	191.24	90.2043	191.24	90.9386	191.34	162.73	191.34	166.775
191.54	2.26028	191.54	2.53821	192.24	4.76472	192.24	5.14893	191.54	11.3012	191.54	11.5587	191.44	21.4564	191.44	22.3708	191.44	47.9175	191.44	47.7715	192.24	90.395	192.24	91.2132	192.34	163.033	192.34	167.212
192.54	2.28218	192.54	2.54893	193.24	4.77866	193.24	5.17021	192.54	11.3217	192.54	11.6007	192.44	21.5092	192.44	22.4523	192.44	48.0679	192.44	47.9255	193.24	90.5751	193.24	91.4872	193.34	163.323	193.34	167.646
193.54	2.27421	193.54	2.55964	194.24	4.78313	194.24	5.19146	193.54	11.3446	193.54	11.6426	193.44	21.5646	193.44	22.5338	193.44	48.189	193.44	48.0793	194.24	90.7907	194.24	91.7606	194.34	163.637	194.34	168.08
194.54	2.28392	194.54	2.57033	195.24	4.79751	195.24	5.2127	194.54	11.3789	194.54	11.6845	194.44	21.6251	194.44	22.6151	194.44	48.3358	194.44	48.2328	195.24	90.995	195.24	92.0335	195.34	163.939	195.34	168.512
195.54	2.275	195.54	2.58101	196.24	4.81597	196.24	5.23391	195.54	11.4088	195.54	11.7263	195.44	21.6755	195.44	22.6964	195.44	48.4567	195.44	48.386	196.24	91.1894	196.24	92.3057	196.34	164.213	196.34	168.942
196.54	2.27596	196.54	2.59169	197.24	4.81892	197.24	5.2551	196.54	11.4393	196.54	11.7681	196.44	21.7445	196.44	22.7775	196.44	48.5846	196.44	48.5391	197.24	91.4066	197.24	92.5774	197.34	164.491	197.34	169.371
197.54	2.27158	197.54	2.60235	198.24	4.8123	198.24	5.27626	197.54	11.4675	197.54	11.8098	197.44	21.806	197.44	22.8586	197.44	48.7065	197.44	48.6919	198.24	91.6094	198.24	92.8485	198.34	164.752	198.34	169.799
198.54	2.25403	198.54	2.613	199.24	4.82934	199.24	5.29741	198.54	11.4828	198.54	11.8515	198.44	21.8485	198.44	22.9395	198.44	48.8109	198.44	48.8444	199.24	91.8352	199.24	93.119	199.34	164.995	199.34	170.225
199.54	2.26248	199.54	2.62365	200.24	4.83784	200.24	5.31853	199.54	11.5111	199.54	11.8931	199.44	21.8881	199.44	23.0204	199.44	48.921	199.44	48.9967	200.24	92.0266	200.24	93.389	200.34	165.261	200.34	170.65
200.54	2.26111	200.54	2.63428	201.24	4.83887	201.24	5.33964	200.54	11.5405	200.54	11.9347	200.44	21.9435	200.44	23.1011	200.44	49.0369	200.44	49.1488	201.24	92.2142	201.24	93.6583	201.34	165.552	201.34	171.073
201.54	2.26517	201.54	2.6449	202.24	4.85393	202.24	5.36072	201.54	11.5641	201.54	11.9763	201.44	21.988	201.44	23.1817	201.44	49.1495	201.44	49.3007	202.24	92.4234	202.24	93.9271	202.34	165.88	202.34	171.495
202.54	2.28336	202.54	2.65551	203.24	4.88335	203.24	5.38178	202.54	11.6018	202.54	12.0178	202.44	22.0532	202.44	23.2623	202.44	49.2949	202.44	49.4523	203.24	92.6407	203.24	94.1953	203.34	166.159	203.34	171.915
203.54	2.30228	203.54	2.66611	204.24	4.92546	204.24	5.40282	203.54	11.6501	203.54	12.0592	203.44	22.1216	203.44	23.3427	203.44	49.4343	203.44	49.6037	204.24	92.8742	204.24	94.4629	204.34	166.444	204.34	172.335
204.54	2.33929	204.54	2.6767	205.24	4.95093	205.24	5.42383	204.54	11.6968	204.54	12.1007	204.44	22.1919	204.44	23.4231	204.44	49.5714	204.44	49.7549	205.24	93.1072	205.24	94.73	205.34	166.708	205.34	172.752
205.54	2.35127	205.54	2.68728	206.24	4.98056	206.24	5.44483	205.54	11.732	205.54	12.142	205.44	22.2657	205.44	23.5033	205.44	49.6989	205.44	49.9058	206.24	93.3165	206.24	94.9965	206.34	167.008	206.34	173.169
206.54	2.36278	206.54	2.69785	207.24	5.01284	207.24	5.4658	206.54	11.7798	206.54	12.1833	206.44	22.344	206.44	23.5834	206.44	49.8362	206.44	50.0565	207.24	93.517	207.24	95.2624	207.34	167.31	207.34	173.584
207.54	2.3991	207.54	2.70841	208.24	5.01369	208.24	5.48676	207.54	11.8191	207.54	12.2246	207.44	22.424	207.44	23.6635	207.44	49.9585	207.44	50.2069	208.24	93.706	208.24	95.5278	208.34	167.593	208.34	173.997
208.54	2.39479	208.54	2.71896	209.24	5.01072	209.24	5.50769	208.54	11.8263	208.54	12.2659	208.44	22.47	208.44	23.7434	208.44	50.0599	208.44	50.3571	209.24	93.9021	209.24	95.7925	209.34	167.835	209.34	174.409
209.54	2.41299	209.54	2.72949	210.24	5.01191	210.24	5.5286	209.54	11.8411	209.54	12.307	209.44	22.5333	209.44	23.8233	209.44	50.1593	209.44	50.5071	210.24	94.1126	210.24	96.0567	210.34	168.103	210.34	174.82
210.54	2.43337	210.54	2.74002	211.24	5.00154	211.24	5.54949	210.54	11.8612	210.54	12.3482	210.44	22.5876	210.44	23.903	210.44	50.2708	210.44	50.6569	211.24	94.2949	211.24	96.3204	211.34	168.372	211.34	175.23
211.54	2.44762	211.54	2.75054	212.24	4.99563	212.24	5.57036	211.54	11.8673	211.54	12.3893	211.44	22.625	211.44	23.9827	211.44	50.3787	211.44	50.8064	212.24	94.469	212.24	96.5835	212.34	168.635	212.34	175.638
212.54	2.45485	212.54	2.76105	213.24	4.99814	213.24	5.5912	212.54	11.8812	212.54	12.4303	212.44	22.6689	212.44	24.0622	212.44	50.4713	212.44	50.9557	213.24	94.6413	213.24	96.846	213.34	168.881	213.34	176.044
213.54	2.48093	213.54	2.77154	214.24	5.03008	214.24	5.61203	213.54	11.9107	213.54	12.4713	213.44	22.7247	213.44	24.1417	213.44	50.5695	213.44	51.1048	214.24	94.8398	214.24	97.108	214.34	169.139	214.34	176.45
214.54	2.50006	214.54	2.78203	215.24	5.04883	215.24	5.63283	214.54	11.9561	214.54	12.5123	214.44	22.8	214.44	24.221	214.44	50.6952	214.44	51.2536	215.24	95.0448	215.24	97.3694	215.34	169.396	215.34	176.854
215.54	2.50354	215.54	2.79251	216.24	5.09131	216.24	5.65362	215.54	11.9919	215.54	12.5532	215.44	22.8666	215.44	24.3003	215.44	50.8195	215.44	51.4022	216.24	95.2604	216.24	97.6302	216.34	169.669	216.34	177.256
216.54	2.51205	216.54	2.80297	217.24	5.11152	217.24	5.67438	216.54	12.0285	216.54	12.5941	216.44	22.9305	216.44	24.3794	216.44	50.9288	216.44	51.5506	217.24	95.4622	217.24	97.8905	217.34	169.948	217.34	177.658
217.54	2.51951	217.54	2.81343	218.24	5.13298	218.24	5.69512	217.54	12.0665	217.54	12.6349	217.44	22.9908	217.44	24.4585	217.44	51.0566	217.44	51.6988	218.24	95.6435	218.24	98.1502	218.34	170.218	218.34	178.058
218.54	2.53319	218.54	2.82388	219.24	5.14577	219.24	5.71584	218.54	12.1017	218.54	12.6757	218.44	23.063	218.44	24.5374	218.44	51.187	218.44	51.8467	219.24	95.8332	219.24	98.4094	219.34	170.479	219.34	178.456
219.54	2.54133	219.54	2.83431	220.24	5.14121	220.24	5.73654	219.54	12.1478	219.54	12.7165	219.44	23.1239	219.44	24.6163	219.44	51.2999	219.44	51.9944	220.24	96.0182	220.24	98.668	220.34	170.74	220.34	178.853
220.54	2.53319	220.54	2.84474	221.24	5.13784	221.24	5.75721	220.54	12.1537	220.54	12.7571	220.44	23.156	220.44	24.695	220.44	51.4026	220.44	52.1419	221.24	96.1973	221.24	98.926	221.34	171.001	221.34	179.249
221.54	2.54286	221.54	2.85515	222.24	5.11472	222.24	5.77787	221.54	12.182	221.54	12.7978	221.44	23.215	221.44	24.7737	221.44	51.5107	221.44	52.2891	222.24	96.3708	222.24	99.1836	222.34	171.239	222.34	179.644
222.54	2.5286	222.54	2.86556	223.24	5.11089	223.24	5.79851	222.54	12.2066	222.54	12.8384	222.44	23.241	222.44	24.8523	222.44	51.6217	222.44	52.4361	223.24	96.5412	223.24	99.4405	223.34	171.477	223.34	180.037
223.54	2.54103	223.54	2.87595	224.24	5.11924	224.24	5.81912	223.54	12.2404	223.54	12.879	223.44	23.3014	223.44	24.9307	223.44	51.736	223.44	52.5829	224.24	96.7278	224.24	99.6969	224.34	171.736	224.34	180.429
224.54	2.54398	224.54	2.88633	225.24	5.13201	225.24	5.83971	224.54	12.2502	224.54	12.9195	224.44	23.3602	224.44	25.0091	224.44	51.8456	224.44	52.7295	225.24	96.9402	225.24	99.9528	225.34	172.019	225.34	180.82
225.54	2.55984	225.54	2.89671	226.24	5.15913	226.24	5.86029	225.54	12.2791	225.54	12.96	225.44	23.4368	225.44	25.0874	225.44	51.9811	225.44	52.8758	226.24	97.1372	226.24	100.208	226.34	172.29	226.34	181.21
226.54	2.58797	226.54	2.90707	227.24	5.16538	227.24	5.88084	226.54	12.3331	226.54	13.0004	226.44	23.5369	226.44	25.1655	226.44	52.13	226.44	53.0219	227.24	97.3215	227.24	100.463	227.34	172.54	227.34	181.598
227.54	2.58366	227.54	2.91743	228.24	5.17412	228.24	5.90137	227.54	12.3335	227.54	13.0408	227.44	23.5957	227.44	25.2436	227.44	52.2412	227.44	53.1678	228.24	97.4822	228.24	100.717	228.34	172.77	228.34	181.984
228.54	2.58104	228.54	2.92777	229.24	5.16702	229.24	5.92188	228.54	12.3411	228.54	13.0811	228.44	23.6411	228.44	25.3216	228.44	52.3179	228.44	53.3135	229.24	97.6514	229.24	100.971	229.34	172.983	229.34	182.37
229.54	2.57308	229.54	2.9381	230.24	5.17561	230.24	5.94237	229.54	12.362	229.54	13.1214	229.44	23.6837	229.44	25.3995	229.44	52.4093	229.44	53.4589	230.24	97.8137	230.24	101.224	230.34	173.202	230.34	182.754
230.54	2.57236	230.54	2.94843	231.24	5.19341	231.24	5.96283	230.54	12.3731	230.54	13.1617	230.44	23.7393	230.44	25.4773	230.44	52.4895	230.44	53.6041	231.24	97.9832	231.24	101.476	231.34	173.432	231.34	183.137
231.54	2.57488	231.54	2.95874	232.24	5.21963	232.24	5.98328	231.54	12.3949	231.54	13.2019	231.44	23.7837	231.44	25.5549	231.44	52.5958	231.44	53.7491	232.24	98.1598	232.24	101.728	232.34	173.658	232.34	183.519
232.54	2.58998	232.54	2.96904	233.24	5.22568	233.24	6.00371	232.54	12.4131	232.54	13.242	232.44	23.8392	232.44	25.6325	232.44	52.7168	232.44	53.8938	233.24	98.3362	233.24	101.98	233.34	173.901	233.34	183.899
233.54	2.59004	233.54	2.97934	234.24	5.21689	234.24	6.02411	233.54	12.4398	233.54	13.2821	233.44	23.8849	233.44	25.71	233.44	52.8292	233.44	54.0384	234.24	98.4891	234.24	102.231	234.34	174.113	234.34	184.278
234.54	2.58838	234.54	2.98962	235.24	5.21008	235.24	6.0445	234.54	12.4427	234.54	13.3222	234.44	23.9208	234.44	25.7874	234.44	52.9288	234.44	54.1827	235.24	98.6471	235.24	102.481	235.34	174.334	235.34	184.656
235.54	2.58693	235.54	2.99989	236.24	5.2103	236.24	6.06486	235.54	12.445	235.54	13.3623	235.44	23.9749	235.44	25.8647	235.44	53.0305	235.44	54.3268	236.24	98.8091	236.24	102.731	236.34	174.545	236.34	185.033
236.54	2.59833	236.54	3.01015	237.24	5.19092	237.24	6.0852	236.54	12.4548	236.54	13.4022	236.44	24.0255	236.44	25.9419	236.44	53.14	236.44	54.4707	237.24	98.9941	237.24	102.981	237.34	174.772	237.34	185.408
237.54	2.59323	237.54	3.02041	238.24	5.21516	238.24	6.10553	237.54	12.4757	237.54	13.4422	237.44	24.0762	237.44	26.0191	237.44	53.2314	237.44	54.6143	238.24	99.1818	238.24	103.229	238.34	175.01	238.34	185.782
238.54	2.52476	238.54	3.03065	239.24	4.45609	239.24	6.12583	238.54	12.4281	238.54	13.4821	238.44	24.172	238.44	26.0961	238.44	53.3683	238.44	54.7577	239.24	98.6564	239.24	103.478	239.34	174.466	239.34	186.155
239.54	4.91543	239.54	3.04088	240.24	10.2	240.24	5.51394	239.54	15.6118	239.54	13.5219	239.44	23.8223	239.44	26.173	239.44	53.9059	239.44	54.9009	240.24	103.331	240.24	77.6885	240.34	176.854	240.34	136.717
240.54	-0.802156	240.54	2.76636	241.24	-0.254576	241.24	5.50874	240.54	8.33725	240.54	10.9267	240.44	24.9675	240.44	21.4838	240.44	52.7507	240.44	41.5138	241.24	92.6657	241.24	77.6153	241.34	168.373	241.34	136.588
241.54	3.17121	241.54	2.76375	242.24	5.46459	242.24	5.50354	241.54	12.9455	241.54	10.9164	241.44	22.9666	241.44	21.4635	241.44	52.1161	241.44	41.4746	242.24	95.8526	242.24	77.542	242.34	168.142	242.34	136.459
242.54	2.2592	242.54	2.76114	243.24	4.81424	243.24	5.49835	242.54	11.8964	242.54	10.9061	242.44	22.949	242.44	21.4433	242.44	51.1398	242.44	41.4355	243.24	93.9147	243.24	77.4689	243.34	165.436	243.34	136.33
243.54	2.21257	243.54	2.75854	244.24	4.74282	244.24	5.49316	243.54	11.6698	243.54	10.8958	243.44	22.599	243.44	21.4231	243.44	50.3862	243.44	41.3964	244.24	92.7973	244.24	77.3958	244.34	163.527	244.34	136.202
244.54	2.21586	244.54	2.75593	245.24	4.75774	245.24	5.48798	244.54	11.5703	244.54	10.8855	244.44	22.3685	244.44	21.4029	244.44	49.8765	244.44	41.3574	245.24	91.9397	245.24	77.3228	245.34	161.893	245.34	136.073
245.54	2.22643	245.54	2.75333	246.24	4.68191	246.24	5.48281	245.54	11.5124	245.54	10.8753	245.44	22.2017	245.44	21.3827	245.44	49.4175	245.44	41.3184	246.24	91.1468	246.24	77.2499	246.34	160.418	246.34	135.945
246.54	2.13595	246.54	2.75074	247.24	4.55672	247.24	5.47763	246.54	11.3404	246.54	10.865	246.44	21.9451	246.44	21.3625	246.44	48.9221	246.44	41.2794	247.24	90.3977	247.24	77.177	247.34	159.153	247.34	135.816
247.54	2.06987	247.54	2.74814	248.24	4.51333	248.24	5.47247	247.54	11.1875	247.54	10.8548	247.44	21.7032	247.44	21.3423	247.44	48.6136	247.44	41.2404	248.24	89.7516	248.24	77.1042	248.34	158.016	248.34	135.688
248.54	2.07703	248.54	2.74555	249.24	4.48682	249.24	5.4673	248.54	11.1078	248.54	10.8445	248.44	21.5287	248.44	21.3222	248.44	48.262	248.44	41.2015	249.24	89.1543	249.24	77.0314	249.34	156.901	249.34	135.56
249.54	2.05382	249.54	2.74296	250.24	4.44827	250.24	5.46215	249.54	11.0488	249.54	10.8343	249.44	21.3602	249.44	21.3021	249.44	47.8995	249.44	41.1627	250.24	88.588	250.24	76.9588	250.34	155.925	250.34	135.432
250.54	2.03773	250.54	2.74037	251.24	4.39853	251.24	5.45699	250.54	10.9758	250.54	10.8241	250.44	21.1973	250.44	21.282	250.44	47.5892	250.44	41.1238	251.24	88.0857	251.24	76.8862	251.34	155.037	251.34	135.305
251.54	1.97804	251.54	2.73779	252.24	4.3585	252.24	5.45185	251.54	10.9082	251.54	10.8139	251.44	21.1119	251.44	21.2619	251.44	47.3585	251.44	41.085	252.24	87.6224	252.24	76.8136	252.34	154.091	252.34	135.177
252.54	1.96205	252.54	2.7352	253.24	4.33726	253.24	5.4467	252.54	10.8477	252.54	10.8037	252.44	21.0106	252.44	21.2419	252.44	47.0988	252.44	41.0463	253.24	87.1338	253.24	76.7412	253.34	153.274	253.34	135.05
253.54	1.95021	253.54	2.73262	254.24	4.28574	254.24	5.44156	253.54	10.7981	253.54	10.7935	253.44	20.8783	253.44	21.2218	253.44	46.8394	253.44	41.0076	254.24	86.6725	254.24	76.6688	254.34	152.485	254.34	134.922
254.54	1.95233	254.54	2.73005	255.24	4.26208	255.24	5.43643	254.54	10.7188	254.54	10.7833	254.44	20.7544	254.44	21.2018	254.44	46.6136	254.44	40.9689	255.24	86.2401	255.24	76.5965	255.34	151.693	255.34	134.795
255.54	1.97299	255.54	2.72747	256.24	4.25068	256.24	5.4313	255.54	10.6148	255.54	10.7731	255.44	20.656	255.44	21.1818	255.44	46.3835	255.44	40.9302	256.24	85.789	256.24	76.5242	256.34	150.945	256.34	134.668
256.54	1.96641	256.54	2.7249	257.24	4.22673	257.24	5.42618	256.54	10.5661	256.54	10.7629	256.44	20.5645	256.44	21.1618	256.44	46.2151	256.44	40.8916	257.24	85.4257	257.24	76.452	257.34	150.283	257.34	134.541
257.54	1.95667	257.54	2.72233	258.24	4.18628	258.24	5.42106	257.54	10.5366	257.54	10.7528	257.44	20.4729	257.44	21.1419	257.44	46.0155	257.44	40.853	258.24	85.1152	258.24	76.3799	258.34	149.592	258.34	134.414
258.54	1.92893	258.54	2.71976	259.24	4.16655	259.24	5.41595	258.54	10.5239	258.54	10.7427	258.44	20.354	258.44	21.1219	258.44	45.8195	258.44	40.8145	259.24	84.7527	259.24	76.3078	259.34	148.93	259.34	134.287
259.54	1.91418	259.54	2.71719	260.24	4.17358	260.24	5.41084	259.54	10.4745	259.54	10.7325	259.44	20.2542	259.44	21.102	259.44	45.6465	259.44	40.776	260.24	84.3884	260.24	76.2358	260.34	148.304	260.34	134.16
260.54	1.88743	260.54	2.71463	261.24	4.15837	261.24	5.40573	260.54	10.436	260.54	10.7224	260.44	20.1544	260.44	21.0821	260.44	45.437	260.44	40.7375	261.24	84.0431	261.24	76.1639	261.34	147.679	261.34	134.034
261.54	1.85817	261.54	2.71207	262.24	4.13218	262.24	5.40063	261.54	10.3826	261.54	10.7123	261.44	20.0485	261.44	21.0622	261.44	45.2115	261.44	40.6991	262.24	83.6524	262.24	76.0921	262.34	147.047	262.34	133.907
262.54	1.83787	262.54	2.70951	263.24	4.09587	263.24	5.39554	262.54	10.3376	262.54	10.7022	262.44	19.9617	262.44	21.0423	262.44	45.0107	262.44	40.6607	263.24	83.3172	263.24	76.0203	263.34	146.425	263.34	133.781
263.54	1.84359	263.54	2.70696	264.24	4.07185	264.24	5.39045	263.54	10.3075	263.54	10.6921	263.44	19.8732	263.44	21.0225	263.44	44.8601	263.44	40.6224	264.24	82.9928	264.24	75.9486	264.34	145.874	264.34	133.655
264.54	1.8542	264.54	2.7044	265.24	4.06638	265.24	5.38536	264.54	10.2661	264.54	10.682	264.44	19.8196	264.44	21.0026	264.44	44.7068	264.44	40.584	265.24	82.693	265.24	75.8769	265.34	145.368	265.34	133.529
265.54	1.85023	265.54	2.70185	266.24	4.06772	266.24	5.38028	265.54	10.2442	265.54	10.6719	265.44	19.756	265.44	20.9828	265.44	44.5612	265.44	40.5458	266.24	82.3907	266.24	75.8054	266.34	144.834	266.34	133.403
266.54	1.84827	266.54	2.6993	267.24	4.07495	267.24	5.37521	266.54	10.2074	266.54	10.6618	266.44	19.7134	266.44	20.963	266.44	44.4077	266.44	40.5075	267.24	82.1508	267.24	75.7338	267.34	144.215	267.34	133.277
267.54	1.8376	267.54	2.69676	268.24	4.04368	268.24	5.37014	267.54	10.1842	267.54	10.6518	267.44	19.6626	267.44	20.9433	267.44	44.2557	267.44	40.4693	268.24	81.842	268.24	75.6624	268.34	143.688	268.34	133.151
268.54	1.81862	268.54	2.69421	269.24	4.04941	269.24	5.36507	268.54	10.1485	268.54	10.6417	268.44	19.5876	268.44	20.9235	268.44	44.0695	268.44	40.4311	269.24	81.5647	269.24	75.591	269.34	143.189	269.34	133.025
269.54	1.813	269.54	2.69167	270.24	4.05173	270.24	5.36001	269.54	10.1315	269.54	10.6317	269.44	19.5302	269.44	20.9038	269.44	43.8948	269.44	40.393	270.24	81.2961	270.24	75.5197	270.34	142.719	270.34	132.9
270.54	1.82301	270.54	2.68913	271.24	4.05808	271.24	5.35495	270.54	10.1008	270.54	10.6217	270.44	19.4502	270.44	20.884	270.44	43.7461	270.44	40.3549	271.24	81.013	271.24	75.4485	271.34	142.187	271.34	132.775
271.54	1.82224	271.54	2.68659	272.24	4.07109	272.24	5.3499	271.54	10.0592	271.54	10.6116	271.44	19.3568	271.44	20.8643	271.44	43.6018	271.44	40.3168	272.24	80.7225	272.24	75.3773	272.34	141.777	272.34	132.649
272.54	1.83348	272.54	2.68406	273.24	4.06533	273.24	5.34485	272.54	10.0541	272.54	10.6016	272.44	19.3002	272.44	20.8447	272.44	43.4976	272.44	40.2788	273.24	80.4468	273.24	75.3062	273.34	141.301	273.34	132.524
273.54	1.8438	273.54	2.68153	274.24	4.06582	274.24	5.33981	273.54	10.0071	273.54	10.5916	273.44	19.2328	273.44	20.825	273.44	43.3569	273.44	40.2408	274.24	80.2233	274.24	75.2352	274.34	140.84	274.34	132.399
274.54	1.84659	274.54	2.679	275.24	4.05474	275.24	5.33478	274.54	9.98722	274.54	10.5816	274.44	19.1556	274.44	20.8054	274.44	43.2476	274.44	40.2028	275.24	79.9839	275.24	75.1642	275.34	140.433	275.34	132.274
275.54	1.83688	275.54	2.67647	276.24	4.06489	276.24	5.32974	275.54	9.96749	275.54	10.5717	275.44	19.1038	275.44	20.7857	275.44	43.1053	275.44	40.1649	276.24	79.7503	276.24	75.0933	276.34	139.981	276.34	132.15
276.54	1.82327	276.54	2.67395	277.24	4.07685	277.24	5.32471	276.54	9.97341	276.54	10.5617	276.44	19.0353	276.44	20.7661	276.44	42.991	276.44	40.127	277.24	79.5124	277.24	75.0224	277.34	139.574	277.34	132.025
277.54	1.82516	277.54	2.67142	278.24	4.07038	278.24	5.31969	277.54	9.96517	277.54	10.5517	277.44	18.9763	277.44	20.7465	277.44	42.8683	277.44	40.0891	278.24	79.2442	278.24	74.9517	278.34	139.174	278.34	131.9
278.54	1.81282	278.54	2.6689	279.24	4.03257	279.24	5.31467	278.54	9.93525	278.54	10.5418	278.44	18.9158	278.44	20.727	278.44	42.7457	278.44	40.0513	279.24	78.9797	279.24	74.881	279.34	138.745	279.34	131.776
279.54	1.81637	279.54	2.66639	280.24	4.01448	280.24	5.30966	279.54	9.89779	279.54	10.5318	279.44	18.8474	279.44	20.7074	279.44	42.6089	279.44	40.0135	280.24	78.7558	280.24	74.8103	280.34	138.333	280.34	131.652
280.54	1.8298	280.54	2.66387	281.24	3.96565	281.24	5.30465	280.54	9.87374	280.54	10.5219	280.44	18.7949	280.44	20.6879	280.44	42.478	280.44	39.9758	281.24	78.5222	281.24	74.7397	281.34	137.911	281.34	131.527
281.54	1.81318	281.54	2.66136	282.24	3.95359	282.24	5.29965	281.54	9.83442	281.54	10.512	281.44	18.7325	281.44	20.6684	281.44	42.3456	281.44	39.9381	282.24	78.2844	282.24	74.6692	282.34	137.47	282.34	131.403
282.54	1.80383	282.54	2.65885	283.24	3.95398	283.24	5.29465	282.54	9.80396	282.54	10.5021	282.44	18.6642	282.44	20.6489	282.44	42.2561	282.44	39.9004	283.24	78.0383	283.24	74.5988	283.34	137.083	283.34	131.279
283.54	1.7771	283.54	2.65634	284.24	3.93567	284.24	5.28965	283.54	9.75415	283.54	10.4921	283.44	18.6021	283.44	20.6294	283.44	42.1464	283.44	39.8628	284.24	77.8075	284.24	74.5284	284.34	136.702	284.34	131.156
284.54	1.75515	284.54	2.65383	285.24	3.91206	285.24	5.28466	284.54	9.71267	284.54	10.4822	284.44	18.5497	284.44	20.6099	284.44	42.0269	284.44	39.8252	285.24	77.6189	285.24	74.4581	285.34	136.357	285.34	131.032
285.54	1.7571	285.54	2.65133	286.24	3.87458	286.24	5.27968	285.54	9.66714	285.54	10.4724	285.44	18.4877	285.44	20.5905	285.44	41.9111	285.44	39.7876	286.24	77.3949	286.24	74.3879	286.34	135.94	286.34	130.908
286.54	1.7457	286.54	2.64883	287.24	3.8333	287.24	5.2747	286.54	9.62986	286.54	10.4625	286.44	18.4242	286.44	20.5711	286.44	41.7736	286.44	39.7501	287.24	77.1626	287.24	74.3177	287.34	135.559	287.34	130.785
287.54	1.73591	287.54	2.64633	288.24	3.78721	288.24	5.26972	287.54	9.57734	287.54	10.4526	287.44	18.3455	287.44	20.5516	287.44	41.6429	287.44	39.7126	288.24	76.906	288.24	74.2476	288.34	135.181	288.34	130.661
288.54	1.71978	288.54	2.64383	289.24	3.75808	289.24	5.26475	288.54	9.53167	288.54	10.4427	288.44	18.2689	288.44	20.5323	288.44	41.4928	288.44	39.6751	289.24	76.676	289.24	74.1776	289.34	134.845	289.34	130.538
289.54	1.73112	289.54	2.64134	290.24	3.72991	290.24	5.25978	289.54	9.51212	289.54	10.4329	289.44	18.1954	289.44	20.5129	289.44	41.3683	289.44	39.6377	290.24	76.4599	290.24	74.1076	290.34	134.467	290.34	130.415
290.54	1.71657	290.54	2.63885	291.24	3.728	291.24	5.25482	290.54	9.46632	290.54	10.4231	290.44	18.1447	290.44	20.4935	290.44	41.2456	290.44	39.6003	291.24	76.2649	291.24	74.0377	291.34	134.13	291.34	130.292
291.54	1.73374	291.54	2.63636	292.24	3.72197	292.24	5.24986	291.54	9.44614	291.54	10.4132	291.44	18.1036	291.44	20.4742	291.44	41.1738	291.44	39.5629	292.24	76.0773	292.24	73.9678	292.34	133.726	292.34	130.169
292.54	1.72876	292.54	2.63387	293.24	3.69922	293.24	5.24491	292.54	9.4364	292.54	10.4034	292.44	18.0548	292.44	20.4549	292.44	41.0959	292.44	39.5256	293.24	75.906	293.24	73.898	293.34	133.377	293.34	130.046
293.54	1.72811	293.54	2.63139	294.24	3.69575	294.24	5.23996	293.54	9.41598	293.54	10.3936	293.44	18.0138	293.44	20.4356	293.44	40.9796	293.44	39.4883	294.24	75.7429	294.24	73.8283	294.34	133.064	294.34	129.924
294.54	1.72401	294.54	2.6289	295.24	3.68772	295.24	5.23502	294.54	9.3954	294.54	10.3838	294.44	17.9829	294.44	20.4163	294.44	40.8752	294.44	39.4511	295.24	75.5528	295.24	73.7587	295.34	132.731	295.34	129.801
295.54	1.70599	295.54	2.62642	296.24	3.66968	296.24	5.23008	295.54	9.36591	295.54	10.374	295.44	17.9338	295.44	20.3971	295.44	40.7656	295.44	39.4138	296.24	75.3173	296.24	73.6891	296.34	132.404	296.34	129.678
296.54	1.65845	296.54	2.62395	297.24	3.64685	297.24	5.22515	296.54	9.33521	296.54	10.3642	296.44	17.9048	296.44	20.3778	296.44	40.6479	296.44	39.3767	297.24	75.1184	297.24	73.6196	297.34	132.056	297.34	129.556
297.54	1.63416	297.54	2.62147	298.24	3.64502	298.24	5.22022	297.54	9.30225	297.54	10.3544	297.44	17.8539	297.44	20.3586	297.44	40.5466	297.44	39.3395	298.24	74.927	298.24	73.5501	298.34	131.746	298.34	129.434
298.54	1.60414	298.54	2.619	299.24	3.6467	299.24	5.21529	298.54	9.28248	298.54	10.3447	298.44	17.7848	298.44	20.3394	298.44	40.458	298.44	39.3024	299.24	74.7293	299.24	73.4808	299.34	131.434	299.34	129.312
299.54	1.58331	299.54	2.61653	300.24	3.63013	300.24	5.21037	299.54	9.24335	299.54	10.3349	299.44	17.713	299.44	20.3202	299.44	40.3765	299.44	39.2653	300.24	74.541	300.24	73.4114	300.34	131.087	300.34	129.19
300.54	1.56507	300.54	2.61406	301.24	3.61924	301.24	5.20546	300.54	9.21571	300.54	10.3251	300.44	17.6525	300.44	20.301	300.44	40.2881	300.44	39.2283	301.24	74.3586	301.24	73.3422	301.34	130.736	301.34	129.068
301.54	1.56537	301.54	2.61159	302.24	3.60242	302.24	5.20055	301.54	9.18463	301.54	10.3154	301.44	17.6052	301.44	20.2819	301.44	40.1804	301.44	39.1913	302.24	74.1719	302.24	73.273	302.34	130.437	302.34	128.946
302.54	1.5661	302.54	2.60913	303.24	3.59521	303.24	5.19564	302.54	9.15729	302.54	10.3057	302.44	17.5563	302.44	20.2627	302.44	40.0892	302.44	39.1543	303.24	73.983	303.24	73.2039	303.34	130.131	303.34	128.825
303.54	1.56505	303.54	2.60667	304.24	3.57815	304.24	5.19074	303.54	9.13549	303.54	10.296	303.44	17.5138	303.44	20.2436	303.44	39.9847	303.44	39.1174	304.24	73.8145	304.24	73.1348	304.34	129.824	304.34	128.703
304.54	1.57615	304.54	2.60421	305.24	3.55974	305.24	5.18584	304.54	9.13657	304.54	10.2862	304.44	17.4861	304.44	20.2245	304.44	39.8976	304.44	39.0805	305.24	73.6668	305.24	73.0658	305.34	129.547	305.34	128.582
305.54	1.56974	305.54	2.60175	306.24	3.54973	306.24	5.18095	305.54	9.12028	305.54	10.2765	305.44	17.4387	305.44	20.2055	305.44	39.7998	305.44	39.0436	306.24	73.5164	306.24	72.9969	306.34	129.274	306.34	128.46
306.54	1.55951	306.54	2.5993	307.24	3.53625	307.24	5.17607	306.54	9.10028	306.54	10.2668	306.44	17.4078	306.44	20.1864	306.44	39.7394	306.44	39.0068	307.24	73.3636	307.24	72.928	307.34	129.013	307.34	128.339
307.54	1.55757	307.54	2.59685	308.24	3.53489	308.24	5.17118	307.54	9.08858	307.54	10.2572	307.44	17.3732	307.44	20.1674	307.44	39.6757	307.44	38.97	308.24	73.222	308.24	72.8592	308.34	128.732	308.34	128.218
308.54	1.56653	308.54	2.5944	309.24	3.51575	309.24	5.1663	308.54	9.08618	308.54	10.2475	308.44	17.3361	308.44	20.1483	308.44	39.6105	308.44	38.9332	309.24	73.0642	309.24	72.7905	309.34	128.453	309.34	128.097
309.54	1.58219	309.54	2.59195	310.24	3.49883	310.24	5.16143	309.54	9.06595	309.54	10.2378	309.44	17.2931	309.44	20.1293	309.44	39.5288	309.44	38.8965	310.24	72.8854	310.24	72.7218	310.34	128.173	310.34	127.976
310.54	1.5723	310.54	2.5895	311.24	3.49785	311.24	5.15656	310.54	9.02677	310.54	10.2282	310.44	17.215	310.44	20.1103	310.44	39.3898	310.44	38.8598	311.24	72.7228	311.24	72.6532	311.34	127.886	311.34	127.856
311.54	1.55526	311.54	2.58706	312.24	3.4969	312.24	5.1517	311.54	8.99801	311.54	10.2185	311.44	17.1743	311.44	20.0914	311.44	39.3101	311.44	38.8231	312.24	72.5649	312.24	72.5847	312.34	127.614	312.34	127.735
312.54	1.56168	312.54	2.58462	313.24	3.50371	313.24	5.14684	312.54	8.97855	312.54	10.2089	312.44	17.1232	312.44	20.0724	312.44	39.2198	312.44	38.7865	313.24	72.433	313.24	72.5162	313.34	127.346	313.34	127.614
313.54	1.57422	313.54	2.58218	314.24	3.50659	314.24	5.14198	313.54	8.94666	313.54	10.1992	313.44	17.1021	313.44	20.0535	313.44	39.1398	313.44	38.7499	314.24	72.2916	314.24	72.4478	314.34	127.092	314.34	127.494
314.54	1.56392	314.54	2.57975	315.24	3.49558	315.24	5.13713	314.54	8.91524	314.54	10.1896	314.44	17.0646	314.44	20.0346	314.44	39.0663	314.44	38.7134	315.24	72.1549	315.24	72.3795	315.34	126.845	315.34	127.374
315.54	1.56543	315.54	2.57731	316.24	3.49561	316.24	5.13229	315.54	8.89526	315.54	10.18	315.44	17.0236	315.44	20.0157	315.44	38.9679	315.44	38.6768	316.24	71.9963	316.24	72.3112	316.34	126.576	316.34	127.254
316.54	1.55533	316.54	2.57488	317.24	3.49236	317.24	5.12744	316.54	8.8754	316.54	10.1704	316.44	16.9911	316.44	19.9968	316.44	38.8671	316.44	38.6404	317.24	71.8462	317.24	72.243	317.34	126.333	317.34	127.134
317.54	1.55659	317.54	2.57245	318.24	3.48447	318.24	5.12261	317.54	8.87227	317.54	10.1608	317.44	16.9716	317.44	19.9779	317.44	38.8081	317.44	38.6039	318.24	71.7258	318.24	72.1748	318.34	126.086	318.34	127.014
318.54	1.55563	318.54	2.57002	319.24	3.47541	319.24	5.11777	318.54	8.88241	318.54	10.1512	318.44	16.9454	318.44	19.9591	318.44	38.7479	318.44	38.5675	319.24	71.5875	319.24	72.1067	319.34	125.82	319.34	126.894
319.54	1.53385	319.54	2.5676	320.24	3.47283	320.24	5.11295	319.54	8.87382	319.54	10.1416	319.44	16.8931	319.44	19.9402	319.44	38.6854	319.44	38.5311	320.24	71.4642	320.24	72.0387	320.34	125.571	320.34	126.774
320.54	1.52534	320.54	2.56518	321.24	3.46616	321.24	5.10812	320.54	8.85396	320.54	10.1321	320.44	16.8732	320.44	19.9214	320.44	38.6268	320.44	38.4948	321.24	71.3251	321.24	71.9708	321.34	125.323	321.34	126.655
321.54	1.53452	321.54	2.56276	322.24	3.48174	322.24	5.1033	321.54	8.83665	321.54	10.1225	321.44	16.8638	321.44	19.9026	321.44	38.5565	321.44	38.4584	322.24	71.1836	322.24	71.9029	322.34	125.118	322.34	126.535
322.54	1.54567	322.54	2.56034	323.24	3.49839	323.24	5.09849	322.54	8.82313	322.54	10.113	322.44	16.8209	322.44	19.8839	322.44	38.5121	322.44	38.4222	323.24	71.0549	323.24	71.835	323.34	124.887	323.34	126.416
323.54	1.55485	323.54	2.55793	324.24	3.4727	324.24	5.09368	323.54	8.80619	323.54	10.1034	323.44	16.7963	323.44	19.8651	323.44	38.4601	323.44	38.3859	324.24	70.898	324.24	71.7673	324.34	124.646	324.34	126.296
324.54	1.53739	324.54	2.55551	325.24	3.46965	325.24	5.08888	324.54	8.77897	324.54	10.0939	324.44	16.7446	324.44	19.8464	324.44	38.3788	324.44	38.3497	325.24	70.7681	325.24	71.6996	325.34	124.408	325.34	126.177
325.54	1.54428	325.54	2.5531	326.24	3.44929	326.24	5.08407	325.54	8.75814	325.54	10.0844	325.44	16.7279	325.44	19.8276	325.44	38.3195	325.44	38.3135	326.24	70.6202	326.24	71.6319	326.34	124.194	326.34	126.058
326.54	1.54407	326.54	2.55069	327.24	3.43762	327.24	5.07928	326.54	8.72388	326.54	10.0749	326.44	16.6857	326.44	19.8089	326.44	38.246	326.44	38.2774	327.24	70.4875	327.24	71.5644	327.34	123.974	327.34	125.939
327.54	1.52217	327.54	2.54829	328.24	3.4083	328.24	5.07449	327.54	8.70478	327.54	10.0654	327.44	16.6626	327.44	19.7902	327.44	38.1659	327.44	38.2413	328.24	70.3618	328.24	71.4969	328.34	123.711	328.34	125.821
328.54	1.50725	328.54	2.54588	329.24	3.40542	329.24	5.0697	328.54	8.67571	328.54	10.0559	328.44	16.615	328.44	19.7716	328.44	38.0597	328.44	38.2052	329.24	70.2252	329.24	71.4294	329.34	123.5	329.34	125.702
329.54	1.53084	329.54	2.54348	330.24	3.39597	330.24	5.06492	329.54	8.65486	329.54	10.0464	329.44	16.5712	329.44	19.7529	329.44	37.9846	329.44	38.1692	330.24	70.086	330.24	71.362	330.34	123.295	330.34	125.583
330.54	1.54607	330.54	2.54108	331.24	3.38479	331.24	5.06014	330.54	8.64739	330.54	10.0369	330.44	16.5251	330.44	19.7343	330.44	37.9189	330.44	38.1331	331.24	69.9542	331.24	71.2947	331.34	123.104	331.34	125.465
331.54	1.56669	331.54	2.53868	332.24	3.40251	332.24	5.05537	331.54	8.64689	331.54	10.0274	331.44	16.5107	331.44	19.7157	331.44	37.8684	331.44	38.0972	332.24	69.861	332.24	71.2274	332.34	122.901	332.34	125.346
332.54	1.60288	332.54	2.53629	333.24	3.41728	333.24	5.0506	332.54	8.64683	332.54	10.018	332.44	16.5107	332.44	19.6971	332.44	37.8101	332.44	38.0612	333.24	69.7582	333.24	71.1603	333.34	122.717	333.34	125.228
333.54	1.62531	333.54	2.5339	334.24	3.4165	334.24	5.04583	333.54	8.63678	333.54	10.0085	333.44	16.4946	333.44	19.6785	333.44	37.7494	333.44	38.0253	334.24	69.6344	334.24	71.0931	334.34	122.505	334.34	125.11
334.54	1.64045	334.54	2.53151	335.24	3.4177	335.24	5.04107	334.54	8.61592	334.54	9.99908	334.44	16.4713	334.44	19.6599	334.44	37.6788	334.44	37.9895	335.24	69.497	335.24	71.0261	335.34	122.287	335.34	124.992
335.54	1.63313	335.54	2.52912	336.24	3.40183	336.24	5.03632	335.54	8.57588	335.54	9.98965	335.44	16.4337	335.44	19.6414	335.44	37.5973	335.44	37.9536	336.24	69.3509	336.24	70.9591	336.34	122.067	336.34	124.874
336.54	1.61616	336.54	2.52673	337.24	3.38596	337.24	5.03157	336.54	8.53584	336.54	9.98022	336.44	16.3964	336.44	19.6229	336.44	37.5293	336.44	37.9178	337.24	69.2331	337.24	70.8921	337.34	121.857	337.34	124.756
337.54	1.61372	337.54	2.52435	338.24	3.35886	338.24	5.02682	337.54	8.5041	337.54	9.97081	337.44	16.3622	337.44	19.6043	337.44	37.4749	337.44	37.882	338.24	69.11	338.24	70.8252	338.34	121.639	338.34	124.639
338.54	1.60461	338.54	2.52197	339.24	3.35095	339.24	5.02208	338.54	8.46716	338.54	9.9614	338.44	16.3243	338.44	19.5858	338.44	37.4077	338.44	37.8463	339.24	69.0137	339.24	70.7584	339.34	121.448	339.34	124.521
339.54	1.57743	339.54	2.51959	340.24	3.32805	340.24	5.01734	339.54	8.44669	339.54	9.952	339.44	16.3044	339.44	19.5674	339.44	37.3472	339.44	37.8106	340.24	68.8957	340.24	70.6917	340.34	121.256	340.34	124.404
340.54	1.57808	340.54	2.51721	341.24	3.33701	341.24	5.01261	340.54	8.43574	340.54	9.94262	340.44	16.2852	340.44	19.5489	340.44	37.3065	340.44	37.7749	341.24	68.7693	341.24	70.625	341.34	121.078	341.34	124.286
341.54	1.58704	341.54	2.51484	342.24	3.34607	342.24	5.00788	341.54	8.43884	341.54	9.93324	341.44	16.2571	341.44	19.5305	341.44	37.2573	341.44	37.7393	342.24	68.6542	342.24	70.5584	342.34	120.856	342.34	124.169
342.54	1.57609	342.54	2.51246	343.24	3.33721	343.24	5.00315	342.54	8.43741	342.54	9.92387	342.44	16.2458	342.44	19.512	342.44	37.2069	342.44	37.7037	343.24	68.5357	343.24	70.4918	343.34	120.665	343.34	124.052
343.54	1.57698	343.54	2.51009	344.24	3.32004	344.24	4.99843	343.54	8.44587	343.54	9.9145	343.44	16.2278	343.44	19.4936	343.44	37.1577	343.44	37.6681	344.24	68.427	344.24	70.4253	344.34	120.458	344.34	123.935
344.54	1.57903	344.54	2.50773	345.24	3.31545	345.24	4.99372	344.54	8.43828	344.54	9.90515	344.44	16.1708	344.44	19.4752	344.44	37.0908	344.44	37.6326	345.24	68.2968	345.24	70.3589	345.34	120.281	345.34	123.818
345.54	1.57183	345.54	2.50536	346.24	3.30813	346.24	4.98901	345.54	8.42669	345.54	9.89581	345.44	16.1348	345.44	19.4569	345.44	37.0349	345.44	37.5971	346.24	68.1669	346.24	70.2925	346.34	120.095	346.34	123.701
346.54	1.56648	346.54	2.503	347.24	3.30796	347.24	4.9843	346.54	8.40791	346.54	9.88647	346.44	16.1036	346.44	19.4385	346.44	36.9679	346.44	37.5616	347.24	68.0541	347.24	70.2262	347.34	119.915	347.34	123.584
347.54	1.57449	347.54	2.50064	348.24	3.30207	348.24	4.9796	347.54	8.40591	347.54	9.87715	347.44	16.0759	347.44	19.4202	347.44	36.8914	347.44	37.5262	348.24	67.9599	348.24	70.1599	348.34	119.708	348.34	123.468
348.54	1.56689	348.54	2.49828	349.24	3.28931	349.24	4.9749	348.54	8.36548	348.54	9.86783	348.44	16.0431	348.44	19.4019	348.44	36.8108	348.44	37.4908	349.24	67.8491	349.24	70.0937	349.34	119.506	349.34	123.351
349.54	1.56499	349.54	2.49592	350.24	3.28689	350.24	4.97021	349.54	8.346	349.54	9.85852	349.44	16.0055	349.44	19.3836	349.44	36.749	349.44	37.4554	350.24	67.7338	350.24	70.0276	350.34	119.333	350.34	123.235
350.54	1.57507	350.54	2.49357	351.24	3.27905	351.24	4.96552	350.54	8.34631	350.54	9.84922	350.44	15.996	350.44	19.3653	350.44	36.7001	350.44	37.4201	351.24	67.6165	351.24	69.9616	351.34	119.136	351.34	123.119
351.54	1.56455	351.54	2.49121	352.24	3.24675	352.24	4.96084	351.54	8.32407	351.54	9.83993	351.44	15.9635	351.44	19.347	351.44	36.6495	351.44	37.3848	352.24	67.4764	352.24	69.8956	352.34	118.933	352.34	123.003
352.54	1.53543	352.54	2.48886	353.24	3.20198	353.24	4.95616	352.54	8.29348	352.54	9.83065	352.44	15.8879	352.44	19.3288	352.44	36.5682	352.44	37.3495	353.24	67.3632	353.24	69.8296	353.34	118.729	353.34	122.887
353.54	1.49507	353.54	2.48652	354.24	3.19748	354.24	4.95148	353.54	8.24678	353.54	9.82137	353.44	15.8323	353.44	19.3105	353.44	36.4762	353.44	37.3143	354.24	67.2684	354.24	69.7638	354.34	118.546	354.34	122.771
354.54	1.49459	354.54	2.48417	355.24	3.19587	355.24	4.94681	354.54	8.22787	354.54	9.81211	354.44	15.7966	354.44	19.2923	354.44	36.3965	354.44	37.2791	355.24	67.1754	355.24	69.6979	355.34	118.371	355.34	122.655
355.54	1.48469	355.54	2.48183	356.24	3.18564	356.24	4.94214	355.54	8.20686	355.54	9.80285	355.44	15.772	355.44	19.2741	355.44	36.326	355.44	37.2439	356.24	67.0653	356.24	69.6322	356.34	118.206	356.34	122.539
356.54	1.47662	356.54	2.47949	357.24	3.19385	357.24	4.93748	356.54	8.18756	356.54	9.7936	356.44	15.7725	356.44	19.2559	356.44	36.2772	356.44	37.2088	357.24	66.9558	357.24	69.5665	357.34	118.036	357.34	122.424
357.54	1.46055	357.54	2.47715	358.24	3.19707	358.24	4.93282	357.54	8.1876	357.54	9.78436	357.44	15.7657	357.44	19.2378	357.44	36.2197	357.44	37.1737	358.24	66.8663	358.24	69.5009	358.34	117.872	358.34	122.308
358.54	1.45796	358.54	2.47481	359.24	3.20286	359.24	4.92817	358.54	8.17024	358.54	9.77513	358.44	15.7526	358.44	19.2196	358.44	36.1589	358.44	37.1386	359.24	66.7856	359.24	69.4353	359.34	117.724	359.34	122.193
359.54	1.46335	359.54	2.47248	360.24	3.19365	360.24	4.92352	359.54	8.17405	359.54	9.76591	359.44	15.7345	359.44	19.2015	359.44	36.1298	359.44	37.1036	360.24	66.6751	360.24	69.3698	360.34	117.533	360.34	122.077
360.54	1.4493	360.54	2.47014	361.24	3.18318	361.24	4.91888	360.54	8.14669	360.54	9.7567	360.44	15.6871	360.44	19.1834	360.44	36.0631	360.44	37.0686	361.24	66.573	361.24	69.3044	361.34	117.339	361.34	121.962
361.54	1.43601	361.54	2.46781	362.24	3.16838	362.24	4.91424	361.54	8.13865	361.54	9.7475	361.44	15.6461	361.44	19.1653	361.44	36.0107	361.44	37.0336	362.24	66.4797	362.24	69.239	362.34	117.163	362.34	121.847
362.54	1.42415	362.54	2.46548	363.24	3.1677	363.24	4.9096	362.54	8.11726	362.54	9.7383	362.44	15.5857	362.44	19.1472	362.44	35.9652	362.44	36.9987	363.24	66.3661	363.24	69.1737	363.34	116.997	363.34	121.732
363.54	1.45455	363.54	2.46316	364.24	3.17268	364.24	4.90497	363.54	8.10653	363.54	9.72911	363.44	15.5663	363.44	19.1291	363.44	35.9242	363.44	36.9638	364.24	66.2617	364.24	69.1084	364.34	116.86	364.34	121.617
364.54	1.4807	364.54	2.46083	365.24	3.16116	365.24	4.90034	364.54	8.11132	364.54	9.71994	364.44	15.5352	364.44	19.1111	364.44	35.8848	364.44	36.9289	365.24	66.1571	365.24	69.0432	365.34	116.693	365.34	121.503
365.54	1.48629	365.54	2.45851	366.24	3.1551	366.24	4.89572	365.54	8.10714	365.54	9.71077	365.44	15.5057	365.44	19.0931	365.44	35.8198	365.44	36.8941	366.24	66.0433	366.24	68.9781	366.34	116.525	366.34	121.388
366.54	1.48408	366.54	2.45619	367.24	3.16062	367.24	4.8911	366.54	8.09358	366.54	9.70161	366.44	15.4731	366.44	19.075	366.44	35.7639	366.44	36.8593	367.24	65.972	367.24	68.913	367.34	116.371	367.34	121.274
367.54	1.49397	367.54	2.45388	368.24	3.14951	368.24	4.88649	367.54	8.09187	367.54	9.69245	367.44	15.4716	367.44	19.057	367.44	35.7346	367.44	36.8245	368.24	65.8873	368.24	68.848	368.34	116.226	368.34	121.159
368.54	1.48596	368.54	2.45156	369.24	3.14685	369.24	4.88188	368.54	8.08569	368.54	9.68331	368.44	15.465	368.44	19.0391	368.44	35.6985	368.44	36.7898	369.24	65.803	369.24	68.7831	369.34	116.083	369.34	121.045
369.54	1.47501	369.54	2.44925	370.24	3.13628	370.24	4.87727	369.54	8.08475	369.54	9.67418	369.44	15.4423	369.44	19.0211	369.44	35.6565	369.44	36.7551	370.24	65.7142	370.24	68.7182	370.34	115.944	370.34	120.931
370.54	1.47573	370.54	2.44694	371.24	3.12617	371.24	4.87267	370.54	8.06533	370.54	9.66505	370.44	15.442	370.44	19.0032	370.44	35.6089	370.44	36.7204	371.24	65.625	371.24	68.6534	371.34	115.766	371.34	120.817
371.54	1.47418	371.54	2.44463	372.24	3.13843	372.24	4.86807	371.54	8.06549	371.54	9.65593	371.44	15.4309	371.44	18.9852	371.44	35.5533	371.44	36.6857	372.24	65.5394	372.24	68.5886	372.34	115.621	372.34	120.703
372.54	1.49144	372.54	2.44232	373.24	3.13418	373.24	4.86348	372.54	8.07286	372.54	9.64682	372.44	15.4188	372.44	18.9673	372.44	35.5137	372.44	36.6511	373.24	65.4423	373.24	68.5239	373.34	115.463	373.34	120.589
373.54	1.49528	373.54	2.44002	374.24	3.1314	374.24	4.85889	373.54	8.09659	373.54	9.63772	373.44	15.401	373.44	18.9494	373.44	35.4764	373.44	36.6166	374.24	65.3512	374.24	68.4592	374.34	115.314	374.34	120.475
374.54	1.5225	374.54	2.43772	375.24	3.13494	375.24	4.85431	374.54	8.08597	374.54	9.62863	374.44	15.3998	374.44	18.9316	374.44	35.4374	374.44	36.582	375.24	65.2747	375.24	68.3947	375.34	115.174	375.34	120.361
375.54	1.52449	375.54	2.43542	376.24	3.13682	376.24	4.84973	375.54	8.08503	375.54	9.61955	375.44	15.3829	375.44	18.9137	375.44	35.3862	375.44	36.5475	376.24	65.1704	376.24	68.3301	376.34	115.038	376.34	120.248
376.54	1.51477	376.54	2.43312	377.24	3.13684	377.24	4.84515	376.54	8.07349	376.54	9.61047	376.44	15.3568	376.44	18.8959	376.44	35.3358	376.44	36.513	377.24	65.0594	377.24	68.2657	377.34	114.885	377.34	120.134
377.54	1.49641	377.54	2.43083	378.24	3.14463	378.24	4.84058	377.54	8.05476	377.54	9.60141	377.44	15.3162	377.44	18.878	377.44	35.2949	377.44	36.4786	378.24	64.9953	378.24	68.2013	378.34	114.735	378.34	120.021
378.54	1.49524	378.54	2.42853	379.24	3.13538	379.24	4.83602	378.54	8.02441	378.54	9.59235	378.44	15.2966	378.44	18.8602	378.44	35.2495	378.44	36.4442	379.24	64.9075	379.24	68.1369	379.34	114.576	379.34	119.908
379.54	1.48453	379.54	2.42624	380.24	3.15166	380.24	4.83146	379.54	8.00419	379.54	9.5833	379.44	15.2572	379.44	18.8424	379.44	35.1772	379.44	36.4098	380.24	64.816	380.24	68.0727	380.34	114.451	380.34	119.795
380.54	1.4932	380.54	2.42395	381.24	3.15447	381.24	4.8269	380.54	7.98673	380.54	9.57426	380.44	15.2427	380.44	18.8247	380.44	35.1448	380.44	36.3754	381.24	64.7353	381.24	68.0085	381.34	114.323	381.34	119.682
381.54	1.49429	381.54	2.42167	382.24	3.13679	382.24	4.82234	381.54	7.98464	381.54	9.56523	381.44	15.2231	381.44	18.8069	381.44	35.1234	381.44	36.3411	382.24	64.644	382.24	67.9443	382.34	114.181	382.34	119.569
382.54	1.49521	382.54	2.41938	383.24	3.12554	383.24	4.8178	382.54	7.9835	382.54	9.5562	382.44	15.2035	382.44	18.7892	382.44	35.0874	382.44	36.3068	383.24	64.574	383.24	67.8802	383.34	114.004	383.34	119.456
383.54	1.49332	383.54	2.4171	384.24	3.11406	384.24	4.81325	383.54	7.97355	383.54	9.54719	383.44	15.1737	383.44	18.7714	383.44	35.0366	383.44	36.2726	384.24	64.4941	384.24	67.8162	384.34	113.863	384.34	119.343
384.54	1.50232	384.54	2.41482	385.24	3.12	385.24	4.80871	384.54	7.96582	384.54	9.53818	384.44	15.1512	384.44	18.7537	384.44	34.9846	384.44	36.2384	385.24	64.4016	385.24	67.7522	385.34	113.749	385.34	119.231
385.54	1.51976	385.54	2.41254	386.24	3.11819	386.24	4.80417	385.54	7.97228	385.54	9.52919	385.44	15.1313	385.44	18.736	385.44	34.9452	385.44	36.2042	386.24	64.3349	386.24	67.6883	386.34	113.607	386.34	119.118
386.54	1.53657	386.54	2.41027	387.24	3.11655	387.24	4.79964	386.54	7.95808	386.54	9.5202	386.44	15.1118	386.44	18.7184	386.44	34.8979	386.44	36.17	387.24	64.2724	387.24	67.6244	387.34	113.492	387.34	119.006
387.54	1.5452	387.54	2.40799	388.24	3.11235	388.24	4.79511	387.54	7.95511	387.54	9.51121	387.44	15.0939	387.44	18.7007	387.44	34.8768	387.44	36.1359	388.24	64.1822	388.24	67.5606	388.34	113.358	388.34	118.894
388.54	1.53434	388.54	2.40572	389.24	3.11101	389.24	4.79059	388.54	7.94425	388.54	9.50224	388.44	15.0544	388.44	18.6831	388.44	34.8212	388.44	36.1018	389.24	64.089	389.24	67.4969	389.34	113.218	389.34	118.781
389.54	1.52889	389.54	2.40345	390.24	3.1258	390.24	4.78607	389.54	7.93563	389.54	9.49328	389.44	15.037	389.44	18.6654	389.44	34.7823	389.44	36.0678	390.24	64.0058	390.24	67.4332	390.34	113.085	390.34	118.669
390.54	1.52489	390.54	2.40118	391.24	3.1022	391.24	4.78156	390.54	7.93493	390.54	9.48432	390.44	15.0157	390.44	18.6478	390.44	34.7382	390.44	36.0337	391.24	63.9169	391.24	67.3696	391.34	112.939	391.34	118.557
391.54	1.51814	391.54	2.39892	392.24	3.08665	392.24	4.77705	391.54	7.91511	391.54	9.47538	391.44	15.0044	391.44	18.6302	391.44	34.6909	391.44	35.9998	392.24	63.8246	392.24	67.3061	392.34	112.785	392.34	118.446
392.54	1.5047	392.54	2.39666	393.24	3.07678	393.24	4.77254	392.54	7.88373	392.54	9.46644	392.44	14.973	392.44	18.6127	392.44	34.6482	392.44	35.9658	393.24	63.7347	393.24	67.2426	393.34	112.625	393.34	118.334
393.54	1.48469	393.54	2.39439	394.24	3.07273	394.24	4.76804	393.54	7.85396	393.54	9.45751	393.44	14.9419	393.44	18.5951	393.44	34.5854	393.44	35.9319	394.24	63.67	394.24	67.1791	394.34	112.485	394.34	118.222
394.54	1.48307	394.54	2.39214	395.24	3.0822	395.24	4.76354	394.54	7.85392	394.54	9.44859	394.44	14.9091	394.44	18.5776	394.44	34.5448	394.44	35.898	395.24	63.6092	395.24	67.1158	395.34	112.364	395.34	118.111
395.54	1.47936	395.54	2.38988	396.24	3.07131	396.24	4.75904	395.54	7.84203	395.54	9.43967	395.44	14.8928	395.44	18.56	395.44	34.5135	395.44	35.8641	396.24	63.5381	396.24	67.0524	396.34	112.229	396.34	117.999
396.54	1.465	396.54	2.38762	397.24	3.07781	397.24	4.75456	396.54	7.82926	396.54	9.43077	396.44	14.8357	396.44	18.5425	396.44	34.4663	396.44	35.8303	397.24	63.466	397.24	66.9892	397.34	112.096	397.34	117.888
397.54	1.48544	397.54	2.38537	398.24	3.0926	398.24	4.75007	397.54	7.84652	397.54	9.42187	397.44	14.813	397.44	18.525	397.44	34.429	397.44	35.7965	398.24	63.4023	398.24	66.926	398.34	111.973	398.34	117.777
398.54	1.50234	398.54	2.38312	399.24	3.08857	399.24	4.74559	398.54	7.85366	398.54	9.41298	398.44	14.7935	398.44	18.5076	398.44	34.4045	398.44	35.7627	399.24	63.3381	399.24	66.8629	399.34	111.837	399.34	117.666
399.54	1.50582	399.54	2.38087	400.24	3.09614	400.24	4.74111	399.54	7.85714	399.54	9.4041	399.44	14.7673	399.44	18.4901	399.44	34.3672	399.44	35.729	400.24	63.2751	400.24	66.7998	400.34	111.696	400.34	117.555
400.54	1.5213	400.54	2.37863	401.24	3.08911	401.24	4.73664	400.54	7.85455	400.54	9.39523	400.44	14.7524	400.44	18.4727	400.44	34.3358	400.44	35.6953	401.24	63.2081	401.24	66.7368	401.34	111.576	401.34	117.444
401.54	1.53472	401.54	2.37638	402.24	3.07961	402.24	4.73217	401.54	7.85479	401.54	9.38637	401.44	14.7345	401.44	18.4552	401.44	34.2902	401.44	35.6616	402.24	63.1264	402.24	66.6738	402.34	111.447	402.34	117.333
402.54	1.53512	402.54	2.37414	403.24	3.08479	403.24	4.72771	402.54	7.85678	402.54	9.37751	402.44	14.7247	402.44	18.4378	402.44	34.2413	402.44	35.6279	403.24	63.0708	403.24	66.6109	403.34	111.325	403.34	117.222
403.54	1.53382	403.54	2.3719	404.24	3.0842	404.24	4.72325	403.54	7.86378	403.54	9.36867	403.44	14.7032	403.44	18.4204	403.44	34.1987	403.44	35.5943	404.24	62.9919	404.24	66.5481	404.34	111.192	404.34	117.112
404.54	1.53545	404.54	2.36967	405.24	3.05923	405.24	4.71879	404.54	7.84929	404.54	9.35983	404.44	14.6774	404.44	18.403	404.44	34.1577	404.44	35.5608	405.24	62.9064	405.24	66.4853	405.34	111.057	405.34	117.001
405.54	1.52629	405.54	2.36743	406.24	3.02871	406.24	4.71434	405.54	7.83684	405.54	9.351	405.44	14.6527	405.44	18.3857	405.44	34.1052	405.44	35.5272	406.24	62.8369	406.24	66.4226	406.34	110.947	406.34	116.891
406.54	1.50935	406.54	2.3652	407.24	3.02671	407.24	4.70989	406.54	7.81648	406.54	9.34218	406.44	14.6362	406.44	18.3683	406.44	34.0398	406.44	35.4937	407.24	62.7583	407.24	66.3599	407.34	110.827	407.34	116.781
407.54	1.51929	407.54	2.36297	408.24	3.03699	408.24	4.70545	407.54	7.81628	407.54	9.33336	407.44	14.6267	407.44	18.351	407.44	33.9993	407.44	35.4602	408.24	62.6786	408.24	66.2973	408.34	110.714	408.34	116.67
408.54	1.53335	408.54	2.36074	409.24	3.02143	409.24	4.70101	408.54	7.80435	408.54	9.32456	408.44	14.6134	408.44	18.3337	408.44	33.9683	408.44	35.4268	409.24	62.5811	409.24	66.2348	409.34	110.585	409.34	116.56
409.54	1.52521	409.54	2.35851	410.24	3.00867	410.24	4.69658	409.54	7.79486	409.54	9.31576	409.44	14.5927	409.44	18.3164	409.44	33.9291	409.44	35.3933	410.24	62.4899	410.24	66.1723	410.34	110.461	410.34	116.45
410.54	1.50581	410.54	2.35628	411.24	3.00559	411.24	4.69215	410.54	7.77388	410.54	9.30698	410.44	14.5627	410.44	18.2991	410.44	33.8781	410.44	35.36	411.24	62.4133	411.24	66.1099	411.34	110.351	411.34	116.34
411.54	1.51379	411.54	2.35406	412.24	3.0083	412.24	4.68772	411.54	7.77185	411.54	9.2982	411.44	14.545	411.44	18.2819	411.44	33.8472	411.44	35.3266	412.24	62.3391	412.24	66.0475	412.34	110.208	412.34	116.231
412.54	1.50309	412.54	2.35184	413.24	3.0064	413.24	4.6833	412.54	7.75321	412.54	9.28942	412.44	14.5154	412.44	18.2646	412.44	33.798	412.44	35.2933	413.24	62.2669	413.24	65.9852	413.34	110.083	413.34	116.121
413.54	1.47489	413.54	2.34962	414.24	2.99822	414.24	4.67888	413.54	7.7266	413.54	9.28066	413.44	14.4946	413.44	18.2474	413.44	33.7557	413.44	35.26	414.24	62.1904	414.24	65.9229	414.34	109.936	414.34	116.012
414.54	1.44722	414.54	2.34741	415.24	2.98801	415.24	4.67447	414.54	7.68757	414.54	9.27191	414.44	14.4845	414.44	18.2302	414.44	33.6886	414.44	35.2267	415.24	62.1376	415.24	65.8608	415.34	109.835	415.34	115.902
415.54	1.44625	415.54	2.34519	416.24	3.00117	416.24	4.67006	415.54	7.68661	415.54	9.26316	415.44	14.4747	415.44	18.213	415.44	33.6479	415.44	35.1935	416.24	62.0758	416.24	65.7986	416.34	109.744	416.34	115.793
416.54	1.44287	416.54	2.34298	417.24	2.99463	417.24	4.66565	416.54	7.70239	416.54	9.25442	416.44	14.4813	416.44	18.1958	416.44	33.6348	416.44	35.1603	417.24	62.0137	417.24	65.7366	417.34	109.624	417.34	115.684
417.54	1.44155	417.54	2.34077	418.24	2.98909	418.24	4.66125	417.54	7.70132	417.54	9.24569	417.44	14.4517	417.44	18.1786	417.44	33.594	417.44	35.1271	418.24	61.9393	418.24	65.6745	418.34	109.525	418.34	115.574
418.54	1.44448	418.54	2.33856	419.24	2.9886	419.24	4.65685	418.54	7.69753	418.54	9.23697	418.44	14.4354	418.44	18.1615	418.44	33.5762	418.44	35.094	419.24	61.8503	419.24	65.6126	419.34	109.426	419.34	115.465
419.54	1.45526	419.54	2.33635	420.24	2.98682	420.24	4.65246	419.54	7.69879	419.54	9.22826	419.44	14.4227	419.44	18.1444	419.44	33.5564	419.44	35.0609	420.24	61.7848	420.24	65.5507	420.34	109.312	420.34	115.356
420.54	1.47041	420.54	2.33415	421.24	2.97666	421.24	4.64807	420.54	7.71235	420.54	9.21955	420.44	14.4009	420.44	18.1272	420.44	33.543	420.44	35.0278	421.24	61.7275	421.24	65.4889	421.34	109.195	421.34	115.248
421.54	1.46411	421.54	2.33195	422.24	2.9751	422.24	4.64368	421.54	7.69775	421.54	9.21085	421.44	14.3849	421.44	18.1101	421.44	33.5238	421.44	34.9948	422.24	61.6656	422.24	65.4271	422.34	109.112	422.34	115.139
422.54	1.47252	422.54	2.32975	423.24	2.97146	423.24	4.6393	422.54	7.69457	422.54	9.20216	422.44	14.3732	422.44	18.0931	422.44	33.4941	422.44	34.9617	423.24	61.6079	423.24	65.3654	423.34	109.009	423.34	115.03
423.54	1.47555	423.54	2.32755	424.24	2.95942	424.24	4.63493	423.54	7.68783	423.54	9.19348	423.44	14.3472	423.44	18.076	423.44	33.4766	423.44	34.9288	424.24	61.5289	424.24	65.3037	424.34	108.908	424.34	114.922
424.54	1.47236	424.54	2.32535	425.24	2.94895	425.24	4.63056	424.54	7.66511	424.54	9.18481	424.44	14.3243	424.44	18.0589	424.44	33.4257	424.44	34.8958	425.24	61.4563	425.24	65.2421	425.34	108.808	425.34	114.813
425.54	1.47372	425.54	2.32316	426.24	2.92854	426.24	4.62619	425.54	7.65499	425.54	9.17615	425.44	14.2888	425.44	18.0419	425.44	33.3882	425.44	34.8629	426.24	61.3868	426.24	65.1805	426.34	108.687	426.34	114.705
426.54	1.49078	426.54	2.32097	427.24	2.92615	427.24	4.62182	426.54	7.63593	426.54	9.16749	426.44	14.2544	426.44	18.0249	426.44	33.3538	426.44	34.83	427.24	61.3175	427.24	65.1191	427.34	108.576	427.34	114.597
427.54	1.5012	427.54	2.31878	428.24	2.91423	428.24	4.61746	427.54	7.62705	427.54	9.15884	427.44	14.2332	427.44	18.0079	427.44	33.3276	427.44	34.7971	428.24	61.2536	428.24	65.0576	428.34	108.473	428.34	114.489
428.54	1.50406	428.54	2.31659	429.24	2.91448	429.24	4.61311	428.54	7.62491	428.54	9.1502	428.44	14.2228	428.44	17.9909	428.44	33.2866	428.44	34.7643	429.24	61.1949	429.24	64.9963	429.34	108.364	429.34	114.381
429.54	1.5131	429.54	2.31441	430.24	2.90618	430.24	4.60876	429.54	7.61625	429.54	9.14157	429.44	14.2295	429.44	17.9739	429.44	33.2593	429.44	34.7315	430.24	61.1259	430.24	64.9349	430.34	108.236	430.34	114.273
430.54	1.5076	430.54	2.31222	431.24	2.91643	431.24	4.60441	430.54	7.59562	430.54	9.13294	430.44	14.2134	430.44	17.957	430.44	33.2183	430.44	34.6988	431.24	61.0624	431.24	64.8737	431.34	108.134	431.34	114.165
431.54	1.50342	431.54	2.31004	432.24	2.92627	432.24	4.60006	431.54	7.59302	431.54	9.12433	431.44	14.2103	431.44	17.94	431.44	33.2053	431.44	34.666	432.24	61.0056	432.24	64.8125	432.34	108.026	432.34	114.057
432.54	1.49483	432.54	2.30786	433.24	2.93564	433.24	4.59572	432.54	7.58284	432.54	9.11572	432.44	14.1805	432.44	17.9231	432.44	33.1643	432.44	34.6333	433.24	60.961	433.24	64.7513	433.34	107.934	433.34	113.95
433.54	1.48209	433.54	2.30569	434.24	2.93145	434.24	4.59139	433.54	7.57169	433.54	9.10712	433.44	14.1807	433.44	17.9062	433.44	33.1449	433.44	34.6007	434.24	60.8899	434.24	64.6903	434.34	107.818	434.34	113.842
434.54	1.47217	434.54	2.30351	435.24	2.92786	435.24	4.58706	434.54	7.53418	434.54	9.09853	434.44	14.1514	434.44	17.8893	434.44	33.0776	434.44	34.568	435.24	60.8455	435.24	64.6292	435.34	107.707	435.34	113.735
435.54	1.48048	435.54	2.30134	436.24	2.91782	436.24	4.58273	435.54	7.54274	435.54	9.08995	435.44	14.1329	435.44	17.8724	435.44	33.0468	435.44	34.5354	436.24	60.7815	436.24	64.5683	436.34	107.582	436.34	113.628
436.54	1.46864	436.54	2.29917	437.24	2.91343	437.24	4.57841	436.54	7.52101	436.54	9.08137	436.44	14.0989	436.44	17.8556	436.44	33.001	436.44	34.5028	437.24	60.7298	437.24	64.5074	437.34	107.491	437.34	113.52
437.54	1.49974	437.54	2.297	438.24	2.92214	438.24	4.57409	437.54	7.53222	437.54	9.07281	437.44	14.1021	437.44	17.8387	437.44	32.9779	437.44	34.4703	438.24	60.6616	438.24	64.4465	438.34	107.38	438.34	113.413
438.54	1.49639	438.54	2.29483	439.24	2.9114	439.24	4.56977	438.54	7.51763	438.54	9.06425	438.44	14.0872	438.44	17.8219	438.44	32.9498	438.44	34.4378	439.24	60.5988	439.24	64.3857	439.34	107.267	439.34	113.306
439.54	1.4978	439.54	2.29267	440.24	2.91943	440.24	4.56546	439.54	7.51721	439.54	9.0557	439.44	14.0564	439.44	17.8051	439.44	32.9109	439.44	34.4053	440.24	60.5282	440.24	64.325	440.34	107.168	440.34	113.199
440.54	1.49747	440.54	2.2905	441.24	2.92937	441.24	4.56116	440.54	7.52726	440.54	9.04715	440.44	14.0466	440.44	17.7883	440.44	32.8895	440.44	34.3728	441.24	60.4578	441.24	64.2643	441.34	107.059	441.34	113.093
441.54	1.50582	441.54	2.28834	442.24	2.9543	442.24	4.55685	441.54	7.53524	441.54	9.03862	441.44	14.045	441.44	17.7715	441.44	32.8671	441.44	34.3404	442.24	60.3961	442.24	64.2037	442.34	106.974	442.34	112.986
442.54	1.50323	442.54	2.28618	443.24	2.93909	443.24	4.55255	442.54	7.53107	442.54	9.03009	442.44	14.0317	442.44	17.7547	442.44	32.8358	442.44	34.308	443.24	60.337	443.24	64.1431	443.34	106.865	443.34	112.879
443.54	1.49639	443.54	2.28403	444.24	2.93728	444.24	4.54826	443.54	7.51604	443.54	9.02157	443.44	14.014	443.44	17.738	443.44	32.795	443.44	34.2756	444.24	60.286	444.24	64.0826	444.34	106.786	444.34	112.773
444.54	1.514	444.54	2.28187	445.24	2.95393	445.24	4.54397	444.54	7.52706	444.54	9.01306	444.44	14.0139	444.44	17.7212	444.44	32.7933	444.44	34.2433	445.24	60.2327	445.24	64.0221	445.34	106.702	445.34	112.666
445.54	1.51237	445.54	2.27972	446.24	2.94902	446.24	4.53968	445.54	7.52189	445.54	9.00456	445.44	14.0024	445.44	17.7045	445.44	32.7573	445.44	34.211	446.24	60.1784	446.24	63.9617	446.34	106.575	446.34	112.56
446.54	1.52103	446.54	2.27757	447.24	2.93437	447.24	4.5354	446.54	7.49503	446.54	8.99607	446.44	13.9829	446.44	17.6878	446.44	32.7083	446.44	34.1787	447.24	60.1167	447.24	63.9014	447.34	106.485	447.34	112.454
447.54	1.52393	447.54	2.27542	448.24	2.94397	448.24	4.53112	447.54	7.47644	447.54	8.98758	447.44	13.9536	447.44	17.6711	447.44	32.676	447.44	34.1465	448.24	60.0625	448.24	63.8411	448.34	106.392	448.34	112.348
448.54	1.53112	448.54	2.27327	449.24	2.94558	449.24	4.52685	448.54	7.47423	448.54	8.9791	448.44	13.9501	448.44	17.6545	448.44	32.6464	448.44	34.1143	449.24	60.0165	449.24	63.7809	449.34	106.304	449.34	112.242
449.54	1.52612	449.54	2.27113	450.24	2.93457	450.24	4.52258	449.54	7.4657	449.54	8.97063	449.44	13.9435	449.44	17.6378	449.44	32.5991	449.44	34.0821	450.24	59.9664	450.24	63.7207	450.34	106.205	450.34	112.136
450.54	1.5074	450.54	2.26899	451.24	2.92722	451.24	4.51831	450.54	7.45515	450.54	8.96217	450.44	13.906	450.44	17.6212	450.44	32.5679	450.44	34.0499	451.24	59.9067	451.24	63.6606	451.34	106.135	451.34	112.03
451.54	1.51575	451.54	2.26685	452.24	2.92627	452.24	4.51405	451.54	7.4292	451.54	8.95371	451.44	13.8865	451.44	17.6046	451.44	32.5468	451.44	34.0178	452.24	59.8467	452.24	63.6006	452.34	106.054	452.34	111.925
452.54	1.49347	452.54	2.26471	453.24	2.92773	453.24	4.50979	452.54	7.4151	452.54	8.94527	452.44	13.8928	452.44	17.5879	452.44	32.527	452.44	33.9857	453.24	59.7882	453.24	63.5406	453.34	105.947	453.34	111.819
453.54	1.4864	453.54	2.26257	454.24	2.92088	454.24	4.50553	453.54	7.41426	453.54	8.93683	453.44	13.8652	453.44	17.5714	453.44	32.5076	453.44	33.9537	454.24	59.7341	454.24	63.4806	454.34	105.85	454.34	111.714
454.54	1.46741	454.54	2.26044	455.24	2.91138	455.24	4.50128	454.54	7.40039	454.54	8.9284	454.44	13.8473	454.44	17.5548	454.44	32.4795	454.44	33.9216	455.24	59.6621	455.24	63.4207	455.34	105.739	455.34	111.608
455.54	1.45361	455.54	2.25831	456.24	2.88306	456.24	4.49704	455.54	7.3866	455.54	8.91998	455.44	13.8356	455.44	17.5382	455.44	32.4401	455.44	33.8896	456.24	59.6013	456.24	63.3609	456.34	105.619	456.34	111.503
456.54	1.43491	456.54	2.25618	457.24	2.86712	457.24	4.4928	456.54	7.3679	456.54	8.91156	456.44	13.8031	456.44	17.5217	456.44	32.3979	456.44	33.8577	457.24	59.538	457.24	63.3011	457.34	105.509	457.34	111.398
457.54	1.43354	457.54	2.25405	458.24	2.87083	458.24	4.48856	457.54	7.35518	457.54	8.90315	457.44	13.7994	457.44	17.5051	457.44	32.3503	457.44	33.8257	458.24	59.4793	458.24	63.2414	458.34	105.419	458.34	111.293
458.54	1.41817	458.54	2.25192	459.24	2.85786	459.24	4.48432	458.54	7.35421	458.54	8.89476	458.44	13.7853	458.44	17.4886	458.44	32.3116	458.44	33.7938	459.24	59.4193	459.24	63.1818	459.34	105.326	459.34	111.188
459.54	1.40453	459.54	2.2498	460.24	2.84438	460.24	4.48009	459.54	7.34398	459.54	8.88636	459.44	13.7817	459.44	17.4721	459.44	32.287	459.44	33.7619	460.24	59.3537	460.24	63.1222	460.34	105.248	460.34	111.083
460.54	1.40508	460.54	2.24767	461.24	2.83706	461.24	4.47587	460.54	7.32805	460.54	8.87798	460.44	13.7655	460.44	17.4557	460.44	32.2413	460.44	33.7301	461.24	59.2956	461.24	63.0626	461.34	105.173	461.34	110.978
461.54	1.41491	461.54	2.24555	462.24	2.8373	462.24	4.47164	461.54	7.33495	461.54	8.86961	461.44	13.7528	461.44	17.4392	461.44	32.2069	461.44	33.6983	462.24	59.2466	462.24	63.0031	462.34	105.106	462.34	110.873
462.54	1.41793	462.54	2.24344	463.24	2.85444	463.24	4.46743	462.54	7.3392	462.54	8.86124	462.44	13.7642	462.44	17.4227	462.44	32.1971	462.44	33.6665	463.24	59.2034	463.24	62.9437	463.34	105.017	463.34	110.769
463.54	1.41357	463.54	2.24132	464.24	2.85632	464.24	4.46321	463.54	7.32544	463.54	8.85288	463.44	13.7524	463.44	17.4063	463.44	32.1855	463.44	33.6347	464.24	59.1365	464.24	62.8843	464.34	104.934	464.34	110.664
464.54	1.41022	464.54	2.2392	465.24	2.85742	465.24	4.459	464.54	7.30573	464.54	8.84453	464.44	13.7329	464.44	17.3899	464.44	32.1643	464.44	33.603	465.24	59.0773	465.24	62.825	465.34	104.855	465.34	110.56
465.54	1.41595	465.54	2.23709	466.24	2.84265	466.24	4.45479	465.54	7.2851	465.54	8.83618	465.44	13.7133	465.44	17.3735	465.44	32.1466	465.44	33.5713	466.24	59.0511	466.24	62.7657	466.34	104.763	466.34	110.455
466.54	1.43187	466.54	2.23498	467.24	2.85134	467.24	4.45059	466.54	7.28478	466.54	8.82785	466.44	13.7014	466.44	17.3571	466.44	32.1331	466.44	33.5396	467.24	59.0302	467.24	62.7065	467.34	104.691	467.34	110.351
467.54	1.44465	467.54	2.23287	468.24	2.85715	468.24	4.44639	467.54	7.29402	467.54	8.81952	467.44	13.715	467.44	17.3407	467.44	32.1266	467.44	33.508	468.24	58.9872	468.24	62.6474	468.34	104.605	468.34	110.247
468.54	1.46094	468.54	2.23077	469.24	2.84937	469.24	4.4422	468.54	7.29395	468.54	8.8112	468.44	13.6938	468.44	17.3244	468.44	32.0894	468.44	33.4764	469.24	58.9465	469.24	62.5883	469.34	104.506	469.34	110.143
469.54	1.46418	469.54	2.22866	470.24	2.8491	470.24	4.43801	469.54	7.28621	469.54	8.80289	469.44	13.6935	469.44	17.308	469.44	32.0499	469.44	33.4448	470.24	58.8893	470.24	62.5292	470.34	104.408	470.34	110.039
470.54	1.46415	470.54	2.22656	471.24	2.851	471.24	4.43382	470.54	7.29594	470.54	8.79459	470.44	13.6841	470.44	17.2917	470.44	32.0206	470.44	33.4132	471.24	58.8388	471.24	62.4702	471.34	104.329	471.34	109.935
471.54	1.47453	471.54	2.22446	472.24	2.85979	472.24	4.42964	471.54	7.27848	471.54	8.78629	471.44	13.6854	471.44	17.2754	471.44	31.991	471.44	33.3817	472.24	58.7793	472.24	62.4113	472.34	104.229	472.34	109.832
472.54	1.45858	472.54	2.22236	473.24	2.8758	473.24	4.42546	472.54	7.25912	472.54	8.778	472.44	13.6564	472.44	17.2591	472.44	31.9342	472.44	33.3502	473.24	58.7246	473.24	62.3524	473.34	104.144	473.34	109.728
473.54	1.4743	473.54	2.22026	474.24	2.87891	474.24	4.42129	473.54	7.25531	473.54	8.76972	473.44	13.663	473.44	17.2428	473.44	31.9077	473.44	33.3188	474.24	58.6655	474.24	62.2936	474.34	104.066	474.34	109.625
474.54	1.46693	474.54	2.21817	475.24	2.85105	475.24	4.41712	474.54	7.22645	474.54	8.76145	474.44	13.627	474.44	17.2265	474.44	31.8783	474.44	33.2873	475.24	58.6183	475.24	62.2348	475.34	103.977	475.34	109.521
475.54	1.43853	475.54	2.21608	476.24	2.85268	476.24	4.41295	475.54	7.21441	475.54	8.75318	475.44	13.5857	475.44	17.2103	475.44	31.8274	475.44	33.2559	476.24	58.5647	476.24	62.1761	476.34	103.902	476.34	109.418
476.54	1.44945	476.54	2.21399	477.24	2.84866	477.24	4.40879	476.54	7.20116	476.54	8.74492	476.44	13.5724	476.44	17.194	476.44	31.8163	476.44	33.2246	477.24	58.5294	477.24	62.1175	477.34	103.834	477.34	109.315
477.54	1.46159	477.54	2.2119	478.24	2.82293	478.24	4.40463	477.54	7.20487	477.54	8.73667	477.44	13.5564	477.44	17.1778	477.44	31.8051	477.44	33.1932	478.24	58.4826	478.24	62.0589	478.34	103.745	478.34	109.212
478.54	1.44429	478.54	2.20981	479.24	2.8115	479.24	4.40047	478.54	7.19636	478.54	8.72843	478.44	13.5544	478.44	17.1616	478.44	31.777	478.44	33.1619	479.24	58.4333	479.24	62.0003	479.34	103.646	479.34	109.109
479.54	1.43785	479.54	2.20773	480.24	2.80923	480.24	4.39632	479.54	7.20739	479.54	8.7202	479.44	13.5385	479.44	17.1454	479.44	31.7593	479.44	33.1306	480.24	58.3721	480.24	61.9418	480.34	103.545	480.34	109.006
480.54	1.43589	480.54	2.20564	481.24	2.80486	481.24	4.39217	480.54	7.20713	480.54	8.71197	480.44	13.5516	480.44	17.1293	480.44	31.7448	480.44	33.0994	481.24	58.3287	481.24	61.8834	481.34	103.479	481.34	108.903
481.54	1.4536	481.54	2.20356	482.24	2.79165	482.24	4.38803	481.54	7.20494	481.54	8.70375	481.44	13.5548	481.44	17.1131	481.44	31.7179	481.44	33.0681	482.24	58.2716	482.24	61.825	482.34	103.399	482.34	108.8
482.54	1.44604	482.54	2.20149	483.24	2.78076	483.24	4.38389	482.54	7.18958	482.54	8.69554	482.44	13.5255	482.44	17.0969	482.44	31.6691	482.44	33.0369	483.24	58.218	483.24	61.7667	483.34	103.328	483.34	108.697
483.54	1.44767	483.54	2.19941	484.24	2.76958	484.24	4.37975	483.54	7.16654	483.54	8.68734	483.44	13.5138	483.44	17.0808	483.44	31.6414	483.44	33.0058	484.24	58.1675	484.24	61.7084	484.34	103.266	484.34	108.595
484.54	1.44641	484.54	2.19733	485.24	2.77783	485.24	4.37562	484.54	7.15515	484.54	8.67914	484.44	13.5024	484.44	17.0647	484.44	31.6284	484.44	32.9746	485.24	58.1168	485.24	61.6502	485.34	103.169	485.34	108.492
485.54	1.4538	485.54	2.19526	486.24	2.79651	486.24	4.37149	485.54	7.14655	485.54	8.67096	485.44	13.4845	485.44	17.0486	485.44	31.6168	485.44	32.9435	486.24	58.0751	486.24	61.5921	486.34	103.088	486.34	108.39
486.54	1.47485	486.54	2.19319	487.24	2.79199	487.24	4.36737	486.54	7.14441	486.54	8.66278	486.44	13.4666	486.44	17.0325	486.44	31.6088	486.44	32.9125	487.24	58.02	487.24	61.534	487.34	102.982	487.34	108.288
487.54	1.47527	487.54	2.19112	488.24	2.80044	488.24	4.36325	487.54	7.13848	487.54	8.65461	487.44	13.4286	487.44	17.0165	487.44	31.5709	487.44	32.8814	488.24	57.9695	488.24	61.4759	488.34	102.888	488.34	108.186
488.54	1.47457	488.54	2.18905	489.24	2.7895	489.24	4.35913	488.54	7.14584	488.54	8.64644	488.44	13.4275	488.44	17.0004	488.44	31.5499	488.44	32.8504	489.24	57.9113	489.24	61.4179	489.34	102.798	489.34	108.084
489.54	1.47333	489.54	2.18699	490.24	2.7865	490.24	4.35502	489.54	7.13678	489.54	8.63828	489.44	13.406	489.44	16.9844	489.44	31.5238	489.44	32.8194	490.24	57.8676	490.24	61.36	490.34	102.725	490.34	107.982
490.54	1.47026	490.54	2.18493	491.24	2.77322	491.24	4.35091	490.54	7.14348	490.54	8.63014	490.44	13.3981	490.44	16.9683	490.44	31.5269	490.44	32.7884	491.24	57.8212	491.24	61.3021	491.34	102.62	491.34	107.88
491.54	1.44678	491.54	2.18286	492.24	2.76147	492.24	4.34681	491.54	7.12646	491.54	8.62199	491.44	13.3767	491.44	16.9523	491.44	31.4913	491.44	32.7575	492.24	57.7704	492.24	61.2443	492.34	102.51	492.34	107.778
492.54	1.42671	492.54	2.18081	493.24	2.76109	493.24	4.34271	492.54	7.11592	492.54	8.61386	492.44	13.3751	492.44	16.9363	492.44	31.4324	492.44	32.7266	493.24	57.7389	493.24	61.1865	493.34	102.436	493.34	107.676
493.54	1.43828	493.54	2.17875	494.24	2.77261	494.24	4.33861	493.54	7.0916	493.54	8.60573	493.44	13.3572	493.44	16.9204	493.44	31.4097	493.44	32.6957	494.24	57.7003	494.24	61.1288	494.34	102.362	494.34	107.575
494.54	1.45139	494.54	2.17669	495.24	2.77703	495.24	4.33452	494.54	7.09336	494.54	8.59762	494.44	13.3602	494.44	16.9044	494.44	31.3866	494.44	32.6649	495.24	57.6751	495.24	61.0711	495.34	102.296	495.34	107.473
495.54	1.45331	495.54	2.17464	496.24	2.7854	496.24	4.33043	495.54	7.08746	495.54	8.58951	495.44	13.3455	495.44	16.8885	495.44	31.3588	495.44	32.6341	496.24	57.6443	496.24	61.0135	496.34	102.243	496.34	107.372
496.54	1.45417	496.54	2.17259	497.24	2.78062	497.24	4.32635	496.54	7.08479	496.54	8.5814	496.44	13.3243	496.44	16.8725	496.44	31.3452	496.44	32.6033	497.24	57.6164	497.24	60.9559	497.34	102.175	497.34	107.271
497.54	1.44543	497.54	2.17054	498.24	2.76733	498.24	4.32226	497.54	7.08582	497.54	8.57331	497.44	13.3048	497.44	16.8566	497.44	31.3276	497.44	32.5725	498.24	57.5754	498.24	60.8984	498.34	102.122	498.34	107.169
498.54	1.43632	498.54	2.16849	499.24	2.75823	499.24	4.31819	498.54	7.09464	498.54	8.56522	498.44	13.2833	498.44	16.8407	498.44	31.3176	498.44	32.5418	499.24	57.5464	499.24	60.841	499.34	102.029	499.34	107.068
499.54	1.43245	499.54	2.16645	500.24	2.7429	500.24	4.31411	499.54	7.08259	499.54	8.55714	499.44	13.254	499.44	16.8248	499.44	31.3065	499.44	32.5111	500.24	57.5002	500.24	60.7836	500.34	101.947	500.34	106.967
500.54	1.40425	500.54	2.1644	501.24	2.72556	501.24	4.31004	500.54	7.07588	500.54	8.54907	500.44	13.2263	500.44	16.809	500.44	31.2687	500.44	32.4804	501.24	57.4419	501.24	60.7262	501.34	101.869	501.34	106.866
501.54	1.38985	501.54	2.16236	502.24	2.727	502.24	4.30598	501.54	7.07943	501.54	8.541	501.44	13.1986	501.44	16.7931	501.44	31.2316	501.44	32.4498	502.24	57.406	502.24	60.669	502.34	101.794	502.34	106.766
502.54	1.40302	502.54	2.16032	503.24	2.69458	503.24	4.30192	502.54	7.07428	502.54	8.53295	502.44	13.1935	502.44	16.7773	502.44	31.2085	502.44	32.4192	503.24	57.3425	503.24	60.6117	503.34	101.7	503.34	106.665
503.54	1.39516	503.54	2.15828	504.24	2.68672	504.24	4.29786	503.54	7.06484	503.54	8.5249	503.44	13.1855	503.44	16.7614	503.44	31.1693	503.44	32.3886	504.24	57.2757	504.24	60.5546	504.34	101.612	504.34	106.564
504.54	1.40217	504.54	2.15625	505.24	2.6876	505.24	4.2938	504.54	7.06367	504.54	8.51685	504.44	13.172	504.44	16.7456	504.44	31.1346	504.44	32.358	505.24	57.2242	505.24	60.4974	505.34	101.533	505.34	106.464
505.54	1.40397	505.54	2.15421	506.24	2.69548	506.24	4.28975	505.54	7.06583	505.54	8.50882	505.44	13.1823	505.44	16.7298	505.44	31.1151	505.44	32.3275	506.24	57.1767	506.24	60.4404	506.34	101.484	506.34	106.363
506.54	1.42379	506.54	2.15218	507.24	2.69648	507.24	4.28571	506.54	7.06417	506.54	8.50079	506.44	13.1837	506.44	16.714	506.44	31.1069	506.44	32.297	507.24	57.1253	507.24	60.3833	507.34	101.415	507.34	106.263
507.54	1.41259	507.54	2.15015	508.24	2.69045	508.24	4.28166	507.54	7.05333	507.54	8.49277	507.44	13.1626	507.44	16.6983	507.44	31.0757	507.44	32.2666	508.24	57.0706	508.24	60.3264	508.34	101.34	508.34	106.163
508.54	1.40621	508.54	2.14812	509.24	2.69587	509.24	4.27762	508.54	7.03841	508.54	8.48476	508.44	13.1447	508.44	16.6825	508.44	31.0481	508.44	32.2361	509.24	57.0253	509.24	60.2695	509.34	101.273	509.34	106.063
509.54	1.42195	509.54	2.14609	510.24	2.71531	510.24	4.27359	509.54	7.04438	509.54	8.47676	509.44	13.1512	509.44	16.6668	509.44	31.0386	509.44	32.2057	510.24	56.9859	510.24	60.2126	510.34	101.177	510.34	105.962
510.54	1.43168	510.54	2.14407	511.24	2.70879	511.24	4.26956	510.54	7.04435	510.54	8.46876	510.44	13.1498	510.44	16.6511	510.44	31.0272	510.44	32.1753	511.24	56.9563	511.24	60.1558	511.34	101.105	511.34	105.863
511.54	1.42414	511.54	2.14205	512.24	2.71653	512.24	4.26553	511.54	7.03718	511.54	8.46077	511.44	13.1346	511.44	16.6353	511.44	31.0272	511.44	32.145	512.24	56.925	512.24	60.0991	512.34	101.036	512.34	105.763
512.54	1.43579	512.54	2.14003	513.24	2.71692	513.24	4.26151	512.54	7.03699	512.54	8.45279	512.44	13.1384	512.44	16.6197	512.44	31.0109	512.44	32.1147	513.24	56.886	513.24	60.0424	513.34	100.975	513.34	105.663
513.54	1.45284	513.54	2.13801	514.24	2.71848	514.24	4.25748	513.54	7.03426	513.54	8.44482	513.44	13.1349	513.44	16.604	513.44	30.9976	513.44	32.0844	514.24	56.8403	514.24	59.9857	514.34	100.908	514.34	105.563
514.54	1.4554	514.54	2.13599	515.24	2.71555	515.24	4.25347	514.54	7.03694	514.54	8.43685	514.44	13.1154	514.44	16.5883	514.44	30.9698	514.44	32.0541	515.24	56.8061	515.24	59.9291	515.34	100.853	515.34	105.464
515.54	1.46261	515.54	2.13398	516.24	2.72773	516.24	4.24946	515.54	7.02645	515.54	8.42889	515.44	13.1136	515.44	16.5727	515.44	30.9373	515.44	32.0239	516.24	56.7596	516.24	59.8726	516.34	100.798	516.34	105.364
516.54	1.45565	516.54	2.13196	517.24	2.71919	517.24	4.24545	516.54	7.02768	516.54	8.42094	516.44	13.097	516.44	16.557	516.44	30.9093	516.44	31.9936	517.24	56.7098	517.24	59.8161	517.34	100.735	517.34	105.265
517.54	1.44343	517.54	2.12995	518.24	2.71885	518.24	4.24144	517.54	7.03328	517.54	8.413	517.44	13.0825	517.44	16.5414	517.44	30.8765	517.44	31.9635	518.24	56.6704	518.24	59.7597	518.34	100.677	518.34	105.165
518.54	1.43583	518.54	2.12794	519.24	2.70879	519.24	4.23744	518.54	6.99772	518.54	8.40506	518.44	13.0728	518.44	16.5258	518.44	30.8375	518.44	31.9333	519.24	56.6115	519.24	59.7033	519.34	100.588	519.34	105.066
519.54	1.43258	519.54	2.12593	520.24	2.69197	520.24	4.23344	519.54	6.99447	519.54	8.39713	519.44	13.0643	519.44	16.5102	519.44	30.8081	519.44	31.9032	520.24	56.5422	520.24	59.647	520.34	100.518	520.34	104.967
520.54	1.40543	520.54	2.12393	521.24	2.69609	521.24	4.22945	520.54	6.9755	520.54	8.38921	520.44	13.0615	520.44	16.4946	520.44	30.7655	520.44	31.8731	521.24	56.486	521.24	59.5907	521.34	100.438	521.34	104.868
521.54	1.40282	521.54	2.12193	522.24	2.70779	522.24	4.22546	521.54	6.97289	521.54	8.38129	521.44	13.0516	521.44	16.4791	521.44	30.7444	521.44	31.843	522.24	56.4374	522.24	59.5345	522.34	100.339	522.34	104.769
522.54	1.41118	522.54	2.11992	523.24	2.70913	523.24	4.22147	522.54	6.94524	522.54	8.37339	522.44	13.0336	522.44	16.4635	522.44	30.7167	522.44	31.813	523.24	56.406	523.24	59.4784	523.34	100.258	523.34	104.67
523.54	1.41357	523.54	2.11792	524.24	2.69739	524.24	4.21749	523.54	6.93604	523.54	8.36549	523.44	13.0155	523.44	16.448	523.44	30.689	523.44	31.783	524.24	56.3746	524.24	59.4222	524.34	100.177	524.34	104.572
524.54	1.41146	524.54	2.11593	525.24	2.69416	525.24	4.21351	524.54	6.92453	524.54	8.3576	524.44	12.9861	524.44	16.4325	524.44	30.6772	524.44	31.753	525.24	56.3438	525.24	59.3662	525.34	100.096	525.34	104.473
525.54	1.40047	525.54	2.11393	526.24	2.69712	526.24	4.20954	525.54	6.92305	525.54	8.34971	525.44	12.9747	525.44	16.417	525.44	30.6577	525.44	31.723	526.24	56.3157	526.24	59.3102	526.34	100.027	526.34	104.374
526.54	1.41032	526.54	2.11194	527.24	2.69902	527.24	4.20557	526.54	6.90726	526.54	8.34184	526.44	12.9552	526.44	16.4015	526.44	30.6479	526.44	31.6931	527.24	56.2701	527.24	59.2542	527.34	99.9664	527.34	104.276
527.54	1.42125	527.54	2.10994	528.24	2.68264	528.24	4.2016	527.54	6.9143	527.54	8.33397	527.44	12.9552	527.44	16.386	527.44	30.63	527.44	31.6632	528.24	56.2228	528.24	59.1983	528.34	99.9086	528.34	104.178
528.54	1.4168	528.54	2.10795	529.24	2.70425	529.24	4.19764	528.54	6.92827	528.54	8.32611	528.44	12.947	528.44	16.3706	528.44	30.6023	528.44	31.6333	529.24	56.1737	529.24	59.1425	529.34	99.8504	529.34	104.079
529.54	1.43969	529.54	2.10596	530.24	2.7084	530.24	4.19368	529.54	6.94652	529.54	8.31825	529.44	12.9536	529.44	16.3551	529.44	30.5858	529.44	31.6035	530.24	56.131	530.24	59.0867	530.34	99.7882	530.34	103.981
530.54	1.44279	530.54	2.10398	531.24	2.69475	531.24	4.18972	530.54	6.95414	530.54	8.3104	530.44	12.9357	530.44	16.3397	530.44	30.5679	530.44	31.5737	531.24	56.063	531.24	59.031	531.34	99.7071	531.34	103.883
531.54	1.44727	531.54	2.10199	532.24	2.69604	532.24	4.18577	531.54	6.94702	531.54	8.30256	531.44	12.9158	531.44	16.3243	531.44	30.5171	531.44	31.5439	532.24	56.0452	532.24	58.9753	532.34	99.6622	532.34	103.785
532.54	1.44482	532.54	2.10001	533.24	2.68958	533.24	4.18182	532.54	6.94458	532.54	8.29473	532.44	12.9064	532.44	16.3089	532.44	30.5176	532.44	31.5141	533.24	56.0173	533.24	58.9196	533.34	99.5974	533.34	103.687
533.54	1.43469	533.54	2.09803	534.24	2.68762	534.24	4.17787	533.54	6.9248	533.54	8.28691	533.44	12.8751	533.44	16.2935	533.44	30.4995	533.44	31.4844	534.24	55.9977	534.24	58.8641	534.34	99.545	534.34	103.589
534.54	1.40717	534.54	2.09605	535.24	2.6875	535.24	4.17393	534.54	6.9057	534.54	8.27909	534.44	12.8618	534.44	16.2781	534.44	30.4862	534.44	31.4547	535.24	55.9746	535.24	58.8085	535.34	99.4861	535.34	103.492
535.54	1.38731	535.54	2.09407	536.24	2.68731	536.24	4.17	535.54	6.90379	535.54	8.27128	535.44	12.8539	535.44	16.2628	535.44	30.4783	535.44	31.425	536.24	55.9466	536.24	58.753	536.34	99.4514	536.34	103.394
536.54	1.37691	536.54	2.0921	537.24	2.70652	537.24	4.16606	536.54	6.89461	536.54	8.26348	536.44	12.8419	536.44	16.2474	536.44	30.4761	536.44	31.3954	537.24	55.9149	537.24	58.6976	537.34	99.4048	537.34	103.296
537.54	1.37943	537.54	2.09012	538.24	2.7022	538.24	4.16213	537.54	6.89555	537.54	8.25568	537.44	12.8456	537.44	16.2321	537.44	30.4698	537.44	31.3658	538.24	55.8677	538.24	58.6422	538.34	99.3192	538.34	103.199
538.54	1.36836	538.54	2.08815	539.24	2.69431	539.24	4.15821	538.54	6.89265	538.54	8.24789	538.44	12.8357	538.44	16.2168	538.44	30.4581	538.44	31.3362	539.24	55.8028	539.24	58.5869	539.34	99.2369	539.34	103.102
539.54	1.37771	539.54	2.08618	540.24	2.68318	540.24	4.15428	539.54	6.89712	539.54	8.24011	539.44	12.8376	539.44	16.2015	539.44	30.4207	539.44	31.3066	540.24	55.7491	540.24	58.5317	540.34	99.1773	540.34	103.004
540.54	1.38833	540.54	2.08421	541.24	2.68635	541.24	4.15036	540.54	6.89785	540.54	8.23234	540.44	12.8359	540.44	16.1862	540.44	30.3982	540.44	31.2771	541.24	55.7149	541.24	58.4764	541.34	99.1128	541.34	102.907
541.54	1.40221	541.54	2.08225	542.24	2.68887	542.24	4.14645	541.54	6.89574	541.54	8.22457	541.44	12.8407	541.44	16.1709	541.44	30.3749	541.44	31.2476	542.24	55.6782	542.24	58.4213	542.34	99.048	542.34	102.81
542.54	1.41423	542.54	2.08028	543.24	2.68472	543.24	4.14254	542.54	6.88787	542.54	8.21681	542.44	12.8423	542.44	16.1557	542.44	30.3586	542.44	31.2181	543.24	55.6612	543.24	58.3662	543.34	99.0018	543.34	102.713
543.54	1.42913	543.54	2.07832	544.24	2.68386	544.24	4.13863	543.54	6.89336	543.54	8.20906	543.44	12.8604	543.44	16.1404	543.44	30.3342	543.44	31.1887	544.24	55.6322	544.24	58.3111	544.34	98.9327	544.34	102.616
544.54	1.43336	544.54	2.07636	545.24	2.68723	545.24	4.13472	544.54	6.89552	544.54	8.20132	544.44	12.8784	544.44	16.1252	544.44	30.3359	544.44	31.1592	545.24	55.6145	545.24	58.2561	545.34	98.8751	545.34	102.519
545.54	1.4277	545.54	2.0744	546.24	2.69453	546.24	4.13082	545.54	6.89816	545.54	8.19358	545.44	12.8735	545.44	16.11	545.44	30.3347	545.44	31.1298	546.24	55.604	546.24	58.2011	546.34	98.8321	546.34	102.423
546.54	1.42387	546.54	2.07244	547.24	2.7022	547.24	4.12693	546.54	6.88615	546.54	8.18585	546.44	12.8719	546.44	16.0948	546.44	30.3245	546.44	31.1005	547.24	55.5759	547.24	58.1462	547.34	98.7734	547.34	102.326
547.54	1.42256	547.54	2.07049	548.24	2.69126	548.24	4.12303	547.54	6.89302	547.54	8.17813	547.44	12.8716	547.44	16.0796	547.44	30.3081	547.44	31.0711	548.24	55.5403	548.24	58.0914	548.34	98.7077	548.34	102.23
548.54	1.41666	548.54	2.06854	549.24	2.68731	549.24	4.11914	548.54	6.8953	548.54	8.17042	548.44	12.8557	548.44	16.0645	548.44	30.2772	548.44	31.0418	549.24	55.5181	549.24	58.0366	549.34	98.6568	549.34	102.133
549.54	1.43451	549.54	2.06659	550.24	2.67188	550.24	4.11526	549.54	6.91156	549.54	8.16271	549.44	12.8654	549.44	16.0493	549.44	30.2672	549.44	31.0125	550.24	55.4636	550.24	57.9818	550.34	98.5799	550.34	102.037
550.54	1.42642	550.54	2.06464	551.24	2.6656	551.24	4.11138	550.54	6.897	550.54	8.15501	550.44	12.8262	550.44	16.0342	550.44	30.2299	550.44	30.9833	551.24	55.4261	551.24	57.9271	551.34	98.5044	551.34	101.94
551.54	1.42268	551.54	2.06269	552.24	2.66746	552.24	4.1075	551.54	6.89155	551.54	8.14731	551.44	12.8032	551.44	16.019	551.44	30.2003	551.44	30.9541	552.24	55.3709	552.24	57.8725	552.34	98.4294	552.34	101.844
552.54	1.42378	552.54	2.06074	553.24	2.66306	553.24	4.10362	552.54	6.88643	552.54	8.13963	552.44	12.7849	552.44	16.0039	552.44	30.1788	552.44	30.9249	553.24	55.3305	553.24	57.8179	553.34	98.3693	553.34	101.748
553.54	1.41562	553.54	2.0588	554.24	2.66059	554.24	4.09975	553.54	6.86813	553.54	8.13195	553.44	12.7556	553.44	15.9888	553.44	30.1694	553.44	30.8957	554.24	55.2789	554.24	57.7634	554.34	98.3059	554.34	101.652
554.54	1.40231	554.54	2.05686	555.24	2.65864	555.24	4.09588	554.54	6.85519	554.54	8.12428	554.44	12.7247	554.44	15.9737	554.44	30.1464	554.44	30.8665	555.24	55.2266	555.24	57.7089	555.34	98.2356	555.34	101.556
555.54	1.40233	555.54	2.05492	556.24	2.66897	556.24	4.09202	555.54	6.84496	555.54	8.11661	555.44	12.6837	555.44	15.9587	555.44	30.1249	555.44	30.8374	556.24	55.1685	556.24	57.6544	556.34	98.1769	556.34	101.461
556.54	1.42477	556.54	2.05298	557.24	2.66841	557.24	4.08816	556.54	6.84799	556.54	8.10896	556.44	12.6755	556.44	15.9436	556.44	30.0972	556.44	30.8083	557.24	55.1351	557.24	57.6	557.34	98.1073	557.34	101.365
557.54	1.43329	557.54	2.05104	558.24	2.65784	558.24	4.0843	557.54	6.84479	557.54	8.10131	557.44	12.6544	557.44	15.9286	557.44	30.0726	557.44	30.7793	558.24	55.087	558.24	57.5457	558.34	98.0451	558.34	101.269
558.54	1.44452	558.54	2.04911	559.24	2.65686	559.24	4.08045	558.54	6.85443	558.54	8.09367	558.44	12.6563	558.44	15.9136	558.44	30.0486	558.44	30.7502	559.24	55.0531	559.24	57.4914	559.34	97.9749	559.34	101.174
559.54	1.44945	559.54	2.04717	560.24	2.64944	560.24	4.0766	559.54	6.85155	559.54	8.08603	559.44	12.6525	559.44	15.8985	559.44	30.0253	559.44	30.7212	560.24	55.0358	560.24	57.4372	560.34	97.9236	560.34	101.078
560.54	1.44604	560.54	2.04524	561.24	2.64697	561.24	4.07276	560.54	6.84631	560.54	8.0784	560.44	12.656	560.44	15.8835	560.44	30.0073	560.44	30.6922	561.24	55.0055	561.24	57.383	561.34	97.8666	561.34	100.983
561.54	1.44394	561.54	2.04331	562.24	2.64534	562.24	4.06891	561.54	6.82492	561.54	8.07078	561.44	12.6541	561.44	15.8686	561.44	29.9976	561.44	30.6633	562.24	54.9648	562.24	57.3289	562.34	97.8046	562.34	100.888
562.54	1.42349	562.54	2.04138	563.24	2.64753	563.24	4.06508	562.54	6.83218	562.54	8.06317	562.44	12.6509	562.44	15.8536	562.44	29.9761	562.44	30.6344	563.24	54.926	563.24	57.2748	563.34	97.7485	563.34	100.792
563.54	1.41607	563.54	2.03946	564.24	2.65542	564.24	4.06124	563.54	6.84429	563.54	8.05556	563.44	12.6542	563.44	15.8386	563.44	29.9597	563.44	30.6055	564.24	54.885	564.24	57.2208	564.34	97.6856	564.34	100.697
564.54	1.3948	564.54	2.03753	565.24	2.64289	565.24	4.05741	564.54	6.84097	564.54	8.04796	564.44	12.6333	564.44	15.8237	564.44	29.937	564.44	30.5766	565.24	54.8432	565.24	57.1668	565.34	97.6206	565.34	100.602
565.54	1.38888	565.54	2.03561	566.24	2.64705	566.24	4.05358	565.54	6.8265	565.54	8.04037	565.44	12.6154	565.44	15.8088	565.44	29.9191	565.44	30.5477	566.24	54.8179	566.24	57.1128	566.34	97.5565	566.34	100.507
566.54	1.38493	566.54	2.03369	567.24	2.66643	567.24	4.04976	566.54	6.82426	566.54	8.03279	566.44	12.6021	566.44	15.7939	566.44	29.8977	566.44	30.5189	567.24	54.7961	567.24	57.059	567.34	97.5031	567.34	100.413
567.54	1.40397	567.54	2.03177	568.24	2.67791	568.24	4.04594	567.54	6.8256	567.54	8.02521	567.44	12.6005	567.44	15.779	567.44	29.8967	567.44	30.4901	568.24	54.7682	568.24	57.0051	568.34	97.455	568.34	100.318
568.54	1.40506	568.54	2.02986	569.24	2.66829	569.24	4.04212	568.54	6.81375	568.54	8.01764	568.44	12.594	568.44	15.7641	568.44	29.8866	568.44	30.4614	569.24	54.7377	569.24	56.9514	569.34	97.3949	569.34	100.223
569.54	1.40358	569.54	2.02794	570.24	2.66001	570.24	4.03831	569.54	6.82045	569.54	8.01007	569.44	12.5957	569.44	15.7492	569.44	29.8751	569.44	30.4326	570.24	54.6858	570.24	56.8976	570.34	97.3196	570.34	100.129
570.54	1.38395	570.54	2.02603	571.24	2.67791	571.24	4.0345	570.54	6.80692	570.54	8.00252	570.44	12.5677	570.44	15.7343	570.44	29.8488	570.44	30.4039	571.24	54.6398	571.24	56.844	571.34	97.2657	571.34	100.034
571.54	1.39404	571.54	2.02412	572.24	2.67981	572.24	4.03069	571.54	6.8075	571.54	7.99497	571.44	12.5564	571.44	15.7195	571.44	29.8293	571.44	30.3753	572.24	54.6184	572.24	56.7903	572.34	97.2065	572.34	99.9399
572.54	1.3927	572.54	2.02221	573.24	2.67822	573.24	4.02689	572.54	6.80457	572.54	7.98743	572.44	12.5548	572.44	15.7047	572.44	29.8195	572.44	30.3466	573.24	54.5614	573.24	56.7368	573.34	97.1456	573.34	99.8457
573.54	1.38411	573.54	2.0203	574.24	2.6876	574.24	4.02309	573.54	6.79597	573.54	7.97989	573.44	12.5431	573.44	15.6899	573.44	29.7902	573.44	30.318	574.24	54.5298	574.24	56.6832	574.34	97.0874	574.34	99.7515
574.54	1.3945	574.54	2.0184	575.24	2.71211	575.24	4.0193	574.54	6.78842	574.54	7.97236	574.44	12.5353	574.44	15.6751	574.44	29.769	574.44	30.2894	575.24	54.5218	575.24	56.6298	575.34	97.0442	575.34	99.6574
575.54	1.41451	575.54	2.01649	576.24	2.7247	576.24	4.0155	575.54	6.78719	575.54	7.96484	575.44	12.5399	575.44	15.6603	575.44	29.7675	575.44	30.2608	576.24	54.4969	576.24	56.5763	576.34	97.0032	576.34	99.5634
576.54	1.41629	576.54	2.01459	577.24	2.70063	577.24	4.01172	576.54	6.79336	576.54	7.95733	576.44	12.5337	576.44	15.6455	576.44	29.7675	576.44	30.2322	577.24	54.4582	577.24	56.523	577.34	96.9559	577.34	99.4694
577.54	1.41407	577.54	2.01269	578.24	2.68992	578.24	4.00793	577.54	6.78651	577.54	7.94982	577.44	12.5236	577.44	15.6307	577.44	29.7377	577.44	30.2037	578.24	54.4209	578.24	56.4697	578.34	96.8773	578.34	99.3756
578.54	1.39481	578.54	2.01079	579.24	2.66973	579.24	4.00415	578.54	6.79496	578.54	7.94232	578.44	12.504	578.44	15.616	578.44	29.7264	578.44	30.1752	579.24	54.37	579.24	56.4164	579.34	96.7987	579.34	99.2819
579.54	1.38533	579.54	2.00889	580.24	2.66184	580.24	4.00037	579.54	6.78389	579.54	7.93483	579.44	12.4779	579.44	15.6013	579.44	29.7081	579.44	30.1468	580.24	54.3329	580.24	56.3632	580.34	96.7314	580.34	99.1882
580.54	1.37594	580.54	2.007	581.24	2.63093	581.24	3.9966	580.54	6.75619	580.54	7.92735	580.44	12.4552	580.44	15.5865	580.44	29.6788	580.44	30.1183	581.24	54.2984	581.24	56.31	581.34	96.6695	581.34	99.0946
581.54	1.37593	581.54	2.0051	582.24	2.63023	582.24	3.99283	581.54	6.74678	581.54	7.91987	581.44	12.4552	581.44	15.5718	581.44	29.6594	581.44	30.0899	582.24	54.2684	582.24	56.2569	582.34	96.6105	582.34	99.0011
582.54	1.37593	582.54	2.00321	583.24	2.62925	583.24	3.98906	582.54	6.7386	582.54	7.9124	582.44	12.465	582.44	15.5571	582.44	29.6417	582.44	30.0615	583.24	54.2479	583.24	56.2038	583.34	96.5763	583.34	98.9078
583.54	1.38612	583.54	2.00132	584.24	2.64463	584.24	3.9853	583.54	6.71767	583.54	7.90493	583.44	12.4633	583.44	15.5425	583.44	29.6251	583.44	30.0332	584.24	54.2517	584.24	56.1508	584.34	96.5431	584.34	98.8145
584.54	1.41276	584.54	1.99944	585.24	2.64751	585.24	3.98154	584.54	6.71671	584.54	7.89747	584.44	12.463	584.44	15.5278	584.44	29.6366	584.44	30.0048	585.24	54.2353	585.24	56.0978	585.34	96.5127	585.34	98.7212
585.54	1.42333	585.54	1.99755	586.24	2.65261	586.24	3.97778	585.54	6.71569	585.54	7.89002	585.44	12.4728	585.44	15.5132	585.44	29.646	585.44	29.9765	586.24	54.2205	586.24	56.0449	586.34	96.476	586.34	98.6281
586.54	1.42615	586.54	1.99566	587.24	2.64355	587.24	3.97403	586.54	6.71692	586.54	7.88258	586.44	12.4467	586.44	15.4985	586.44	29.63	586.44	29.9483	587.24	54.1903	587.24	55.992	587.34	96.4271	587.34	98.5351
587.54	1.44267	587.54	1.99378	588.24	2.63872	588.24	3.97028	587.54	6.71708	587.54	7.87514	587.44	12.4351	587.44	15.4839	587.44	29.6101	587.44	29.92	588.24	54.1773	588.24	55.9392	588.34	96.3686	588.34	98.4421
588.54	1.45182	588.54	1.9919	589.24	2.62053	589.24	3.96654	588.54	6.71684	588.54	7.86772	588.44	12.4357	588.44	15.4693	588.44	29.5972	588.44	29.8918	589.24	54.1509	589.24	55.8864	589.34	96.3006	589.34	98.3492
589.54	1.4451	589.54	1.99002	590.24	2.61946	590.24	3.9628	589.54	6.70657	589.54	7.86029	589.44	12.4255	589.44	15.4547	589.44	29.5792	589.44	29.8636	590.24	54.1104	590.24	55.8337	590.34	96.2389	590.34	98.2565
590.54	1.44257	590.54	1.98814	591.24	2.61938	591.24	3.95906	590.54	6.71429	590.54	7.85288	590.44	12.4176	590.44	15.4401	590.44	29.5498	590.44	29.8354	591.24	54.0758	591.24	55.781	591.34	96.1953	591.34	98.1638
591.54	1.44343	591.54	1.98627	592.24	2.6013	592.24	3.95532	591.54	6.72114	591.54	7.84547	591.44	12.4224	591.44	15.4256	591.44	29.5284	591.44	29.8073	592.24	54.0416	592.24	55.7284	592.34	96.1373	592.34	98.0712
592.54	1.44482	592.54	1.9844	593.24	2.59778	593.24	3.95159	592.54	6.72559	592.54	7.83807	592.44	12.4224	592.44	15.411	592.44	29.509	592.44	29.7791	593.24	54.0204	593.24	55.6758	593.34	96.0841	593.34	97.9787
593.54	1.43632	593.54	1.98252	594.24	2.60784	594.24	3.94786	593.54	6.73368	593.54	7.83068	593.44	12.4241	593.44	15.3965	593.44	29.496	593.44	29.7511	594.24	53.9992	594.24	55.6233	594.34	96.0434	594.34	97.8862
594.54	1.43522	594.54	1.98065	595.24	2.61895	595.24	3.94414	594.54	6.74247	594.54	7.82329	594.44	12.4146	594.44	15.3819	594.44	29.4963	594.44	29.723	595.24	53.9712	595.24	55.5709	595.34	95.9958	595.34	97.7939
595.54	1.43489	595.54	1.97878	596.24	2.60252	596.24	3.94042	595.54	6.74519	595.54	7.81591	595.44	12.4142	595.44	15.3674	595.44	29.478	595.44	29.6949	596.24	53.9419	596.24	55.5184	596.34	95.9308	596.34	97.7016
596.54	1.43551	596.54	1.97692	597.24	2.58406	597.24	3.9367	596.54	6.7341	596.54	7.80854	596.44	12.4146	596.44	15.3529	596.44	29.4585	596.44	29.6669	597.24	53.8922	597.24	55.4661	597.34	95.8603	597.34	97.6095
597.54	1.43311	597.54	1.97505	598.24	2.58838	598.24	3.93299	597.54	6.70593	597.54	7.80117	597.44	12.3947	597.44	15.3385	597.44	29.4257	597.44	29.6389	598.24	53.8473	598.24	55.4137	598.34	95.8181	598.34	97.5174
598.54	1.44205	598.54	1.97319	599.24	2.59941	599.24	3.92928	598.54	6.6934	598.54	7.79381	598.44	12.3751	598.44	15.324	598.44	29.4175	598.44	29.611	599.24	53.8095	599.24	55.3615	599.34	95.7518	599.34	97.4254
599.54	1.4335	599.54	1.97133	600.24	2.59175	600.24	3.92557	599.54	6.68509	599.54	7.78646	599.44	12.3455	599.44	15.3095	599.44	29.3879	599.44	29.5831	600.24	53.769	600.24	55.3092	600.34	95.6997	600.34	97.3335
600.54	1.44452	600.54	1.96947	601.24	2.58838	601.24	3.92187	600.54	6.67633	600.54	7.77911	600.44	12.3246	600.44	15.2951	600.44	29.3392	600.44	29.5551	601.24	53.7379	601.24	55.2571	601.34	95.664	601.34	97.2417
601.54	1.4333	601.54	1.96761	602.24	2.58604	602.24	3.91817	601.54	6.66316	601.54	7.77177	601.44	12.3094	601.44	15.2807	601.44	29.3245	601.44	29.5273	602.24	53.7242	602.24	55.2049	602.34	95.6148	602.34	97.1499
602.54	1.41614	602.54	1.96575	603.24	2.59583	603.24	3.91447	602.54	6.65613	602.54	7.76444	602.44	12.303	602.44	15.2662	602.44	29.3065	602.44	29.4994	603.24	53.7012	603.24	55.1528	603.34	95.573	603.34	97.0583
603.54	1.41356	603.54	1.9639	604.24	2.58889	604.24	3.91078	603.54	6.67321	603.54	7.75712	603.44	12.3032	603.44	15.2518	603.44	29.303	603.44	29.4716	604.24	53.6681	604.24	55.1008	604.34	95.5167	604.34	96.9667
604.54	1.42493	604.54	1.96205	605.24	2.57825	605.24	3.90709	604.54	6.67822	604.54	7.7498	604.44	12.3048	604.44	15.2375	604.44	29.3065	604.44	29.4438	605.24	53.6377	605.24	55.0488	605.34	95.4747	605.34	96.8752
605.54	1.42651	605.54	1.9602	606.24	2.57629	606.24	3.9034	605.54	6.67468	605.54	7.74249	605.44	12.3032	605.44	15.2231	605.44	29.2866	605.44	29.416	606.24	53.6051	606.24	54.9969	606.34	95.4076	606.34	96.7839
606.54	1.43648	606.54	1.95835	607.24	2.57798	607.24	3.89972	606.54	6.67488	606.54	7.73518	606.44	12.3029	606.44	15.2087	606.44	29.2864	606.44	29.3883	607.24	53.5708	607.24	54.945	607.34	95.3554	607.34	96.6926
607.54	1.45483	607.54	1.9565	608.24	2.56885	608.24	3.89604	607.54	6.68384	607.54	7.72789	607.44	12.3048	607.44	15.1944	607.44	29.2886	607.44	29.3605	608.24	53.55	608.24	54.8932	608.34	95.3156	608.34	96.6013
608.54	1.45442	608.54	1.95465	609.24	2.56809	609.24	3.89237	608.54	6.66512	608.54	7.7206	608.44	12.2751	608.44	15.18	608.44	29.2671	608.44	29.3328	609.24	53.5379	609.24	54.8414	609.34	95.2671	609.34	96.5102
609.54	1.46497	609.54	1.95281	610.24	2.56885	610.24	3.8887	609.54	6.65259	609.54	7.71331	609.44	12.2755	609.44	15.1657	609.44	29.2495	609.44	29.3052	610.24	53.5094	610.24	54.7897	610.34	95.2078	610.34	96.4192
610.54	1.45426	610.54	1.95097	611.24	2.55706	611.24	3.88503	610.54	6.64713	610.54	7.70604	610.44	12.2638	610.44	15.1514	610.44	29.228	610.44	29.2775	611.24	53.4878	611.24	54.738	611.34	95.158	611.34	96.3282
611.54	1.44384	611.54	1.94913	612.24	2.55898	612.24	3.88136	611.54	6.63659	611.54	7.69877	611.44	12.2659	611.44	15.1371	611.44	29.2085	611.44	29.2499	612.24	53.4586	612.24	54.6864	612.34	95.0951	612.34	96.2373
612.54	1.43182	612.54	1.94729	613.24	2.53955	613.24	3.8777	612.54	6.6347	612.54	7.69151	612.44	12.2543	612.44	15.1228	612.44	29.1775	612.44	29.2223	613.24	53.4344	613.24	54.6348	613.34	95.0329	613.34	96.1466
613.54	1.41251	613.54	1.94545	614.24	2.53862	614.24	3.87404	613.54	6.61332	613.54	7.68425	613.44	12.2427	613.44	15.1086	613.44	29.1444	613.44	29.1947	614.24	53.3958	614.24	54.5832	614.34	94.9654	614.34	96.0559
614.54	1.41325	614.54	1.94362	615.24	2.53911	615.24	3.87039	614.54	6.61417	614.54	7.677	614.44	12.231	614.44	15.0943	614.44	29.1362	614.44	29.1672	615.24	53.3534	615.24	54.5317	615.34	94.9223	615.34	95.9652
615.54	1.41337	615.54	1.94178	616.24	2.53923	616.24	3.86674	615.54	6.62406	615.54	7.66976	615.44	12.2377	615.44	15.0801	615.44	29.1266	615.44	29.1397	616.24	53.308	616.24	54.4803	616.34	94.8669	616.34	95.8747
616.54	1.41403	616.54	1.93995	617.24	2.55586	617.24	3.86309	616.54	6.60324	616.54	7.66252	616.44	12.2131	616.44	15.0659	616.44	29.0972	616.44	29.1122	617.24	53.2675	617.24	54.4289	617.34	94.8075	617.34	95.7843
617.54	1.40205	617.54	1.93812	618.24	2.56492	618.24	3.85944	617.54	6.59163	617.54	7.6553	617.44	12.1919	617.44	15.0516	617.44	29.0842	617.44	29.0847	618.24	53.2453	618.24	54.3776	618.34	94.7574	618.34	95.6939
618.54	1.41357	618.54	1.93629	619.24	2.58459	619.24	3.8558	618.54	6.59302	618.54	7.64807	618.44	12.1923	618.44	15.0374	618.44	29.0925	618.44	29.0573	619.24	53.2278	619.24	54.3263	619.34	94.7329	619.34	95.6036
619.54	1.42118	619.54	1.93447	620.24	2.57048	620.24	3.85217	619.54	6.5994	619.54	7.64086	619.44	12.2017	619.44	15.0233	619.44	29.084	619.44	29.0299	620.24	53.1904	620.24	54.275	620.34	94.6773	620.34	95.5134
620.54	1.40507	620.54	1.93264	621.24	2.55547	621.24	3.84853	620.54	6.57487	620.54	7.63365	620.44	12.1837	620.44	15.0091	620.44	29.0679	620.44	29.0025	621.24	53.1773	621.24	54.2238	621.34	94.6446	621.34	95.4233
621.54	1.3942	621.54	1.93082	622.24	2.54668	622.24	3.8449	621.54	6.56583	621.54	7.62645	621.44	12.1821	621.44	14.9949	621.44	29.073	621.44	28.9751	622.24	53.149	622.24	54.1727	622.34	94.6067	622.34	95.3333
622.54	1.39305	622.54	1.929	623.24	2.53225	623.24	3.84128	622.54	6.56627	622.54	7.61925	622.44	12.1853	622.44	14.9808	622.44	29.0776	622.44	28.9478	623.24	53.1311	623.24	54.1215	623.34	94.5668	623.34	95.2434
623.54	1.39804	623.54	1.92718	624.24	2.52583	624.24	3.83765	623.54	6.57125	623.54	7.61207	623.44	12.187	623.44	14.9666	623.44	29.0515	623.44	28.9205	624.24	53.1152	624.24	54.0705	624.34	94.526	624.34	95.1535
624.54	1.39558	624.54	1.92536	625.24	2.5405	625.24	3.83403	624.54	6.58699	624.54	7.60489	624.44	12.197	624.44	14.9525	624.44	29.0402	624.44	28.8932	625.24	53.0969	625.24	54.0195	625.34	94.4683	625.34	95.0638
625.54	1.4012	625.54	1.92354	626.24	2.53001	626.24	3.83041	625.54	6.59541	625.54	7.59771	625.44	12.1892	625.44	14.9384	625.44	29.0288	625.44	28.866	626.24	53.0569	626.24	53.9685	626.34	94.4187	626.34	94.9741
626.54	1.41087	626.54	1.92173	627.24	2.52947	627.24	3.8268	626.54	6.59385	626.54	7.59054	626.44	12.1758	626.44	14.9243	626.44	29.0056	626.44	28.8387	627.24	53.0188	627.24	53.9176	627.34	94.3562	627.34	94.8845
627.54	1.40348	627.54	1.91992	628.24	2.53753	628.24	3.82319	627.54	6.5911	627.54	7.58338	627.44	12.156	627.44	14.9103	627.44	28.9777	627.44	28.8115	628.24	52.9875	628.24	53.8668	628.34	94.3048	628.34	94.795
628.54	1.42053	628.54	1.9181	629.24	2.52783	629.24	3.81958	628.54	6.59216	628.54	7.57623	628.44	12.1447	628.44	14.8962	628.44	28.9565	628.44	28.7843	629.24	52.9469	629.24	53.8159	629.34	94.2632	629.34	94.7056
629.54	1.42155	629.54	1.9163	630.24	2.50176	630.24	3.81598	629.54	6.56193	629.54	7.56908	629.44	12.1235	629.44	14.8821	629.44	28.9354	629.44	28.7572	630.24	52.9011	630.24	53.7652	630.34	94.2164	630.34	94.6162
630.54	1.4062	630.54	1.91449	631.24	2.48997	631.24	3.81238	630.54	6.55317	630.54	7.56194	630.44	12.1036	630.44	14.8681	630.44	28.9075	630.44	28.7301	631.24	52.8602	631.24	53.7144	631.34	94.1701	631.34	94.527
631.54	1.40698	631.54	1.91268	632.24	2.49817	632.24	3.80878	631.54	6.55554	631.54	7.55481	631.44	12.104	631.44	14.8541	631.44	28.8999	631.44	28.703	632.24	52.8293	632.24	53.6638	632.34	94.1349	632.34	94.4378
632.54	1.41454	632.54	1.91088	633.24	2.49282	633.24	3.80519	632.54	6.56627	632.54	7.54768	632.44	12.1036	632.44	14.8401	632.44	28.8882	632.44	28.6759	633.24	52.8013	633.24	53.6132	633.34	94.1013	633.34	94.3487
633.54	1.40683	633.54	1.90907	634.24	2.50007	634.24	3.8016	633.54	6.57028	633.54	7.54056	633.44	12.099	633.44	14.8261	633.44	28.8702	633.44	28.6488	634.24	52.7691	634.24	53.5626	634.34	94.0487	634.34	94.2597
634.54	1.40717	634.54	1.90727	635.24	2.51099	635.24	3.79802	634.54	6.5788	634.54	7.53345	634.44	12.0759	634.44	14.8121	634.44	28.8573	634.44	28.6218	635.24	52.7488	635.24	53.512	635.34	93.9913	635.34	94.1708
635.54	1.41038	635.54	1.90547	636.24	2.5291	636.24	3.79443	635.54	6.57847	635.54	7.52634	635.44	12.0762	635.44	14.7981	635.44	28.8408	635.44	28.5948	636.24	52.7177	636.24	53.4616	636.34	93.9405	636.34	94.082
636.54	1.40779	636.54	1.90368	637.24	2.52244	637.24	3.79085	636.54	6.57747	636.54	7.51924	636.44	12.0658	636.44	14.7841	636.44	28.8273	636.44	28.5678	637.24	52.6837	637.24	53.4111	637.34	93.8826	637.34	93.9932
637.54	1.38009	637.54	1.90188	638.24	2.52754	638.24	3.78728	637.54	6.55795	637.54	7.51215	637.44	12.0319	637.44	14.7702	637.44	28.8097	637.44	28.5409	638.24	52.6672	638.24	53.3607	638.34	93.8286	638.34	93.9045
638.54	1.38847	638.54	1.90009	639.24	2.54375	639.24	3.7837	638.54	6.55814	638.54	7.50506	638.44	12.0287	638.44	14.7563	638.44	28.7996	638.44	28.514	639.24	52.6473	639.24	53.3104	639.34	93.796	639.34	93.8159
639.54	1.40458	639.54	1.89829	640.24	2.53106	640.24	3.78014	639.54	6.55473	639.54	7.49798	639.44	12.0255	639.44	14.7423	639.44	28.7983	639.44	28.4871	640.24	52.6298	640.24	53.2601	640.34	93.7389	640.34	93.7274
640.54	1.39663	640.54	1.8965	641.24	2.54365	641.24	3.77657	640.54	6.54837	640.54	7.49091	640.44	12.0173	640.44	14.7284	640.44	28.7784	640.44	28.4602	641.24	52.6179	641.24	53.2099	641.34	93.706	641.34	93.639
641.54	1.41327	641.54	1.89471	642.24	2.55554	642.24	3.77301	641.54	6.56537	641.54	7.48384	641.44	12.0254	641.44	14.7145	641.44	28.7689	641.44	28.4333	642.24	52.5973	642.24	53.1597	642.34	93.6526	642.34	93.5507
642.54	1.42097	642.54	1.89293	643.24	2.56614	643.24	3.76945	642.54	6.57271	642.54	7.47678	642.44	12.022	642.44	14.7007	642.44	28.7637	642.44	28.4065	643.24	52.5848	643.24	53.1095	643.34	93.6122	643.34	93.4624
643.54	1.44462	643.54	1.89114	644.24	2.54985	644.24	3.76589	643.54	6.59476	643.54	7.46973	643.44	12.0317	643.44	14.6868	643.44	28.7577	643.44	28.3797	644.24	52.5751	644.24	53.0594	644.34	93.5855	644.34	93.3743
644.54	1.44394	644.54	1.88936	645.24	2.56526	645.24	3.76234	644.54	6.60592	644.54	7.46268	644.44	12.0317	644.44	14.6729	644.44	28.7476	644.44	28.3529	645.24	52.5563	645.24	53.0094	645.34	93.5448	645.34	93.2862
645.54	1.44112	645.54	1.88757	646.24	2.56809	646.24	3.75879	645.54	6.5948	645.54	7.45564	645.44	12.0494	645.44	14.6591	645.44	28.7327	645.44	28.3262	646.24	52.5282	646.24	52.9594	646.34	93.5054	646.34	93.1982
646.54	1.44446	646.54	1.88579	647.24	2.55676	647.24	3.75524	646.54	6.58679	646.54	7.44861	646.44	12.0614	646.44	14.6453	646.44	28.7264	646.44	28.2995	647.24	52.5234	647.24	52.9094	647.34	93.4646	647.34	93.1103
647.54	1.44188	647.54	1.88402	648.24	2.56155	648.24	3.7517	647.54	6.5631	647.54	7.44158	647.44	12.061	647.44	14.6314	647.44	28.7163	647.44	28.2728	648.24	52.5087	648.24	52.8595	648.34	93.4082	648.34	93.0224
648.54	1.4443	648.54	1.88224	649.24	2.55708	649.24	3.74816	648.54	6.55539	648.54	7.43456	648.44	12.0466	648.44	14.6176	648.44	28.6987	648.44	28.2461	649.24	52.4863	649.24	52.8096	649.34	93.375	649.34	92.9347
649.54	1.43176	649.54	1.88046	650.24	2.55713	650.24	3.74463	649.54	6.54321	649.54	7.42755	649.44	12.0415	649.44	14.6039	649.44	28.6675	649.44	28.2195	650.24	52.4567	650.24	52.7598	650.34	93.3253	650.34	92.847
650.54	1.43245	650.54	1.87869	651.24	2.57602	651.24	3.74109	650.54	6.53206	650.54	7.42054	650.44	12.0317	650.44	14.5901	650.44	28.6542	650.44	28.1928	651.24	52.4446	651.24	52.71	651.34	93.2759	651.34	92.7594
651.54	1.45475	651.54	1.87692	652.24	2.58611	652.24	3.73756	651.54	6.55253	651.54	7.41354	651.44	12.0317	651.44	14.5763	651.44	28.6578	651.44	28.1662	652.24	52.4186	652.24	52.6603	652.34	93.2457	652.34	92.6719
652.54	1.46286	652.54	1.87515	653.24	2.57734	653.24	3.73404	652.54	6.55246	652.54	7.40655	652.44	12.0236	652.44	14.5626	652.44	28.6561	652.44	28.1397	653.24	52.3886	653.24	52.6106	653.34	93.2028	653.34	92.5845
653.54	1.45442	653.54	1.87338	654.24	2.55674	654.24	3.73052	653.54	6.54402	653.54	7.39956	653.44	12.0104	653.44	14.5488	653.44	28.6366	653.44	28.1131	654.24	52.3664	654.24	52.561	654.34	93.164	654.34	92.4972
654.54	1.46338	654.54	1.87161	655.24	2.5614	655.24	3.727	654.54	6.56482	654.54	7.39258	654.44	12.0044	654.44	14.5351	654.44	28.6545	654.44	28.0866	655.24	52.3352	655.24	52.5114	655.34	93.132	655.34	92.4099
655.54	1.48372	655.54	1.86984	656.24	2.55833	656.24	3.72348	655.54	6.57527	655.54	7.38561	655.44	12.0122	655.44	14.5214	655.44	28.6757	655.44	28.0601	656.24	52.3078	656.24	52.4619	656.34	93.1055	656.34	92.3227
656.54	1.47483	656.54	1.86808	657.24	2.54692	657.24	3.71997	656.54	6.58274	656.54	7.37864	656.44	12.0142	656.44	14.5077	656.44	28.6838	656.44	28.0336	657.24	52.2588	657.24	52.4124	657.34	93.0408	657.34	92.2356
657.54	1.44879	657.54	1.86632	658.24	2.54138	658.24	3.71646	657.54	6.55988	657.54	7.37168	657.44	11.9989	657.44	14.494	657.44	28.6527	657.44	28.0072	658.24	52.2202	658.24	52.363	658.34	92.9962	658.34	92.1486
658.54	1.44427	658.54	1.86456	659.24	2.53638	659.24	3.71295	658.54	6.55377	658.54	7.36473	658.44	11.9943	658.44	14.4803	658.44	28.6495	658.44	27.9808	659.24	52.1941	659.24	52.3136	659.34	92.949	659.34	92.0617
659.54	1.42554	659.54	1.8628	660.24	2.52832	660.24	3.70945	659.54	6.55298	659.54	7.35778	659.44	11.9879	659.44	14.4667	659.44	28.6302	659.44	27.9544	660.24	52.1466	660.24	52.2642	660.34	92.8826	660.34	91.9748
660.54	1.39539	660.54	1.86104	661.24	2.50708	661.24	3.70595	660.54	6.526	660.54	7.35084	660.44	11.9661	660.44	14.453	660.44	28.5823	660.44	27.928	661.24	52.1058	661.24	52.2149	661.34	92.8124	661.34	91.8881
661.54	1.36732	661.54	1.85929	662.24	2.51011	662.24	3.70246	661.54	6.49952	661.54	7.3439	661.44	11.9368	661.44	14.4394	661.44	28.5416	661.44	27.9017	662.24	52.0796	662.24	52.1656	662.34	92.769	662.34	91.8014
662.54	1.36422	662.54	1.85753	663.24	2.51484	663.24	3.69896	662.54	6.4902	662.54	7.33697	662.44	11.9255	662.44	14.4258	662.44	28.5304	662.44	27.8753	663.24	52.0484	663.24	52.1164	663.34	92.7249	663.34	91.7148
663.54	1.37373	663.54	1.85578	664.24	2.52549	664.24	3.69547	663.54	6.4864	663.54	7.33005	663.44	11.9142	663.44	14.4122	663.44	28.5272	663.44	27.849	664.24	52.0262	664.24	52.0673	664.34	92.696	664.34	91.6283
664.54	1.39403	664.54	1.85403	665.24	2.52932	665.24	3.69199	664.54	6.5067	664.54	7.32314	664.44	11.9142	664.44	14.3986	664.44	28.5175	664.44	27.8228	665.24	51.9972	665.24	52.0182	665.34	92.6465	665.34	91.5418
665.54	1.40187	665.54	1.85228	666.24	2.51768	666.24	3.6885	665.54	6.50306	665.54	7.31623	665.44	11.9142	665.44	14.385	665.44	28.5056	665.44	27.7965	666.24	51.9778	666.24	51.9691	666.34	92.6138	666.34	91.4555
666.54	1.41516	666.54	1.85053	667.24	2.52747	667.24	3.68502	666.54	6.49658	666.54	7.30933	666.44	11.9161	666.44	14.3714	666.44	28.478	666.44	27.7703	667.24	51.9563	667.24	51.9201	667.34	92.5728	667.34	91.3692
667.54	1.41276	667.54	1.84879	668.24	2.52251	668.24	3.68155	667.54	6.49259	667.54	7.30243	667.44	11.9126	667.44	14.3579	667.44	28.4647	667.44	27.7441	668.24	51.9384	668.24	51.8711	668.34	92.5341	668.34	91.283
668.54	1.42122	668.54	1.84704	669.24	2.50486	669.24	3.67808	668.54	6.49946	668.54	7.29554	668.44	11.8962	668.44	14.3443	668.44	28.4351	668.44	27.7179	669.24	51.9028	669.24	51.8221	669.34	92.4798	669.34	91.1969
669.54	1.40585	669.54	1.8453	670.24	2.49226	670.24	3.67461	669.54	6.49557	669.54	7.28866	669.44	11.8849	669.44	14.3308	669.44	28.4093	669.44	27.6918	670.24	51.8786	670.24	51.7733	670.34	92.427	670.34	91.1109
670.54	1.4126	670.54	1.84356	671.24	2.49036	671.24	3.67114	670.54	6.49438	670.54	7.28179	670.44	11.8638	670.44	14.3173	670.44	28.3979	670.44	27.6657	671.24	51.8492	671.24	51.7244	671.34	92.394	671.34	91.0249
671.54	1.42575	671.54	1.84182	672.24	2.50312	672.24	3.66768	671.54	6.49423	671.54	7.27492	671.44	11.8423	671.44	14.3038	671.44	28.3864	671.44	27.6396	672.24	51.8323	672.24	51.6756	672.34	92.361	672.34	90.939
672.54	1.4403	672.54	1.84008	673.24	2.48965	673.24	3.66422	672.54	6.49279	672.54	7.26805	672.44	11.8306	672.44	14.2903	672.44	28.3948	672.44	27.6135	673.24	51.7993	673.24	51.6269	673.34	92.3054	673.34	90.8533
673.54	1.43469	673.54	1.83835	674.24	2.48328	674.24	3.66076	673.54	6.47546	673.54	7.2612	673.44	11.8228	673.44	14.2768	673.44	28.3948	673.44	27.5874	674.24	51.7489	674.24	51.5782	674.34	92.2638	674.34	90.7676
674.54	1.43567	674.54	1.83661	675.24	2.50085	675.24	3.65731	674.54	6.46509	674.54	7.25435	674.44	11.8208	674.44	14.2633	674.44	28.3928	674.44	27.5614	675.24	51.734	675.24	51.5295	675.34	92.2332	675.34	90.6819
675.54	1.44209	675.54	1.83488	676.24	2.51548	676.24	3.65386	675.54	6.4731	675.54	7.2475	675.44	11.8224	675.44	14.2499	675.44	28.3846	675.44	27.5354	676.24	51.7141	676.24	51.4809	676.34	92.2118	676.34	90.5964
676.54	1.45264	676.54	1.83315	677.24	2.51611	677.24	3.65041	676.54	6.4657	676.54	7.24067	676.44	11.8325	676.44	14.2364	676.44	28.4043	676.44	27.5094	677.24	51.6949	677.24	51.4323	677.34	92.1835	677.34	90.5109
677.54	1.4427	677.54	1.83142	678.24	2.51768	678.24	3.64697	677.54	6.46077	677.54	7.23384	677.44	11.8322	677.44	14.223	677.44	28.3964	677.44	27.4835	678.24	51.6587	678.24	51.3838	678.34	92.148	678.34	90.4255
678.54	1.43245	678.54	1.82969	679.24	2.51243	679.24	3.64352	678.54	6.4615	678.54	7.22701	678.44	11.8423	678.44	14.2096	678.44	28.3784	678.44	27.4576	679.24	51.6408	679.24	51.3354	679.34	92.1012	679.34	90.3402
679.54	1.44328	679.54	1.82797	680.24	2.50359	680.24	3.64009	679.54	6.44657	679.54	7.2202	679.44	11.8256	679.44	14.1962	679.44	28.3636	679.44	27.4317	680.24	51.6105	680.24	51.2869	680.34	92.0593	680.34	90.255
680.54	1.44482	680.54	1.82624	681.24	2.49817	681.24	3.63665	680.54	6.43799	680.54	7.21338	680.44	11.8162	680.44	14.1828	680.44	28.3312	680.44	27.4058	681.24	51.5872	681.24	51.2385	681.34	92.0271	681.34	90.1699
681.54	1.45407	681.54	1.82452	682.24	2.50666	682.24	3.63322	681.54	6.4476	681.54	7.20658	681.44	11.8143	681.44	14.1694	681.44	28.3116	681.44	27.3799	682.24	51.5859	682.24	51.1902	682.34	91.9846	682.34	90.0848
682.54	1.44481	682.54	1.8228	683.24	2.50918	683.24	3.6298	682.54	6.44652	682.54	7.19978	682.44	11.8146	682.44	14.156	682.44	28.2886	682.44	27.3541	683.24	51.5784	683.24	51.1419	683.34	91.9483	683.34	89.9998
683.54	1.44347	683.54	1.82108	684.24	2.50161	684.24	3.62637	683.54	6.4569	683.54	7.19299	683.44	11.8181	683.44	14.1427	683.44	28.2706	683.44	27.3283	684.24	51.5601	684.24	51.0937	684.34	91.8971	684.34	89.9149
684.54	1.44239	684.54	1.81936	685.24	2.48252	685.24	3.62295	684.54	6.45387	684.54	7.1862	684.44	11.8145	684.44	14.1293	684.44	28.251	684.44	27.3025	685.24	51.5309	685.24	51.0455	685.34	91.8458	685.34	89.8301
685.54	1.43454	685.54	1.81764	686.24	2.49495	686.24	3.61953	685.54	6.44601	685.54	7.17942	685.44	11.7869	685.44	14.116	685.44	28.2183	685.44	27.2768	686.24	51.514	686.24	50.9973	686.34	91.8147	686.34	89.7454
686.54	1.43274	686.54	1.81593	687.24	2.5061	687.24	3.61612	686.54	6.44421	686.54	7.17265	686.44	11.7817	686.44	14.1027	686.44	28.2085	686.44	27.251	687.24	51.5035	687.24	50.9492	687.34	91.7833	687.34	89.6607
687.54	1.42378	687.54	1.81422	688.24	2.50169	688.24	3.61271	687.54	6.44343	687.54	7.16589	687.44	11.7802	687.44	14.0894	687.44	28.205	687.44	27.2253	688.24	51.4697	688.24	50.9011	688.34	91.7369	688.34	89.5761
688.54	1.43229	688.54	1.8125	689.24	2.48186	689.24	3.6093	688.54	6.42741	688.54	7.15913	688.44	11.7802	688.44	14.0761	688.44	28.189	688.44	27.1996	689.24	51.4501	689.24	50.8531	689.34	91.7074	689.34	89.4916
689.54	1.44165	689.54	1.81079	690.24	2.48059	690.24	3.60589	689.54	6.42529	689.54	7.15237	689.44	11.7654	689.44	14.0628	689.44	28.1675	689.44	27.174	690.24	51.4371	690.24	50.8052	690.34	91.6586	690.34	89.4072
690.54	1.44368	690.54	1.80909	691.24	2.48215	691.24	3.60249	690.54	6.42549	690.54	7.14562	690.44	11.7638	690.44	14.0495	690.44	28.1561	690.44	27.1483	691.24	51.4094	691.24	50.7572	691.34	91.6095	691.34	89.3228
691.54	1.44401	691.54	1.80738	692.24	2.48186	692.24	3.59909	691.54	6.40788	691.54	7.13888	691.44	11.7474	691.44	14.0363	691.44	28.1479	691.44	27.1227	692.24	51.3732	692.24	50.7093	692.34	91.5803	692.34	89.2386
692.54	1.44491	692.54	1.80567	693.24	2.47273	693.24	3.5957	692.54	6.40561	692.54	7.13215	692.44	11.7474	692.44	14.023	692.44	28.1481	692.44	27.0971	693.24	51.3394	693.24	50.6615	693.34	91.538	693.34	89.1544
693.54	1.4411	693.54	1.80397	694.24	2.45435	694.24	3.59231	693.54	6.40179	693.54	7.12542	693.44	11.7377	693.44	14.0098	693.44	28.1382	693.44	27.0716	694.24	51.3015	694.24	50.6137	694.34	91.4979	694.34	89.0703
694.54	1.42719	694.54	1.80227	695.24	2.48328	695.24	3.58892	694.54	6.38629	694.54	7.1187	694.44	11.7262	694.44	13.9966	694.44	28.1088	694.44	27.046	695.24	51.2782	695.24	50.566	695.34	91.4736	695.34	88.9863
695.54	1.43196	695.54	1.80057	696.24	2.48838	696.24	3.58553	695.54	6.40083	695.54	7.11198	695.44	11.7423	695.44	13.9834	695.44	28.1167	695.44	27.0205	696.24	51.2505	696.24	50.5183	696.34	91.4443	696.34	88.9023
696.54	1.43527	696.54	1.79887	697.24	2.4947	697.24	3.58215	696.54	6.39779	696.54	7.10527	696.44	11.7443	696.44	13.9702	696.44	28.089	696.44	26.995	697.24	51.2457	697.24	50.4706	697.34	91.4213	697.34	88.8185
697.54	1.43407	697.54	1.79717	698.24	2.49978	698.24	3.57877	697.54	6.40258	697.54	7.09857	697.44	11.762	697.44	13.957	697.44	28.0858	697.44	26.9696	698.24	51.2193	698.24	50.423	698.34	91.3855	698.34	88.7347
698.54	1.42737	698.54	1.79548	699.24	2.49854	699.24	3.57539	698.54	6.40588	698.54	7.09188	698.44	11.756	698.44	13.9439	698.44	28.0581	698.44	26.9441	699.24	51.2084	699.24	50.3754	699.34	91.3663	699.34	88.651
699.54	1.42453	699.54	1.79378	700.24	2.49531	700.24	3.57202	699.54	6.39877	699.54	7.08518	699.44	11.7443	699.44	13.9307	699.44	28.0366	699.44	26.9187	700.24	51.1972	700.24	50.3279	700.34	91.3147	700.34	88.5673
700.54	1.43407	700.54	1.79209	701.24	2.49941	701.24	3.56865	700.54	6.41112	700.54	7.0785	700.44	11.7345	700.44	13.9176	700.44	28.0269	700.44	26.8933	701.24	51.1786	701.24	50.2804	701.34	91.2778	701.34	88.4838
701.54	1.4176	701.54	1.7904	702.24	2.48376	702.24	3.56529	701.54	6.40613	701.54	7.07182	701.44	11.7247	701.44	13.9044	701.44	28.0171	701.44	26.868	702.24	51.1481	702.24	50.233	702.34	91.2406	702.34	88.4003
702.54	1.40604	702.54	1.78871	703.24	2.48833	703.24	3.56192	702.54	6.40458	702.54	7.06515	702.44	11.715	702.44	13.8913	702.44	28.0188	702.44	26.8426	703.24	51.146	703.24	50.1856	703.34	91.2159	703.34	88.3169
703.54	1.43388	703.54	1.78703	704.24	2.49004	704.24	3.55856	703.54	6.41288	703.54	7.05849	703.44	11.715	703.44	13.8782	703.44	28.021	703.44	26.8173	704.24	51.1216	704.24	50.1383	704.34	91.1701	704.34	88.2336
704.54	1.43612	704.54	1.78534	705.24	2.48872	705.24	3.55521	704.54	6.39694	704.54	7.05183	704.44	11.697	704.44	13.8651	704.44	28.0109	704.44	26.792	705.24	51.0957	705.24	50.091	705.34	91.1468	705.34	88.1504
705.54	1.43285	705.54	1.78366	706.24	2.48244	706.24	3.55185	705.54	6.38207	705.54	7.04518	705.44	11.7036	705.44	13.852	705.44	28.0175	705.44	26.7667	706.24	51.0617	706.24	50.0437	706.34	91.1074	706.34	88.0672
706.54	1.41423	706.54	1.78197	707.24	2.46035	707.24	3.5485	706.54	6.34563	706.54	7.03853	706.44	11.6836	706.44	13.839	706.44	27.9877	706.44	26.7415	707.24	51.0397	707.24	49.9965	707.34	91.0751	707.34	87.9841
707.54	1.41403	707.54	1.78029	708.24	2.45784	708.24	3.54515	707.54	6.34188	707.54	7.03189	707.44	11.674	707.44	13.8259	707.44	27.978	707.44	26.7162	708.24	51.0078	708.24	49.9493	708.34	91.0247	708.34	87.9011
708.54	1.40104	708.54	1.77861	709.24	2.45855	709.24	3.54181	708.54	6.33244	708.54	7.02526	708.44	11.6606	708.44	13.8129	708.44	27.9729	708.44	26.691	709.24	50.9778	709.24	49.9022	709.34	90.9768	709.34	87.8182
709.54	1.40107	709.54	1.77693	710.24	2.46067	710.24	3.53847	709.54	6.32393	709.54	7.01863	709.44	11.6444	709.44	13.7998	709.44	27.9565	709.44	26.6659	710.24	50.9485	710.24	49.8552	710.34	90.9345	710.34	87.7354
710.54	1.40622	710.54	1.77526	711.24	2.46724	711.24	3.53513	710.54	6.30795	710.54	7.01201	710.44	11.6447	710.44	13.7868	710.44	27.9468	710.44	26.6407	711.24	50.9335	711.24	49.8081	711.34	90.9034	711.34	87.6526
711.54	1.42174	711.54	1.77358	712.24	2.46816	712.24	3.53179	711.54	6.31408	711.54	7.00539	711.44	11.6528	711.44	13.7738	711.44	27.9452	711.44	26.6156	712.24	50.9068	712.24	49.7611	712.34	90.8764	712.34	87.5699
712.54	1.43388	712.54	1.77191	713.24	2.46392	713.24	3.52846	712.54	6.33402	712.54	6.99879	712.44	11.6528	712.44	13.7608	712.44	27.9387	712.44	26.5905	713.24	50.8713	713.24	49.7142	713.34	90.8416	713.34	87.4873
713.54	1.44682	713.54	1.77024	714.24	2.46294	714.24	3.52513	713.54	6.33549	713.54	6.99218	713.44	11.6462	713.44	13.7478	713.44	27.921	713.44	26.5654	714.24	50.8426	714.24	49.6673	714.34	90.8175	714.34	87.4048
714.54	1.45344	714.54	1.76857	715.24	2.44175	715.24	3.52181	714.54	6.33735	714.54	6.98559	714.44	11.6365	714.44	13.7349	714.44	27.8933	714.44	26.5403	715.24	50.8116	715.24	49.6204	715.34	90.7765	715.34	87.3223
715.54	1.45428	715.54	1.7669	716.24	2.42822	716.24	3.51849	715.54	6.34625	715.54	6.979	715.44	11.6364	715.44	13.7219	715.44	27.8705	715.44	26.5153	716.24	50.7965	716.24	49.5736	716.34	90.7441	716.34	87.2399
716.54	1.45691	716.54	1.76523	717.24	2.40051	717.24	3.51517	716.54	6.35083	716.54	6.97241	716.44	11.6329	716.44	13.709	716.44	27.8749	716.44	26.4903	717.24	50.7688	717.24	49.5269	717.34	90.6938	717.34	87.1576
717.54	1.43135	717.54	1.76357	718.24	2.41611	718.24	3.51185	717.54	6.35139	717.54	6.96584	717.44	11.6232	717.44	13.696	717.44	27.8553	717.44	26.4653	718.24	50.7583	718.24	49.4801	718.34	90.6542	718.34	87.0754
718.54	1.43933	718.54	1.7619	719.24	2.42432	719.24	3.50854	718.54	6.36255	718.54	6.95926	718.44	11.6329	718.44	13.6831	718.44	27.8472	718.44	26.4403	719.24	50.7274	719.24	49.4335	719.34	90.5935	719.34	86.9933
719.54	1.44119	719.54	1.76024	720.24	2.42256	720.24	3.50523	719.54	6.35293	719.54	6.9527	719.44	11.6329	719.44	13.6702	719.44	27.8358	719.44	26.4154	720.24	50.7127	720.24	49.3868	720.34	90.5416	720.34	86.9112
720.54	1.4395	720.54	1.75858	721.24	2.43667	721.24	3.50192	720.54	6.32793	720.54	6.94614	720.44	11.6169	720.44	13.6573	720.44	27.8359	720.44	26.3904	721.24	50.6956	721.24	49.3402	721.34	90.4785	721.34	86.8292
721.54	1.42301	721.54	1.75692	722.24	2.43316	722.24	3.49862	721.54	6.32011	721.54	6.93959	721.44	11.6005	721.44	13.6444	721.44	27.8358	721.44	26.3655	722.24	50.6545	722.24	49.2937	722.34	90.4192	722.34	86.7473
722.54	1.40523	722.54	1.75527	723.24	2.44895	723.24	3.49532	722.54	6.29561	722.54	6.93304	722.44	11.5642	722.44	13.6316	722.44	27.8175	722.44	26.3407	723.24	50.6376	723.24	49.2472	723.34	90.3699	723.34	86.6655
723.54	1.41496	723.54	1.75361	724.24	2.43499	724.24	3.49202	723.54	6.29398	723.54	6.9265	723.44	11.5549	723.44	13.6187	723.44	27.8179	723.44	26.3158	724.24	50.6138	724.24	49.2007	724.34	90.3211	724.34	86.5837
724.54	1.3973	724.54	1.75196	725.24	2.42549	725.24	3.48873	724.54	6.26657	724.54	6.91997	724.44	11.5189	724.44	13.6059	724.44	27.8114	724.44	26.291	725.24	50.5993	725.24	49.1543	725.34	90.2599	725.34	86.502
725.54	1.38472	725.54	1.7503	726.24	2.42161	726.24	3.48544	725.54	6.25557	725.54	6.91344	725.44	11.506	725.44	13.593	725.44	27.7886	725.44	26.2662	726.24	50.5727	726.24	49.108	726.34	90.2092	726.34	86.4204
726.54	1.37692	726.54	1.74865	727.24	2.42817	727.24	3.48215	726.54	6.24936	726.54	6.90692	726.44	11.506	726.44	13.5802	726.44	27.769	726.44	26.2414	727.24	50.5648	727.24	49.0616	727.34	90.1962	727.34	86.3389
727.54	1.40218	727.54	1.747	728.24	2.42942	728.24	3.47886	727.54	6.25655	727.54	6.9004	727.44	11.5157	727.44	13.5674	727.44	27.7577	727.44	26.2167	728.24	50.5676	728.24	49.0153	728.34	90.1773	728.34	86.2575
728.54	1.41772	728.54	1.74535	729.24	2.41223	729.24	3.47558	728.54	6.26392	728.54	6.89389	728.44	11.5438	728.44	13.5546	728.44	27.7463	728.44	26.1919	729.24	50.5422	729.24	48.9691	729.34	90.1394	729.34	86.1761
729.54	1.41553	729.54	1.74371	730.24	2.42004	730.24	3.4723	729.54	6.26648	729.54	6.88739	729.44	11.545	729.44	13.5418	729.44	27.7264	729.44	26.1672	730.24	50.5188	730.24	48.9229	730.34	90.0974	730.34	86.0948
730.54	1.43213	730.54	1.74206	731.24	2.41846	731.24	3.46903	730.54	6.25378	730.54	6.88089	730.44	11.545	730.44	13.529	730.44	27.7069	730.44	26.1425	731.24	50.5012	731.24	48.8768	731.34	90.0656	731.34	86.0136
731.54	1.42578	731.54	1.74042	732.24	2.43311	732.24	3.46575	731.54	6.24438	731.54	6.8744	731.44	11.5435	731.44	13.5163	731.44	27.687	731.44	26.1179	732.24	50.501	732.24	48.8307	732.34	90.0508	732.34	85.9324
732.54	1.44001	732.54	1.73878	733.24	2.43308	733.24	3.46248	732.54	6.24055	732.54	6.86792	732.44	11.55	732.44	13.5035	732.44	27.6874	732.44	26.0932	733.24	50.4697	733.24	48.7846	733.34	90.0074	733.34	85.8514
733.54	1.43311	733.54	1.73714	734.24	2.45593	734.24	3.45922	733.54	6.22424	733.54	6.86144	733.44	11.5435	733.44	13.4908	733.44	27.6675	733.44	26.0686	734.24	50.4352	734.24	48.7386	734.34	89.9865	734.34	85.7704
734.54	1.43949	734.54	1.7355	735.24	2.45098	735.24	3.45595	734.54	6.22208	734.54	6.85496	734.44	11.553	734.44	13.478	734.44	27.6675	734.44	26.044	735.24	50.4209	735.24	48.6926	735.34	89.957	735.34	85.6895
735.54	1.42219	735.54	1.73386	736.24	2.44273	736.24	3.45269	735.54	6.2165	735.54	6.8485	735.44	11.5353	735.44	13.4653	735.44	27.6414	735.44	26.0195	736.24	50.4094	736.24	48.6467	736.34	89.9185	736.34	85.6086
736.54	1.41671	736.54	1.73223	737.24	2.42817	737.24	3.44944	736.54	6.22726	736.54	6.84204	736.44	11.5255	736.44	13.4526	736.44	27.6284	736.44	25.9949	737.24	50.3984	737.24	48.6008	737.34	89.885	737.34	85.5279
737.54	1.42076	737.54	1.73059	738.24	2.42007	738.24	3.44618	737.54	6.22448	737.54	6.83558	737.44	11.5157	737.44	13.4399	737.44	27.6268	737.44	25.9704	738.24	50.3687	738.24	48.5549	738.34	89.835	738.34	85.4472
738.54	1.40545	738.54	1.72896	739.24	2.42593	739.24	3.44293	738.54	6.23369	738.54	6.82913	738.44	11.4941	738.44	13.4273	738.44	27.6167	738.44	25.9459	739.24	50.3482	739.24	48.5091	739.34	89.798	739.34	85.3666
739.54	1.39706	739.54	1.72733	740.24	2.43635	740.24	3.43968	739.54	6.23312	739.54	6.82269	739.44	11.4943	739.44	13.4146	739.44	27.6007	739.44	25.9214	740.24	50.3375	740.24	48.4633	740.34	89.7558	740.34	85.2861
740.54	1.40088	740.54	1.7257	741.24	2.4165	741.24	3.43644	740.54	6.24219	740.54	6.81625	740.44	11.4845	740.44	13.4019	740.44	27.6038	740.44	25.897	741.24	50.316	741.24	48.4176	741.34	89.7335	741.34	85.2056
741.54	1.39229	741.54	1.72407	742.24	2.42429	742.24	3.4332	741.54	6.24361	741.54	6.80982	741.44	11.481	741.44	13.3893	741.44	27.5858	741.44	25.8725	742.24	50.2844	742.24	48.372	742.34	89.6949	742.34	85.1252
742.54	1.38391	742.54	1.72244	743.24	2.43604	743.24	3.42996	742.54	6.26489	742.54	6.8034	742.44	11.4829	742.44	13.3767	742.44	27.5956	742.44	25.8481	743.24	50.2767	743.24	48.3263	743.34	89.6658	743.34	85.0449
743.54	1.39244	743.54	1.72082	744.24	2.44668	744.24	3.42672	743.54	6.26329	743.54	6.79698	743.44	11.4712	743.44	13.364	743.44	27.5956	743.44	25.8237	744.24	50.2501	744.24	48.2807	744.34	89.6476	744.34	84.9647
744.54	1.41418	744.54	1.7192	745.24	2.4314	745.24	3.42349	744.54	6.27686	744.54	6.79057	744.44	11.4846	744.44	13.3514	744.44	27.6053	744.44	25.7994	745.24	50.2379	745.24	48.2352	745.34	89.6097	745.34	84.8845
745.54	1.41305	745.54	1.71757	746.24	2.43611	746.24	3.42026	745.54	6.26596	745.54	6.78416	745.44	11.4845	745.44	13.3388	745.44	27.5989	745.44	25.7751	746.24	50.2249	746.24	48.1897	746.34	89.5761	746.34	84.8045
746.54	1.43306	746.54	1.71595	747.24	2.4669	747.24	3.41703	746.54	6.26314	746.54	6.77776	746.44	11.4829	746.44	13.3263	746.44	27.6053	746.44	25.7507	747.24	50.2063	747.24	48.1442	747.34	89.5483	747.34	84.7245
747.54	1.43583	747.54	1.71434	748.24	2.47051	748.24	3.41381	747.54	6.26212	747.54	6.77137	747.44	11.4911	747.44	13.3137	747.44	27.5894	747.44	25.7264	748.24	50.19	748.24	48.0988	748.34	89.508	748.34	84.6445
748.54	1.44267	748.54	1.71272	749.24	2.4561	749.24	3.41059	748.54	6.26115	748.54	6.76498	748.44	11.4845	748.44	13.3011	748.44	27.5695	748.44	25.7022	749.24	50.1463	749.24	48.0534	749.34	89.4795	749.34	84.5647
749.54	1.4174	749.54	1.7111	750.24	2.47075	750.24	3.40737	749.54	6.2653	749.54	6.7586	749.44	11.4825	749.44	13.2886	749.44	27.5417	749.44	25.6779	750.24	50.1301	750.24	48.0081	750.34	89.432	750.34	84.4849
750.54	1.41597	750.54	1.70949	751.24	2.47105	751.24	3.40416	750.54	6.2458	750.54	6.75223	750.44	11.4666	750.44	13.276	750.44	27.519	750.44	25.6537	751.24	50.1206	751.24	47.9628	751.34	89.3976	751.34	84.4052
751.54	1.40545	751.54	1.70788	752.24	2.48147	752.24	3.40095	751.54	6.24541	751.54	6.74586	751.44	11.4515	751.44	13.2635	751.44	27.5076	751.44	25.6295	752.24	50.1099	752.24	47.9176	752.34	89.3765	752.34	84.3256
752.54	1.41479	752.54	1.70626	753.24	2.45642	753.24	3.39774	752.54	6.23645	752.54	6.73949	752.44	11.4353	752.44	13.251	752.44	27.4894	752.44	25.6053	753.24	50.0911	753.24	47.8724	753.34	89.3458	753.34	84.246
753.54	1.39188	753.54	1.70465	754.24	2.44439	754.24	3.39453	753.54	6.23344	753.54	6.73313	753.44	11.4139	753.44	13.2385	753.44	27.4601	753.44	25.5812	754.24	50.0827	754.24	47.8272	754.34	89.3082	754.34	84.1666
754.54	1.40316	754.54	1.70305	755.24	2.44831	755.24	3.39133	754.54	6.22018	754.54	6.72678	754.44	11.3978	754.44	13.226	754.44	27.4386	754.44	25.557	755.24	50.0654	755.24	47.7821	755.34	89.2726	755.34	84.0872
755.54	1.40958	755.54	1.70144	756.24	2.43145	756.24	3.38813	755.54	6.21329	755.54	6.72044	755.44	11.4032	755.44	13.2135	755.44	27.444	755.44	25.5329	756.24	50.0549	756.24	47.737	756.34	89.237	756.34	84.0079
756.54	1.42252	756.54	1.69983	757.24	2.41973	757.24	3.38494	756.54	6.21647	756.54	6.7141	756.44	11.3931	756.44	13.2011	756.44	27.4452	756.44	25.5088	757.24	50.04	757.24	47.692	757.34	89.1963	757.34	83.9286
757.54	1.4039	757.54	1.69823	758.24	2.41877	758.24	3.38174	757.54	6.2048	757.54	6.70776	757.44	11.4028	757.44	13.1886	757.44	27.437	757.44	25.4848	758.24	50.0078	758.24	47.647	758.34	89.1474	758.34	83.8494
758.54	1.39384	758.54	1.69663	759.24	2.42656	759.24	3.37855	758.54	6.20438	758.54	6.70144	758.44	11.4009	758.44	13.1762	758.44	27.4254	758.44	25.4607	759.24	49.9761	759.24	47.602	759.34	89.1204	759.34	83.7703
759.54	1.40063	759.54	1.69503	760.24	2.43286	760.24	3.37537	759.54	6.21252	759.54	6.69511	759.44	11.4094	759.44	13.1638	759.44	27.426	759.44	25.4367	760.24	49.9531	760.24	47.5571	760.34	89.0923	760.34	83.6913
760.54	1.39323	760.54	1.69343	761.24	2.41973	761.24	3.37218	760.54	6.21171	760.54	6.6888	760.44	11.4028	760.44	13.1513	760.44	27.4323	760.44	25.4127	761.24	49.9286	761.24	47.5123	761.34	89.0634	761.34	83.6124
761.54	1.37317	761.54	1.69183	762.24	2.4165	762.24	3.369	761.54	6.19324	761.54	6.68249	761.44	11.3928	761.44	13.1389	761.44	27.4257	761.44	25.3888	762.24	49.9075	762.24	47.4675	762.34	89.0165	762.34	83.5335
762.54	1.36299	762.54	1.69024	763.24	2.4177	763.24	3.36582	762.54	6.19124	762.54	6.67618	762.44	11.3849	762.44	13.1265	762.44	27.3781	762.44	25.3648	763.24	49.8974	763.24	47.4227	763.34	88.996	763.34	83.4547
763.54	1.37333	763.54	1.68864	764.24	2.39983	764.24	3.36265	763.54	6.20316	763.54	6.66989	763.44	11.3751	763.44	13.1142	763.44	27.3687	763.44	25.3409	764.24	49.8716	764.24	47.3779	764.34	88.9936	764.34	83.3759
764.54	1.38293	764.54	1.68705	765.24	2.3905	765.24	3.35948	764.54	6.19324	764.54	6.66359	764.44	11.3571	764.44	13.1018	764.44	27.3667	764.44	25.317	765.24	49.8508	765.24	47.3332	765.34	88.9738	765.34	83.2973
765.54	1.40026	765.54	1.68546	766.24	2.38577	766.24	3.35631	765.54	6.18456	765.54	6.65731	765.44	11.3651	765.44	13.0894	765.44	27.3472	765.44	25.2931	766.24	49.8341	766.24	47.2886	766.34	88.9406	766.34	83.2187
766.54	1.41478	766.54	1.68387	767.24	2.37624	767.24	3.35314	766.54	6.17626	766.54	6.65103	766.44	11.3588	766.44	13.0771	766.44	27.321	766.44	25.2692	767.24	49.8234	767.24	47.244	767.34	88.9098	767.34	83.1402
767.54	1.41721	767.54	1.68228	768.24	2.38128	768.24	3.34998	767.54	6.16721	767.54	6.64475	767.44	11.3391	767.44	13.0647	767.44	27.2998	767.44	25.2454	768.24	49.8003	768.24	47.1994	768.34	88.8778	768.34	83.0618
768.54	1.42334	768.54	1.68069	769.24	2.39697	769.24	3.34682	768.54	6.15515	768.54	6.63849	768.44	11.3361	768.44	13.0524	768.44	27.2769	768.44	25.2216	769.24	49.7961	769.24	47.1549	769.34	88.8455	769.34	82.9834
769.54	1.42554	769.54	1.67911	770.24	2.40369	770.24	3.34366	769.54	6.16394	769.54	6.63222	769.44	11.3439	769.44	13.0401	769.44	27.2688	769.44	25.1978	770.24	49.7787	770.24	47.1104	770.34	88.8074	770.34	82.9051
770.54	1.41963	770.54	1.67752	771.24	2.3939	771.24	3.3405	770.54	6.16316	770.54	6.62597	770.44	11.3423	770.44	13.0278	770.44	27.2589	770.44	25.174	771.24	49.743	771.24	47.066	771.34	88.7691	771.34	82.8269
771.54	1.3897	771.54	1.67594	772.24	2.40383	772.24	3.33735	771.54	6.17376	771.54	6.61972	771.44	11.3259	771.44	13.0155	771.44	27.2413	771.44	25.1503	772.24	49.7249	772.24	47.0216	772.34	88.7338	772.34	82.7488
772.54	1.37272	772.54	1.67436	773.24	2.40801	773.24	3.33421	772.54	6.19291	772.54	6.61347	772.44	11.3309	772.44	13.0032	772.44	27.2561	772.44	25.1265	773.24	49.6884	773.24	46.9772	773.34	88.6949	773.34	82.6707
773.54	1.37178	773.54	1.67278	774.24	2.40012	774.24	3.33106	773.54	6.20356	773.54	6.60723	773.44	11.3423	773.44	12.991	773.44	27.2655	773.44	25.1028	774.24	49.6512	774.24	46.9329	774.34	88.665	774.34	82.5927
774.54	1.36438	774.54	1.6712	775.24	2.39038	775.24	3.32792	774.54	6.19617	774.54	6.601	774.44	11.3341	774.44	12.9787	774.44	27.269	774.44	25.0791	775.24	49.6282	775.24	46.8886	775.34	88.6267	775.34	82.5148
775.54	1.37415	775.54	1.66962	776.24	2.39697	776.24	3.32478	775.54	6.1864	775.54	6.59477	775.44	11.3439	775.44	12.9665	775.44	27.2655	775.44	25.0555	776.24	49.6071	776.24	46.8444	776.34	88.5939	776.34	82.437
776.54	1.38154	776.54	1.66805	777.24	2.39695	777.24	3.32164	776.54	6.1739	776.54	6.58855	776.44	11.3373	776.44	12.9542	776.44	27.2737	776.44	25.0319	777.24	49.5809	777.24	46.8002	777.34	88.5669	777.34	82.3592
777.54	1.38135	777.54	1.66648	778.24	2.40051	778.24	3.31851	777.54	6.16589	777.54	6.58234	777.44	11.3442	777.44	12.942	777.44	27.2639	777.44	25.0082	778.24	49.5582	778.24	46.756	778.34	88.5261	778.34	82.2815
778.54	1.38135	778.54	1.6649	779.24	2.37244	779.24	3.31538	778.54	6.16431	778.54	6.57613	778.44	11.3341	778.44	12.9298	778.44	27.2477	778.44	24.9846	779.24	49.5485	779.24	46.7119	779.34	88.4871	779.34	82.2039
779.54	1.37345	779.54	1.66333	780.24	2.35918	780.24	3.31225	779.54	6.1641	779.54	6.56992	779.44	11.3325	779.44	12.9176	779.44	27.2378	779.44	24.9611	780.24	49.535	780.24	46.6679	780.34	88.4377	780.34	82.1264
780.54	1.36344	780.54	1.66176	781.24	2.35161	781.24	3.30913	780.54	6.15739	780.54	6.56372	780.44	11.3224	780.44	12.9054	780.44	27.21	780.44	24.9375	781.24	49.5208	781.24	46.6238	781.34	88.3972	781.34	82.0489
781.54	1.37211	781.54	1.6602	782.24	2.35918	782.24	3.306	781.54	6.16447	781.54	6.55753	781.44	11.3146	781.44	12.8932	781.44	27.187	781.44	24.914	782.24	49.5188	782.24	46.5799	782.34	88.3576	782.34	81.9715
782.54	1.37317	782.54	1.65863	783.24	2.35132	783.24	3.30289	782.54	6.1593	782.54	6.55135	782.44	11.3163	782.44	12.8811	782.44	27.1788	782.44	24.8905	783.24	49.5192	783.24	46.5359	783.34	88.3286	783.34	81.8942
783.54	1.35602	783.54	1.65707	784.24	2.34338	784.24	3.29977	783.54	6.15338	783.54	6.54517	783.44	11.3048	783.44	12.8689	783.44	27.1593	783.44	24.867	784.24	49.5043	784.24	46.492	784.34	88.2905	784.34	81.8169
784.54	1.34793	784.54	1.6555	785.24	2.34663	785.24	3.29666	784.54	6.1387	784.54	6.53899	784.44	11.2789	784.44	12.8568	784.44	27.1398	784.44	24.8436	785.24	49.4801	785.24	46.4482	785.34	88.256	785.34	81.7397
785.54	1.35461	785.54	1.65394	786.24	2.34619	786.24	3.29355	785.54	6.1438	785.54	6.53282	785.44	11.2736	785.44	12.8447	785.44	27.1284	785.44	24.8201	786.24	49.4497	786.24	46.4043	786.34	88.2345	786.34	81.6626
786.54	1.3522	786.54	1.65238	787.24	2.35029	787.24	3.29044	786.54	6.13321	786.54	6.52666	786.44	11.2736	786.44	12.8325	786.44	27.1249	786.44	24.7967	787.24	49.4248	787.24	46.3606	787.34	88.2268	787.34	81.5856
787.54	1.3363	787.54	1.65082	788.24	2.34509	788.24	3.28734	787.54	6.12549	787.54	6.5205	787.44	11.2654	787.44	12.8204	787.44	27.1202	787.44	24.7733	788.24	49.3849	788.24	46.3168	788.34	88.1888	788.34	81.5086
788.54	1.31567	788.54	1.64926	789.24	2.34058	789.24	3.28423	788.54	6.10486	788.54	6.51435	788.44	11.2377	788.44	12.8083	788.44	27.089	788.44	24.75	789.24	49.3331	789.24	46.2731	789.34	88.1555	789.34	81.4317
789.54	1.30404	789.54	1.64771	790.24	2.34687	790.24	3.28114	789.54	6.09481	789.54	6.50821	789.44	11.2267	789.44	12.7963	789.44	27.078	789.44	24.7266	790.24	49.3148	790.24	46.2295	790.34	88.135	790.34	81.3549
790.54	1.3127	790.54	1.64615	791.24	2.35849	791.24	3.27804	790.54	6.09175	790.54	6.50207	790.44	11.2231	790.44	12.7842	790.44	27.0452	790.44	24.7033	791.24	49.3072	791.24	46.1859	791.34	88.1244	791.34	81.2782
791.54	1.32417	791.54	1.6446	792.24	2.36106	792.24	3.27495	791.54	6.1053	791.54	6.49593	791.44	11.2345	791.44	12.7721	791.44	27.0448	791.44	24.68	792.24	49.3014	792.24	46.1423	792.34	88.09	792.34	81.2015
792.54	1.32659	792.54	1.64305	793.24	2.36672	793.24	3.27186	792.54	6.10601	792.54	6.48981	792.44	11.2247	792.44	12.7601	792.44	27.0485	792.44	24.6567	793.24	49.294	793.24	46.0988	793.34	88.047	793.34	81.1249
793.54	1.33207	793.54	1.6415	794.24	2.34746	794.24	3.26877	793.54	6.11466	793.54	6.48368	793.44	11.2313	793.44	12.748	793.44	27.0369	793.44	24.6334	794.24	49.2864	794.24	46.0553	794.34	88.0152	794.34	81.0483
794.54	1.35045	794.54	1.63995	795.24	2.3428	795.24	3.26569	794.54	6.11547	794.54	6.47757	794.44	11.2509	794.44	12.736	794.44	27.0366	794.44	24.6102	795.24	49.2685	795.24	46.0118	795.34	87.9785	795.34	80.9719
795.54	1.3634	795.54	1.6384	796.24	2.34155	796.24	3.26261	795.54	6.11511	795.54	6.47146	795.44	11.2361	795.44	12.724	795.44	27.0304	795.44	24.587	796.24	49.2477	796.24	45.9684	796.34	87.948	796.34	80.8955
796.54	1.36593	796.54	1.63686	797.24	2.34809	797.24	3.25953	796.54	6.10775	796.54	6.46535	796.44	11.2247	796.44	12.712	796.44	27.0383	796.44	24.5638	797.24	49.2266	797.24	45.9251	797.34	87.9077	797.34	80.8192
797.54	1.38448	797.54	1.63531	798.24	2.35093	798.24	3.25646	797.54	6.09676	797.54	6.45925	797.44	11.2327	797.44	12.7	797.44	27.0483	797.44	24.5406	798.24	49.218	798.24	45.8817	798.34	87.8749	798.34	80.743
798.54	1.40141	798.54	1.63377	799.24	2.36113	799.24	3.25338	798.54	6.1121	798.54	6.45316	798.44	11.2365	798.44	12.688	798.44	27.0487	798.44	24.5175	799.24	49.1985	799.24	45.8385	799.34	87.8597	799.34	80.6668
799.54	1.41401	799.54	1.63223	800.24	2.3679	800.24	3.25031	799.54	6.10518	799.54	6.44707	799.44	11.2283	799.44	12.6761	799.44	27.0386	799.44	24.4943	800.24	49.1975	800.24	45.7952	800.34	87.8355	800.34	80.5907
800.54	1.41346	800.54	1.63069	801.24	2.37547	801.24	3.24725	800.54	6.09449	800.54	6.44099	800.44	11.2148	800.44	12.6641	800.44	27.0353	800.44	24.4712	801.24	49.1867	801.24	45.752	801.34	87.7966	801.34	80.5147
801.54	1.42139	801.54	1.62915	802.24	2.3772	802.24	3.24419	801.54	6.09302	801.54	6.43491	801.44	11.2329	801.44	12.6522	801.44	27.0515	801.44	24.4481	802.24	49.1688	802.24	45.7089	802.34	87.7556	802.34	80.4387
802.54	1.42936	802.54	1.62762	803.24	2.34319	803.24	3.24112	802.54	6.10099	802.54	6.42884	802.44	11.2427	802.44	12.6402	802.44	27.0645	802.44	24.4251	803.24	49.1427	803.24	45.6657	803.34	87.6984	803.34	80.3628
803.54	1.4005	803.54	1.62608	804.24	2.30569	804.24	3.23807	803.54	6.07055	803.54	6.42278	803.44	11.2228	803.44	12.6283	803.44	27.0464	803.44	24.402	804.24	49.1088	804.24	45.6227	804.34	87.6442	804.34	80.287
804.54	1.37619	804.54	1.62455	805.24	2.3094	805.24	3.23501	804.54	6.05612	804.54	6.41672	804.44	11.1888	804.44	12.6164	804.44	27.0109	804.44	24.379	805.24	49.075	805.24	45.5796	805.34	87.6017	805.34	80.2113
805.54	1.36597	805.54	1.62301	806.24	2.3103	806.24	3.23196	805.54	6.05396	805.54	6.41067	805.44	11.1935	805.44	12.6045	805.44	26.9894	805.44	24.356	806.24	49.061	806.24	45.5366	806.34	87.5775	806.34	80.1356
806.54	1.37296	806.54	1.62148	807.24	2.30901	807.24	3.22891	806.54	6.0546	806.54	6.40462	806.44	11.1853	806.44	12.5926	806.44	26.9976	806.44	24.333	807.24	49.0406	807.24	45.4937	807.34	87.5495	807.34	80.06
807.54	1.37446	807.54	1.61995	808.24	2.3054	808.24	3.22587	807.54	6.0605	807.54	6.39858	807.44	11.1661	807.44	12.5807	807.44	26.9698	807.44	24.3101	808.24	49.0237	808.24	45.4508	808.34	87.5206	808.34	79.9845
808.54	1.37035	808.54	1.61843	809.24	2.32681	809.24	3.22282	808.54	6.04821	808.54	6.39254	808.44	11.156	808.44	12.5688	808.44	26.9519	808.44	24.2872	809.24	49.0255	809.24	45.4079	809.34	87.505	809.34	79.909
809.54	1.39585	809.54	1.6169	810.24	2.34783	810.24	3.21978	809.54	6.0554	809.54	6.38651	809.44	11.1726	809.44	12.557	809.44	26.9506	809.44	24.2642	810.24	49.0251	810.24	45.365	810.34	87.4861	810.34	79.8336
810.54	1.41223	810.54	1.61537	811.24	2.34778	811.24	3.21675	810.54	6.04602	810.54	6.38049	810.44	11.1835	810.44	12.5451	810.44	26.9581	810.44	24.2414	811.24	49.0072	811.24	45.3222	811.34	87.4753	811.34	79.7583
811.54	1.41145	811.54	1.61385	812.24	2.33494	812.24	3.21371	811.54	6.02412	811.54	6.37447	811.44	11.174	811.44	12.5333	811.44	26.9468	811.44	24.2185	812.24	48.9833	812.24	45.2795	812.34	87.4406	812.34	79.6831
812.54	1.39526	812.54	1.61233	813.24	2.32239	813.24	3.21068	812.54	6.00439	812.54	6.36845	812.44	11.1642	812.44	12.5215	812.44	26.9288	812.44	24.1956	813.24	48.9606	813.24	45.2368	813.34	87.4095	813.34	79.6079
813.54	1.3746	813.54	1.61081	814.24	2.30903	814.24	3.20765	813.54	5.9775	813.54	6.36245	813.44	11.1528	813.44	12.5097	813.44	26.9175	813.44	24.1728	814.24	48.9375	814.24	45.1941	814.34	87.3697	814.34	79.5328
814.54	1.36243	814.54	1.60929	815.24	2.29126	815.24	3.20462	814.54	5.96179	814.54	6.35644	814.44	11.1528	814.44	12.4979	814.44	26.8862	814.44	24.15	815.24	48.9098	815.24	45.1515	815.34	87.3263	815.34	79.4578
815.54	1.33554	815.54	1.60777	816.24	2.28633	816.24	3.2016	815.54	5.95126	815.54	6.35045	815.44	11.1232	815.44	12.4861	815.44	26.8667	815.44	24.1272	816.24	48.8769	816.24	45.1089	816.34	87.2829	816.34	79.3828
816.54	1.31057	816.54	1.60625	817.24	2.28071	817.24	3.19858	816.54	5.95095	816.54	6.34446	816.44	11.1102	816.44	12.4743	816.44	26.8538	816.44	24.1045	817.24	48.8338	817.24	45.0663	817.34	87.2376	817.34	79.308
817.54	1.30547	817.54	1.60474	818.24	2.2831	818.24	3.19556	817.54	5.9439	817.54	6.33847	817.44	11.0955	817.44	12.4625	817.44	26.8292	817.44	24.0817	818.24	48.8233	818.24	45.0238	818.34	87.2039	818.34	79.2331
818.54	1.30143	818.54	1.60322	819.24	2.29546	819.24	3.19255	818.54	5.95158	818.54	6.33249	818.44	11.0841	818.44	12.4508	818.44	26.8147	818.44	24.059	819.24	48.8077	819.24	44.9813	819.34	87.165	819.34	79.1584
819.54	1.30244	819.54	1.60171	820.24	2.29856	820.24	3.18954	819.54	5.9543	819.54	6.32652	819.44	11.0743	819.44	12.439	819.44	26.816	819.44	24.0363	820.24	48.7981	820.24	44.9389	820.34	87.1448	820.34	79.0837
820.54	1.32275	820.54	1.6002	821.24	2.29907	821.24	3.18653	820.54	5.97327	820.54	6.32055	820.44	11.0825	820.44	12.4273	820.44	26.8099	820.44	24.0136	821.24	48.7692	821.24	44.8965	821.34	87.1261	821.34	79.0091
821.54	1.32914	821.54	1.59869	822.24	2.30877	822.24	3.18352	821.54	5.96488	821.54	6.31459	821.44	11.0924	821.44	12.4156	821.44	26.7965	821.44	23.991	822.24	48.7571	822.24	44.8542	822.34	87.1142	822.34	78.9346
822.54	1.33468	822.54	1.59718	823.24	2.31721	823.24	3.18052	822.54	5.97372	822.54	6.30863	822.44	11.0958	822.44	12.4039	822.44	26.7902	822.44	23.9684	823.24	48.746	823.24	44.8118	823.34	87.0956	823.34	78.8601
823.54	1.33303	823.54	1.59567	824.24	2.321	824.24	3.17752	823.54	5.98123	823.54	6.30268	823.44	11.1021	823.44	12.3922	823.44	26.7885	823.44	23.9457	824.24	48.7221	824.24	44.7696	824.34	87.078	824.34	78.7857
824.54	1.34628	824.54	1.59417	825.24	2.32856	825.24	3.17452	824.54	5.98666	824.54	6.29673	824.44	11.1072	824.44	12.3805	824.44	26.78	824.44	23.9232	825.24	48.7004	825.24	44.7273	825.34	87.0645	825.34	78.7114
825.54	1.362	825.54	1.59267	826.24	2.33984	826.24	3.17153	825.54	5.98444	825.54	6.29079	825.44	11.1251	825.44	12.3688	825.44	26.7687	825.44	23.9006	826.24	48.6804	826.24	44.6851	826.34	87.0395	826.34	78.6372
826.54	1.35703	826.54	1.59116	827.24	2.3217	827.24	3.16853	826.54	5.98582	826.54	6.28486	826.44	11.1071	826.44	12.3571	826.44	26.7589	826.44	23.878	827.24	48.6708	827.24	44.643	827.34	87.0082	827.34	78.563
827.54	1.36308	827.54	1.58966	828.24	2.31218	828.24	3.16555	827.54	5.9777	827.54	6.27893	827.44	11.0986	827.44	12.3455	827.44	26.7491	827.44	23.8555	828.24	48.6528	828.24	44.6009	828.34	86.9691	828.34	78.4889
828.54	1.36499	828.54	1.58816	829.24	2.3103	829.24	3.16256	828.54	5.97644	828.54	6.27301	828.44	11.0857	828.44	12.3338	828.44	26.7362	828.44	23.833	829.24	48.6317	829.24	44.5588	829.34	86.9382	829.34	78.4148
829.54	1.36581	829.54	1.58666	830.24	2.30708	830.24	3.15958	829.54	5.97531	829.54	6.26709	829.44	11.0759	829.44	12.3222	829.44	26.7183	829.44	23.8105	830.24	48.6347	830.24	44.5168	830.34	86.9159	830.34	78.3408
830.54	1.37434	830.54	1.58517	831.24	2.31651	831.24	3.1566	830.54	5.98384	830.54	6.26118	830.44	11.0513	830.44	12.3106	830.44	26.7147	830.44	23.7881	831.24	48.6278	831.24	44.4748	831.34	86.896	831.34	78.2669
831.54	1.3562	831.54	1.58367	832.24	2.30835	832.24	3.15362	831.54	6.00159	831.54	6.25527	831.44	11.0353	831.44	12.2989	831.44	26.7264	831.44	23.7656	832.24	48.6344	832.24	44.4328	832.34	86.8751	832.34	78.1931
832.54	1.36182	832.54	1.58218	833.24	2.31848	833.24	3.15064	832.54	6.01196	832.54	6.24937	832.44	11.0317	832.44	12.2873	832.44	26.7245	832.44	23.7432	833.24	48.6184	833.24	44.3909	833.34	86.8351	833.34	78.1193
833.54	1.35481	833.54	1.58069	834.24	2.32944	834.24	3.14767	833.54	6.01155	833.54	6.24347	833.44	11.022	833.44	12.2758	833.44	26.7245	833.44	23.7208	834.24	48.6146	834.24	44.349	834.34	86.8144	834.34	78.0456
834.54	1.36279	834.54	1.57919	835.24	2.32825	835.24	3.1447	834.54	6.01465	834.54	6.23758	834.44	11.0138	834.44	12.2642	834.44	26.7281	834.44	23.6984	835.24	48.6168	835.24	44.3072	835.34	86.7849	835.34	77.972
835.54	1.37434	835.54	1.5777	836.24	2.34934	836.24	3.14173	835.54	6.01509	835.54	6.2317	835.44	11.0138	835.44	12.2526	835.44	26.728	835.44	23.6761	836.24	48.5985	836.24	44.2654	836.34	86.7637	836.34	77.8985
836.54	1.38571	836.54	1.57622	837.24	2.35627	837.24	3.13877	836.54	6.0245	836.54	6.22582	836.44	11.0157	836.44	12.241	836.44	26.7284	836.44	23.6537	837.24	48.614	837.24	44.2236	837.34	86.7366	837.34	77.825
837.54	1.40381	837.54	1.57473	838.24	2.36731	838.24	3.13581	837.54	6.03442	837.54	6.21995	837.44	10.9943	837.44	12.2295	837.44	26.7264	837.44	23.6314	838.24	48.6051	838.24	44.1819	838.34	86.7231	838.34	77.7516
838.54	1.41273	838.54	1.57324	839.24	2.38633	839.24	3.13285	838.54	6.04213	838.54	6.21408	838.44	10.9943	838.44	12.218	838.44	26.7181	838.44	23.6091	839.24	48.5897	839.24	44.1402	839.34	86.7236	839.34	77.6782
839.54	1.43243	839.54	1.57176	840.24	2.38503	840.24	3.1299	839.54	6.06304	839.54	6.20822	839.44	11.004	839.44	12.2064	839.44	26.7261	839.44	23.5869	840.24	48.6013	840.24	44.0986	840.34	86.7219	840.34	77.6049
												840.44	11.0172	840.44	12.1949	840.44	26.7507	840.44	23.5646

## Sheet: ICAM-1 wt - J1a
Cycle: 38 J1a DBL_B 7.81 nM_X	Cycle: 38 J1a DBL_B 7.81 nM_Y	Fitted Cycle: 38 J1a DBL_B 7.8_X	Fitted Cycle: 38 J1a DBL_B 7.8_Y	Cycle: 39 J1a DBL_B 15.625 nM_X	Cycle: 39 J1a DBL_B 15.625 nM_Y	Fitted Cycle: 39 J1a DBL_B 15._X	Fitted Cycle: 39 J1a DBL_B 15._Y	Cycle: 40 J1a DBL_B 31.25 nM_X	Cycle: 40 J1a DBL_B 31.25 nM_Y	Fitted Cycle: 40 J1a DBL_B 31._X	Fitted Cycle: 40 J1a DBL_B 31._Y	Cycle: 41 J1a DBL_B 62.5 nM_X	Cycle: 41 J1a DBL_B 62.5 nM_Y	Fitted Cycle: 41 J1a DBL_B 62._X	Fitted Cycle: 41 J1a DBL_B 62._Y	Cycle: 42 J1a DBL_B 125 nM_X	Cycle: 42 J1a DBL_B 125 nM_Y	Fitted Cycle: 42 J1a DBL_B 125_X	Fitted Cycle: 42 J1a DBL_B 125_Y	Cycle: 43 J1a DBL_B 250 nM_X	Cycle: 43 J1a DBL_B 250 nM_Y	Fitted Cycle: 43 J1a DBL_B 250_X	Fitted Cycle: 43 J1a DBL_B 250_Y
-59.96	-0.121826	-59.96	0	-59.66	-0.0570683	-59.66	0	-60.56	-0.0131836	-60.56	0	-60.56	0.0406494	-60.56	0	-59.66	0.0287471	-59.66	0	-59.76	0.00109768	-59.76	0
-58.96	-0.181664	-58.96	0	-58.66	-0.0450206	-58.66	0	-59.56	-0.106201	-59.56	0	-59.56	-0.0144043	-59.56	0	-58.66	0.107323	-58.66	0	-58.76	0.0537581	-58.76	0
-57.96	-0.152709	-57.96	0	-57.66	-0.0437021	-57.66	0	-58.56	-0.119263	-58.56	0	-58.56	0.0422363	-58.56	0	-57.66	0.119628	-57.66	0	-57.76	0.0530992	-57.76	0
-56.96	-0.158105	-56.96	0	-56.66	-0.0690069	-56.66	0	-57.56	-0.0688477	-57.56	0	-57.56	0.0499268	-57.56	0	-56.66	0.0733271	-56.66	0	-56.76	0.00908089	-56.76	0
-55.96	-0.194067	-55.96	0	-55.66	-0.0559335	-55.66	0	-56.56	-0.0753174	-56.56	0	-56.56	0.00622559	-56.56	0	-55.66	0.0652823	-55.66	0	-55.76	0.0369368	-55.76	0
-54.96	-0.149169	-54.96	0	-54.66	-0.0443125	-54.66	0	-55.56	-0.0637207	-55.56	0	-55.56	0.0211182	-55.56	0	-54.66	0.0296621	-54.66	0	-54.76	0.0473614	-54.76	0
-53.96	-0.156957	-53.96	0	-53.66	-0.0341439	-53.66	0	-54.56	-0.0635986	-54.56	0	-54.56	0.0211182	-54.56	0	-53.66	0.0284781	-53.66	0	-53.76	0.0612288	-53.76	0
-52.96	-0.124072	-52.96	0	-52.66	-0.0321784	-52.66	0	-53.56	-0.0456543	-53.56	0	-53.56	0.0438232	-53.56	0	-52.66	0.00895929	-52.66	0	-52.76	0.0727277	-52.76	0
-51.96	-0.101049	-51.96	0	-51.66	-0.0253549	-51.66	0	-52.56	-0.0441895	-52.56	0	-52.56	0.0522461	-52.56	0	-51.66	0.00601721	-51.66	0	-51.76	0.0607405	-51.76	0
-50.96	-0.0753899	-50.96	0	-50.66	-0.0427132	-50.66	0	-51.56	-0.0557861	-51.56	0	-51.56	0.050415	-51.56	0	-50.66	-0.00316238	-50.66	0	-50.76	0.0669169	-50.76	0
-49.96	-0.0519524	-49.96	0	-49.66	-0.082386	-49.66	0	-50.56	-0.0456543	-50.56	0	-50.56	0.0601807	-50.56	0	-49.66	-0.0330696	-49.66	0	-49.76	0.042747	-49.76	0
-48.96	-0.0742421	-48.96	0	-48.66	-0.106849	-48.66	0	-49.56	-0.0733643	-49.56	0	-49.56	0.0422363	-49.56	0	-48.66	-0.0572886	-48.66	0	-48.76	0.00700521	-48.76	0
-47.96	-0.0912833	-47.96	0	-47.66	-0.133936	-47.66	0	-48.56	-0.0784912	-48.56	0	-48.56	0.0308838	-48.56	0	-47.66	-0.0959725	-47.66	0	-47.76	-0.00957203	-47.76	0
-46.96	-0.104955	-46.96	0	-46.66	-0.116602	-46.66	0	-47.56	-0.0882568	-47.56	0	-47.56	0.0129395	-47.56	0	-46.66	-0.114893	-46.66	0	-46.76	-0.0294695	-46.76	0
-45.96	-0.104906	-45.96	0	-45.66	-0.107985	-45.66	0	-46.56	-0.114136	-46.56	0	-46.56	0.0129395	-46.56	0	-45.66	-0.109449	-45.66	0	-45.76	-0.041286	-45.76	0
-44.96	-0.0967517	-44.96	0	-44.66	-0.081532	-44.66	0	-45.56	-0.11792	-45.56	0	-45.56	0.00146484	-45.56	0	-44.66	-0.0618787	-44.66	0	-44.76	-0.00803471	-44.76	0
-43.96	-0.0836415	-43.96	0	-43.66	-0.0525889	-43.66	0	-44.56	-0.0799561	-44.56	0	-44.56	0.0130615	-44.56	0	-43.66	-0.0407481	-43.66	0	-43.76	0.00248814	-43.76	0
-42.96	-0.0619864	-42.96	0	-42.66	-0.0224862	-42.66	0	-43.56	-0.05896	-43.56	0	-43.56	0.0195313	-43.56	0	-42.66	-0.0317636	-42.66	0	-42.76	0.013865	-42.76	0
-41.96	-0.0750723	-41.96	0	-41.66	0.00140285	-41.66	0	-42.56	-0.0587158	-42.56	0	-42.56	0.00976563	-42.56	0	-41.66	-0.0488901	-41.66	0	-41.76	0.0252666	-41.76	0
-40.96	-0.0834708	-40.96	0	-40.66	0.0318351	-40.66	0	-41.56	-0.0491943	-41.56	0	-41.56	0.0292969	-41.56	0	-40.66	-0.0591073	-40.66	0	-40.76	0.0279036	-40.76	0
-39.96	-0.0846426	-39.96	0	-39.66	0.0319083	-39.66	0	-40.56	-0.0491943	-40.56	0	-40.56	0.0472412	-40.56	0	-39.66	-0.0608652	-39.66	0	-39.76	0.0181623	-39.76	0
-38.96	-0.0796134	-38.96	0	-38.66	0.0157707	-38.66	0	-39.56	-0.0410156	-39.56	0	-39.56	0.0570068	-39.56	0	-38.66	-0.0735848	-38.66	0	-38.76	0.0109112	-38.76	0
-37.96	-0.076757	-37.96	0	-37.66	0.00668859	-37.66	0	-38.56	-0.0280762	-38.56	0	-38.56	0.0699463	-38.56	0	-37.66	-0.0744882	-37.66	0	-37.76	0.00410008	-37.76	0
-36.96	-0.0846915	-36.96	0	-36.66	9.67979e-05	-36.66	0	-37.56	-0.026123	-37.56	0	-37.56	0.0406494	-37.56	0	-36.66	-0.0647225	-36.66	0	-36.76	0.00373363	-36.76	0
-35.96	-0.0785148	-35.96	0	-35.66	-0.0144417	-35.66	0	-36.56	-0.0163574	-36.56	0	-36.56	0.052124	-36.56	0	-35.66	-0.0370247	-35.66	0	-35.76	0.0106673	-35.76	0
-34.96	-0.0799797	-34.96	0	-34.66	-0.0311043	-34.66	0	-35.56	-0.0117188	-35.56	0	-35.56	0.0687256	-35.56	0	-34.66	-0.030616	-34.66	0	-34.76	-0.00312662	-34.76	0
-33.96	-0.0953362	-33.96	0	-33.66	-0.0344245	-33.66	0	-34.56	-0.0280762	-34.56	0	-34.56	0.0734863	-34.56	0	-33.66	-0.0261238	-33.66	0	-33.76	-0.0179458	-33.76	0
-32.96	-0.0961418	-32.96	0	-32.66	-0.0281868	-32.66	0	-33.56	-0.0490723	-33.56	0	-33.56	0.0699463	-33.56	0	-32.66	-0.0195198	-32.66	0	-32.76	-0.0381851	-32.76	0
-31.96	-0.122387	-31.96	0	-31.66	-0.0339241	-31.66	0	-32.56	-0.0715332	-32.56	0	-32.56	0.0621338	-32.56	0	-31.66	-0.0272102	-31.66	0	-31.76	-0.0384293	-31.76	0
-30.96	-0.128026	-30.96	0	-30.66	-0.0365243	-30.66	0	-31.56	-0.0800781	-31.56	0	-31.56	0.0422363	-31.56	0	-30.66	-0.0559335	-30.66	0	-30.76	-0.0287371	-30.76	0
-29.96	-0.121117	-29.96	0	-29.66	-0.0390999	-29.66	0	-30.56	-0.0687256	-30.56	0	-30.56	0.03125	-30.56	0	-29.66	-0.0420296	-29.66	0	-29.76	-0.0139909	-29.76	0
-28.96	-0.0981436	-28.96	0	-28.66	-0.0282602	-28.66	0	-29.56	-0.0441895	-29.56	0	-29.56	0.0292969	-29.56	0	-28.66	0.00970364	-28.66	0	-28.76	0.011961	-28.76	0
-27.96	-0.0764396	-27.96	0	-27.66	-0.0232918	-27.66	0	-28.56	0.0195313	-28.56	0	-28.56	0.0488281	-28.56	0	-27.66	0.0326164	-27.66	0	-27.76	0.0124981	-27.76	0
-26.96	-0.0810297	-26.96	0	-26.66	-0.0379889	-26.66	0	-27.56	0.052002	-27.56	0	-27.56	0.0535889	-27.56	0	-26.66	0.00192809	-26.66	0	-26.76	-0.0200696	-26.76	0
-25.96	-0.0937736	-25.96	0	-25.66	-0.0580819	-25.66	0	-26.56	0.0458984	-26.56	0	-26.56	0.0262451	-26.56	0	-25.66	-0.020118	-25.66	0	-25.76	-0.0413344	-25.76	0
-24.96	-0.111401	-24.96	0	-24.66	-0.0588874	-24.66	0	-25.56	0.0460205	-25.56	0	-25.56	0.0229492	-25.56	0	-24.66	-0.0782965	-24.66	0	-24.76	-0.0590589	-24.76	0
-23.96	-0.118359	-23.96	0	-23.66	-0.0696907	-23.66	0	-24.56	0.0145264	-24.56	0	-24.56	0.024292	-24.56	0	-23.66	-0.084095	-23.66	0	-23.76	-0.060768	-23.76	0
-22.96	-0.106078	-22.96	0	-22.66	-0.057496	-22.66	0	-23.56	-0.00463867	-23.56	0	-23.56	0.0145264	-23.56	0	-22.66	-0.0589608	-22.66	0	-22.76	-0.0433367	-22.76	0
-21.96	-0.0993644	-21.96	0	-21.66	-0.0495003	-21.66	0	-22.56	-0.00012207	-22.56	0	-22.56	0.0211182	-22.56	0	-21.66	-0.0576791	-21.66	0	-21.76	-0.0372331	-21.76	0
-20.96	-0.0830557	-20.96	0	-20.66	-0.0423105	-20.66	0	-21.56	-0.0100098	-21.56	0	-21.56	0.0390625	-21.56	0	-20.66	-0.0386484	-20.66	0	-20.76	-0.0355488	-20.76	0
-19.96	-0.0574942	-19.96	0	-19.66	-0.0484629	-19.66	0	-20.56	0.00854492	-20.56	0	-20.56	0.05896	-20.56	0	-19.66	-0.010499	-19.66	0	-19.76	-0.0328387	-19.76	0
-18.96	-0.0242667	-18.96	0	-18.66	-0.0167489	-18.66	0	-19.56	0.0196533	-19.56	0	-19.56	0.052124	-19.56	0	-18.66	0.00327063	-18.66	0	-18.76	-0.0221454	-18.76	0
-17.96	-0.0227286	-17.96	0	-17.66	-0.014869	-17.66	0	-18.56	0.0296631	-18.56	0	-18.56	0.0445557	-18.56	0	-17.66	0.00368565	-17.66	0	-17.76	-0.00129569	-17.76	0
-16.96	-0.0655998	-16.96	0	-16.66	-0.0235115	-16.66	0	-17.56	0.0390625	-17.56	0	-17.56	0.0406494	-17.56	0	-16.66	-0.0164315	-16.66	0	-16.76	0.0105941	-16.76	0
-15.96	-0.0840081	-15.96	0	-15.66	-0.0317146	-15.66	0	-16.56	0.0241699	-16.56	0	-16.56	0.00109863	-16.56	0	-15.66	-0.0315925	-15.66	0	-15.76	0.00700545	-15.76	0
-14.96	-0.0465323	-14.96	0	-14.66	-0.00882655	-14.66	0	-15.56	-0.0065918	-15.56	0	-15.56	0.00158691	-15.56	0	-14.66	-0.0118783	-14.66	0	-14.76	0.0344709	-14.76	0
-13.96	-0.0312982	-13.96	0	-13.66	-0.0217413	-13.66	0	-14.56	0.02771	-14.56	0	-14.56	0.02771	-14.56	0	-13.66	-0.0216192	-13.66	0	-13.76	0.049657	-13.76	0
-12.96	-0.0420404	-12.96	0	-12.66	-0.0220465	-12.66	0	-13.56	0.0113525	-13.56	0	-13.56	0.0196533	-13.56	0	-12.66	-0.0120367	-12.66	0	-12.76	0.0213367	-12.76	0
-11.96	-0.0345209	-11.96	0	-11.66	-0.0205328	-11.66	0	-12.56	0.0113525	-12.56	0	-12.56	0.0211182	-12.56	0	-11.66	-0.0100348	-11.66	0	-11.76	0.00153685	-11.76	0
-10.96	-0.0283197	-10.96	0	-10.66	-0.0239264	-10.66	0	-11.56	-0.00500488	-11.56	0	-11.56	0.0228271	-11.56	0	-10.66	-0.00586002	-10.66	0	-10.76	-0.0222181	-10.76	0
-9.95999	-0.0125237	-9.95999	0	-9.66	-0.0247687	-9.66	0	-10.56	-0.00964355	-10.56	0	-10.56	0	-10.56	0	-9.66	-0.0031623	-9.66	0	-9.76001	-0.0508803	-9.76001	0
-8.95999	-0.0229974	-8.95999	0	-8.66	-0.0120978	-8.66	0	-9.56	-0.00817871	-9.56	0	-9.56	-0.00817871	-9.56	0	-8.66	-0.00391908	-8.66	0	-8.76001	-0.0506848	-8.76001	0
-7.95999	-0.0602533	-7.95999	0	-7.66	-0.0122565	-7.66	0	-8.56	-0.00634766	-8.56	0	-8.56	-0.0294189	-8.56	0	-7.66	-0.0120123	-7.66	0	-7.76001	-0.0505139	-7.76001	0
-6.95999	-0.0452386	-6.95999	0	-6.66	-0.00218567	-6.66	0	-7.56	0.00158691	-7.56	0	-7.56	-0.0394287	-7.56	0	-6.66	-0.0098761	-6.66	0	-6.76001	-0.0502698	-6.76001	0
-5.95999	-0.0461907	-5.95999	0	-5.66	0.0261712	-5.66	0	-6.56	-0.00817871	-6.56	0	-6.56	-0.0214844	-6.56	0	-5.66	-0.0030036	-5.66	0	-5.76001	-0.0407972	-5.76001	0
-4.95999	-0.0795163	-4.95999	0	-4.66	0.0105466	-4.66	0	-5.56	0.00158691	-5.56	0	-5.56	-0.00183105	-5.56	0	-4.66	-0.018262	-4.66	0	-4.76001	-0.0665534	-4.76001	0
-3.95999	-0.0789058	-3.95999	0	-3.66	0.00670123	-3.66	0	-4.56	-0.0163574	-4.56	0	-4.56	0.00976563	-4.56	0	-3.66	-0.0142949	-3.66	0	-3.76001	-0.0777841	-3.76001	0
-2.95999	-0.0547341	-2.95999	0	-2.66	0.000107586	-2.66	0	-3.56	-0.0198975	-3.56	0	-3.56	0.0159912	-3.56	0	-2.66	0.000595868	-2.66	0	-2.76001	-0.0681442	-2.76001	0
-1.95999	-0.0482148	-1.95999	0	-1.66	-0.126895	-1.66	0	-2.56	-0.00500488	-2.56	0	-2.56	0.0292969	-2.56	0	-1.66	-0.0615875	-1.66	0	-1.76001	-0.0379698	-1.76001	0
-0.959991	1.27421	-0.959991	0	-0.660004	-0.257854	-0.660004	0	-1.56	-0.174927	-1.56	0	-1.56	-0.11792	-1.56	0	-0.660004	0.198567	-0.660004	0	-0.76001	0.436685	-0.76001	0
0.0400085	-0.985664	0.0400085	4.595	0.339996	1.59534	0.339996	6.98706	-0.559998	-0.164063	-0.559998	0	-0.559998	0.0107422	-0.559998	0	0.339996	3.88966	0.339996	29.9804	0.23999	7.58852	0.23999	53.8263
1.04001	0.361718	1.04001	4.62447	1.34	1.62125	1.34	7.04599	0.440002	1.62781	0.440002	14.0119	0.440002	2.86389	0.440002	19.1138	1.34	11.6645	1.34	30.4504	1.23999	22.0441	1.23999	54.7643
2.04001	0.981498	2.04001	4.65389	2.34	2.54957	2.34	7.1048	1.44	3.51343	1.44	14.1296	1.44	6.50378	1.44	19.3491	2.34	16.5724	2.34	30.9179	2.23999	31.4564	2.23999	55.6938
3.04001	1.30859	3.04001	4.68325	3.34	3.0462	3.34	7.1635	2.44	4.78296	2.44	14.2471	2.44	8.98511	2.44	19.5836	3.34	19.556	3.34	31.383	3.23999	37.0415	3.23999	56.6151
4.04001	1.49868	4.04001	4.71256	4.34	3.42698	4.34	7.22207	3.44	5.63599	3.44	14.3643	3.44	10.4272	3.44	19.8173	4.34	21.6507	4.34	31.8457	4.23999	40.8352	4.23999	57.5283
5.04001	1.66819	5.04001	4.74183	5.34	3.63198	5.34	7.28054	4.44	6.30408	4.44	14.4812	4.44	11.5602	4.44	20.0502	5.34	23.2055	5.34	32.306	5.23999	43.7328	5.23999	58.4332
6.04001	1.82703	6.04001	4.77104	6.34	3.85223	6.34	7.33888	5.44	6.78589	5.44	14.5977	5.44	12.4128	5.44	20.2823	6.34	24.4797	6.34	32.7638	6.23999	46.0016	6.23999	59.3302
7.04001	1.96614	7.04001	4.8002	7.34	4.05834	7.34	7.39711	6.44	7.17981	6.44	14.7141	6.44	13.1602	6.44	20.5136	7.34	25.5943	7.34	33.2193	7.23999	47.9948	7.23999	60.2191
8.04001	2.01902	8.04001	4.8293	8.34	4.30483	8.34	7.45522	7.44	7.57544	7.44	14.8301	7.44	13.7839	7.44	20.7442	8.34	26.5712	8.34	33.6724	8.23999	49.7839	8.23999	61.1002
9.04001	2.10354	9.04001	4.85836	9.34	4.47257	9.34	7.51322	8.44	7.91479	8.44	14.9458	8.44	14.361	8.44	20.974	9.34	27.4434	9.34	34.1231	9.23999	51.359	9.23999	61.9734
10.04	2.17712	10.04	4.88737	10.34	4.62451	10.34	7.5711	9.44	8.16956	9.44	15.0613	9.44	14.8871	9.44	21.203	10.34	28.3278	10.34	34.5715	10.24	52.8883	10.24	62.8389
11.04	2.25669	11.04	4.91632	11.34	4.76333	11.34	7.62886	10.44	8.44263	10.44	15.1764	10.44	15.3969	10.44	21.4312	11.34	29.167	11.34	35.0175	11.24	54.4527	11.24	63.6966
12.04	2.36567	12.04	4.94522	12.34	4.88207	12.34	7.68652	11.44	8.75818	11.44	15.2913	11.44	15.9153	11.44	21.6587	12.34	29.9853	12.34	35.4612	12.24	55.8855	12.24	64.5467
13.04	2.46433	13.04	4.97408	13.34	4.98873	13.34	7.74405	12.44	9.07312	12.44	15.4059	12.44	16.4133	12.44	21.8854	13.34	30.806	13.34	35.9026	13.24	57.2623	13.24	65.3893
14.04	2.53381	14.04	5.00288	14.34	5.10413	14.34	7.80147	13.44	9.38208	13.44	15.5203	13.44	16.8801	13.44	22.1113	14.34	31.4806	14.34	36.3417	14.24	58.6074	14.24	66.2244
15.04	2.60842	15.04	5.03163	15.34	5.26621	15.34	7.85878	14.44	9.61438	14.44	15.6343	14.44	17.3121	14.44	22.3365	15.34	32.2566	15.34	36.7785	15.24	59.926	15.24	67.052
16.04	2.71419	16.04	5.06033	16.34	5.41612	16.34	7.91597	15.44	9.90356	15.44	15.7481	15.44	17.7388	15.44	22.5609	16.34	33.0032	16.34	37.213	16.24	61.2428	16.24	67.8723
17.04	2.80725	17.04	5.08898	17.34	5.54852	17.34	7.97305	16.44	10.1581	16.44	15.8616	16.44	18.1777	16.44	22.7845	17.34	33.722	17.34	37.6453	17.24	62.5237	17.24	68.6852
18.04	2.89329	18.04	5.11758	18.34	5.69521	18.34	8.03002	17.44	10.3855	17.44	15.9748	17.44	18.5833	17.44	23.0074	18.34	34.416	18.34	38.0753	18.24	63.7939	18.24	69.491
19.04	2.96323	19.04	5.14613	19.34	5.82021	19.34	8.08687	18.44	10.6503	18.44	16.0877	18.44	19.0421	18.44	23.2296	19.34	35.1131	19.34	38.5031	19.24	64.9775	19.24	70.2896
20.04	3.04495	20.04	5.17463	20.34	5.9545	20.34	8.14361	19.44	10.9227	19.44	16.2004	19.44	19.408	19.44	23.451	20.34	35.7915	20.34	38.9286	20.24	66.1739	20.24	71.081
21.04	3.12503	21.04	5.20308	21.34	6.05405	21.34	8.20024	20.44	11.1667	20.44	16.3127	20.44	19.8125	20.44	23.6716	21.34	36.4448	21.34	39.3519	21.24	67.3533	21.24	71.8655
22.04	3.18621	22.04	5.23148	22.34	6.16438	22.34	8.25675	21.44	11.4169	21.44	16.4248	21.44	20.2731	21.44	23.8915	22.34	37.1208	22.34	39.773	22.24	68.5431	22.24	72.6429
23.04	3.23149	23.04	5.25982	23.34	6.28877	23.34	8.31315	22.44	11.6748	22.44	16.5367	22.44	20.7026	22.44	24.1107	23.34	37.7908	23.34	40.1919	23.24	69.6386	23.24	73.4135
24.04	3.29873	24.04	5.28812	24.34	6.44809	24.34	8.36944	23.44	11.9536	23.44	16.6482	23.44	21.0911	23.44	24.3291	24.34	38.4681	24.34	40.6086	24.24	70.7459	24.24	74.1772
25.04	3.3669	25.04	5.31637	25.34	6.57799	25.34	8.42561	24.44	12.188	24.44	16.7595	24.44	21.4817	24.44	24.5468	25.34	39.1066	25.34	41.0231	25.24	71.8181	25.24	74.9341
26.04	3.43923	26.04	5.34457	26.34	6.70597	26.34	8.48168	25.44	12.3972	25.44	16.8705	25.44	21.8446	25.44	24.7637	26.34	39.6767	26.34	41.4355	26.24	72.8906	26.24	75.6842
27.04	3.51365	27.04	5.37272	27.34	6.83779	27.34	8.53763	26.44	12.6129	26.44	16.9812	26.44	22.2223	26.44	24.9799	27.34	40.3168	27.34	41.8457	27.24	73.9506	27.24	76.4277
28.04	3.57236	28.04	5.40082	28.34	6.96108	28.34	8.59347	27.44	12.8414	27.44	17.0917	27.44	22.6191	27.44	25.1954	28.34	40.9072	28.34	42.2538	28.24	75.0101	28.24	77.1646
29.04	3.62725	29.04	5.42887	29.34	7.04573	29.34	8.6492	28.44	13.0571	28.44	17.2019	28.44	22.9707	28.44	25.4102	29.34	41.4837	29.34	42.6597	29.24	76.0456	29.24	77.8949
30.04	3.67952	30.04	5.45687	30.34	7.16173	30.34	8.70482	29.44	13.2566	29.44	17.3118	29.44	23.3121	29.44	25.6242	30.34	42.0672	30.34	43.0635	30.24	77.0934	30.24	78.6187
31.04	3.75593	31.04	5.48483	31.34	7.27794	31.34	8.76033	30.44	13.5032	30.44	17.4215	30.44	23.7091	30.44	25.8375	31.34	42.6457	31.34	43.4652	31.24	78.0968	31.24	79.3361
32.04	3.81733	32.04	5.51273	32.34	7.39861	32.34	8.81573	31.44	13.7546	31.44	17.5308	31.44	24.1012	31.44	26.0501	32.34	43.2276	32.34	43.8649	32.24	79.0959	32.24	80.0471
33.04	3.90518	33.04	5.54058	33.34	7.51169	33.34	8.87102	32.44	13.9668	32.44	17.64	32.44	24.4426	32.44	26.262	33.34	43.8259	33.34	44.2624	33.24	80.0533	33.24	80.7518
34.04	3.96941	34.04	5.56839	34.34	7.61073	34.34	8.9262	33.44	14.1926	33.44	17.7488	33.44	24.7532	33.44	26.4731	34.34	44.3676	34.34	44.6579	34.24	80.9979	34.24	81.4502
35.04	4.0095	35.04	5.59614	35.34	7.72244	35.34	8.98126	34.44	14.3837	34.44	17.8574	34.44	25.0602	34.44	26.6836	35.34	44.942	35.34	45.0513	35.24	81.893	35.24	82.1424
36.04	4.0771	36.04	5.62385	36.34	7.81438	36.34	9.03622	35.44	14.5883	35.44	17.9657	35.44	25.4231	35.44	26.8933	36.34	45.48	36.34	45.4426	36.24	82.8319	36.24	82.8284
37.04	4.13958	37.04	5.65151	37.34	7.93531	37.34	9.09107	36.44	14.7938	36.44	18.0737	36.44	25.7645	36.44	27.1023	37.34	46.0272	37.34	45.8319	37.24	83.7368	37.24	83.5084
38.04	4.19849	38.04	5.67912	38.34	8.05438	38.34	9.14581	37.44	15.0228	37.44	18.1815	37.44	26.0934	37.44	27.3106	38.34	46.5529	38.34	46.2192	38.24	84.6564	38.24	84.1823
39.04	4.27026	39.04	5.70668	39.34	8.16956	39.34	9.20044	38.44	15.2334	38.44	18.289	38.44	26.4116	38.44	27.5183	39.34	47.0474	39.34	46.6044	39.24	85.537	39.24	84.8502
40.04	4.33552	40.04	5.73419	40.34	8.30058	40.34	9.25496	39.44	15.4443	39.44	18.3963	39.44	26.7203	39.44	27.7252	40.34	47.6033	40.34	46.9877	40.24	86.4114	40.24	85.5121
41.04	4.3981	41.04	5.76166	41.34	8.4332	41.34	9.30938	40.44	15.6683	40.44	18.5033	40.44	27.0685	40.44	27.9314	41.34	48.1427	41.34	47.3689	41.24	87.2535	41.24	86.1682
42.04	4.44502	42.04	5.78907	42.34	8.52916	42.34	9.36368	41.44	15.8821	41.44	18.61	41.44	27.3986	41.44	28.1369	42.34	48.649	42.34	47.7482	42.24	88.0893	42.24	86.8184
43.04	4.49785	43.04	5.81644	43.34	8.62147	43.34	9.41788	42.44	16.0898	42.44	18.7165	42.44	27.7007	42.44	28.3417	43.34	49.1287	43.34	48.1255	43.24	88.8904	43.24	87.4629
44.04	4.5489	44.04	5.84376	44.34	8.72795	44.34	9.47197	43.44	16.2825	43.44	18.8227	43.44	28.0078	43.44	28.5459	44.34	49.6187	44.34	48.5008	44.24	89.6993	44.24	88.1016
45.04	4.61502	45.04	5.87103	45.34	8.83152	45.34	9.52595	44.44	16.464	44.44	18.9286	44.44	28.3297	44.44	28.7493	45.34	50.1194	45.34	48.8741	45.24	90.5192	45.24	88.7346
46.04	4.68062	46.04	5.89825	46.34	8.95488	46.34	9.57982	45.44	16.6731	45.44	19.0343	45.44	28.6437	45.44	28.9521	46.34	50.6283	46.34	49.2455	46.24	91.3475	46.24	89.362
47.04	4.77849	47.04	5.92543	47.34	9.06764	47.34	9.63359	46.44	16.8824	46.44	19.1398	46.44	28.941	46.44	29.1542	47.34	51.1171	47.34	49.615	47.24	92.1059	47.24	89.9838
48.04	4.84014	48.04	5.95256	48.34	9.18641	48.34	9.68725	47.44	17.1016	47.44	19.2449	47.44	29.25	47.44	29.3556	48.34	51.5779	48.34	49.9825	48.24	92.8552	48.24	90.6001
49.04	4.91094	49.04	5.97964	49.34	9.29664	49.34	9.7408	48.44	17.3235	48.44	19.3498	48.44	29.5441	48.44	29.5563	49.34	52.0338	49.34	50.3481	49.24	93.5666	49.24	91.2109
50.04	4.98381	50.04	6.00667	50.34	9.38954	50.34	9.79425	49.44	17.5297	49.44	19.4545	49.44	29.8516	49.44	29.7563	50.34	52.5175	50.34	50.7118	50.24	94.3113	50.24	91.8163
51.04	5.03462	51.04	6.03365	51.34	9.46233	51.34	9.84759	50.44	17.7333	50.44	19.5589	50.44	30.163	50.44	29.9557	51.34	53.0136	51.34	51.0736	51.24	95.0179	51.24	92.4163
52.04	5.07112	52.04	6.06059	52.34	9.53246	52.34	9.90082	51.44	17.9297	51.44	19.663	51.44	30.4785	51.44	30.1544	52.34	53.4692	52.34	51.4335	52.24	95.753	52.24	93.011
53.04	5.10461	53.04	6.08748	53.34	9.58459	53.34	9.95395	52.44	18.1042	52.44	19.7669	52.44	30.7433	52.44	30.3524	53.34	53.8906	53.34	51.7916	53.24	96.4136	53.24	93.6003
54.04	5.15537	54.04	6.11432	54.34	9.65481	54.34	10.007	53.44	18.2825	53.44	19.8705	53.44	31.0028	53.44	30.5497	54.34	54.2924	54.34	52.1477	54.24	97.0892	54.24	94.1845
55.04	5.21441	55.04	6.14112	55.34	9.72908	55.34	10.0599	54.44	18.4542	54.44	19.9739	54.44	31.2518	54.44	30.7464	55.34	54.726	55.34	52.502	55.24	97.7294	55.24	94.7634
56.04	5.25774	56.04	6.16787	56.34	9.81923	56.34	10.1127	55.44	18.634	55.44	20.077	55.44	31.5325	55.44	30.9424	56.34	55.1514	56.34	52.8545	56.24	98.3823	56.24	95.3372
57.04	5.31543	57.04	6.19457	57.34	9.91614	57.34	10.1654	56.44	18.8219	56.44	20.1799	56.44	31.804	56.44	31.1378	57.34	55.5963	57.34	53.2051	57.24	99.0859	57.24	95.9058
58.04	5.37788	58.04	6.22122	58.34	10.0154	58.34	10.218	57.44	19	57.44	20.2825	57.44	32.0703	57.44	31.3325	58.34	56.0074	58.34	53.5539	58.24	99.7232	58.24	96.4694
59.04	5.44128	59.04	6.24783	59.34	10.1188	59.34	10.2705	58.44	19.209	58.44	20.3849	58.44	32.3492	58.44	31.5265	59.34	56.4103	59.34	53.9009	59.24	100.41	59.24	97.028
60.04	5.47676	60.04	6.27439	60.34	10.1812	60.34	10.3229	59.44	19.3988	59.44	20.487	59.44	32.6113	59.44	31.7199	60.34	56.8384	60.34	54.246	60.24	101.037	60.24	97.5817
61.04	5.52092	61.04	6.3009	61.34	10.2434	61.34	10.3752	60.44	19.5817	60.44	20.5889	60.44	32.8723	60.44	31.9126	61.34	57.2325	61.34	54.5894	61.24	101.636	61.24	98.1304
62.04	5.57466	62.04	6.32737	62.34	10.3234	62.34	10.4274	61.44	19.7355	61.44	20.6905	61.44	33.1144	61.44	32.1047	62.34	57.6211	62.34	54.931	62.24	102.212	62.24	98.6742
63.04	5.62935	63.04	6.35379	63.34	10.3915	63.34	10.4794	62.44	19.912	62.44	20.7919	62.44	33.3937	62.44	32.2962	63.34	58.0291	63.34	55.2708	63.24	102.793	63.24	99.2132
64.04	5.67371	64.04	6.38016	64.34	10.464	64.34	10.5314	63.44	20.0719	63.44	20.893	63.44	33.6355	63.44	32.4869	64.34	58.4204	64.34	55.6088	64.24	103.423	64.24	99.7474
65.04	5.71772	65.04	6.40649	65.34	10.5248	65.34	10.5833	64.44	20.2255	64.44	20.9938	64.44	33.8579	64.44	32.6771	65.34	58.7914	65.34	55.945	65.24	103.947	65.24	100.277
66.04	5.76411	66.04	6.43277	66.34	10.6016	66.34	10.6351	65.44	20.3859	65.44	21.0945	65.44	34.0883	65.44	32.8666	66.34	59.1641	66.34	56.2795	66.24	104.468	66.24	100.802
67.04	5.81826	67.04	6.45901	67.34	10.6806	67.34	10.6867	66.44	20.5554	66.44	21.1948	66.44	34.307	66.44	33.0554	67.34	59.5653	67.34	56.6123	67.24	105.069	67.24	101.322
68.04	5.85786	68.04	6.4852	68.34	10.7591	68.34	10.7383	67.44	20.7218	67.44	21.295	67.44	34.5437	67.44	33.2437	68.34	59.9472	68.34	56.9433	68.24	105.611	68.24	101.837
69.04	5.90215	69.04	6.51134	69.34	10.833	69.34	10.7897	68.44	20.8823	68.44	21.3948	68.44	34.7742	68.44	33.4313	69.34	60.3104	69.34	57.2726	69.24	106.142	69.24	102.348
70.04	5.93828	70.04	6.53744	70.34	10.9176	70.34	10.8411	69.44	21.0437	69.44	21.4945	69.44	35.0227	69.44	33.6182	70.34	60.668	70.34	57.6001	70.24	106.66	70.24	102.854
71.04	5.98711	71.04	6.56349	71.34	10.999	71.34	10.8924	70.44	21.2122	70.44	21.5939	70.44	35.2711	70.44	33.8045	71.34	60.9995	71.34	57.926	71.24	107.218	71.24	103.356
72.04	6.0439	72.04	6.58949	72.34	11.0961	72.34	10.9435	71.44	21.3793	71.44	21.693	71.44	35.4918	71.44	33.9902	72.34	61.3466	72.34	58.2501	72.24	107.76	72.24	103.853
73.04	6.09939	73.04	6.61545	73.34	11.1839	73.34	10.9946	72.44	21.5504	72.44	21.7919	72.44	35.7188	72.44	34.1753	73.34	61.7091	73.34	58.5726	73.24	108.231	73.24	104.346
74.04	6.14565	74.04	6.64136	74.34	11.256	74.34	11.0455	73.44	21.7028	73.44	21.8906	73.44	35.9215	73.44	34.3598	74.34	62.0667	74.34	58.8934	74.24	108.738	74.24	104.835
75.04	6.19656	75.04	6.66723	75.34	11.3203	75.34	11.0964	74.44	21.859	74.44	21.989	74.44	36.1387	74.44	34.5436	75.34	62.4157	75.34	59.2125	75.24	109.251	75.24	105.319
76.04	6.2669	76.04	6.69305	76.34	11.4271	76.34	11.1471	75.44	22.0028	75.44	22.0872	75.44	36.3544	75.44	34.7268	76.34	62.7362	76.34	59.5299	76.24	109.774	76.24	105.799
77.04	6.32488	77.04	6.71883	77.34	11.5005	77.34	11.1978	76.44	22.1731	76.44	22.1851	76.44	36.593	76.44	34.9094	77.34	63.0878	77.34	59.8457	77.24	110.25	77.24	106.275
78.04	6.37129	78.04	6.74456	78.34	11.5802	78.34	11.2483	77.44	22.3348	77.44	22.2828	77.44	36.8235	77.44	35.0913	78.34	63.4498	78.34	60.1599	78.24	110.74	78.24	106.746
79.04	6.41936	79.04	6.77025	79.34	11.6605	79.34	11.2987	78.44	22.4851	78.44	22.3803	78.44	37.0538	78.44	35.2727	79.34	63.7885	79.34	60.4723	79.24	111.243	79.24	107.213
80.04	6.46345	80.04	6.79589	80.34	11.7417	80.34	11.3491	79.44	22.6355	79.44	22.4775	79.44	37.2957	79.44	35.4534	80.34	64.0904	80.34	60.7832	80.24	111.724	80.24	107.676
81.04	6.51743	81.04	6.82148	81.34	11.8214	81.34	11.3993	80.44	22.7937	80.44	22.5745	80.44	37.4965	80.44	35.6336	81.34	64.4	81.34	61.0925	81.24	112.172	81.24	108.135
82.04	6.55708	82.04	6.84703	82.34	11.8814	82.34	11.4495	81.44	22.9343	81.44	22.6712	81.44	37.7203	81.44	35.8131	82.34	64.7365	82.34	61.4001	82.24	112.6	82.24	108.59
83.04	6.59666	83.04	6.87254	83.34	11.9242	83.34	11.4995	82.44	23.08	82.44	22.7677	82.44	37.9312	82.44	35.992	83.34	65.0434	83.34	61.7061	83.24	113.018	83.24	109.041
84.04	6.63025	84.04	6.898	84.34	11.9913	84.34	11.5495	83.44	23.2153	83.44	22.864	83.44	38.0978	83.44	36.1703	84.34	65.3609	84.34	62.0105	84.24	113.453	84.24	109.487
85.04	6.67583	85.04	6.92342	85.34	12.0617	85.34	11.5993	84.44	23.3546	84.44	22.9601	84.44	38.2925	84.44	36.348	85.34	65.6798	85.34	62.3134	85.24	113.881	85.24	109.93
86.04	6.72105	86.04	6.94879	86.34	12.1212	86.34	11.6491	85.44	23.5199	85.44	23.0559	85.44	38.4918	85.44	36.5251	86.34	65.9726	86.34	62.6146	86.24	114.273	86.24	110.369
87.04	6.76836	87.04	6.97412	87.34	12.2082	87.34	11.6987	86.44	23.6632	86.44	23.1514	86.44	38.673	86.44	36.7016	87.34	66.2691	87.34	62.9143	87.24	114.673	87.24	110.804
88.04	6.83518	88.04	6.9994	88.34	12.295	88.34	11.7483	87.44	23.8217	87.44	23.2467	87.44	38.8625	87.44	36.8776	88.34	66.5846	88.34	63.2124	88.24	115.105	88.24	111.235
89.04	6.90554	89.04	7.02464	89.34	12.3711	89.34	11.7977	88.44	23.9886	88.44	23.3418	88.44	39.0715	88.44	37.0529	89.34	66.8782	89.34	63.509	89.24	115.55	89.24	111.662
90.04	6.97002	90.04	7.04983	90.34	12.4317	90.34	11.8471	89.44	24.1418	89.44	23.4367	89.44	39.2809	89.44	37.2276	90.34	67.1802	90.34	63.804	90.24	115.934	90.24	112.086
91.04	7.00874	91.04	7.07498	91.34	12.4909	91.34	11.8963	90.44	24.2814	90.44	23.5313	90.44	39.4606	90.44	37.4017	91.34	67.4507	91.34	64.0975	91.24	116.311	91.24	112.506
92.04	7.07415	92.04	7.10008	92.34	12.5702	92.34	11.9455	91.44	24.4316	91.44	23.6257	91.44	39.6617	91.44	37.5753	92.34	67.7321	92.34	64.3895	92.24	116.728	92.24	112.921
93.04	7.11211	93.04	7.12514	93.34	12.6231	93.34	11.9945	92.44	24.5731	92.44	23.7199	92.44	39.8691	92.44	37.7483	93.34	68.0106	93.34	64.6799	93.24	117.135	93.24	113.334
94.04	7.14868	94.04	7.15016	94.34	12.6869	94.34	12.0435	93.44	24.7028	93.44	23.8138	93.44	40.0524	93.44	37.9207	94.34	68.3077	94.34	64.9688	94.24	117.509	94.24	113.742
95.04	7.16853	95.04	7.17513	95.34	12.7455	95.34	12.0923	94.44	24.8118	94.44	23.9075	94.44	40.2599	94.44	38.0925	95.34	68.5961	95.34	65.2562	95.24	117.879	95.24	114.147
96.04	7.22612	96.04	7.20006	96.34	12.8147	96.34	12.1411	95.44	24.9313	95.44	24.001	95.44	40.4313	95.44	38.2637	96.34	68.8659	96.34	65.5421	96.24	118.246	96.24	114.549
97.04	7.26143	97.04	7.22494	97.34	12.8675	97.34	12.1898	96.44	25.0719	96.44	24.0943	96.44	40.6289	96.44	38.4343	97.34	69.1293	97.34	65.8265	97.24	118.598	97.24	114.946
98.04	7.29084	98.04	7.24979	98.34	12.9252	98.34	12.2383	97.44	25.1844	97.44	24.1873	97.44	40.7922	97.44	38.6044	98.34	69.3964	98.34	66.1094	98.24	118.94	98.24	115.341
99.04	7.3261	99.04	7.27458	99.34	13.0128	99.34	12.2868	98.44	25.3207	98.44	24.2801	98.44	40.9414	98.44	38.7739	99.34	69.6882	99.34	66.3909	99.24	119.304	99.24	115.731
100.04	7.36147	100.04	7.29934	100.34	13.0624	100.34	12.3352	99.44	25.4719	99.44	24.3726	99.44	41.1305	99.44	38.9428	100.34	69.9515	100.34	66.6708	100.24	119.652	100.24	116.119
101.04	7.41636	101.04	7.32405	101.34	13.148	101.34	12.3835	100.44	25.6016	100.44	24.465	100.44	41.2813	100.44	39.1112	101.34	70.2219	101.34	66.9494	101.24	120.041	101.24	116.502
102.04	7.45833	102.04	7.34871	102.34	13.2016	102.34	12.4317	101.44	25.7351	101.44	24.5571	101.44	41.4441	101.44	39.2789	102.34	70.4798	102.34	67.2264	102.24	120.393	102.24	116.883
103.04	7.50764	103.04	7.37334	103.34	13.2675	103.34	12.4797	102.44	25.8707	102.44	24.6489	102.44	41.6028	102.44	39.4462	103.34	70.7286	103.34	67.502	103.24	120.739	103.24	117.26
104.04	7.55376	104.04	7.39791	104.34	13.3027	104.34	12.5277	103.44	25.9918	103.44	24.7406	103.44	41.7614	103.44	39.6128	104.34	70.9896	104.34	67.7762	104.24	121.08	104.24	117.634
105.04	7.61824	105.04	7.42245	105.34	13.3498	105.34	12.5756	104.44	26.1243	104.44	24.832	104.44	41.941	104.44	39.7789	105.34	71.2443	105.34	68.049	105.24	121.416	105.24	118.004
106.04	7.66646	106.04	7.44694	106.34	13.391	106.34	12.6234	105.44	26.28	105.44	24.9232	105.44	42.141	105.44	39.9444	106.34	71.4877	106.34	68.3203	106.24	121.72	106.24	118.371
107.04	7.69392	107.04	7.47139	107.34	13.4472	107.34	12.6711	106.44	26.4114	106.44	25.0142	106.44	42.3102	106.44	40.1094	107.34	71.7337	107.34	68.5902	107.24	122.046	107.24	118.735
108.04	7.73567	108.04	7.4958	108.34	13.4902	108.34	12.7188	107.44	26.5394	107.44	25.105	107.44	42.4871	107.44	40.2738	108.34	71.9465	108.34	68.8587	108.24	122.368	108.24	119.095
109.04	7.78616	109.04	7.52017	109.34	13.5295	109.34	12.7663	108.44	26.6434	108.44	25.1955	108.44	42.6598	108.44	40.4377	109.34	72.2047	109.34	69.1258	109.24	122.68	109.24	119.453
110.04	7.81538	110.04	7.54449	110.34	13.5795	110.34	12.8137	109.44	26.7454	109.44	25.2858	109.44	42.8137	109.44	40.601	110.34	72.4296	110.34	69.3915	110.24	122.963	110.24	119.807
111.04	7.84109	111.04	7.56877	111.34	13.6338	111.34	12.861	110.44	26.8528	110.44	25.3759	110.44	42.9609	110.44	40.7637	111.34	72.68	111.34	69.6558	111.24	123.274	111.24	120.158
112.04	7.87466	112.04	7.593	112.34	13.6729	112.34	12.9083	111.44	26.9657	111.44	25.4658	111.44	43.1157	111.44	40.9259	112.34	72.9183	112.34	69.9188	112.24	123.547	112.24	120.506
113.04	7.89763	113.04	7.61719	113.34	13.7203	113.34	12.9554	112.44	27.0734	112.44	25.5555	112.44	43.2612	112.44	41.0876	113.34	73.1407	113.34	70.1803	113.24	123.836	113.24	120.85
114.04	7.94163	114.04	7.64134	114.34	13.7631	114.34	13.0024	113.44	27.1719	113.44	25.6449	113.44	43.4117	113.44	41.2487	114.34	73.3894	114.34	70.4405	114.24	124.147	114.24	121.192
115.04	7.97358	115.04	7.66545	115.34	13.8284	115.34	13.0494	114.44	27.2644	114.44	25.7341	114.44	43.5929	114.44	41.4093	115.34	73.6184	115.34	70.6994	115.24	124.434	115.24	121.531
116.04	8.01885	116.04	7.68952	116.34	13.889	116.34	13.0963	115.44	27.3707	115.44	25.8231	115.44	43.7415	115.44	41.5693	116.34	73.8309	116.34	70.9569	116.24	124.713	116.24	121.867
117.04	8.06733	117.04	7.71354	117.34	13.9417	117.34	13.143	116.44	27.4719	116.44	25.9119	116.44	43.8918	116.44	41.7288	117.34	74.0484	117.34	71.213	117.24	125.017	117.24	122.199
118.04	8.10916	118.04	7.73752	118.34	14.0008	118.34	13.1897	117.44	27.5735	117.44	26.0004	117.44	44.054	117.44	41.8877	118.34	74.2693	118.34	71.4678	118.24	125.301	118.24	122.529
119.04	8.17158	119.04	7.76146	119.34	14.0684	119.34	13.2363	118.44	27.693	118.44	26.0888	118.44	44.1863	118.44	42.0461	119.34	74.4986	119.34	71.7213	119.24	125.587	119.24	122.856
120.04	8.21821	120.04	7.78536	120.34	14.1231	120.34	13.2828	119.44	27.8137	119.44	26.1769	119.44	44.3462	119.44	42.204	120.34	74.7197	120.34	71.9735	120.24	125.852	120.24	123.18
121.04	8.25923	121.04	7.80921	121.34	14.1622	121.34	13.3292	120.44	27.9398	120.44	26.2648	120.44	44.4968	120.44	42.3614	121.34	74.922	121.34	72.2243	121.24	126.122	121.24	123.501
122.04	8.29876	122.04	7.83302	122.34	14.1931	122.34	13.3755	121.44	28.0406	121.44	26.3525	121.44	44.6438	121.44	42.5182	122.34	75.1287	122.34	72.4739	122.24	126.408	122.24	123.819
123.04	8.32478	123.04	7.8568	123.34	14.225	123.34	13.4217	122.44	28.1603	122.44	26.44	122.44	44.8036	122.44	42.6745	123.34	75.3118	123.34	72.7221	123.24	126.658	123.24	124.134
124.04	8.35654	124.04	7.88052	124.34	14.2509	124.34	13.4678	123.44	28.2535	123.44	26.5273	123.44	44.9363	123.44	42.8302	124.34	75.5066	124.34	72.969	124.24	126.909	124.24	124.447
125.04	8.37681	125.04	7.90421	125.34	14.2895	125.34	13.5138	124.44	28.366	124.44	26.6143	124.44	45.0634	124.44	42.9854	125.34	75.6969	125.34	73.2147	125.24	127.171	125.24	124.756
126.04	8.40371	126.04	7.92786	126.34	14.3291	126.34	13.5597	125.44	28.4785	125.44	26.7011	125.44	45.212	125.44	43.1402	126.34	75.8965	126.34	73.459	126.24	127.399	126.24	125.063
127.04	8.42781	127.04	7.95146	127.34	14.3699	127.34	13.6056	126.44	28.5798	126.44	26.7878	126.44	45.3442	126.44	43.2943	127.34	76.0974	127.34	73.7021	127.24	127.658	127.24	125.368
128.04	8.43157	128.04	7.97502	128.34	14.41	128.34	13.6513	127.44	28.6813	127.44	26.8742	127.44	45.4851	127.44	43.448	128.34	76.2913	128.34	73.944	128.24	127.884	128.24	125.669
129.04	8.45037	129.04	7.99854	129.34	14.4761	129.34	13.697	128.44	28.7644	128.44	26.9604	128.44	45.6042	128.44	43.6011	129.34	76.5123	129.34	74.1845	129.24	128.144	129.24	125.968
130.04	8.48748	130.04	8.02202	130.34	14.5222	130.34	13.7426	129.44	28.8906	129.44	27.0464	129.44	45.7723	129.44	43.7538	130.34	76.6843	130.34	74.4238	130.24	128.376	130.24	126.264
131.04	8.50193	131.04	8.04546	131.34	14.579	131.34	13.788	130.44	28.9672	130.44	27.1321	130.44	45.8871	130.44	43.9059	131.34	76.8753	131.34	74.6619	131.24	128.607	131.24	126.558
132.04	8.54854	132.04	8.06886	132.34	14.6109	132.34	13.8334	131.44	29.0605	131.44	27.2177	131.44	46.0297	131.44	44.0575	132.34	77.0575	132.34	74.8987	132.24	128.86	132.24	126.849
133.04	8.58355	133.04	8.09221	133.34	14.6698	133.34	13.8787	132.44	29.1453	132.44	27.3031	132.44	46.1437	132.44	44.2086	133.34	77.2554	133.34	75.1343	133.24	129.108	133.24	127.137
134.04	8.63025	134.04	8.11553	134.34	14.7257	134.34	13.9239	133.44	29.2321	133.44	27.3882	133.44	46.2793	133.44	44.3591	134.34	77.4712	134.34	75.3686	134.24	129.344	134.24	127.423
135.04	8.69155	135.04	8.1388	135.34	14.7781	135.34	13.9691	134.44	29.3281	134.44	27.4731	134.44	46.4082	134.44	44.5092	135.34	77.6676	135.34	75.6017	135.24	129.587	135.24	127.706
136.04	8.73552	136.04	8.16203	136.34	14.8392	136.34	14.0141	135.44	29.4215	135.44	27.5579	135.44	46.5309	135.44	44.6588	136.34	77.8545	136.34	75.8337	136.24	129.827	136.24	127.987
137.04	8.777	137.04	8.18523	137.34	14.8894	137.34	14.059	136.44	29.5098	136.44	27.6424	136.44	46.6801	136.44	44.8078	137.34	78.0466	137.34	76.0643	137.24	130.058	137.24	128.265
138.04	8.82337	138.04	8.20838	138.34	14.9486	138.34	14.1039	137.44	29.6223	137.44	27.7267	137.44	46.8134	137.44	44.9564	138.34	78.2155	138.34	76.2938	138.24	130.269	138.24	128.541
139.04	8.85518	139.04	8.23149	139.34	14.9905	139.34	14.1486	138.44	29.7191	138.44	27.8108	138.44	46.9395	138.44	45.1044	139.34	78.3764	139.34	76.5221	139.24	130.477	139.24	128.814
140.04	8.89976	140.04	8.25456	140.34	15.0256	140.34	14.1933	139.44	29.8312	139.44	27.8947	139.44	47.0812	139.44	45.252	140.34	78.5424	140.34	76.7492	140.24	130.682	140.24	129.085
141.04	8.95212	141.04	8.27759	141.34	15.0804	141.34	14.2379	140.44	29.9263	140.44	27.9784	140.44	47.1958	140.44	45.3991	141.34	78.7098	141.34	76.9752	141.24	130.888	141.24	129.354
142.04	8.98799	142.04	8.30057	142.34	15.1114	142.34	14.2824	141.44	30.041	141.44	28.0619	141.44	47.3203	141.44	45.5456	142.34	78.87	142.34	77.1999	142.24	131.109	142.24	129.62
143.04	9.02676	143.04	8.32352	143.34	15.1543	143.34	14.3268	142.44	30.1422	142.44	28.1452	142.44	47.4396	142.44	45.6917	143.34	79.0497	143.34	77.4235	143.24	131.311	143.24	129.883
144.04	9.05698	144.04	8.34643	144.34	15.1942	144.34	14.3711	143.44	30.245	143.44	28.2283	143.44	47.5536	143.44	45.8372	144.34	79.1947	144.34	77.6459	144.24	131.534	144.24	130.145
145.04	9.09067	145.04	8.3693	145.34	15.2211	145.34	14.4153	144.44	30.325	144.44	28.3112	144.44	47.644	144.44	45.9823	145.34	79.3489	145.34	77.8671	145.24	131.74	145.24	130.404
146.04	9.13926	146.04	8.39212	146.34	15.2611	146.34	14.4595	145.44	30.3938	145.44	28.3938	145.44	47.7399	145.44	46.1269	146.34	79.4987	146.34	78.0872	146.24	131.923	146.24	130.661
147.04	9.1846	147.04	8.41491	147.34	15.2929	147.34	14.5035	146.44	30.4734	146.44	28.4763	146.44	47.8527	146.44	46.271	147.34	79.6758	147.34	78.3061	147.24	132.131	147.24	130.915
148.04	9.20354	148.04	8.43766	148.34	15.3125	148.34	14.5475	147.44	30.5422	147.44	28.5586	147.44	47.9719	147.44	46.4146	148.34	79.8224	148.34	78.5239	148.24	132.331	148.24	131.167
149.04	9.25325	149.04	8.46036	149.34	15.3594	149.34	14.5914	148.44	30.6324	148.44	28.6406	148.44	48.0914	148.44	46.5578	149.34	80.0005	149.34	78.7406	149.24	132.554	149.24	131.417
150.04	9.29258	150.04	8.48303	150.34	15.4182	150.34	14.6351	149.44	30.7321	149.44	28.7225	149.44	48.2125	149.44	46.7004	150.34	80.1671	150.34	78.9561	150.24	132.757	150.24	131.665
151.04	9.31902	151.04	8.50566	151.34	15.4495	151.34	14.6788	150.44	30.8187	150.44	28.8042	150.44	48.3512	150.44	46.8426	151.34	80.3121	151.34	79.1705	151.24	132.949	151.24	131.91
152.04	9.34517	152.04	8.52824	152.34	15.497	152.34	14.7225	151.44	30.8821	151.44	28.8856	151.44	48.4508	151.44	46.9843	152.34	80.4584	152.34	79.3838	152.24	133.143	152.24	132.154
153.04	9.36467	153.04	8.55079	153.34	15.5398	153.34	14.766	152.44	30.9989	152.44	28.9669	152.44	48.5703	152.44	47.1255	153.34	80.5845	153.34	79.596	153.24	133.33	153.24	132.395
154.04	9.38264	154.04	8.5733	154.34	15.5888	154.34	14.8094	153.44	31.0817	153.44	29.048	153.44	48.6731	153.44	47.2662	154.34	80.7299	154.34	79.807	154.24	133.501	154.24	132.634
155.04	9.4095	155.04	8.59577	155.34	15.6196	155.34	14.8528	154.44	31.152	154.44	29.1288	154.44	48.745	154.44	47.4065	155.34	80.8782	155.34	80.017	155.24	133.671	155.24	132.871
156.04	9.44148	156.04	8.6182	156.34	15.6597	156.34	14.896	155.44	31.2305	155.44	29.2095	155.44	48.8418	155.44	47.5462	156.34	81.0102	156.34	80.2259	156.24	133.851	156.24	133.106
157.04	9.46821	157.04	8.64058	157.34	15.7183	157.34	14.9392	156.44	31.3231	156.44	29.29	156.44	48.952	156.44	47.6855	157.34	81.1485	157.34	80.4336	157.24	134.02	157.24	133.338
158.04	9.50225	158.04	8.66293	158.34	15.7433	158.34	14.9823	157.44	31.4102	157.44	29.3702	157.44	49.0441	157.44	47.8244	158.34	81.2898	158.34	80.6403	158.24	134.191	158.24	133.569
159.04	9.52695	159.04	8.68524	159.34	15.7804	159.34	15.0253	158.44	31.5032	158.44	29.4503	158.44	49.1438	158.44	47.9628	159.34	81.436	159.34	80.8459	159.24	134.359	159.24	133.798
160.04	9.55107	160.04	8.70751	160.34	15.8202	160.34	15.0683	159.44	31.5898	159.44	29.5302	159.44	49.2629	159.44	48.1007	160.34	81.5789	160.34	81.0505	160.24	134.512	160.24	134.024
161.04	9.60335	161.04	8.72975	161.34	15.8693	161.34	15.1111	160.44	31.6731	160.44	29.6099	160.44	49.3707	160.44	48.2381	161.34	81.7276	161.34	81.254	161.24	134.703	161.24	134.249
162.04	9.63816	162.04	8.75194	162.34	15.9087	162.34	15.1539	161.44	31.7781	161.44	29.6894	161.44	49.4821	161.44	48.3751	162.34	81.8845	162.34	81.4564	162.24	134.88	162.24	134.471
163.04	9.65327	163.04	8.77409	163.34	15.9291	163.34	15.1965	162.44	31.8606	162.44	29.7687	162.44	49.5996	162.44	48.5116	163.34	82.0354	163.34	81.6577	163.24	135.03	163.24	134.692
164.04	9.68416	164.04	8.79621	164.34	15.9749	164.34	15.2391	163.44	31.9034	163.44	29.8478	163.44	49.7008	163.44	48.6476	164.34	82.1746	164.34	81.858	164.24	135.208	164.24	134.911
165.04	9.72576	165.04	8.81828	165.34	16.0238	165.34	15.2816	164.44	31.9722	164.44	29.9267	164.44	49.8269	164.44	48.7832	165.34	82.3215	165.34	82.0573	165.24	135.396	165.24	135.127
166.04	9.76272	166.04	8.84032	166.34	16.0759	166.34	15.324	165.44	32.0422	165.44	30.0054	165.44	49.9392	165.44	48.9184	166.34	82.4651	166.34	82.2555	166.24	135.595	166.24	135.342
167.04	9.78845	167.04	8.86232	167.34	16.118	167.34	15.3664	166.44	32.124	166.44	30.0839	166.44	50.0411	166.44	49.053	167.34	82.5856	167.34	82.4527	167.24	135.76	167.24	135.555
168.04	9.80925	168.04	8.88428	168.34	16.1569	168.34	15.4086	167.44	32.1929	167.44	30.1622	167.44	50.1586	167.44	49.1873	168.34	82.7191	168.34	82.6488	168.24	135.938	168.24	135.766
169.04	9.85161	169.04	8.9062	169.34	16.2042	169.34	15.4508	168.44	32.2711	168.44	30.2404	168.44	50.2415	168.44	49.321	169.34	82.8648	169.34	82.844	169.24	136.113	169.24	135.975
170.04	9.90073	170.04	8.92808	170.34	16.2544	170.34	15.4928	169.44	32.3627	169.44	30.3183	169.44	50.3595	169.44	49.4544	170.34	83.0143	170.34	83.0381	170.24	136.295	170.24	136.182
171.04	9.93316	171.04	8.94992	171.34	16.2949	171.34	15.5348	170.44	32.4398	170.44	30.3961	170.44	50.4769	170.44	49.5872	171.34	83.1759	171.34	83.2312	171.24	136.484	171.24	136.387
172.04	9.94583	172.04	8.97173	172.34	16.3142	172.34	15.5767	171.44	32.5177	171.44	30.4736	171.44	50.588	171.44	49.7197	172.34	83.31	172.34	83.4233	172.24	136.644	172.24	136.591
173.04	9.98406	173.04	8.9935	173.34	16.351	173.34	15.6186	172.44	32.5735	172.44	30.551	172.44	50.6926	172.44	49.8516	173.34	83.4491	173.34	83.6144	173.24	136.837	173.24	136.792
174.04	10.0223	174.04	9.01522	174.34	16.3974	174.34	15.6603	173.44	32.6523	173.44	30.6282	173.44	50.796	173.44	49.9832	174.34	83.5939	174.34	83.8045	174.24	137.013	174.24	136.992
175.04	10.0546	175.04	9.03691	175.34	16.4127	175.34	15.702	174.44	32.7302	174.44	30.7052	174.44	50.9083	174.44	50.1142	175.34	83.7285	175.34	83.9936	175.24	137.174	175.24	137.191
176.04	10.0948	176.04	9.05857	176.34	16.4498	176.34	15.7435	175.44	32.791	175.44	30.782	175.44	50.995	175.44	50.2449	176.34	83.8409	176.34	84.1817	176.24	137.34	176.24	137.387
177.04	10.1433	177.04	9.08018	177.34	16.4682	177.34	15.785	176.44	32.8622	176.44	30.8586	176.44	51.1012	176.44	50.3751	177.34	83.9883	177.34	84.3688	177.24	137.517	177.24	137.582
178.04	10.1743	178.04	9.10176	178.34	16.5005	178.34	15.8265	177.44	32.9512	177.44	30.935	177.44	51.2106	177.44	50.5048	178.34	84.1025	178.34	84.555	178.24	137.662	178.24	137.774
179.04	10.1928	179.04	9.12329	179.34	16.5297	179.34	15.8678	178.44	33.0028	178.44	31.0113	178.44	51.2825	178.44	50.6342	179.34	84.2377	179.34	84.7401	179.24	137.829	179.24	137.966
180.04	10.2036	180.04	9.14479	180.34	16.5497	180.34	15.909	179.44	33.0867	179.44	31.0873	179.44	51.3906	179.44	50.7631	180.34	84.362	180.34	84.9244	180.24	137.973	180.24	138.155
181.04	10.2313	181.04	9.16626	181.34	16.5817	181.34	15.9502	180.44	33.1418	180.44	31.1632	180.44	51.4703	180.44	50.8915	181.34	84.4809	181.34	85.1076	181.24	138.121	181.24	138.343
182.04	10.2453	182.04	9.18768	182.34	16.621	182.34	15.9913	181.44	33.2125	181.44	31.2389	181.44	51.5538	181.44	51.0195	182.34	84.6098	182.34	85.2899	182.24	138.291	182.24	138.529
183.04	10.2755	183.04	9.20907	183.34	16.6863	183.34	16.0323	182.44	33.2841	182.44	31.3143	182.44	51.6418	182.44	51.1471	183.34	84.7637	183.34	85.4713	183.24	138.468	183.24	138.714
184.04	10.3059	184.04	9.23042	184.34	16.7198	184.34	16.0732	183.44	33.3695	183.44	31.3897	183.44	51.7402	183.44	51.2743	184.34	84.8801	184.34	85.6517	184.24	138.634	184.24	138.896
185.04	10.3231	185.04	9.25173	185.34	16.7486	185.34	16.114	184.44	33.4329	184.44	31.4648	184.44	51.8215	184.44	51.401	185.34	84.9987	185.34	85.8311	185.24	138.79	185.24	139.078
186.04	10.3505	186.04	9.273	186.34	16.7662	186.34	16.1548	185.44	33.5012	185.44	31.5397	185.44	51.902	185.44	51.5273	186.34	85.1131	186.34	86.0096	186.24	138.93	186.24	139.257
187.04	10.3557	187.04	9.29424	187.34	16.7712	187.34	16.1955	186.44	33.5653	186.44	31.6145	186.44	51.9637	186.44	51.6532	187.34	85.2222	187.34	86.1872	187.24	139.054	187.24	139.435
188.04	10.3732	188.04	9.31544	188.34	16.809	188.34	16.2361	187.44	33.6223	187.44	31.6891	187.44	52.0343	187.44	51.7786	188.34	85.3372	188.34	86.3639	188.24	139.21	188.24	139.612
189.04	10.3965	189.04	9.3366	189.34	16.8476	189.34	16.2766	188.44	33.691	188.44	31.7634	188.44	52.1207	188.44	51.9036	189.34	85.4848	189.34	86.5396	189.24	139.367	189.24	139.786
190.04	10.4424	190.04	9.35773	190.34	16.8969	190.34	16.317	189.44	33.771	189.44	31.8376	189.44	52.2203	189.44	52.0282	190.34	85.6259	190.34	86.7145	190.24	139.544	190.24	139.96
191.04	10.4599	191.04	9.37881	191.34	16.9478	191.34	16.3574	190.44	33.8508	190.44	31.9117	190.44	52.3297	190.44	52.1524	191.34	85.7572	191.34	86.8884	191.24	139.708	191.24	140.131
192.04	10.5046	192.04	9.39986	192.34	17.0207	192.34	16.3976	191.44	33.9115	191.44	31.9855	191.44	52.4181	191.44	52.2762	192.34	85.9114	192.34	87.0614	192.24	139.891	192.24	140.302
193.04	10.5486	193.04	9.42088	193.34	17.0505	193.34	16.4378	192.44	33.9984	192.44	32.0592	192.44	52.5392	192.44	52.3995	193.34	86.0362	193.34	87.2335	193.24	140.05	193.24	140.47
194.04	10.5861	194.04	9.44185	194.34	17.096	194.34	16.4779	193.44	34.0621	193.44	32.1327	193.44	52.6372	193.44	52.5225	194.34	86.1766	194.34	87.4047	194.24	140.198	194.24	140.638
195.04	10.6214	195.04	9.46279	195.34	17.1463	195.34	16.518	194.44	34.1309	194.44	32.206	194.44	52.7289	194.44	52.645	195.34	86.3137	195.34	87.575	195.24	140.365	195.24	140.803
196.04	10.6693	196.04	9.4837	196.34	17.1793	196.34	16.5579	195.44	34.191	195.44	32.2791	195.44	52.8348	195.44	52.7671	196.34	86.4361	196.34	87.7444	196.24	140.519	196.24	140.967
197.04	10.6882	197.04	9.50456	197.34	17.2116	197.34	16.5978	196.44	34.2496	196.44	32.352	196.44	52.9391	196.44	52.8888	197.34	86.5651	197.34	87.913	197.24	140.686	197.24	141.13
198.04	10.7177	198.04	9.52539	198.34	17.2444	198.34	16.6376	197.44	34.3315	197.44	32.4248	197.44	53.0359	197.44	53.01	198.34	86.6793	198.34	88.0806	198.24	140.834	198.24	141.292
199.04	10.7379	199.04	9.54618	199.34	17.2804	199.34	16.6773	198.44	34.395	198.44	32.4974	198.44	53.1141	198.44	53.1309	199.34	86.8055	199.34	88.2474	199.24	140.989	199.24	141.452
200.04	10.756	200.04	9.56694	200.34	17.3133	200.34	16.717	199.44	34.4805	199.44	32.5698	199.44	53.2106	199.44	53.2514	200.34	86.9181	200.34	88.4133	200.24	141.105	200.24	141.61
201.04	10.7787	201.04	9.58766	201.34	17.3492	201.34	16.7565	200.44	34.5458	200.44	32.642	200.44	53.2942	200.44	53.3714	201.34	87.0782	201.34	88.5784	201.24	141.241	201.24	141.767
202.04	10.8134	202.04	9.60834	202.34	17.3821	202.34	16.796	201.44	34.6227	201.44	32.7141	201.44	53.3906	201.44	53.4911	202.34	87.2013	202.34	88.7426	202.24	141.367	202.24	141.923
203.04	10.8419	203.04	9.62899	203.34	17.4114	203.34	16.8354	202.44	34.6847	202.44	32.7859	202.44	53.4723	202.44	53.6103	203.34	87.3204	203.34	88.9059	203.24	141.495	203.24	142.077
204.04	10.8584	204.04	9.6496	204.34	17.4385	204.34	16.8747	203.44	34.7415	203.44	32.8576	203.44	53.5605	203.44	53.7291	204.34	87.4485	204.34	89.0684	204.24	141.63	204.24	142.23
205.04	10.8865	205.04	9.67017	205.34	17.4496	205.34	16.9139	204.44	34.8007	204.44	32.9292	204.44	53.6469	204.44	53.8476	205.34	87.5497	205.34	89.23	205.24	141.769	205.24	142.381
206.04	10.9157	206.04	9.69071	206.34	17.4807	206.34	16.9531	205.44	34.8691	205.44	33.0005	205.44	53.7388	205.44	53.9656	206.34	87.6511	206.34	89.3908	206.24	141.936	206.24	142.532
207.04	10.9618	207.04	9.71121	207.34	17.5118	207.34	16.9922	206.44	34.9327	206.44	33.0717	206.44	53.8492	206.44	54.0833	207.34	87.7704	207.34	89.5507	207.24	142.089	207.24	142.681
208.04	10.9833	208.04	9.73168	208.34	17.5316	208.34	17.0312	207.44	35.0017	207.44	33.1427	207.44	53.9415	207.44	54.2005	208.34	87.8814	208.34	89.7098	208.24	142.246	208.24	142.828
209.04	11.015	209.04	9.75211	209.34	17.5697	209.34	17.0701	208.44	35.0522	208.44	33.2135	208.44	54.0195	208.44	54.3174	209.34	88.0082	209.34	89.8681	209.24	142.409	209.24	142.974
210.04	11.041	210.04	9.7725	210.34	17.5995	210.34	17.109	209.44	35.1208	209.44	33.2842	209.44	54.1306	209.44	54.4338	210.34	88.1297	210.34	90.0256	210.24	142.579	210.24	143.119
211.04	11.0804	211.04	9.79286	211.34	17.6322	211.34	17.1478	210.44	35.193	210.44	33.3546	210.44	54.214	210.44	54.5499	211.34	88.2601	211.34	90.1822	211.24	142.753	211.24	143.263
212.04	11.1094	212.04	9.81318	212.34	17.6602	212.34	17.1865	211.44	35.2711	211.44	33.4249	211.44	54.3118	211.44	54.6655	212.34	88.3667	212.34	90.338	212.24	142.893	212.24	143.405
213.04	11.14	213.04	9.83346	213.34	17.7071	213.34	17.2251	212.44	35.3313	212.44	33.4951	212.44	54.3656	212.44	54.7808	213.34	88.5032	213.34	90.493	213.24	143.054	213.24	143.546
214.04	11.1662	214.04	9.85372	214.34	17.7409	214.34	17.2636	213.44	35.4199	213.44	33.565	213.44	54.4637	213.44	54.8957	214.34	88.6072	214.34	90.6472	214.24	143.189	214.24	143.686
215.04	11.2083	215.04	9.87393	215.34	17.7831	215.34	17.3021	214.44	35.4934	214.44	33.6348	214.44	54.5508	214.44	55.0102	215.34	88.7281	215.34	90.8006	215.24	143.338	215.24	143.825
216.04	11.2128	216.04	9.89411	216.34	17.8213	216.34	17.3405	215.44	35.5621	215.44	33.7044	215.44	54.6353	215.44	55.1243	216.34	88.8495	216.34	90.9532	216.24	143.487	216.24	143.962
217.04	11.2416	217.04	9.91425	217.34	17.8876	217.34	17.3788	216.44	35.6259	216.44	33.7739	216.44	54.7125	216.44	55.2381	217.34	88.983	217.34	91.105	217.24	143.66	217.24	144.098
218.04	11.2587	218.04	9.93436	218.34	17.9194	218.34	17.4171	217.44	35.7008	217.44	33.8432	217.44	54.8297	217.44	55.3514	218.34	89.1047	218.34	91.256	218.24	143.816	218.24	144.233
219.04	11.2821	219.04	9.95443	219.34	17.9525	219.34	17.4552	218.44	35.7516	218.44	33.9123	218.44	54.9265	218.44	55.4644	219.34	89.2174	219.34	91.4062	219.24	143.958	219.24	144.367
220.04	11.299	220.04	9.97447	220.34	17.9884	220.34	17.4933	219.44	35.8105	219.44	33.9812	219.44	55.0094	219.44	55.577	220.34	89.3447	220.34	91.5556	220.24	144.088	220.24	144.499
221.04	11.3314	221.04	9.99447	221.34	18.0277	221.34	17.5313	220.44	35.8691	220.44	34.05	220.44	55.0996	220.44	55.6892	221.34	89.4826	221.34	91.7043	221.24	144.212	221.24	144.631
222.04	11.3853	222.04	10.0144	222.34	18.047	222.34	17.5692	221.44	35.9396	221.44	34.1186	221.44	55.2141	221.44	55.801	222.34	89.603	222.34	91.8521	222.24	144.356	222.24	144.761
223.04	11.4336	223.04	10.0344	223.34	18.0744	223.34	17.6071	222.44	35.9998	222.44	34.187	222.44	55.3149	222.44	55.9124	223.34	89.7593	223.34	91.9992	223.24	144.509	223.24	144.89
224.04	11.4794	224.04	10.0543	224.34	18.1264	224.34	17.6449	223.44	36.0851	223.44	34.2553	223.44	55.425	223.44	56.0235	224.34	89.8753	224.34	92.1456	224.24	144.656	224.24	145.018
225.04	11.4969	225.04	10.0741	225.34	18.1483	225.34	17.6826	224.44	36.1484	224.44	34.3234	224.44	55.5083	224.44	56.1342	225.34	89.984	225.34	92.2911	225.24	144.762	225.24	145.145
226.04	11.5029	226.04	10.094	226.34	18.1858	226.34	17.7202	225.44	36.2203	225.44	34.3913	225.44	55.5785	225.44	56.2445	226.34	90.0833	226.34	92.4359	226.24	144.877	226.24	145.27
227.04	11.5127	227.04	10.1137	227.34	18.2197	227.34	17.7578	226.44	36.2699	226.44	34.4591	226.44	55.6653	226.44	56.3545	227.34	90.1842	227.34	92.58	227.24	144.972	227.24	145.395
228.04	11.5268	228.04	10.1335	228.34	18.2764	228.34	17.7953	227.44	36.3121	227.44	34.5267	227.44	55.7285	227.44	56.464	228.34	90.3113	228.34	92.7233	228.24	145.104	228.24	145.518
229.04	11.5523	229.04	10.1532	229.34	18.3493	229.34	17.8327	228.44	36.384	228.44	34.5941	228.44	55.8267	228.44	56.5733	229.34	90.4248	229.34	92.8659	229.24	145.228	229.24	145.641
230.04	11.5758	230.04	10.1729	230.34	18.3985	230.34	17.87	229.44	36.4426	229.44	34.6614	229.44	55.9297	229.44	56.6821	230.34	90.5705	230.34	93.0077	230.24	145.388	230.24	145.762
231.04	11.5991	231.04	10.1926	231.34	18.4494	231.34	17.9073	230.44	36.5226	230.44	34.7285	230.44	56.0359	230.44	56.7906	231.34	90.6917	231.34	93.1487	231.24	145.533	231.24	145.882
232.04	11.623	232.04	10.2122	232.34	18.474	232.34	17.9445	231.44	36.5753	231.44	34.7954	231.44	56.1469	231.44	56.8987	232.34	90.7944	232.34	93.2891	232.24	145.659	232.24	146.001
233.04	11.6582	233.04	10.2318	233.34	18.5199	233.34	17.9816	232.44	36.6239	232.44	34.8622	232.44	56.1992	232.44	57.0064	233.34	90.9127	233.34	93.4287	233.24	145.8	233.24	146.119
234.04	11.7082	234.04	10.2513	234.34	18.5591	234.34	18.0186	233.44	36.7024	233.44	34.9288	233.44	56.297	233.44	57.1138	234.34	91.0484	234.34	93.5675	234.24	145.939	234.24	146.236
235.04	11.7555	235.04	10.2708	235.34	18.5573	235.34	18.0556	234.44	36.7629	234.44	34.9952	234.44	56.3773	234.44	57.2208	235.34	91.1464	235.34	93.7057	235.24	146.065	235.24	146.352
236.04	11.7835	236.04	10.2903	236.34	18.5748	236.34	18.0925	235.44	36.8038	235.44	35.0615	235.44	56.4492	235.44	57.3275	236.34	91.2468	236.34	93.8431	236.24	146.197	236.24	146.467
237.04	11.8125	237.04	10.3098	237.34	18.5748	237.34	18.1293	236.44	36.8606	236.44	35.1276	236.44	56.5391	236.44	57.4337	237.34	91.3514	237.34	93.9798	237.24	146.335	237.24	146.581
238.04	11.8431	238.04	10.3292	238.34	18.5673	238.34	18.166	237.44	36.9197	237.44	35.1936	237.44	56.6254	237.44	57.5397	238.34	91.4319	238.34	94.1158	238.24	146.46	238.24	146.693
239.04	11.7383	239.04	10.3486	239.34	18.4156	239.34	18.2027	238.44	36.9723	238.44	35.2594	238.44	56.7106	238.44	57.6453	239.34	91.3539	239.34	94.2511	239.24	146.486	239.24	146.805
240.04	15.2389	240.04	10.3679	240.34	19.4957	240.34	11.2594	239.44	37.308	239.44	35.325	239.44	56.8595	239.44	57.7505	240.34	91.3665	240.34	64.5098	240.24	146.253	240.24	93.2554
241.04	7.83865	241.04	5.7646	241.34	16.4217	241.34	11.2422	240.44	36.1161	240.44	21.3971	240.44	55.7351	240.44	38.7895	241.34	83.7522	241.34	64.4111	241.24	133.842	241.24	93.1128
242.04	11.5736	242.04	5.75579	242.34	17.0403	242.34	11.225	241.44	35.0322	241.44	21.3644	241.44	52.8319	241.44	38.7302	242.34	80.6386	242.34	64.3127	242.24	128.297	242.24	92.9705
243.04	10.9608	243.04	5.74699	243.34	16.518	243.34	11.2078	242.44	33.752	242.44	21.3317	242.44	50.549	242.44	38.671	243.34	77.9435	243.34	64.2143	243.24	123.571	243.24	92.8283
244.04	10.7916	244.04	5.7382	244.34	16.2126	244.34	11.1907	243.44	32.9528	243.44	21.2991	243.44	49.0867	243.44	38.6119	244.34	76.1736	244.34	64.1162	244.24	120.639	244.24	92.6864
245.04	10.7171	245.04	5.72943	245.34	16.0299	245.34	11.1736	244.44	32.4282	244.44	21.2665	244.44	48.1157	244.44	38.5529	245.34	74.9648	245.34	64.0181	245.24	118.543	245.24	92.5447
246.04	10.6385	246.04	5.72067	246.34	15.8396	246.34	11.1565	245.44	32.0786	245.44	21.234	245.44	47.4919	245.44	38.4939	246.34	74.0234	246.34	63.9203	246.24	116.938	246.24	92.4032
247.04	10.4666	247.04	5.71192	247.34	15.6846	247.34	11.1395	246.44	31.8008	246.44	21.2016	246.44	46.9575	246.44	38.4351	247.34	73.2144	247.34	63.8226	247.24	115.618	247.24	92.2619
248.04	10.3883	248.04	5.70319	248.34	15.5125	248.34	11.1224	247.44	31.5472	247.44	21.1692	247.44	46.5132	247.44	38.3763	248.34	72.5279	248.34	63.725	248.24	114.444	248.24	92.1209
249.04	10.2678	249.04	5.69447	249.34	15.3818	249.34	11.1054	248.44	31.2266	248.44	21.1368	248.44	46.1138	248.44	38.3177	249.34	71.9202	249.34	63.6276	249.24	113.434	249.24	91.9801
250.04	10.2042	250.04	5.68577	250.34	15.3026	250.34	11.0884	249.44	30.995	249.44	21.1045	249.44	45.6813	249.44	38.2591	250.34	71.3957	250.34	63.5303	250.24	112.517	250.24	91.8394
251.04	10.19	251.04	5.67707	251.34	15.1798	251.34	11.0715	250.44	30.8583	250.44	21.0722	250.44	45.3759	250.44	38.2006	251.34	70.9338	251.34	63.4331	251.24	111.71	251.24	91.699
252.04	10.1896	252.04	5.66839	252.34	15.0987	252.34	11.0546	251.44	30.6797	251.44	21.04	251.44	45.1078	251.44	38.1422	252.34	70.4636	252.34	63.3362	252.24	110.856	252.24	91.5588
253.04	10.1541	253.04	5.65973	253.34	15.0024	253.34	11.0377	252.44	30.5293	252.44	21.0078	252.44	44.8199	252.44	38.0839	253.34	70.0178	253.34	63.2393	253.24	110.066	253.24	91.4189
254.04	10.1054	254.04	5.65108	254.34	14.912	254.34	11.0208	253.44	30.3331	253.44	20.9757	253.44	44.5406	253.44	38.0256	254.34	69.5333	254.34	63.1427	254.24	109.359	254.24	91.2791
255.04	10.0487	255.04	5.64244	255.34	14.8164	255.34	11.0039	254.44	30.1438	254.44	20.9436	254.44	44.2614	254.44	37.9675	255.34	69.0559	255.34	63.0461	255.24	108.629	255.24	91.1395
256.04	9.99153	256.04	5.63381	256.34	14.734	256.34	10.9871	255.44	29.9801	255.44	20.9116	255.44	43.9688	255.44	37.9095	256.34	68.6494	256.34	62.9497	256.24	107.883	256.24	91.0002
257.04	9.97498	257.04	5.6252	257.34	14.6796	257.34	10.9703	256.44	29.8414	256.44	20.8797	256.44	43.7317	256.44	37.8515	257.34	68.2946	257.34	62.8535	257.24	107.23	257.24	90.8611
258.04	9.95188	258.04	5.6166	258.34	14.6147	258.34	10.9535	257.44	29.6895	257.44	20.8477	257.44	43.5051	257.44	37.7936	258.34	67.8797	258.34	62.7574	258.24	106.608	258.24	90.7222
259.04	9.9209	259.04	5.60801	259.34	14.5333	259.34	10.9368	258.44	29.5309	258.44	20.8159	258.44	43.2876	258.44	37.7359	259.34	67.4733	259.34	62.6615	259.24	105.911	259.24	90.5835
260.04	9.88135	260.04	5.59944	260.34	14.4364	260.34	10.9201	259.44	29.4102	259.44	20.784	259.44	43.0472	259.44	37.6782	260.34	67.0398	260.34	62.5657	260.24	105.285	260.24	90.445
261.04	9.81665	261.04	5.59088	261.34	14.3375	261.34	10.9034	260.44	29.2828	260.44	20.7523	260.44	42.8121	260.44	37.6206	261.34	66.6535	261.34	62.47	261.24	104.587	261.24	90.3067
262.04	9.7676	262.04	5.58233	262.34	14.2276	262.34	10.8867	261.44	29.0931	261.44	20.7205	261.44	42.5701	261.44	37.563	262.34	66.295	262.34	62.3745	262.24	103.952	262.24	90.1686
263.04	9.73276	263.04	5.57379	263.34	14.1591	263.34	10.8701	262.44	28.9218	262.44	20.6889	262.44	42.3301	262.44	37.5056	263.34	65.8733	263.34	62.2791	263.24	103.328	263.24	90.0308
264.04	9.66585	264.04	5.56527	264.34	14.0671	264.34	10.8535	263.44	28.7697	263.44	20.6572	263.44	42.0964	263.44	37.4483	264.34	65.594	264.34	62.1839	264.24	102.76	264.24	89.8932
265.04	9.63843	265.04	5.55676	265.34	14.0173	265.34	10.8369	264.44	28.6227	264.44	20.6256	264.44	41.9067	264.44	37.391	265.34	65.2465	265.34	62.0889	265.24	102.207	265.24	89.7557
266.04	9.59536	266.04	5.54827	266.34	13.9738	266.34	10.8203	265.44	28.5129	265.44	20.5941	265.44	41.7384	265.44	37.3339	266.34	64.8141	266.34	61.9939	266.24	101.665	266.24	89.6185
267.04	9.5523	267.04	5.53979	267.34	13.9079	267.34	10.8038	266.44	28.3807	266.44	20.5626	266.44	41.5245	266.44	37.2768	267.34	64.5002	267.34	61.8992	267.24	101.091	267.24	89.4815
268.04	9.52209	268.04	5.53132	268.34	13.8151	268.34	10.7872	267.44	28.2599	267.44	20.5312	267.44	41.2794	267.44	37.2198	268.34	64.1715	268.34	61.8045	268.24	100.531	268.24	89.3447
269.04	9.49519	269.04	5.52286	269.34	13.7348	269.34	10.7707	268.44	28.1012	268.44	20.4998	268.44	41.0782	268.44	37.1629	269.34	63.8318	269.34	61.71	269.24	99.9718	269.24	89.2081
270.04	9.4656	270.04	5.51442	270.34	13.647	270.34	10.7543	269.44	27.9607	269.44	20.4685	269.44	40.8938	269.44	37.1061	270.34	63.4822	270.34	61.6157	270.24	99.4118	270.24	89.0717
271.04	9.41853	271.04	5.50599	271.34	13.5931	271.34	10.7378	270.44	27.8398	270.44	20.4372	270.44	40.6633	270.44	37.0494	271.34	63.1376	271.34	61.5215	271.24	98.8424	271.24	88.9355
272.04	9.38416	272.04	5.49757	272.34	13.543	272.34	10.7214	271.44	27.734	271.44	20.4059	271.44	40.4313	271.44	36.9927	272.34	62.8146	272.34	61.4274	272.24	98.38	272.24	88.7996
273.04	9.35312	273.04	5.48916	273.34	13.4941	273.34	10.705	272.44	27.6129	272.44	20.3747	272.44	40.2024	272.44	36.9362	273.34	62.5239	273.34	61.3335	273.24	97.8216	273.24	88.6638
274.04	9.31812	274.04	5.48077	274.34	13.4342	274.34	10.6887	273.44	27.4625	273.44	20.3436	273.44	40.0133	273.44	36.8797	274.34	62.2222	274.34	61.2398	274.24	97.2982	274.24	88.5283
275.04	9.30794	275.04	5.47239	275.34	13.377	275.34	10.6723	274.44	27.3496	274.44	20.3125	274.44	39.8512	274.44	36.8233	275.34	61.9313	275.34	61.1461	275.24	96.8666	275.24	88.3929
276.04	9.28623	276.04	5.46403	276.34	13.3103	276.34	10.656	275.44	27.2386	275.44	20.2814	275.44	39.6879	275.44	36.767	276.34	61.6341	276.34	61.0526	276.24	96.3851	276.24	88.2578
277.04	9.26597	277.04	5.45567	277.34	13.2561	277.34	10.6397	276.44	27.1125	276.44	20.2504	276.44	39.472	276.44	36.7108	277.34	61.353	277.34	60.9593	277.24	95.8423	277.24	88.1228
278.04	9.25012	278.04	5.44733	278.34	13.2065	278.34	10.6234	277.44	27.0133	277.44	20.2195	277.44	39.2813	277.44	36.6547	278.34	61.0513	278.34	60.8661	278.24	95.3541	278.24	87.9881
279.04	9.21951	279.04	5.439	279.34	13.1525	279.34	10.6072	278.44	26.8922	278.44	20.1885	278.44	39.1012	278.44	36.5986	279.34	60.7918	279.34	60.7731	279.24	94.9196	279.24	87.8536
280.04	9.17903	280.04	5.43069	280.34	13.1065	280.34	10.591	279.44	26.7891	279.44	20.1577	279.44	38.9376	279.44	36.5427	280.34	60.5026	280.34	60.6801	280.24	94.4403	280.24	87.7193
281.04	9.15347	281.04	5.42239	281.34	13.0441	281.34	10.5748	280.44	26.6731	280.44	20.1269	280.44	38.7601	280.44	36.4868	281.34	60.211	281.34	60.5874	281.24	93.9606	281.24	87.5852
282.04	9.1085	282.04	5.4141	282.34	12.9498	282.34	10.5586	281.44	26.5605	281.44	20.0961	281.44	38.5765	281.44	36.431	282.34	59.932	282.34	60.4948	282.24	93.5534	282.24	87.4513
283.04	9.04961	283.04	5.40582	283.34	12.8452	283.34	10.5425	282.44	26.441	282.44	20.0654	282.44	38.3574	282.44	36.3753	283.34	59.6282	283.34	60.4023	283.24	93.0746	283.24	87.3176
284.04	9.01458	284.04	5.39755	284.34	12.7628	284.34	10.5264	283.44	26.3317	283.44	20.0347	283.44	38.1615	283.44	36.3197	284.34	59.3239	284.34	60.3099	284.24	92.6012	284.24	87.1841
285.04	8.99167	285.04	5.3893	285.34	12.684	285.34	10.5103	284.44	26.2321	284.44	20.0041	284.44	38	284.44	36.2642	285.34	59.0391	285.34	60.2177	285.24	92.2233	285.24	87.0508
286.04	8.95789	286.04	5.38106	286.34	12.6139	286.34	10.4942	285.44	26.1305	285.44	19.9735	285.44	37.8528	285.44	36.2088	286.34	58.7957	286.34	60.1257	286.24	91.7904	286.24	86.9177
287.04	8.92148	287.04	5.37284	287.34	12.5445	287.34	10.4782	286.44	26.0032	286.44	19.9429	286.44	37.6632	286.44	36.1534	287.34	58.507	287.34	60.0337	287.24	91.3996	287.24	86.7848
288.04	8.88347	288.04	5.36462	288.34	12.5034	288.34	10.4621	287.44	25.8906	287.44	19.9124	287.44	37.4851	287.44	36.0981	288.34	58.2066	288.34	59.942	288.24	90.9809	288.24	86.6521
289.04	8.86099	289.04	5.35642	289.34	12.4464	289.34	10.4462	288.44	25.7793	288.44	19.882	288.44	37.3235	288.44	36.0429	289.34	57.9435	289.34	59.8503	289.24	90.581	289.24	86.5197
290.04	8.83091	290.04	5.34823	290.34	12.4041	290.34	10.4302	289.44	25.6879	289.44	19.8516	289.44	37.1715	289.44	35.9878	290.34	57.6922	290.34	59.7588	290.24	90.199	290.24	86.3874
291.04	8.80322	291.04	5.34005	291.34	12.3619	291.34	10.4142	290.44	25.5962	290.44	19.8213	290.44	37.0079	290.44	35.9328	291.34	57.4785	291.34	59.6674	291.24	89.8158	291.24	86.2553
292.04	8.77769	292.04	5.33189	292.34	12.2962	292.34	10.3983	291.44	25.5161	291.44	19.791	291.44	36.8575	291.44	35.8779	292.34	57.2328	292.34	59.5762	292.24	89.3943	292.24	86.1235
293.04	8.73413	293.04	5.32374	293.34	12.2072	293.34	10.3824	292.44	25.4117	292.44	19.7607	292.44	36.6698	292.44	35.823	293.34	56.9819	293.34	59.4851	293.24	89.011	293.24	85.9918
294.04	8.70147	294.04	5.3156	294.34	12.1179	294.34	10.3665	293.44	25.2808	293.44	19.7305	293.44	36.5176	293.44	35.7683	294.34	56.7067	294.34	59.3942	294.24	88.6249	294.24	85.8603
295.04	8.64761	295.04	5.30747	295.34	12.0649	295.34	10.3507	294.44	25.163	294.44	19.7003	294.44	36.3802	294.44	35.7136	295.34	56.4674	295.34	59.3034	295.24	88.1954	295.24	85.7291
296.04	8.60083	296.04	5.29936	296.34	11.9906	296.34	10.3349	295.44	25.0441	295.44	19.6702	295.44	36.2238	295.44	35.659	296.34	56.1989	296.34	59.2127	296.24	87.7974	296.24	85.598
297.04	8.55757	297.04	5.29126	297.34	11.9291	297.34	10.3191	296.44	24.9144	296.44	19.6401	296.44	36.0522	296.44	35.6045	297.34	55.9363	297.34	59.1222	297.24	87.4635	297.24	85.4671
298.04	8.526	298.04	5.28317	298.34	11.8835	298.34	10.3033	297.44	24.8235	297.44	19.6101	297.44	35.8837	297.44	35.55	298.34	55.7122	298.34	59.0318	298.24	87.1055	298.24	85.3365
299.04	8.50229	299.04	5.27509	299.34	11.8366	299.34	10.2875	298.44	24.7219	298.44	19.5801	298.44	35.7402	298.44	35.4957	299.34	55.4726	299.34	58.9416	299.24	86.7601	299.24	85.206
300.04	8.49607	300.04	5.26703	300.34	11.7852	300.34	10.2718	299.44	24.6042	299.44	19.5502	299.44	35.5828	299.44	35.4414	300.34	55.2315	300.34	58.8515	300.24	86.4338	300.24	85.0757
301.04	8.48362	301.04	5.25897	301.34	11.7512	301.34	10.2561	300.44	24.5211	300.44	19.5203	300.44	35.4247	300.44	35.3872	301.34	55.0213	301.34	58.7615	301.24	86.063	301.24	84.9457
302.04	8.47664	302.04	5.25093	302.34	11.712	302.34	10.2404	301.44	24.4392	301.44	19.4905	301.44	35.2876	301.44	35.3331	302.34	54.8316	302.34	58.6716	302.24	85.7368	302.24	84.8158
303.04	8.43088	303.04	5.24291	303.34	11.6562	303.34	10.2248	302.44	24.3645	302.44	19.4607	302.44	35.1516	302.44	35.2791	303.34	54.5946	303.34	58.5819	303.24	85.4217	303.24	84.6861
304.04	8.38584	304.04	5.23489	304.34	11.5782	304.34	10.2091	303.44	24.2813	303.44	19.4309	303.44	35.0199	303.44	35.2252	304.34	54.3642	304.34	58.4924	304.24	85.0616	304.24	84.5567
305.04	8.36194	305.04	5.22689	305.34	11.5122	305.34	10.1935	304.44	24.2106	304.44	19.4012	304.44	34.8938	304.44	35.1713	305.34	54.1221	305.34	58.403	305.24	84.7399	305.24	84.4274
306.04	8.34988	306.04	5.2189	306.34	11.4528	306.34	10.1779	305.44	24.1473	305.44	19.3715	305.44	34.7781	305.44	35.1175	306.34	53.929	306.34	58.3137	306.24	84.4666	306.24	84.2983
307.04	8.32805	307.04	5.21092	307.34	11.3958	307.34	10.1624	306.44	24.0277	306.44	19.3419	306.44	34.686	306.44	35.0639	307.34	53.7244	307.34	58.2245	307.24	84.1347	307.24	84.1694
308.04	8.28745	308.04	5.20295	308.34	11.3294	308.34	10.1469	307.44	23.9098	307.44	19.3124	307.44	34.5504	307.44	35.0102	308.34	53.5553	308.34	58.1355	308.24	83.8014	308.24	84.0407
309.04	8.23657	309.04	5.195	309.34	11.2648	309.34	10.1313	308.44	23.8215	308.44	19.2828	308.44	34.4133	308.44	34.9567	309.34	53.3633	309.34	58.0466	309.24	83.4934	309.24	83.9123
310.04	8.20737	310.04	5.18705	310.34	11.2251	310.34	10.1158	309.44	23.7504	309.44	19.2533	309.44	34.2891	309.44	34.9033	310.34	53.1733	310.34	57.9579	310.24	83.1905	310.24	83.784
311.04	8.15469	311.04	5.17912	311.34	11.1652	311.34	10.1004	310.44	23.6633	310.44	19.2239	310.44	34.1504	310.44	34.8499	311.34	52.945	311.34	57.8693	311.24	82.8942	311.24	83.6559
312.04	8.11167	312.04	5.17121	312.34	11.1179	312.34	10.0849	311.44	23.5687	311.44	19.1945	311.44	33.9996	311.44	34.7966	312.34	52.7461	312.34	57.7808	312.24	82.5647	312.24	83.528
313.04	8.08076	313.04	5.1633	313.34	11.0764	313.34	10.0695	312.44	23.4637	312.44	19.1652	312.44	33.8347	312.44	34.7434	313.34	52.5538	313.34	57.6925	313.24	82.2341	313.24	83.4003
314.04	8.05486	314.04	5.15541	314.34	11.0424	314.34	10.0541	313.44	23.3599	313.44	19.1359	313.44	33.6832	313.44	34.6903	314.34	52.3546	314.34	57.6043	314.24	81.9442	314.24	83.2728
315.04	8.0334	315.04	5.14752	315.34	11.014	315.34	10.0388	314.44	23.2988	314.44	19.1066	314.44	33.562	314.44	34.6373	315.34	52.1632	315.34	57.5162	315.24	81.6655	315.24	83.1455
316.04	8.03037	316.04	5.13965	316.34	10.9666	316.34	10.0234	315.44	23.2404	315.44	19.0774	315.44	33.4408	315.44	34.5843	316.34	51.9589	316.34	57.4283	316.24	81.3941	316.24	83.0184
317.04	8.01133	317.04	5.1318	317.34	10.9253	317.34	10.0081	316.44	23.1617	316.44	19.0482	316.44	33.2957	316.44	34.5315	317.34	51.795	317.34	57.3405	317.24	81.1336	317.24	82.8914
318.04	7.9979	318.04	5.12395	318.34	10.8858	318.34	9.99279	317.44	23.0996	317.44	19.0191	317.44	33.1816	317.44	34.4787	318.34	51.6152	318.34	57.2528	318.24	80.8634	318.24	82.7647
319.04	7.96133	319.04	5.11612	319.34	10.8634	319.34	9.97751	318.44	23.0313	318.44	18.99	318.44	33.0636	318.44	34.426	319.34	51.424	319.34	57.1653	319.24	80.6009	319.24	82.6382
320.04	7.95125	320.04	5.1083	320.34	10.8431	320.34	9.96226	319.44	22.9606	319.44	18.961	319.44	32.9622	319.44	34.3733	320.34	51.2452	320.34	57.0779	320.24	80.332	320.24	82.5118
321.04	7.94102	321.04	5.10049	321.34	10.83	321.34	9.94702	320.44	22.9016	320.44	18.932	320.44	32.8723	320.44	34.3208	321.34	51.0548	321.34	56.9906	321.24	80.0794	321.24	82.3857
322.04	7.92122	322.04	5.09269	322.34	10.8123	322.34	9.93182	321.44	22.8398	321.44	18.9031	321.44	32.7695	321.44	34.2683	322.34	50.8847	322.34	56.9035	322.24	79.8404	322.24	82.2597
323.04	7.91187	323.04	5.0849	323.34	10.7828	323.34	9.91663	322.44	22.7711	322.44	18.8742	322.44	32.6434	322.44	34.2159	323.34	50.6949	323.34	56.8165	323.24	79.599	323.24	82.134
324.04	7.89609	324.04	5.07713	324.34	10.7435	324.34	9.90147	323.44	22.6992	323.44	18.8453	323.44	32.5406	323.44	34.1636	324.34	50.5359	324.34	56.7296	324.24	79.3118	324.24	82.0084
325.04	7.86414	325.04	5.06937	325.34	10.6775	325.34	9.88633	324.44	22.6191	324.44	18.8165	324.44	32.4312	324.44	34.1114	325.34	50.3662	325.34	56.6429	325.24	79.0323	325.24	81.883
326.04	7.83945	326.04	5.06162	326.34	10.6182	326.34	9.87122	325.44	22.5227	325.44	18.7878	325.44	32.3149	325.44	34.0592	326.34	50.2067	326.34	56.5563	326.24	78.7349	326.24	81.7578
327.04	7.83228	327.04	5.05388	327.34	10.5728	327.34	9.85613	326.44	22.4442	326.44	18.759	326.44	32.1847	326.44	34.0072	327.34	50.0372	327.34	56.4698	327.24	78.4785	327.24	81.6329
328.04	7.82175	328.04	5.04615	328.34	10.5443	328.34	9.84106	327.44	22.3729	327.44	18.7303	327.44	32.0737	327.44	33.9552	328.34	49.8634	328.34	56.3835	328.24	78.2476	328.24	81.508
329.04	7.80649	329.04	5.03844	329.34	10.4959	329.34	9.82602	328.44	22.302	328.44	18.7017	328.44	31.9622	328.44	33.9032	329.34	49.6941	329.34	56.2973	329.24	77.9937	329.24	81.3834
330.04	7.76936	330.04	5.03073	330.34	10.4542	330.34	9.81099	329.44	22.2253	329.44	18.6731	329.44	31.8542	329.44	33.8514	330.34	49.515	330.34	56.2112	330.24	77.7223	330.24	81.259
331.04	7.73804	331.04	5.02304	331.34	10.4323	331.34	9.79599	330.44	22.1243	330.44	18.6446	330.44	31.7418	330.44	33.7997	331.34	49.3546	331.34	56.1253	331.24	77.4779	331.24	81.1348
332.04	7.7196	332.04	5.01536	332.34	10.386	332.34	9.78102	331.44	22.0786	331.44	18.6161	331.44	31.6305	331.44	33.748	332.34	49.1776	332.34	56.0395	332.24	77.2432	332.24	81.0107
333.04	7.68662	333.04	5.0077	333.34	10.344	333.34	9.76606	332.44	22	332.44	18.5876	332.44	31.5112	332.44	33.6964	333.34	49.0231	333.34	55.9538	333.24	77.021	333.24	80.8869
334.04	7.66379	334.04	5.00004	334.34	10.2953	334.34	9.75113	333.44	21.9133	333.44	18.5592	333.44	31.4033	333.44	33.6449	334.34	48.8643	334.34	55.8683	334.24	76.8084	334.24	80.7632
335.04	7.6521	335.04	4.9924	335.34	10.2633	335.34	9.73623	334.44	21.8301	334.44	18.5308	334.44	31.3121	334.44	33.5934	335.34	48.7212	335.34	55.7829	335.24	76.5807	335.24	80.6398
336.04	7.65037	336.04	4.98476	336.34	10.2144	336.34	9.72134	335.44	21.7876	335.44	18.5025	335.44	31.2203	335.44	33.5421	336.34	48.5807	336.34	55.6976	336.24	76.349	336.24	80.5165
337.04	7.6323	337.04	4.97714	337.34	10.1645	337.34	9.70648	336.44	21.7302	336.44	18.4742	336.44	31.139	336.44	33.4908	337.34	48.4427	337.34	55.6124	337.24	76.1253	337.24	80.3934
338.04	7.60286	338.04	4.96953	338.34	10.1157	338.34	9.69164	337.44	21.6731	337.44	18.446	337.44	31.0488	337.44	33.4396	338.34	48.2942	338.34	55.5274	338.24	75.8967	338.24	80.2705
339.04	7.59878	339.04	4.96194	339.34	10.0822	339.34	9.67682	338.44	21.6129	338.44	18.4178	338.44	30.9313	338.44	33.3885	339.34	48.1628	339.34	55.4425	339.24	75.6516	339.24	80.1477
340.04	7.58345	340.04	4.95435	340.34	10.0617	340.34	9.66203	339.44	21.5508	339.44	18.3896	339.44	30.8462	339.44	33.3374	340.34	48.0444	340.34	55.3577	340.24	75.4127	340.24	80.0252
341.04	7.56292	341.04	4.94678	341.34	10.0224	341.34	9.64726	340.44	21.4805	340.44	18.3615	340.44	30.7684	340.44	33.2865	341.34	47.9154	341.34	55.2731	341.24	75.2006	341.24	79.9029
342.04	7.5638	342.04	4.93921	342.34	10.0001	342.34	9.63251	341.44	21.4116	341.44	18.3334	341.44	30.6781	341.44	33.2356	342.34	47.7704	342.34	55.1886	342.24	75.0189	342.24	79.7807
343.04	7.5477	343.04	4.93166	343.34	9.96469	343.34	9.61778	342.44	21.3594	342.44	18.3054	342.44	30.5996	342.44	33.1848	343.34	47.6054	343.34	55.1042	343.24	74.8444	343.24	79.6587
344.04	7.52473	344.04	4.92412	344.34	9.92778	344.34	9.60308	343.44	21.2809	343.44	18.2774	343.44	30.4719	343.44	33.134	344.34	47.4361	344.34	55.02	344.24	74.6334	344.24	79.537
345.04	7.51052	345.04	4.91659	345.34	9.88456	345.34	9.58839	344.44	21.2239	344.44	18.2495	344.44	30.3727	344.44	33.0834	345.34	47.2933	345.34	54.9359	345.24	74.4278	345.24	79.4154
346.04	7.51365	346.04	4.90908	346.34	9.83541	346.34	9.57374	345.44	21.168	345.44	18.2216	345.44	30.2891	345.44	33.0328	346.34	47.1445	346.34	54.8519	346.24	74.2101	346.24	79.2939
347.04	7.50156	347.04	4.90157	347.34	9.82064	347.34	9.5591	346.44	21.0895	346.44	18.1937	346.44	30.1829	346.44	32.9823	347.34	47.0219	347.34	54.768	347.24	74.027	347.24	79.1727
348.04	7.47922	348.04	4.89408	348.34	9.77645	348.34	9.54448	347.44	21.0408	347.44	18.1659	347.44	30.0914	347.44	32.9319	348.34	46.875	348.34	54.6843	348.24	73.8018	348.24	79.0517
349.04	7.44001	349.04	4.8866	349.34	9.69988	349.34	9.52989	348.44	20.9902	348.44	18.1381	348.44	29.9934	348.44	32.8815	349.34	46.7085	349.34	54.6007	349.24	73.5748	349.24	78.9308
350.04	7.4125	350.04	4.87912	350.34	9.66227	350.34	9.51532	349.44	20.9316	349.44	18.1104	349.44	29.902	349.44	32.8313	350.34	46.5727	350.34	54.5172	350.24	73.4063	350.24	78.8101
351.04	7.38338	351.04	4.87167	351.34	9.65227	351.34	9.50078	350.44	20.8789	350.44	18.0827	350.44	29.8219	350.44	32.7811	351.34	46.4616	351.34	54.4339	351.24	73.2702	351.24	78.6897
352.04	7.35618	352.04	4.86422	352.34	9.60751	352.34	9.48625	351.44	20.8317	351.44	18.055	351.44	29.7418	351.44	32.7309	352.34	46.317	352.34	54.3507	352.24	73.1058	352.24	78.5694
353.04	7.33164	353.04	4.85678	353.34	9.58395	353.34	9.47175	352.44	20.7711	352.44	18.0274	352.44	29.6633	352.44	32.6809	353.34	46.1856	353.34	54.2676	353.24	72.9228	353.24	78.4492
354.04	7.32788	354.04	4.84936	354.34	9.56506	354.34	9.45727	353.44	20.7028	353.44	17.9999	353.44	29.5817	353.44	32.6309	354.34	46.0734	354.34	54.1846	354.24	72.7279	354.24	78.3293
355.04	7.30444	355.04	4.84194	355.34	9.526	355.34	9.44281	354.44	20.652	354.44	17.9724	354.44	29.5016	354.44	32.5811	355.34	45.9526	355.34	54.1018	355.24	72.5404	355.24	78.2096
356.04	7.273	356.04	4.83454	356.34	9.48915	356.34	9.42837	355.44	20.5914	355.44	17.9449	355.44	29.4098	355.44	32.5312	356.34	45.8259	356.34	54.019	356.24	72.3343	356.24	78.09
357.04	7.22102	357.04	4.82715	357.34	9.42888	357.34	9.41396	356.44	20.5211	356.44	17.9174	356.44	29.304	356.44	32.4815	357.34	45.6939	357.34	53.9365	357.24	72.118	357.24	77.9706
358.04	7.19277	358.04	4.81977	358.34	9.38767	358.34	9.39957	357.44	20.4491	357.44	17.8901	357.44	29.2089	357.44	32.4318	358.34	45.5826	358.34	53.854	358.24	71.9503	358.24	77.8514
359.04	7.14275	359.04	4.8124	359.34	9.33882	359.34	9.3852	358.44	20.4003	358.44	17.8627	358.44	29.1388	358.44	32.3823	359.34	45.4471	359.34	53.7717	359.24	71.7857	359.24	77.7324
360.04	7.10986	360.04	4.80504	360.34	9.28656	360.34	9.37085	359.44	20.3335	359.44	17.8354	359.44	29.0507	359.44	32.3328	360.34	45.3116	360.34	53.6895	360.24	71.6146	360.24	77.6135
361.04	7.09077	361.04	4.7977	361.34	9.25493	361.34	9.35652	360.44	20.2598	360.44	17.8081	360.44	28.9489	360.44	32.2833	361.34	45.2128	361.34	53.6074	361.24	71.4139	361.24	77.4949
362.04	7.07593	362.04	4.79036	362.34	9.23181	362.34	9.34222	361.44	20.2043	361.44	17.7809	361.44	28.8984	361.44	32.234	362.34	45.1027	362.34	53.5254	362.24	71.2333	362.24	77.3764
363.04	7.07007	363.04	4.78304	363.34	9.20276	363.34	9.32793	362.44	20.1422	362.44	17.7537	362.44	28.8297	362.44	32.1847	363.34	45.0021	363.34	53.4436	363.24	71.0773	363.24	77.2581
364.04	7.05952	364.04	4.77573	364.34	9.17485	364.34	9.31367	363.44	20.1012	363.44	17.7266	363.44	28.7574	363.44	32.1355	364.34	44.8925	364.34	53.3619	364.24	70.9466	364.24	77.14
365.04	7.0603	365.04	4.76842	365.34	9.15198	365.34	9.29943	364.44	20.0524	364.44	17.6995	364.44	28.6727	364.44	32.0864	365.34	44.7994	365.34	53.2803	365.24	70.7819	365.24	77.0221
366.04	7.04976	366.04	4.76113	366.34	9.13298	366.34	9.28522	365.44	20.0114	365.44	17.6724	365.44	28.6008	365.44	32.0373	366.34	44.6741	366.34	53.1988	366.24	70.6025	366.24	76.9043
367.04	7.03491	367.04	4.75385	367.34	9.10413	367.34	9.27102	366.44	19.9528	366.44	17.6454	366.44	28.5114	366.44	31.9883	367.34	44.5441	367.34	53.1175	367.24	70.4587	367.24	76.7867
368.04	7.02522	368.04	4.74659	368.34	9.06639	368.34	9.25685	367.44	19.9102	367.44	17.6184	367.44	28.4211	367.44	31.9394	368.34	44.4215	368.34	53.0363	368.24	70.3214	368.24	76.6693
369.04	7.00764	369.04	4.73933	369.34	9.03734	369.34	9.24269	368.44	19.8708	368.44	17.5915	368.44	28.3298	368.44	31.8906	369.34	44.3136	369.34	52.9552	369.24	70.1623	369.24	76.5521
370.04	6.99426	370.04	4.73208	370.34	9.00488	370.34	9.22856	369.44	19.8157	369.44	17.5646	369.44	28.25	369.44	31.8418	370.34	44.1964	370.34	52.8743	370.24	69.9834	370.24	76.4351
371.04	6.97241	371.04	4.72485	371.34	8.98242	371.34	9.21446	370.44	19.7534	370.44	17.5377	370.44	28.1797	370.44	31.7931	371.34	44.0939	371.34	52.7934	371.24	69.8213	371.24	76.3182
372.04	6.96773	372.04	4.71763	372.34	8.95354	372.34	9.20037	371.44	19.7106	371.44	17.5109	371.44	28.111	371.44	31.7445	372.34	44.011	372.34	52.7127	372.24	69.6686	372.24	76.2015
373.04	6.9521	373.04	4.71041	373.34	8.93193	373.34	9.1863	372.44	19.6814	372.44	17.4842	372.44	28.0719	372.44	31.696	373.34	43.9124	373.34	52.6321	373.24	69.54	373.24	76.085
374.04	6.95122	374.04	4.70321	374.34	8.91236	374.34	9.17226	373.44	19.6149	373.44	17.4574	373.44	28.0231	373.44	31.6476	374.34	43.7965	374.34	52.5517	374.24	69.4094	374.24	75.9687
375.04	6.93525	375.04	4.69602	375.34	8.89513	375.34	9.15824	374.44	19.562	374.44	17.4307	374.44	27.9722	374.44	31.5992	375.34	43.6683	375.34	52.4713	375.24	69.2529	375.24	75.8526
376.04	6.91187	376.04	4.68884	376.34	8.88599	376.34	9.14423	375.44	19.4918	375.44	17.4041	375.44	27.8805	375.44	31.5509	376.34	43.5759	376.34	52.3911	376.24	69.097	376.24	75.7366
377.04	6.90247	377.04	4.68167	377.34	8.86536	377.34	9.13025	376.44	19.4508	376.44	17.3775	376.44	27.8004	376.44	31.5026	377.34	43.4753	377.34	52.311	377.24	68.9406	377.24	75.6208
378.04	6.8686	378.04	4.67452	378.34	8.8369	378.34	9.1163	377.44	19.4	377.44	17.3509	377.44	27.7168	377.44	31.4545	378.34	43.3474	378.34	52.231	378.24	68.7612	378.24	75.5052
379.04	6.85994	379.04	4.66737	379.34	8.80553	379.34	9.10236	378.44	19.3298	378.44	17.3244	378.44	27.6368	378.44	31.4064	379.34	43.2439	379.34	52.1512	379.24	68.6034	379.24	75.3898
380.04	6.8396	380.04	4.66023	380.34	8.74573	380.34	9.08844	379.44	19.2827	379.44	17.2979	379.44	27.5916	379.44	31.3584	380.34	43.1154	380.34	52.0714	380.24	68.4545	380.24	75.2745
381.04	6.82478	381.04	4.65311	381.34	8.70806	381.34	9.07455	380.44	19.24	380.44	17.2715	380.44	27.5098	380.44	31.3104	381.34	43.0235	381.34	51.9918	381.24	68.3049	381.24	75.1594
382.04	6.80544	382.04	4.646	382.34	8.65702	382.34	9.06067	381.44	19.2145	381.44	17.245	381.44	27.4609	381.44	31.2625	382.34	42.9255	382.34	51.9123	382.24	68.1638	382.24	75.0445
383.04	6.80676	383.04	4.63889	383.34	8.6416	383.34	9.04682	382.44	19.1523	382.44	17.2187	382.44	27.3793	382.44	31.2148	383.34	42.869	383.34	51.833	383.24	68.0385	383.24	74.9298
384.04	6.79617	384.04	4.6318	384.34	8.60874	384.34	9.03299	383.44	19.1112	383.44	17.1924	383.44	27.3301	383.44	31.167	384.34	42.7955	384.34	51.7537	384.24	67.8844	384.24	74.8153
385.04	6.7627	385.04	4.62472	385.34	8.57935	385.34	9.01918	384.44	19.0735	384.44	17.1661	384.44	27.2727	384.44	31.1194	385.34	42.6873	385.34	51.6746	385.24	67.7369	385.24	74.7009
386.04	6.72805	386.04	4.61765	386.34	8.52939	386.34	9.00539	385.44	18.995	385.44	17.1398	385.44	27.1942	385.44	31.0718	386.34	42.6048	386.34	51.5956	386.24	67.6027	386.24	74.5867
387.04	6.72713	387.04	4.61059	387.34	8.52898	387.34	8.99162	386.44	18.9429	386.44	17.1136	386.44	27.1421	386.44	31.0243	387.34	42.5193	387.34	51.5167	387.24	67.4862	387.24	74.4726
388.04	6.7251	388.04	4.60354	388.34	8.50439	388.34	8.97788	387.44	18.9099	387.44	17.0875	387.44	27.1091	387.44	30.9769	388.34	42.433	388.34	51.438	388.24	67.3618	388.24	74.3588
389.04	6.70752	389.04	4.5965	389.34	8.50934	389.34	8.96415	388.44	18.8628	388.44	17.0613	388.44	27.0522	388.44	30.9295	389.34	42.3493	389.34	51.3593	389.24	67.2474	389.24	74.2451
390.04	6.69856	390.04	4.58948	390.34	8.50176	390.34	8.95045	389.44	18.8379	389.44	17.0353	389.44	27.0094	389.44	30.8822	390.34	42.2421	390.34	51.2808	390.24	67.1377	390.24	74.1316
391.04	6.6971	391.04	4.58246	391.34	8.49913	391.34	8.93676	390.44	18.8102	390.44	17.0092	390.44	26.9703	390.44	30.835	391.34	42.1614	391.34	51.2024	391.24	67.0151	391.24	74.0183
392.04	6.68416	392.04	4.57545	392.34	8.49291	392.34	8.9231	391.44	18.7889	391.44	16.9832	391.44	26.9197	391.44	30.7879	392.34	42.0652	392.34	51.1241	392.24	66.9107	392.24	73.9051
393.04	6.65825	393.04	4.56846	393.34	8.46669	393.34	8.90946	392.44	18.7601	392.44	16.9572	392.44	26.8516	392.44	30.7408	393.34	41.9684	393.34	51.046	393.24	66.7645	393.24	73.7921
394.04	6.64243	394.04	4.56147	394.34	8.45217	394.34	8.89584	393.44	18.7108	393.44	16.9313	393.44	26.7612	393.44	30.6938	394.34	41.8754	394.34	50.9679	394.24	66.6315	394.24	73.6793
395.04	6.62066	395.04	4.5545	395.34	8.4087	395.34	8.88224	394.44	18.6711	394.44	16.9054	394.44	26.6809	394.44	30.6469	395.34	41.7799	395.34	50.89	395.24	66.4956	395.24	73.5666
396.04	6.6158	396.04	4.54754	396.34	8.38518	396.34	8.86866	395.44	18.6141	395.44	16.8796	395.44	26.6141	395.44	30.6	396.34	41.6814	396.34	50.8122	396.24	66.3635	396.24	73.4542
397.04	6.60757	397.04	4.54059	397.34	8.35428	397.34	8.8551	396.44	18.5833	396.44	16.8538	396.44	26.5735	396.44	30.5532	397.34	41.5868	397.34	50.7345	397.24	66.2415	397.24	73.3419
398.04	6.59219	398.04	4.53364	398.34	8.32401	398.34	8.84156	397.44	18.5325	397.44	16.828	397.44	26.5211	397.44	30.5065	398.34	41.5026	398.34	50.657	398.24	66.1303	398.24	73.2298
399.04	6.58774	399.04	4.52671	399.34	8.3099	399.34	8.82804	398.44	18.4836	398.44	16.8023	398.44	26.4703	398.44	30.4599	399.34	41.4311	399.34	50.5795	399.24	66.0173	399.24	73.1178
400.04	6.5792	400.04	4.51979	400.34	8.28427	400.34	8.81455	399.44	18.4512	399.44	16.7766	399.44	26.4265	399.44	30.4133	400.34	41.3519	400.34	50.5022	400.24	65.901	400.24	73.006
401.04	6.56443	401.04	4.51288	401.34	8.26071	401.34	8.80107	400.44	18.4082	400.44	16.751	400.44	26.3688	400.44	30.3668	401.34	41.2889	401.34	50.425	401.24	65.7884	401.24	72.8944
402.04	6.55286	402.04	4.50598	402.34	8.22327	402.34	8.78762	401.44	18.3809	401.44	16.7253	401.44	26.3185	401.44	30.3204	402.34	41.2206	402.34	50.3479	402.24	65.6697	402.24	72.783
403.04	6.54426	403.04	4.49909	403.34	8.21013	403.34	8.77418	402.44	18.3383	402.44	16.6998	402.44	26.2596	402.44	30.274	403.34	41.1614	403.34	50.2709	403.24	65.5576	403.24	72.6717
404.04	6.53913	404.04	4.49221	404.34	8.17669	404.34	8.76077	403.44	18.3203	403.44	16.6742	403.44	26.2188	403.44	30.2278	404.34	41.066	404.34	50.1941	404.24	65.4273	404.24	72.5606
405.04	6.51501	405.04	4.48535	405.34	8.15454	405.34	8.74737	404.44	18.2809	404.44	16.6487	404.44	26.1614	404.44	30.1816	405.34	40.964	405.34	50.1173	405.24	65.2936	405.24	72.4496
406.04	6.48589	406.04	4.47849	406.34	8.12062	406.34	8.734	405.44	18.2496	405.44	16.6233	405.44	26.1106	405.44	30.1354	406.34	40.8598	406.34	50.0407	406.24	65.1776	406.24	72.3389
407.04	6.46694	407.04	4.47164	407.34	8.09452	407.34	8.72065	406.44	18.1942	406.44	16.5979	406.44	26.0521	406.44	30.0893	407.34	40.7814	407.34	49.9642	407.24	65.0556	407.24	72.2283
408.04	6.46909	408.04	4.46481	408.34	8.09347	408.34	8.70732	407.44	18.1615	407.44	16.5725	407.44	25.9918	407.44	30.0433	408.34	40.7215	408.34	49.8878	408.24	64.9423	408.24	72.1179
409.04	6.45847	409.04	4.45798	409.34	8.05966	409.34	8.694	408.44	18.139	408.44	16.5472	408.44	25.9579	408.44	29.9974	409.34	40.6544	409.34	49.8115	409.24	64.8183	409.24	72.0076
410.04	6.46372	410.04	4.45117	410.34	8.0455	410.34	8.68071	409.44	18.1079	409.44	16.5219	409.44	25.8903	409.44	29.9515	410.34	40.585	410.34	49.7354	410.24	64.7115	410.24	71.8975
411.04	6.4729	411.04	4.44436	411.34	8.02441	411.34	8.66744	410.44	18.0801	410.44	16.4966	410.44	25.8594	410.44	29.9058	411.34	40.5054	411.34	49.6593	411.24	64.6044	411.24	71.7876
412.04	6.46497	412.04	4.43757	412.34	7.98657	412.34	8.65419	411.44	18.0309	411.44	16.4714	411.44	25.8004	411.44	29.86	412.34	40.4265	412.34	49.5834	412.24	64.4913	412.24	71.6778
413.04	6.45435	413.04	4.43078	413.34	7.95721	413.34	8.64096	412.44	17.9982	412.44	16.4462	412.44	25.7496	412.44	29.8144	413.34	40.3465	413.34	49.5076	413.24	64.395	413.24	71.5683
414.04	6.44348	414.04	4.42401	414.34	7.94122	414.34	8.62775	413.44	17.9526	413.44	16.4211	413.44	25.6925	413.44	29.7688	414.34	40.2737	414.34	49.4319	414.24	64.2872	414.24	71.4589
415.04	6.44856	415.04	4.41724	415.34	7.93303	415.34	8.61456	414.44	17.9117	414.44	16.396	414.44	25.6465	414.44	29.7233	415.34	40.2229	415.34	49.3564	415.24	64.1966	415.24	71.3496
416.04	6.43838	416.04	4.41049	416.34	7.90915	416.34	8.60139	415.44	17.8824	415.44	16.3709	415.44	25.5992	415.44	29.6778	416.34	40.1272	416.34	49.2809	416.24	64.1015	416.24	71.2405
417.04	6.42776	417.04	4.40375	417.34	7.87699	417.34	8.58824	416.44	17.8153	416.44	16.3459	416.44	25.5635	416.44	29.6325	417.34	40.0442	417.34	49.2056	417.24	64.0194	417.24	71.1316
418.04	6.39746	418.04	4.39701	418.34	7.87366	418.34	8.57511	417.44	17.7731	417.44	16.3209	417.44	25.5032	417.44	29.5872	418.34	39.9738	418.34	49.1303	418.24	63.9229	418.24	71.0229
419.04	6.37751	419.04	4.39029	419.34	7.85393	419.34	8.562	418.44	17.7321	418.44	16.2959	418.44	25.4703	418.44	29.5419	419.34	39.9231	419.34	49.0552	419.24	63.8326	419.24	70.9143
420.04	6.35681	420.04	4.38358	420.34	7.82458	420.34	8.54891	419.44	17.7043	419.44	16.271	419.44	25.4313	419.44	29.4968	420.34	39.8645	420.34	48.9802	420.24	63.7432	420.24	70.8059
421.04	6.3407	421.04	4.37688	421.34	7.79816	421.34	8.53584	420.44	17.6633	420.44	16.2461	420.44	25.3856	420.44	29.4517	421.34	39.7787	421.34	48.9053	421.24	63.645	421.24	70.6976
422.04	6.31067	422.04	4.37019	422.34	7.77362	422.34	8.52279	421.44	17.6241	421.44	16.2213	421.44	25.3054	421.44	29.4067	422.34	39.6859	422.34	48.8306	422.24	63.5408	422.24	70.5895
423.04	6.28572	423.04	4.36351	423.34	7.7708	423.34	8.50976	422.44	17.5914	422.44	16.1965	422.44	25.2532	422.44	29.3617	423.34	39.6028	423.34	48.7559	423.24	63.4339	423.24	70.4816
424.04	6.28918	424.04	4.35683	424.34	7.77307	424.34	8.49675	423.44	17.5621	423.44	16.1717	423.44	25.2043	423.44	29.3168	424.34	39.5333	424.34	48.6814	424.24	63.3326	424.24	70.3739
425.04	6.28159	425.04	4.35017	425.34	7.76437	425.34	8.48376	424.44	17.5406	424.44	16.147	424.44	25.15	424.44	29.272	425.34	39.4643	425.34	48.607	425.24	63.2415	425.24	70.2663
426.04	6.26279	426.04	4.34352	426.34	7.73629	426.34	8.47079	425.44	17.5098	425.44	16.1223	425.44	25.1031	425.44	29.2272	426.34	39.3951	426.34	48.5326	426.24	63.1628	426.24	70.1588
427.04	6.26731	427.04	4.33688	427.34	7.71346	427.34	8.45784	426.44	17.4899	426.44	16.0977	426.44	25.0504	426.44	29.1825	427.34	39.3526	427.34	48.4584	427.24	63.079	427.24	70.0516
428.04	6.28528	428.04	4.33025	428.34	7.71155	428.34	8.44491	427.44	17.4703	427.44	16.0731	427.44	25.0098	427.44	29.1379	428.34	39.3101	428.34	48.3844	428.24	62.9827	428.24	69.9445
429.04	6.28704	429.04	4.32363	429.34	7.6659	429.34	8.432	428.44	17.4606	428.44	16.0485	428.44	24.9965	428.44	29.0934	429.34	39.2547	429.34	48.3104	429.24	62.8749	429.24	69.8375
430.04	6.2875	430.04	4.31702	430.34	7.65116	430.34	8.4191	429.44	17.4149	429.44	16.024	429.44	24.9508	429.44	29.0489	430.34	39.2107	430.34	48.2365	430.24	62.7868	430.24	69.7308
431.04	6.29448	431.04	4.31042	431.34	7.63563	431.34	8.40623	430.44	17.3903	430.44	15.9995	430.44	24.9098	430.44	29.0045	431.34	39.1459	431.34	48.1628	431.24	62.7307	431.24	69.6242
432.04	6.27087	432.04	4.30383	432.34	7.60669	432.34	8.39338	431.44	17.3625	431.44	15.975	431.44	24.8805	431.44	28.9602	432.34	39.0747	432.34	48.0892	432.24	62.6338	432.24	69.5177
433.04	6.24172	433.04	4.29725	433.34	7.57566	433.34	8.38055	432.44	17.3102	432.44	15.9506	432.44	24.8201	432.44	28.9159	433.34	39.0144	433.34	48.0156	433.24	62.536	433.24	69.4114
434.04	6.20884	434.04	4.29068	434.34	7.54617	434.34	8.36774	433.44	17.2694	433.44	15.9262	433.44	24.7421	433.44	28.8717	434.34	38.9435	434.34	47.9422	434.24	62.4444	434.24	69.3053
435.04	6.20737	435.04	4.28412	435.34	7.5328	435.34	8.35494	434.44	17.24	434.44	15.9018	434.44	24.6813	434.44	28.8275	435.34	38.8927	435.34	47.8689	435.24	62.37	435.24	69.1994
436.04	6.21396	436.04	4.27757	436.34	7.51583	436.34	8.34217	435.44	17.2469	435.44	15.8775	435.44	24.6469	435.44	28.7835	436.34	38.8248	436.34	47.7957	436.24	62.2753	436.24	69.0936
437.04	6.21223	437.04	4.27103	437.34	7.49797	437.34	8.32942	436.44	17.2301	436.44	15.8533	436.44	24.5977	436.44	28.7395	437.34	38.7646	437.34	47.7227	437.24	62.2053	437.24	68.9879
438.04	6.20981	438.04	4.2645	438.34	7.47738	438.34	8.31668	437.44	17.209	437.44	15.829	437.44	24.5602	437.44	28.6955	438.34	38.6986	438.34	47.6497	438.24	62.0894	438.24	68.8825
439.04	6.21582	439.04	4.25798	439.34	7.47375	439.34	8.30397	438.44	17.163	438.44	15.8048	438.44	24.5127	438.44	28.6516	439.34	38.6539	439.34	47.5769	439.24	62.0094	439.24	68.7772
440.04	6.20652	440.04	4.25147	440.34	7.43856	440.34	8.29127	439.44	17.152	439.44	15.7807	439.44	24.4805	439.44	28.6078	440.34	38.5859	440.34	47.5041	440.24	61.8968	440.24	68.672
441.04	6.19319	441.04	4.24497	441.34	7.41643	441.34	8.2786	440.44	17.1224	440.44	15.7565	440.44	24.4231	440.44	28.5641	441.34	38.5247	441.34	47.4315	441.24	61.8033	441.24	68.567
442.04	6.16968	442.04	4.23848	442.34	7.39648	442.34	8.26594	441.44	17.0753	441.44	15.7324	441.44	24.3824	441.44	28.5204	442.34	38.4392	442.34	47.359	442.24	61.7061	442.24	68.4622
443.04	6.14485	443.04	4.232	443.34	7.38384	443.34	8.2533	442.44	17.0326	442.44	15.7084	442.44	24.3434	442.44	28.4768	443.34	38.3664	443.34	47.2866	443.24	61.6305	443.24	68.3575
444.04	6.13396	444.04	4.22553	444.34	7.35554	444.34	8.24069	443.44	17.0116	443.44	15.6844	443.44	24.2808	443.44	28.4333	444.34	38.2955	444.34	47.2143	444.24	61.5514	444.24	68.253
445.04	6.10681	445.04	4.21907	445.34	7.35413	445.34	8.22809	444.44	16.9918	444.44	15.6604	444.44	24.2317	444.44	28.3898	445.34	38.2351	445.34	47.1421	445.24	61.4635	445.24	68.1487
446.04	6.08355	446.04	4.21262	446.34	7.35438	446.34	8.21551	445.44	16.9688	445.44	15.6365	445.44	24.2008	445.44	28.3464	446.34	38.1784	446.34	47.07	446.24	61.4003	446.24	68.0445
447.04	6.05879	447.04	4.20618	447.34	7.33953	447.34	8.20295	446.44	16.954	446.44	15.6125	446.44	24.1829	446.44	28.3031	447.34	38.1209	447.34	46.9981	447.24	61.3246	447.24	67.9405
448.04	6.04595	448.04	4.19975	448.34	7.34187	448.34	8.19041	447.44	16.943	447.44	15.5887	447.44	24.1356	447.44	28.2598	448.34	38.0841	448.34	46.9262	448.24	61.2575	448.24	67.8366
449.04	6.03928	449.04	4.19333	449.34	7.32888	449.34	8.17788	448.44	16.9329	448.44	15.5648	448.44	24.1207	448.44	28.2166	449.34	38.027	449.34	46.8545	449.24	61.1857	449.24	67.7329
450.04	6.02161	450.04	4.18692	450.34	7.29669	450.34	8.16538	449.44	16.8953	449.44	15.5411	449.44	24.08	449.44	28.1735	450.34	37.9651	450.34	46.7828	450.24	61.0931	450.24	67.6293
451.04	6.01228	451.04	4.18052	451.34	7.28459	451.34	8.1529	450.44	16.8528	450.44	15.5173	450.44	24.0306	450.44	28.1304	451.34	37.9335	451.34	46.7113	451.24	61.0299	451.24	67.5259
452.04	6.01111	452.04	4.17413	452.34	7.25549	452.34	8.14043	451.44	16.8414	451.44	15.4936	451.44	23.9836	451.44	28.0874	452.34	37.8654	452.34	46.6399	452.24	60.9541	452.24	67.4227
453.04	5.98589	453.04	4.16775	453.34	7.21046	453.34	8.12799	452.44	16.8184	452.44	15.4699	452.44	23.9215	452.44	28.0445	453.34	37.791	453.34	46.5686	453.24	60.8671	453.24	67.3196
454.04	5.98513	454.04	4.16138	454.34	7.17655	454.34	8.11556	453.44	16.7646	453.44	15.4462	453.44	23.8547	453.44	28.0016	454.34	37.7275	454.34	46.4974	454.24	60.7646	454.24	67.2167
455.04	5.98318	455.04	4.15501	455.34	7.15348	455.34	8.10316	454.44	16.7223	454.44	15.4226	454.44	23.804	454.44	27.9588	455.34	37.6751	455.34	46.4263	455.24	60.6794	455.24	67.1139
456.04	5.98213	456.04	4.14866	456.34	7.15154	456.34	8.09077	455.44	16.7094	455.44	15.399	455.44	23.7695	455.44	27.916	456.34	37.6064	456.34	46.3553	456.24	60.594	456.24	67.0113
457.04	5.97939	457.04	4.14232	457.34	7.16068	457.34	8.0784	456.44	16.6801	456.44	15.3755	456.44	23.7321	456.44	27.8733	457.34	37.5631	457.34	46.2845	457.24	60.5192	457.24	66.9089
458.04	5.98718	458.04	4.13599	458.34	7.16028	458.34	8.06605	457.44	16.6504	457.44	15.352	457.44	23.6976	457.44	27.8307	458.34	37.5087	458.34	46.2137	458.24	60.4666	458.24	66.8066
459.04	5.9864	459.04	4.12966	459.34	7.1541	459.34	8.05372	458.44	16.6176	458.44	15.3285	458.44	23.6761	458.44	27.7882	459.34	37.4811	459.34	46.1431	459.24	60.4171	459.24	66.7045
460.04	6.00244	460.04	4.12335	460.34	7.15955	460.34	8.0414	459.44	16.6078	459.44	15.3051	459.44	23.6667	459.44	27.7457	460.34	37.4473	460.34	46.0725	460.24	60.3717	460.24	66.6025
461.04	6.01824	461.04	4.11705	461.34	7.15358	461.34	8.02911	460.44	16.5977	460.44	15.2817	460.44	23.6665	460.44	27.7033	461.34	37.4138	461.34	46.0021	461.24	60.2975	461.24	66.5007
462.04	6.02261	462.04	4.11075	462.34	7.14017	462.34	8.01683	461.44	16.5898	461.44	15.2583	461.44	23.6488	461.44	27.6609	462.34	37.3708	462.34	45.9317	462.24	60.2524	462.24	66.399
463.04	6.02971	463.04	4.10447	463.34	7.11451	463.34	8.00458	462.44	16.5781	462.44	15.235	462.44	23.6371	462.44	27.6186	463.34	37.324	463.34	45.8615	463.24	60.2077	463.24	66.2975
464.04	6.03037	464.04	4.09819	464.34	7.10299	464.34	7.99234	463.44	16.5701	463.44	15.2117	463.44	23.6191	463.44	27.5764	464.34	37.2816	464.34	45.7914	464.24	60.1508	464.24	66.1961
465.04	6.03118	465.04	4.09193	465.34	7.07704	465.34	7.98012	464.44	16.5637	464.44	15.1884	464.44	23.5911	464.44	27.5343	465.34	37.2279	465.34	45.7214	465.24	60.0679	465.24	66.0949
466.04	6.00625	466.04	4.08567	466.34	7.04728	466.34	7.96792	465.44	16.5262	465.44	15.1652	465.44	23.5438	465.44	27.4922	466.34	37.1735	466.34	45.6515	466.24	59.9755	466.24	65.9939
467.04	5.97222	467.04	4.07942	467.34	7.02662	467.34	7.95574	466.44	16.5098	466.44	15.142	466.44	23.5032	466.44	27.4501	467.34	37.117	467.34	45.5817	467.24	59.8866	467.24	65.893
468.04	5.95735	468.04	4.07319	468.34	7.00615	468.34	7.94358	467.44	16.4918	467.44	15.1189	467.44	23.4575	467.44	27.4082	468.34	37.0654	468.34	45.512	468.24	59.8039	468.24	65.7922
469.04	5.93684	469.04	4.06696	469.34	6.99474	469.34	7.93143	468.44	16.464	468.44	15.0958	468.44	23.4132	468.44	27.3663	469.34	37.005	469.34	45.4424	469.24	59.7513	469.24	65.6916
470.04	5.94153	470.04	4.06074	470.34	6.97485	470.34	7.91931	469.44	16.4478	469.44	15.0727	469.44	23.3707	469.44	27.3244	470.34	36.946	470.34	45.373	470.24	59.6807	470.24	65.5912
471.04	5.92634	471.04	4.05453	471.34	6.97673	471.34	7.9072	470.44	16.4197	470.44	15.0497	470.44	23.3297	470.44	27.2826	471.34	36.8775	471.34	45.3036	471.24	59.6119	471.24	65.4909
472.04	5.91541	472.04	4.04834	472.34	6.96545	472.34	7.89511	471.44	16.3824	471.44	15.0266	471.44	23.3086	471.44	27.2409	472.34	36.809	472.34	45.2343	472.24	59.5599	472.24	65.3908
473.04	5.91267	473.04	4.04215	473.34	6.95964	473.34	7.88304	472.44	16.361	472.44	15.0037	472.44	23.2888	472.44	27.1993	473.34	36.7476	473.34	45.1652	473.24	59.5202	473.24	65.2908
474.04	5.90796	474.04	4.03597	474.34	6.92896	474.34	7.87099	473.44	16.3496	473.44	14.9807	473.44	23.2813	473.44	27.1577	474.34	36.6974	474.34	45.0961	474.24	59.4658	474.24	65.191
475.04	5.88474	475.04	4.0298	475.34	6.92477	475.34	7.85895	474.44	16.304	474.44	14.9578	474.44	23.2418	474.44	27.1162	475.34	36.6655	475.34	45.0272	475.24	59.4134	475.24	65.0914
476.04	5.88157	476.04	4.02364	476.34	6.90731	476.34	7.84694	475.44	16.2731	475.44	14.935	475.44	23.2191	475.44	27.0747	476.34	36.6331	476.34	44.9584	476.24	59.3503	476.24	64.9918
477.04	5.88433	477.04	4.01748	477.34	6.88411	477.34	7.83494	476.44	16.2614	476.44	14.9121	476.44	23.2008	476.44	27.0333	477.34	36.592	477.34	44.8896	477.24	59.2813	477.24	64.8925
478.04	5.88115	478.04	4.01134	478.34	6.88087	478.34	7.82296	477.44	16.2188	477.44	14.8893	477.44	23.1763	477.44	26.992	478.34	36.5626	478.34	44.821	478.24	59.2112	478.24	64.7933
479.04	5.87671	479.04	4.00521	479.34	6.87244	479.34	7.811	478.44	16.2125	478.44	14.8666	478.44	23.152	478.44	26.9507	479.34	36.5132	479.34	44.7525	479.24	59.1237	479.24	64.6942
480.04	5.87278	480.04	3.99909	480.34	6.8644	480.34	7.79906	479.44	16.191	479.44	14.8438	479.44	23.139	479.44	26.9095	480.34	36.4661	480.34	44.684	480.24	59.0721	480.24	64.5953
481.04	5.85718	481.04	3.99297	481.34	6.84259	481.34	7.78714	480.44	16.1827	480.44	14.8211	480.44	23.1405	480.44	26.8684	481.34	36.4249	481.34	44.6157	481.24	59.0045	481.24	64.4966
482.04	5.84295	482.04	3.98687	482.34	6.81898	482.34	7.77523	481.44	16.1614	481.44	14.7985	481.44	23.109	481.44	26.8273	482.34	36.3685	482.34	44.5475	482.24	58.9289	482.24	64.3979
483.04	5.83105	483.04	3.98077	483.34	6.80786	483.34	7.76335	482.44	16.1239	482.44	14.7759	482.44	23.0618	482.44	26.7863	483.34	36.3181	483.34	44.4794	483.24	58.8674	483.24	64.2995
484.04	5.80589	484.04	3.97469	484.34	6.78146	484.34	7.75148	483.44	16.0911	483.44	14.7533	483.44	23.0306	483.44	26.7454	484.34	36.2589	484.34	44.4114	484.24	58.7814	484.24	64.2012
485.04	5.78296	485.04	3.96861	485.34	6.74048	485.34	7.73963	484.44	16.0525	484.44	14.7307	484.44	22.9938	484.44	26.7045	485.34	36.2081	485.34	44.3435	485.24	58.6885	485.24	64.103
486.04	5.77324	486.04	3.96254	486.34	6.71418	486.34	7.72779	485.44	15.9938	485.44	14.7082	485.44	22.9348	485.44	26.6636	486.34	36.1607	486.34	44.2757	486.24	58.6016	486.24	64.005
487.04	5.76736	487.04	3.95648	487.34	6.70811	487.34	7.71598	486.44	15.9578	486.44	14.6857	486.44	22.9102	486.44	26.6229	487.34	36.1168	487.34	44.208	487.24	58.5351	487.24	63.9072
488.04	5.76992	488.04	3.95044	488.34	6.71366	488.34	7.70418	487.44	15.9316	487.44	14.6633	487.44	22.8645	487.44	26.5822	488.34	36.0833	488.34	44.1405	488.24	58.488	488.24	63.8095
489.04	5.77356	489.04	3.9444	489.34	6.69434	489.34	7.69241	488.44	15.9215	488.44	14.6408	488.44	22.8531	488.44	26.5415	489.34	36.0425	489.34	44.073	489.24	58.4408	489.24	63.7119
490.04	5.75903	490.04	3.93837	490.34	6.69501	490.34	7.68064	489.44	15.9082	489.44	14.6185	489.44	22.8121	489.44	26.501	490.34	35.9861	490.34	44.0056	490.24	58.4016	490.24	63.6145
491.04	5.74072	491.04	3.93234	491.34	6.70135	491.34	7.6689	490.44	15.8741	490.44	14.5961	490.44	22.7714	490.44	26.4604	491.34	35.9614	491.34	43.9383	491.24	58.349	491.24	63.5173
492.04	5.73626	492.04	3.92633	492.34	6.68544	492.34	7.65718	491.44	15.8606	491.44	14.5738	491.44	22.7383	491.44	26.42	492.34	35.9411	492.34	43.8711	492.24	58.3207	492.24	63.4202
493.04	5.73318	493.04	3.92033	493.34	6.67301	493.34	7.64547	492.44	15.8512	492.44	14.5515	492.44	22.7188	492.44	26.3796	493.34	35.902	493.34	43.8041	493.24	58.2435	493.24	63.3232
494.04	5.73562	494.04	3.91434	494.34	6.66734	494.34	7.63378	493.44	15.8395	493.44	14.5293	493.44	22.6859	493.44	26.3393	494.34	35.8557	494.34	43.7371	494.24	58.1949	494.24	63.2264
495.04	5.73476	495.04	3.90835	495.34	6.65507	495.34	7.62211	494.44	15.8199	494.44	14.5071	494.44	22.6713	494.44	26.299	495.34	35.8317	495.34	43.6702	495.24	58.1357	495.24	63.1297
496.04	5.75105	496.04	3.90238	496.34	6.6342	496.34	7.61046	495.44	15.7924	495.44	14.4849	495.44	22.6438	495.44	26.2588	496.34	35.7946	496.34	43.6035	496.24	58.0709	496.24	63.0332
497.04	5.76379	497.04	3.89641	497.34	6.6156	497.34	7.59882	496.44	15.791	496.44	14.4627	496.44	22.6243	496.44	26.2186	497.34	35.7566	497.34	43.5368	497.24	58.0306	497.24	62.9368
498.04	5.79285	498.04	3.89045	498.34	6.61902	498.34	7.58721	497.44	15.7711	497.44	14.4406	497.44	22.593	497.44	26.1786	498.34	35.7305	498.34	43.4702	498.24	57.9879	498.24	62.8406
499.04	5.8104	499.04	3.88451	499.34	6.60433	499.34	7.57561	498.44	15.7582	498.44	14.4185	498.44	22.5836	498.44	26.1385	499.34	35.7126	499.34	43.4038	499.24	57.9307	499.24	62.7446
500.04	5.80574	500.04	3.87857	500.34	6.59453	500.34	7.56403	499.44	15.7223	499.44	14.3965	499.44	22.541	499.44	26.0986	500.34	35.6833	500.34	43.3374	500.24	57.8818	500.24	62.6486
501.04	5.79995	501.04	3.87264	501.34	6.59037	501.34	7.55246	500.44	15.693	500.44	14.3745	500.44	22.5051	500.44	26.0587	501.34	35.653	501.34	43.2712	501.24	57.8477	501.24	62.5528
502.04	5.78428	502.04	3.86672	502.34	6.57467	502.34	7.54091	501.44	15.6781	501.44	14.3525	501.44	22.4886	501.44	26.0188	502.34	35.6224	502.34	43.205	502.24	57.7917	502.24	62.4572
503.04	5.76929	503.04	3.86081	503.34	6.5625	503.34	7.52939	502.44	15.6582	502.44	14.3306	502.44	22.4508	502.44	25.9791	503.34	35.5923	503.34	43.139	503.24	57.7335	503.24	62.3617
504.04	5.74602	504.04	3.8549	504.34	6.55494	504.34	7.51787	503.44	15.6486	503.44	14.3087	503.44	22.4297	503.44	25.9393	504.34	35.565	504.34	43.073	504.24	57.6839	504.24	62.2664
505.04	5.73821	505.04	3.84901	505.34	6.54847	505.34	7.50638	504.44	15.6324	504.44	14.2868	504.44	22.4036	504.44	25.8997	505.34	35.5313	505.34	43.0072	505.24	57.6428	505.24	62.1712
506.04	5.73186	506.04	3.84313	506.34	6.55146	506.34	7.49491	505.44	15.6324	505.44	14.2649	505.44	22.3677	505.44	25.8601	506.34	35.4832	506.34	42.9414	506.24	57.6078	506.24	62.0761
507.04	5.72019	507.04	3.83725	507.34	6.56496	507.34	7.48345	506.44	15.6293	506.44	14.2431	506.44	22.3516	506.44	25.8206	507.34	35.4577	507.34	42.8758	507.24	57.5709	507.24	61.9812
508.04	5.71397	508.04	3.83138	508.34	6.55398	508.34	7.47201	507.44	15.6226	507.44	14.2214	507.44	22.3351	507.44	25.7811	508.34	35.3994	508.34	42.8102	508.24	57.548	508.24	61.8865
509.04	5.71409	509.04	3.82553	509.34	6.56405	509.34	7.46058	508.44	15.6008	508.44	14.1996	508.44	22.3215	508.44	25.7417	509.34	35.3669	509.34	42.7448	509.24	57.5188	509.24	61.7919
510.04	5.70855	510.04	3.81968	510.34	6.55812	510.34	7.44918	509.44	15.5833	509.44	14.1779	509.44	22.2922	509.44	25.7023	510.34	35.3399	510.34	42.6794	510.24	57.4827	510.24	61.6974
511.04	5.69924	511.04	3.81384	511.34	6.55546	511.34	7.43779	510.44	15.585	510.44	14.1562	510.44	22.2844	510.44	25.663	511.34	35.288	511.34	42.6142	511.24	57.4329	511.24	61.6031
512.04	5.69624	512.04	3.80801	512.34	6.53716	512.34	7.42642	511.44	15.5637	511.44	14.1346	511.44	22.2614	511.44	25.6238	512.34	35.2583	512.34	42.549	512.24	57.3834	512.24	61.5089
513.04	5.68789	513.04	3.80218	513.34	6.52616	513.34	7.41506	512.44	15.5559	512.44	14.113	512.44	22.2418	512.44	25.5846	513.34	35.2161	513.34	42.484	513.24	57.3334	513.24	61.4149
514.04	5.66809	514.04	3.79637	514.34	6.48596	514.34	7.40373	513.44	15.5446	513.44	14.0914	513.44	22.2207	513.44	25.5455	514.34	35.1583	514.34	42.419	514.24	57.2666	514.24	61.321
515.04	5.6626	515.04	3.79057	515.34	6.4718	515.34	7.39241	514.44	15.5034	514.44	14.0699	514.44	22.1813	514.44	25.5064	515.34	35.1343	515.34	42.3542	515.24	57.2139	515.24	61.2272
516.04	5.63801	516.04	3.78477	516.34	6.45684	516.34	7.38111	515.44	15.4801	515.44	14.0484	515.44	22.1598	515.44	25.4674	516.34	35.1155	516.34	42.2894	516.24	57.165	516.24	61.1336
517.04	5.61492	517.04	3.77899	517.34	6.44423	517.34	7.36982	516.44	15.4626	516.44	14.0269	516.44	22.111	516.44	25.4285	517.34	35.1049	517.34	42.2248	517.24	57.1223	517.24	61.0401
518.04	5.60366	518.04	3.77321	518.34	6.42142	518.34	7.35855	517.44	15.433	517.44	14.0054	517.44	22.0913	517.44	25.3896	518.34	35.0508	518.34	42.1602	518.24	57.0781	518.24	60.9468
519.04	5.58865	519.04	3.76744	519.34	6.39627	519.34	7.3473	518.44	15.3936	518.44	13.984	518.44	22.0439	518.44	25.3508	519.34	34.998	519.34	42.0957	519.24	57.0166	519.24	60.8536
520.04	5.56633	520.04	3.76168	520.34	6.39015	520.34	7.33607	519.44	15.3711	519.44	13.9626	519.44	22.0032	519.44	25.3121	520.34	34.9574	520.34	42.0314	520.24	56.955	520.24	60.7606
521.04	5.56289	521.04	3.75593	521.34	6.3682	521.34	7.32486	520.44	15.3727	520.44	13.9413	520.44	21.9657	520.44	25.2734	521.34	34.9143	521.34	41.9671	521.24	56.9212	521.24	60.6677
522.04	5.54858	522.04	3.75019	522.34	6.34534	522.34	7.31366	521.44	15.3691	521.44	13.92	521.44	21.9528	521.44	25.2347	522.34	34.8654	522.34	41.903	522.24	56.874	522.24	60.575
523.04	5.52927	523.04	3.74445	523.34	6.32613	523.34	7.30248	522.44	15.3512	522.44	13.8987	522.44	21.9395	522.44	25.1961	523.34	34.8149	523.34	41.8389	523.24	56.8251	523.24	60.4824
524.04	5.52615	524.04	3.73873	524.34	6.3378	524.34	7.29131	523.44	15.3301	523.44	13.8774	523.44	21.9183	523.44	25.1576	524.34	34.8006	524.34	41.7749	524.24	56.7868	524.24	60.3899
525.04	5.54949	525.04	3.73301	525.34	6.3434	525.34	7.28017	524.44	15.3497	524.44	13.8562	524.44	21.9167	524.44	25.1192	525.34	34.7931	525.34	41.7111	525.24	56.7616	525.24	60.2976
526.04	5.54954	526.04	3.72731	526.34	6.32735	526.34	7.26903	525.44	15.3335	525.44	13.835	525.44	21.9102	525.44	25.0808	526.34	34.7512	526.34	41.6473	526.24	56.7171	526.24	60.2054
527.04	5.5563	527.04	3.72161	527.34	6.33323	527.34	7.25792	526.44	15.302	526.44	13.8139	526.44	21.8806	526.44	25.0424	527.34	34.7079	527.34	41.5836	527.24	56.6551	527.24	60.1133
528.04	5.54868	528.04	3.71592	528.34	6.31448	528.34	7.24683	527.44	15.2729	527.44	13.7928	527.44	21.8612	527.44	25.0041	528.34	34.6658	528.34	41.5201	528.24	56.6045	528.24	60.0214
529.04	5.54722	529.04	3.71024	529.34	6.30636	529.34	7.23575	528.44	15.2416	528.44	13.7717	528.44	21.8333	528.44	24.9659	529.34	34.6468	529.34	41.4566	529.24	56.5546	529.24	59.9297
530.04	5.54321	530.04	3.70456	530.34	6.29468	530.34	7.22468	529.44	15.2136	529.44	13.7506	529.44	21.8247	529.44	24.9277	530.34	34.6237	530.34	41.3932	530.24	56.5094	530.24	59.8381
531.04	5.54563	531.04	3.6989	531.34	6.29342	531.34	7.21364	530.44	15.2106	530.44	13.7296	530.44	21.8121	530.44	24.8896	531.34	34.5865	531.34	41.3299	531.24	56.4813	531.24	59.7466
532.04	5.52205	532.04	3.69325	532.34	6.26506	532.34	7.20261	531.44	15.2006	531.44	13.7086	531.44	21.7922	531.44	24.8516	532.34	34.5386	532.34	41.2667	532.24	56.4361	532.24	59.6552
533.04	5.52092	533.04	3.6876	533.34	6.26204	533.34	7.1916	532.44	15.1832	532.44	13.6877	532.44	21.745	532.44	24.8136	533.34	34.5191	533.34	41.2036	533.24	56.3988	533.24	59.564
534.04	5.51919	534.04	3.68196	534.34	6.22886	534.34	7.1806	533.44	15.1781	533.44	13.6667	533.44	21.7109	533.44	24.7756	534.34	34.4875	534.34	41.1406	534.24	56.3375	534.24	59.473
535.04	5.5177	535.04	3.67633	535.34	6.22461	535.34	7.16963	534.44	15.1653	534.44	13.6458	534.44	21.6735	534.44	24.7378	535.34	34.4392	535.34	41.0778	535.24	56.2662	535.24	59.382
536.04	5.51379	536.04	3.67071	536.34	6.20532	536.34	7.15867	535.44	15.1406	535.44	13.625	535.44	21.6489	535.44	24.6999	536.34	34.4054	536.34	41.015	536.24	56.2236	536.24	59.2913
537.04	5.51951	537.04	3.6651	537.34	6.2048	537.34	7.14772	536.44	15.1223	536.44	13.6042	536.44	21.6305	536.44	24.6622	537.34	34.3914	537.34	40.9522	537.24	56.1825	537.24	59.2006
538.04	5.51384	538.04	3.6595	538.34	6.19581	538.34	7.13679	537.44	15.1113	537.44	13.5834	537.44	21.639	537.44	24.6245	538.34	34.3724	538.34	40.8896	538.24	56.1337	538.24	59.1101
539.04	5.52056	539.04	3.6539	539.34	6.20295	539.34	7.12588	538.44	15.1108	538.44	13.5626	538.44	21.6387	538.44	24.5868	539.34	34.363	539.34	40.8271	539.24	56.1018	539.24	59.0197
540.04	5.50737	540.04	3.64832	540.34	6.20533	540.34	7.11499	539.44	15.111	539.44	13.5419	539.44	21.6305	539.44	24.5492	540.34	34.3383	540.34	40.7647	540.24	56.0562	540.24	58.9295
541.04	5.49649	541.04	3.64274	541.34	6.18436	541.34	7.10411	540.44	15.0864	540.44	13.5211	540.44	21.6259	540.44	24.5117	541.34	34.3157	541.34	40.7024	541.24	56.0325	541.24	58.8394
542.04	5.47009	542.04	3.63717	542.34	6.15588	542.34	7.09325	541.44	15.0618	541.44	13.5005	541.44	21.6028	541.44	24.4742	542.34	34.2853	542.34	40.6402	542.24	55.9932	542.24	58.7494
543.04	5.47395	543.04	3.63161	543.34	6.15483	543.34	7.08241	542.44	15.0406	542.44	13.4798	542.44	21.5751	542.44	24.4368	543.34	34.2548	543.34	40.578	543.24	55.9518	543.24	58.6596
544.04	5.46714	544.04	3.62606	544.34	6.14657	544.34	7.07158	543.44	15.0325	543.44	13.4592	543.44	21.5637	543.44	24.3995	544.34	34.2271	544.34	40.516	544.24	55.9222	544.24	58.5699
545.04	5.45728	545.04	3.62051	545.34	6.13586	545.34	7.06077	544.44	15.0227	544.44	13.4387	544.44	21.5376	544.44	24.3622	545.34	34.1868	545.34	40.454	545.24	55.8904	545.24	58.4804
546.04	5.47705	546.04	3.61498	546.34	6.14258	546.34	7.04997	545.44	15.0114	545.44	13.4181	545.44	21.5117	545.44	24.3249	546.34	34.1626	546.34	40.3922	546.24	55.8607	546.24	58.391
547.04	5.48531	547.04	3.60945	547.34	6.14531	547.34	7.03919	546.44	15.0115	546.44	13.3976	546.44	21.5098	546.44	24.2877	547.34	34.1454	547.34	40.3304	547.24	55.833	547.24	58.3017
548.04	5.50005	548.04	3.60393	548.34	6.15223	548.34	7.02843	547.44	15.0199	547.44	13.3771	547.44	21.502	547.44	24.2506	548.34	34.125	548.34	40.2688	548.24	55.8001	548.24	58.2126
549.04	5.49871	549.04	3.59842	549.34	6.128	549.34	7.01769	548.44	15.0132	548.44	13.3567	548.44	21.4983	548.44	24.2135	549.34	34.0875	549.34	40.2072	549.24	55.7643	549.24	58.1236
550.04	5.51355	550.04	3.59292	550.34	6.11389	550.34	7.00696	549.44	14.9739	549.44	13.3362	549.44	21.4719	549.44	24.1765	550.34	34.075	550.34	40.1458	550.24	55.7396	550.24	58.0347
551.04	5.51438	551.04	3.58743	551.34	6.0798	551.34	6.99624	550.44	14.9524	550.44	13.3159	550.44	21.4688	550.44	24.1395	551.34	34.0476	551.34	40.0844	551.24	55.6679	551.24	57.946
552.04	5.4874	552.04	3.58194	552.34	6.05019	552.34	6.98555	551.44	14.9231	551.44	13.2955	551.44	21.4326	551.44	24.1026	552.34	34.0019	552.34	40.0231	552.24	55.6187	552.24	57.8574
553.04	5.47161	553.04	3.57647	553.34	6.00727	553.34	6.97487	552.44	14.8953	552.44	13.2752	552.44	21.3969	552.44	24.0658	553.34	33.9671	553.34	39.9619	553.24	55.5562	553.24	57.769
554.04	5.45542	554.04	3.571	554.34	5.99331	554.34	6.96421	553.44	14.8644	553.44	13.2549	553.44	21.3644	553.44	24.029	554.34	33.9512	554.34	39.9008	554.24	55.5293	554.24	57.6807
555.04	5.44507	555.04	3.56554	555.34	6.0011	555.34	6.95356	554.44	14.8578	554.44	13.2346	554.44	21.3414	554.44	23.9922	555.34	33.9296	555.34	39.8398	555.24	55.501	555.24	57.5925
556.04	5.43057	556.04	3.56009	556.34	5.98081	556.34	6.94293	555.44	14.879	555.44	13.2144	555.44	21.3203	555.44	23.9556	556.34	33.9059	556.34	39.7789	556.24	55.4582	556.24	57.5044
557.04	5.41409	557.04	3.55465	557.34	5.98417	557.34	6.93231	556.44	14.8661	556.44	13.1942	556.44	21.3055	556.44	23.9189	557.34	33.8848	557.34	39.7181	557.24	55.4407	557.24	57.4165
558.04	5.4199	558.04	3.54921	558.34	6.00387	558.34	6.92171	557.44	14.8645	557.44	13.174	557.44	21.2922	557.44	23.8824	558.34	33.8833	558.34	39.6574	558.24	55.4111	558.24	57.3287
559.04	5.41187	559.04	3.54379	559.34	6.00354	559.34	6.91113	558.44	14.8629	558.44	13.1539	558.44	21.2813	558.44	23.8459	559.34	33.8634	559.34	39.5967	559.24	55.3881	559.24	57.2411
560.04	5.4085	560.04	3.53837	560.34	5.99891	560.34	6.90057	559.44	14.8433	559.44	13.1337	559.44	21.2695	559.44	23.8094	560.34	33.8474	560.34	39.5362	560.24	55.3456	560.24	57.1536
561.04	5.39197	561.04	3.53296	561.34	5.98132	561.34	6.89002	560.44	14.8153	560.44	13.1137	560.44	21.2598	560.44	23.773	561.34	33.8181	561.34	39.4758	561.24	55.2939	561.24	57.0662
562.04	5.38198	562.04	3.52756	562.34	5.96561	562.34	6.87948	561.44	14.7942	561.44	13.0936	561.44	21.2418	561.44	23.7367	562.34	33.7962	562.34	39.4154	562.24	55.2431	562.24	56.9789
563.04	5.37034	563.04	3.52216	563.34	5.93954	563.34	6.86897	562.44	14.7793	562.44	13.0736	562.44	21.2285	562.44	23.7004	563.34	33.7486	563.34	39.3551	563.24	55.2057	563.24	56.8918
564.04	5.36362	564.04	3.51678	564.34	5.92477	564.34	6.85846	563.44	14.7611	563.44	13.0536	563.44	21.2008	563.44	23.6641	564.34	33.7241	564.34	39.295	564.24	55.1728	564.24	56.8049
565.04	5.38479	565.04	3.5114	565.34	5.93375	565.34	6.84798	564.44	14.752	564.44	13.0337	564.44	21.1813	564.44	23.628	565.34	33.7038	565.34	39.2349	565.24	55.1481	565.24	56.718
566.04	5.39324	566.04	3.50604	566.34	5.94239	566.34	6.83751	565.44	14.7664	565.44	13.0137	565.44	21.186	565.44	23.5918	566.34	33.6765	566.34	39.1749	566.24	55.1215	566.24	56.6313
567.04	5.3895	567.04	3.50068	567.34	5.94674	567.34	6.82706	566.44	14.7601	566.44	12.9938	566.44	21.1637	566.44	23.5558	567.34	33.6464	567.34	39.115	567.24	55.0784	567.24	56.5447
568.04	5.39297	568.04	3.49532	568.34	5.95292	568.34	6.81662	567.44	14.7418	567.44	12.974	567.44	21.1243	567.44	23.5198	568.34	33.6233	568.34	39.0552	568.24	55.0505	568.24	56.4583
569.04	5.40559	569.04	3.48998	569.34	5.94572	569.34	6.8062	568.44	14.7285	568.44	12.9541	568.44	21.1012	568.44	23.4838	569.34	33.5966	569.34	38.9955	569.24	54.9865	569.24	56.372
570.04	5.39197	570.04	3.48464	570.34	5.92542	570.34	6.79579	569.44	14.7208	569.44	12.9343	569.44	21.1016	569.44	23.4479	570.34	33.5649	570.34	38.9359	570.24	54.9349	570.24	56.2858
571.04	5.37078	571.04	3.47932	571.34	5.89759	571.34	6.7854	570.44	14.7012	570.44	12.9146	570.44	21.0719	570.44	23.4121	571.34	33.5352	571.34	38.8764	571.24	54.8841	571.24	56.1997
572.04	5.35518	572.04	3.474	572.34	5.88341	572.34	6.77503	571.44	14.6796	571.44	12.8948	571.44	21.0425	571.44	23.3763	572.34	33.5148	572.34	38.8169	572.24	54.8509	572.24	56.1138
573.04	5.34546	573.04	3.46869	573.34	5.87366	573.34	6.76467	572.44	14.6699	572.44	12.8751	572.44	21.0309	572.44	23.3405	573.34	33.5031	573.34	38.7576	573.24	54.8295	573.24	56.028
574.04	5.34077	574.04	3.46338	574.34	5.87444	574.34	6.75433	573.44	14.6696	573.44	12.8554	573.44	21.0293	573.44	23.3048	574.34	33.5022	574.34	38.6983	574.24	54.8158	574.24	55.9424
575.04	5.34483	575.04	3.45809	575.34	5.87508	575.34	6.744	574.44	14.6715	574.44	12.8358	574.44	21.0195	574.44	23.2692	575.34	33.4849	575.34	38.6392	575.24	54.7999	575.24	55.8568
576.04	5.34959	576.04	3.4528	576.34	5.89254	576.34	6.73369	575.44	14.6649	575.44	12.8161	575.44	20.9915	575.44	23.2336	576.34	33.481	576.34	38.5801	576.24	54.7901	576.24	55.7714
577.04	5.3823	577.04	3.44752	577.34	5.89303	577.34	6.7234	576.44	14.6797	576.44	12.7965	576.44	20.9821	576.44	23.1981	577.34	33.4755	577.34	38.5211	577.24	54.7624	577.24	55.6862
578.04	5.37803	578.04	3.44225	578.34	5.87765	578.34	6.71312	577.44	14.6747	577.44	12.777	577.44	20.9785	577.44	23.1626	578.34	33.4453	578.34	38.4622	578.24	54.7249	578.24	55.601
579.04	5.37524	579.04	3.43699	579.34	5.88367	579.34	6.70285	578.44	14.6532	578.44	12.7574	578.44	20.9423	578.44	23.1272	579.34	33.4219	579.34	38.4034	579.24	54.6926	579.24	55.516
580.04	5.3708	580.04	3.43173	580.34	5.85991	580.34	6.69261	579.44	14.6586	579.44	12.7379	579.44	20.9297	579.44	23.0919	580.34	33.3877	580.34	38.3447	580.24	54.6676	580.24	55.4312
581.04	5.36738	581.04	3.42649	581.34	5.83989	581.34	6.68238	580.44	14.65	580.44	12.7185	580.44	20.9131	580.44	23.0566	581.34	33.3501	581.34	38.2861	581.24	54.6291	581.24	55.3464
582.04	5.34565	582.04	3.42125	582.34	5.81084	582.34	6.67216	581.44	14.6145	581.44	12.699	581.44	20.8958	581.44	23.0213	582.34	33.2898	582.34	38.2276	582.24	54.5758	582.24	55.2618
583.04	5.31438	583.04	3.41602	583.34	5.79792	583.34	6.66196	582.44	14.5734	582.44	12.6796	582.44	20.853	582.44	22.9861	583.34	33.2672	583.34	38.1691	583.24	54.537	583.24	55.1773
584.04	5.31839	584.04	3.4108	584.34	5.79728	584.34	6.65177	583.44	14.5619	583.44	12.6602	583.44	20.8512	583.44	22.951	584.34	33.2486	584.34	38.1108	584.24	54.5032	584.24	55.093
585.04	5.32556	585.04	3.40558	585.34	5.79553	585.34	6.6416	584.44	14.5442	584.44	12.6409	584.44	20.8414	584.44	22.9159	585.34	33.2253	585.34	38.0525	585.24	54.4718	585.24	55.0087
586.04	5.32905	586.04	3.40038	586.34	5.78814	586.34	6.63145	585.44	14.5406	585.44	12.6215	585.44	20.8297	585.44	22.8809	586.34	33.1952	586.34	37.9943	586.24	54.4361	586.24	54.9246
587.04	5.32888	587.04	3.39518	587.34	5.79313	587.34	6.62131	586.44	14.5149	586.44	12.6022	586.44	20.8121	586.44	22.8459	587.34	33.1839	587.34	37.9362	587.24	54.4376	587.24	54.8407
588.04	5.33006	588.04	3.38999	588.34	5.79952	588.34	6.61119	587.44	14.5032	587.44	12.583	587.44	20.8103	587.44	22.811	588.34	33.1723	588.34	37.8782	588.24	54.4274	588.24	54.7568
589.04	5.34519	589.04	3.3848	589.34	5.81295	589.34	6.60108	588.44	14.502	588.44	12.5637	588.44	20.7992	588.44	22.7761	589.34	33.1611	589.34	37.8203	589.24	54.417	589.24	54.6731
590.04	5.33492	590.04	3.37963	590.34	5.79533	590.34	6.59099	589.44	14.5114	589.44	12.5445	589.44	20.8105	589.44	22.7413	590.34	33.1456	590.34	37.7625	590.24	54.4029	590.24	54.5895
591.04	5.328	591.04	3.37446	591.34	5.78516	591.34	6.58091	590.44	14.5035	590.44	12.5254	590.44	20.7828	590.44	22.7065	591.34	33.1255	591.34	37.7048	591.24	54.3724	591.24	54.5061
592.04	5.33738	592.04	3.3693	592.34	5.76669	592.34	6.57085	591.44	14.4821	591.44	12.5062	591.44	20.7516	591.44	22.6718	592.34	33.0992	592.34	37.6471	592.24	54.3476	592.24	54.4227
593.04	5.35154	593.04	3.36415	593.34	5.77511	593.34	6.56081	592.44	14.4543	592.44	12.4871	592.44	20.7321	592.44	22.6371	593.34	33.104	593.34	37.5896	593.24	54.3033	593.24	54.3395
594.04	5.35488	594.04	3.35901	594.34	5.75083	594.34	6.55078	593.44	14.4609	593.44	12.468	593.44	20.7402	593.44	22.6025	594.34	33.0503	594.34	37.5321	594.24	54.2518	594.24	54.2564
595.04	5.35632	595.04	3.35387	595.34	5.74567	595.34	6.54076	594.44	14.4152	594.44	12.4489	594.44	20.6945	594.44	22.568	595.34	33.0257	595.34	37.4747	595.24	54.1979	595.24	54.1735
596.04	5.36338	596.04	3.34875	596.34	5.7369	596.34	6.53076	595.44	14.4	595.44	12.4299	595.44	20.6793	595.44	22.5334	596.34	33.0034	596.34	37.4174	596.24	54.1532	596.24	54.0907
597.04	5.36926	597.04	3.34363	597.34	5.74377	597.34	6.52078	596.44	14.3824	596.44	12.4109	596.44	20.6699	596.44	22.499	597.34	32.9989	597.34	37.3602	597.24	54.1201	597.24	54.008
598.04	5.34954	598.04	3.33851	598.34	5.72938	598.34	6.51081	597.44	14.3789	597.44	12.3919	597.44	20.668	597.44	22.4646	598.34	32.9763	598.34	37.3031	598.24	54.0745	598.24	53.9254
599.04	5.32656	599.04	3.33341	599.34	5.72379	599.34	6.50085	598.44	14.3645	598.44	12.373	598.44	20.65	598.44	22.4303	599.34	32.943	599.34	37.2461	599.24	54.031	599.24	53.843
600.04	5.29954	600.04	3.32831	600.34	5.7065	600.34	6.49092	599.44	14.3594	599.44	12.3541	599.44	20.6404	599.44	22.396	600.34	32.9337	600.34	37.1891	600.24	53.9913	600.24	53.7606
601.04	5.30235	601.04	3.32323	601.34	5.71285	601.34	6.48099	600.44	14.3512	600.44	12.3352	600.44	20.6289	600.44	22.3617	601.34	32.9422	601.34	37.1323	601.24	53.9681	601.24	53.6785
602.04	5.29563	602.04	3.31814	602.34	5.70553	602.34	6.47108	601.44	14.3496	601.44	12.3163	601.44	20.6227	601.44	22.3275	602.34	32.915	602.34	37.0755	602.24	53.95	602.24	53.5964
603.04	5.29585	603.04	3.31307	603.34	5.69572	603.34	6.46119	602.44	14.3411	602.44	12.2975	602.44	20.611	602.44	22.2934	603.34	32.8954	603.34	37.0188	603.24	53.9358	603.24	53.5145
604.04	5.30054	604.04	3.30801	604.34	5.67542	604.34	6.45131	603.44	14.3334	603.44	12.2787	603.44	20.6012	603.44	22.2593	604.34	32.8654	604.34	36.9622	604.24	53.9069	604.24	53.4326
605.04	5.29744	605.04	3.30295	605.34	5.65825	605.34	6.44145	604.44	14.304	604.44	12.2599	604.44	20.5735	604.44	22.2253	605.34	32.8564	605.34	36.9057	605.24	53.8885	605.24	53.3509
606.04	5.30972	606.04	3.2979	606.34	5.6525	606.34	6.4316	605.44	14.2961	605.44	12.2412	605.44	20.554	605.44	22.1913	606.34	32.8539	606.34	36.8493	606.24	53.8625	606.24	53.2694
607.04	5.29692	607.04	3.29286	607.34	5.64601	607.34	6.42177	606.44	14.3008	606.44	12.2225	606.44	20.5426	606.44	22.1574	607.34	32.8246	607.34	36.793	607.24	53.8267	607.24	53.1879
608.04	5.30439	608.04	3.28782	608.34	5.66307	608.34	6.41195	607.44	14.2827	607.44	12.2038	607.44	20.521	607.44	22.1235	608.34	32.8058	608.34	36.7367	608.24	53.8033	608.24	53.1066
609.04	5.29954	609.04	3.2828	609.34	5.67501	609.34	6.40215	608.44	14.2777	608.44	12.1851	608.44	20.5195	608.44	22.0897	609.34	32.8031	609.34	36.6806	609.24	53.7721	609.24	53.0254
610.04	5.29827	610.04	3.27778	610.34	5.69014	610.34	6.39236	609.44	14.2727	609.44	12.1665	609.44	20.5094	609.44	22.0559	610.34	32.8098	610.34	36.6245	610.24	53.7465	610.24	52.9444
611.04	5.29812	611.04	3.27277	611.34	5.69284	611.34	6.38259	610.44	14.2676	610.44	12.1479	610.44	20.516	610.44	22.0222	611.34	32.7945	611.34	36.5685	611.24	53.7243	611.24	52.8634
612.04	5.26624	612.04	3.26776	612.34	5.68457	612.34	6.37283	611.44	14.2434	611.44	12.1293	611.44	20.5111	611.44	21.9885	612.34	32.7667	612.34	36.5126	612.24	53.6865	612.24	52.7826
613.04	5.25098	613.04	3.26277	613.34	5.66211	613.34	6.36309	612.44	14.2122	612.44	12.1108	612.44	20.4821	612.44	21.9549	613.34	32.7346	613.34	36.4568	613.24	53.6436	613.24	52.7019
614.04	5.23103	614.04	3.25778	614.34	5.6574	614.34	6.35336	613.44	14.1813	613.44	12.0923	613.44	20.4606	613.44	21.9213	614.34	32.689	614.34	36.401	614.24	53.624	614.24	52.6213
615.04	5.21423	615.04	3.2528	615.34	5.61938	615.34	6.34365	614.44	14.1633	614.44	12.0738	614.44	20.4329	614.44	21.8878	615.34	32.6394	615.34	36.3454	615.24	53.5771	615.24	52.5409
616.04	5.20383	616.04	3.24783	616.34	5.59151	616.34	6.33395	615.44	14.1324	615.44	12.0553	615.44	20.402	615.44	21.8544	616.34	32.59	616.34	36.2898	616.24	53.5195	616.24	52.4606
617.04	5.17698	617.04	3.24286	617.34	5.56893	617.34	6.32426	616.44	14.1207	616.44	12.0369	616.44	20.3723	616.44	21.821	617.34	32.5515	617.34	36.2343	617.24	53.4677	617.24	52.3804
618.04	5.17292	618.04	3.2379	618.34	5.55889	618.34	6.31459	617.44	14.1031	617.44	12.0185	617.44	20.3352	617.44	21.7876	618.34	32.5363	618.34	36.1789	618.24	53.441	618.24	52.3003
619.04	5.16953	619.04	3.23295	619.34	5.53823	619.34	6.30494	618.44	14.1011	618.44	12.0001	618.44	20.312	618.44	21.7543	619.34	32.5255	619.34	36.1236	619.24	53.4113	619.24	52.2203
620.04	5.14705	620.04	3.22801	620.34	5.5435	620.34	6.2953	619.44	14.0911	619.44	11.9818	619.44	20.2887	619.44	21.721	620.34	32.5243	620.34	36.0684	620.24	53.3932	620.24	52.1405
621.04	5.15601	621.04	3.22307	621.34	5.54553	621.34	6.28568	620.44	14.0912	620.44	11.9634	620.44	20.3004	620.44	21.6878	621.34	32.5245	621.34	36.0132	621.24	53.3721	621.24	52.0608
622.04	5.14219	622.04	3.21815	622.34	5.5527	622.34	6.27607	621.44	14.0914	621.44	11.9451	621.44	20.2805	621.44	21.6547	622.34	32.5219	622.34	35.9582	622.24	53.3587	622.24	51.9812
623.04	5.15442	623.04	3.21323	623.34	5.54553	623.34	6.26647	622.44	14.1113	622.44	11.9269	622.44	20.2711	622.44	21.6216	623.34	32.5132	623.34	35.9032	623.24	53.351	623.24	51.9017
624.04	5.16831	624.04	3.20831	624.34	5.55111	624.34	6.25689	623.44	14.1078	623.44	11.9087	623.44	20.2594	623.44	21.5885	624.34	32.5024	624.34	35.8483	624.24	53.3376	624.24	51.8224
625.04	5.17981	625.04	3.20341	625.34	5.55115	625.34	6.24733	624.44	14.1257	624.44	11.8904	624.44	20.2695	624.44	21.5555	625.34	32.4927	625.34	35.7935	625.24	53.3275	625.24	51.7431
626.04	5.20752	626.04	3.19851	626.34	5.56873	626.34	6.23777	625.44	14.1371	625.44	11.8723	625.44	20.2594	625.44	21.5225	626.34	32.481	626.34	35.7388	626.24	53.3177	626.24	51.664
627.04	5.21318	627.04	3.19362	627.34	5.57289	627.34	6.22824	626.44	14.145	626.44	11.8541	626.44	20.2496	626.44	21.4896	627.34	32.462	627.34	35.6842	627.24	53.3092	627.24	51.585
628.04	5.2303	628.04	3.18874	628.34	5.57213	628.34	6.21872	627.44	14.1406	627.44	11.836	627.44	20.25	627.44	21.4568	628.34	32.4498	628.34	35.6296	628.24	53.3015	628.24	51.5062
629.04	5.22949	629.04	3.18386	629.34	5.56622	629.34	6.20921	628.44	14.1486	628.44	11.8179	628.44	20.2498	628.44	21.424	629.34	32.4339	629.34	35.5751	629.24	53.2659	629.24	51.4274
630.04	5.21577	630.04	3.179	630.34	5.56523	630.34	6.19972	629.44	14.1309	629.44	11.7998	629.44	20.2203	629.44	21.3912	630.34	32.4052	630.34	35.5207	630.24	53.2545	630.24	51.3488
631.04	5.20903	631.04	3.17414	631.34	5.56471	631.34	6.19024	630.44	14.1309	630.44	11.7818	630.44	20.2223	630.44	21.3585	631.34	32.395	631.34	35.4664	631.24	53.2157	631.24	51.2703
632.04	5.20361	632.04	3.16928	632.34	5.55353	632.34	6.18077	631.44	14.1112	631.44	11.7638	631.44	20.1991	631.44	21.3259	632.34	32.3825	632.34	35.4122	632.24	53.181	632.24	51.1919
633.04	5.1917	633.04	3.16444	633.34	5.54713	633.34	6.17132	632.44	14.1008	632.44	11.7458	632.44	20.1973	632.44	21.2933	633.34	32.348	633.34	35.3581	633.24	53.1402	633.24	51.1137
634.04	5.18103	634.04	3.1596	634.34	5.53638	634.34	6.16189	633.44	14.0833	633.44	11.7278	633.44	20.1713	633.44	21.2607	634.34	32.3197	634.34	35.304	634.24	53.1061	634.24	51.0355
635.04	5.17749	635.04	3.15477	635.34	5.52661	635.34	6.15247	634.44	14.0751	634.44	11.7099	634.44	20.1602	634.44	21.2282	635.34	32.2869	635.34	35.25	635.24	53.0732	635.24	50.9575
636.04	5.18357	636.04	3.14995	636.34	5.52438	636.34	6.14306	635.44	14.0715	635.44	11.692	635.44	20.1403	635.44	21.1958	636.34	32.2651	636.34	35.1961	636.24	53.0322	636.24	50.8796
637.04	5.17844	637.04	3.14513	637.34	5.52486	637.34	6.13367	636.44	14.0719	636.44	11.6741	636.44	20.1191	636.44	21.1633	637.34	32.2379	637.34	35.1423	637.24	53.0062	637.24	50.8018
638.04	5.16458	638.04	3.14032	638.34	5.53238	638.34	6.12429	637.44	14.0719	637.44	11.6563	637.44	20.111	637.44	21.131	638.34	32.2141	638.34	35.0886	638.24	52.972	638.24	50.7241
639.04	5.1867	639.04	3.13552	639.34	5.53761	639.34	6.11493	638.44	14.0684	638.44	11.6385	638.44	20.0977	638.44	21.0987	639.34	32.2146	639.34	35.035	639.24	52.9511	639.24	50.6466
640.04	5.20325	640.04	3.13073	640.34	5.51587	640.34	6.10558	639.44	14.0719	639.44	11.6207	639.44	20.1207	639.44	21.0664	640.34	32.2222	640.34	34.9814	640.24	52.9342	640.24	50.5692
641.04	5.20406	641.04	3.12594	641.34	5.49773	641.34	6.09625	640.44	14.0701	640.44	11.6029	640.44	20.1125	640.44	21.0342	641.34	32.2173	641.34	34.9279	641.24	52.9143	641.24	50.4918
642.04	5.20281	642.04	3.12116	642.34	5.45253	642.34	6.08693	641.44	14.082	641.44	11.5852	641.44	20.1012	641.44	21.0021	642.34	32.1881	642.34	34.8745	642.24	52.8958	642.24	50.4146
643.04	5.2114	643.04	3.11639	643.34	5.43496	643.34	6.07762	642.44	14.0522	642.44	11.5674	642.44	20.0714	642.44	20.97	643.34	32.1757	643.34	34.8212	643.24	52.8899	643.24	50.3376
644.04	5.21296	644.04	3.11163	644.34	5.39177	644.34	6.06833	643.44	14.0586	643.44	11.5498	643.44	20.0701	643.44	20.9379	644.34	32.1485	644.34	34.768	644.24	52.8652	644.24	50.2606
645.04	5.20569	645.04	3.10687	645.34	5.37573	645.34	6.05905	644.44	14.0325	644.44	11.5321	644.44	20.0422	644.44	20.9059	645.34	32.136	645.34	34.7148	645.24	52.8513	645.24	50.1838
646.04	5.2042	646.04	3.10212	646.34	5.35787	646.34	6.04979	645.44	14.0293	645.44	11.5145	645.44	20.0394	645.44	20.8739	646.34	32.0998	646.34	34.6617	646.24	52.8155	646.24	50.1071
647.04	5.18826	647.04	3.09738	647.34	5.34391	647.34	6.04054	646.44	14.0114	646.44	11.4969	646.44	20.0309	646.44	20.842	647.34	32.0749	647.34	34.6088	647.24	52.7896	647.24	50.0304
648.04	5.18604	648.04	3.09264	648.34	5.35974	648.34	6.03131	647.44	13.9899	647.44	11.4793	647.44	20.0211	647.44	20.8102	648.34	32.0806	648.34	34.5558	648.24	52.7767	648.24	49.954
649.04	5.19673	649.04	3.08791	649.34	5.36504	649.34	6.02208	648.44	13.9801	648.44	11.4617	648.44	20.0192	648.44	20.7783	649.34	32.0729	649.34	34.503	649.24	52.753	649.24	49.8776
650.04	5.18958	650.04	3.08319	650.34	5.37268	650.34	6.01288	649.44	13.9606	649.44	11.4442	649.44	20.0129	649.44	20.7466	650.34	32.0725	650.34	34.4503	650.24	52.7299	650.24	49.8013
651.04	5.17944	651.04	3.07848	651.34	5.36487	651.34	6.00369	650.44	13.9508	650.44	11.4267	650.44	20.0211	650.44	20.7149	651.34	32.0731	651.34	34.3976	651.24	52.7123	651.24	49.7252
652.04	5.17085	652.04	3.07377	652.34	5.36272	652.34	5.99451	651.44	13.9392	651.44	11.4093	651.44	19.9915	651.44	20.6832	652.34	32.0807	652.34	34.345	652.24	52.708	652.24	49.6492
653.04	5.17158	653.04	3.06907	653.34	5.35796	653.34	5.98534	652.44	13.9233	652.44	11.3918	652.44	19.9836	652.44	20.6516	653.34	32.0776	653.34	34.2925	653.24	52.6773	653.24	49.5733
654.04	5.15513	654.04	3.06438	654.34	5.33907	654.34	5.97619	653.44	13.9032	653.44	11.3744	653.44	19.9637	653.44	20.62	654.34	32.0567	654.34	34.2401	654.24	52.6373	654.24	49.4975
655.04	5.13699	655.04	3.0597	655.34	5.33316	655.34	5.96706	654.44	13.8856	654.44	11.357	654.44	19.9528	654.44	20.5885	655.34	32.0345	655.34	34.1877	655.24	52.6208	655.24	49.4218
656.04	5.13836	656.04	3.05502	656.34	5.31593	656.34	5.95793	655.44	13.8805	655.44	11.3396	655.44	19.9492	655.44	20.557	656.34	31.9977	656.34	34.1355	656.24	52.5849	656.24	49.3462
657.04	5.14424	657.04	3.05035	657.34	5.33117	657.34	5.94882	656.44	13.8706	656.44	11.3223	656.44	19.928	656.44	20.5256	657.34	31.9737	657.34	34.0833	657.24	52.5533	657.24	49.2708
658.04	5.12339	658.04	3.04568	658.34	5.32504	658.34	5.93973	657.44	13.8789	657.44	11.305	657.44	19.9164	657.44	20.4942	658.34	31.9299	658.34	34.0312	658.24	52.5276	658.24	49.1955
659.04	5.11035	659.04	3.04103	659.34	5.32385	659.34	5.93065	658.44	13.8607	658.44	11.2877	658.44	19.89	658.44	20.4628	659.34	31.8881	659.34	33.9791	659.24	52.5029	659.24	49.1203
660.04	5.10017	660.04	3.03638	660.34	5.32561	660.34	5.92158	659.44	13.8496	659.44	11.2705	659.44	19.8789	659.44	20.4316	660.34	31.857	660.34	33.9272	660.24	52.4748	660.24	49.0452
661.04	5.08438	661.04	3.03174	661.34	5.33316	661.34	5.91253	660.44	13.8414	660.44	11.2532	660.44	19.861	660.44	20.4003	661.34	31.8352	661.34	33.8753	661.24	52.4427	661.24	48.9702
662.04	5.07298	662.04	3.0271	662.34	5.32626	662.34	5.90349	661.44	13.8398	661.44	11.236	661.44	19.8512	661.44	20.3691	662.34	31.8154	662.34	33.8235	662.24	52.4081	662.24	48.8953
663.04	5.06016	663.04	3.02247	663.34	5.32418	663.34	5.89446	662.44	13.8118	662.44	11.2188	662.44	19.8231	662.44	20.338	663.34	31.8051	663.34	33.7718	663.24	52.3841	663.24	48.8206
664.04	5.04954	664.04	3.01785	664.34	5.32735	664.34	5.88545	663.44	13.7942	663.44	11.2017	663.44	19.804	663.44	20.3069	664.34	31.7965	664.34	33.7202	664.24	52.3542	664.24	48.7459
665.04	5.04277	665.04	3.01324	665.34	5.32356	665.34	5.87645	664.44	13.7825	664.44	11.1846	664.44	19.7942	664.44	20.2759	665.34	31.783	665.34	33.6686	665.24	52.348	665.24	48.6714
666.04	5.05156	666.04	3.00863	666.34	5.31666	666.34	5.86747	665.44	13.7793	665.44	11.1675	665.44	19.7809	665.44	20.2449	666.34	31.7824	666.34	33.6172	666.24	52.3323	666.24	48.597
667.04	5.0802	667.04	3.00403	667.34	5.32227	667.34	5.8585	666.44	13.7828	666.44	11.1504	666.44	19.7632	666.44	20.2139	667.34	31.7736	667.34	33.5658	667.24	52.3275	667.24	48.5227
668.04	5.07593	668.04	2.99944	668.34	5.31348	668.34	5.84954	667.44	13.7988	667.44	11.1333	667.44	19.7809	667.44	20.183	668.34	31.771	668.34	33.5144	668.24	52.3198	668.24	48.4485
669.04	5.07356	669.04	2.99486	669.34	5.32304	669.34	5.8406	668.44	13.8086	668.44	11.1163	668.44	19.761	668.44	20.1521	669.34	31.7745	669.34	33.4632	669.24	52.2936	669.24	48.3744
670.04	5.06616	670.04	2.99028	670.34	5.32324	670.34	5.83167	669.44	13.8024	669.44	11.0993	669.44	19.7614	669.44	20.1213	670.34	31.7847	670.34	33.4121	670.24	52.2806	670.24	48.3005
671.04	5.06538	671.04	2.9857	671.34	5.33476	671.34	5.82276	670.44	13.7988	670.44	11.0824	670.44	19.7578	670.44	20.0906	671.34	31.7829	671.34	33.361	671.24	52.2525	671.24	48.2266
672.04	5.04072	672.04	2.98114	672.34	5.32744	672.34	5.81385	671.44	13.7926	671.44	11.0654	671.44	19.7516	671.44	20.0599	672.34	31.7627	672.34	33.31	672.24	52.2109	672.24	48.1529
673.04	5.01333	673.04	2.97658	673.34	5.29825	673.34	5.80496	672.44	13.7727	672.44	11.0485	672.44	19.7236	672.44	20.0292	673.34	31.7546	673.34	33.259	673.24	52.1767	673.24	48.0793
674.04	4.99868	674.04	2.97203	674.34	5.27012	674.34	5.79609	673.44	13.7631	673.44	11.0316	673.44	19.7043	673.44	19.9986	674.34	31.7381	674.34	33.2082	674.24	52.1408	674.24	48.0058
675.04	5.01111	675.04	2.96749	675.34	5.28326	675.34	5.78723	674.44	13.7335	674.44	11.0147	674.44	19.6746	674.44	19.968	675.34	31.7313	675.34	33.1574	675.24	52.1191	675.24	47.9324
676.04	5.02515	676.04	2.96295	676.34	5.25439	676.34	5.77838	675.44	13.7321	675.44	10.9979	675.44	19.6879	675.44	19.9375	676.34	31.7301	676.34	33.1067	676.24	52.1088	676.24	47.8591
677.04	5.01614	677.04	2.95842	677.34	5.22983	677.34	5.76955	676.44	13.7188	676.44	10.9811	676.44	19.6813	676.44	19.907	677.34	31.7092	677.34	33.0561	677.24	52.0875	677.24	47.786
678.04	5.01992	678.04	2.9539	678.34	5.20646	678.34	5.76073	677.44	13.7043	677.44	10.9643	677.44	19.6633	677.44	19.8766	678.34	31.6956	678.34	33.0056	678.24	52.0654	678.24	47.7129
679.04	5.01443	679.04	2.94938	679.34	5.19413	679.34	5.75192	678.44	13.6731	678.44	10.9475	678.44	19.6602	678.44	19.8462	679.34	31.6751	679.34	32.9551	679.24	52.0522	679.24	47.64
680.04	5.01692	680.04	2.94487	680.34	5.16704	680.34	5.74313	679.44	13.6617	679.44	10.9308	679.44	19.6566	679.44	19.8158	680.34	31.6562	680.34	32.9047	680.24	52.0439	680.24	47.5671
681.04	5.01379	681.04	2.94037	681.34	5.15491	681.34	5.73435	680.44	13.634	680.44	10.9141	680.44	19.6501	680.44	19.7855	681.34	31.6636	681.34	32.8544	681.24	52.0225	681.24	47.4944
682.04	5.03967	682.04	2.93588	682.34	5.15491	682.34	5.72558	681.44	13.6324	681.44	10.8974	681.44	19.6309	681.44	19.7553	682.34	31.6453	682.34	32.8042	682.24	52.0209	682.24	47.4218
683.04	5.03196	683.04	2.93139	683.34	5.15328	683.34	5.71682	682.44	13.6289	682.44	10.8807	682.44	19.6289	682.44	19.7251	683.34	31.6424	683.34	32.7541	683.24	52.0013	683.24	47.3493
684.04	5.01807	684.04	2.92691	684.34	5.16211	684.34	5.70808	683.44	13.6097	683.44	10.8641	683.44	19.6113	683.44	19.6949	684.34	31.6411	684.34	32.704	684.24	51.9896	684.24	47.2769
685.04	5.01802	685.04	2.92243	685.34	5.1751	685.34	5.69936	684.44	13.5996	684.44	10.8475	684.44	19.6094	684.44	19.6648	685.34	31.6264	685.34	32.654	685.24	51.9648	685.24	47.2046
686.04	5.01756	686.04	2.91796	686.34	5.1755	686.34	5.69064	685.44	13.5914	685.44	10.8309	685.44	19.6012	685.44	19.6347	686.34	31.5958	686.34	32.6041	686.24	51.9365	686.24	47.1325
687.04	4.99839	687.04	2.9135	687.34	5.186	687.34	5.68194	686.44	13.5801	686.44	10.8144	686.44	19.598	686.44	19.6047	687.34	31.5865	687.34	32.5542	687.24	51.9128	687.24	47.0604
688.04	5.00156	688.04	2.90905	688.34	5.19332	688.34	5.67326	687.44	13.593	687.44	10.7978	687.44	19.5833	687.44	19.5748	688.34	31.5922	688.34	32.5044	688.24	51.8915	688.24	46.9884
689.04	5.0023	689.04	2.9046	689.34	5.19515	689.34	5.66458	688.44	13.593	688.44	10.7813	688.44	19.5898	688.44	19.5448	689.34	31.5761	689.34	32.4547	689.24	51.8639	689.24	46.9166
690.04	5.01211	690.04	2.90016	690.34	5.20133	690.34	5.65592	689.44	13.5848	689.44	10.7648	689.44	19.5898	689.44	19.515	690.34	31.5807	690.34	32.4051	690.24	51.8591	690.24	46.8449
691.04	5.01069	691.04	2.89573	691.34	5.19512	691.34	5.64728	690.44	13.5914	690.44	10.7484	690.44	19.5896	690.44	19.4851	691.34	31.5663	691.34	32.3556	691.24	51.8428	691.24	46.7733
692.04	5.01543	692.04	2.8913	692.34	5.21882	692.34	5.63864	691.44	13.5801	691.44	10.7319	691.44	19.582	691.44	19.4553	692.34	31.5866	692.34	32.3061	692.24	51.8544	692.24	46.7018
693.04	5.00493	693.04	2.88688	693.34	5.22486	693.34	5.63002	692.44	13.5964	692.44	10.7155	692.44	19.5867	692.44	19.4256	693.34	31.567	693.34	32.2567	693.24	51.8457	693.24	46.6304
694.04	4.98867	694.04	2.88246	694.34	5.215	694.34	5.62142	693.44	13.5797	693.44	10.6992	693.44	19.5801	693.44	19.3959	694.34	31.5452	694.34	32.2074	694.24	51.8122	694.24	46.5591
695.04	4.98531	695.04	2.87806	695.34	5.22343	695.34	5.61282	694.44	13.5798	694.44	10.6828	694.44	19.5668	694.44	19.3662	695.34	31.5345	695.34	32.1582	695.24	51.7838	695.24	46.4879
696.04	4.98936	696.04	2.87366	696.34	5.21786	696.34	5.60424	695.44	13.5836	695.44	10.6665	695.44	19.5684	695.44	19.3366	696.34	31.5074	696.34	32.109	696.24	51.7562	696.24	46.4168
697.04	4.9804	697.04	2.86926	697.34	5.21962	697.34	5.59567	696.44	13.5817	696.44	10.6502	696.44	19.5619	696.44	19.3071	697.34	31.4912	697.34	32.0599	697.24	51.73	697.24	46.3459
698.04	4.96775	698.04	2.86488	698.34	5.21566	698.34	5.58712	697.44	13.595	697.44	10.6339	697.44	19.554	697.44	19.2775	698.34	31.458	698.34	32.0109	698.24	51.7046	698.24	46.275
699.04	4.97859	699.04	2.8605	699.34	5.22264	699.34	5.57858	698.44	13.5933	698.44	10.6176	698.44	19.5588	698.44	19.2481	699.34	31.447	699.34	31.962	699.24	51.7002	699.24	46.2042
700.04	5.00303	700.04	2.85613	700.34	5.23287	700.34	5.57005	699.44	13.5833	699.44	10.6014	699.44	19.5703	699.44	19.2186	700.34	31.4279	700.34	31.9131	700.24	51.6937	700.24	46.1336
701.04	4.99939	701.04	2.85176	701.34	5.24377	701.34	5.56153	700.44	13.5914	700.44	10.5852	700.44	19.5715	700.44	19.1893	701.34	31.3864	701.34	31.8643	701.24	51.6826	701.24	46.0631
702.04	5.00684	702.04	2.8474	702.34	5.23254	702.34	5.55303	701.44	13.5634	701.44	10.569	701.44	19.5602	701.44	19.1599	702.34	31.3912	702.34	31.8156	702.24	51.6875	702.24	45.9927
703.04	5.0167	703.04	2.84305	703.34	5.2225	703.34	5.54454	702.44	13.5605	702.44	10.5528	702.44	19.5668	702.44	19.1306	703.34	31.3847	703.34	31.767	703.24	51.6709	703.24	45.9223
704.04	5.01841	704.04	2.8387	704.34	5.21603	704.34	5.53606	703.44	13.5309	703.44	10.5367	703.44	19.5684	703.44	19.1014	704.34	31.3845	704.34	31.7184	704.24	51.6628	704.24	45.8521
705.04	5.00288	705.04	2.83436	705.34	5.19927	705.34	5.5276	704.44	13.5309	704.44	10.5206	704.44	19.5715	704.44	19.0722	705.34	31.3681	705.34	31.6699	705.24	51.6354	705.24	45.782
706.04	4.98318	706.04	2.83003	706.34	5.15897	706.34	5.51915	705.44	13.5195	705.44	10.5045	705.44	19.5438	705.44	19.043	706.34	31.3372	706.34	31.6215	706.24	51.6052	706.24	45.712
707.04	4.97632	707.04	2.8257	707.34	5.1615	707.34	5.51071	706.44	13.5262	706.44	10.4885	706.44	19.5129	706.44	19.0139	707.34	31.3433	707.34	31.5731	707.24	51.5894	707.24	45.6422
708.04	4.96687	708.04	2.82138	708.34	5.15752	708.34	5.50229	707.44	13.5391	707.44	10.4724	707.44	19.5114	707.44	18.9848	708.34	31.2999	708.34	31.5249	708.24	51.5472	708.24	45.5724
709.04	4.95078	709.04	2.81707	709.34	5.1578	709.34	5.49387	708.44	13.5225	708.44	10.4564	708.44	19.4653	708.44	18.9558	709.34	31.2774	709.34	31.4767	709.24	51.5263	709.24	45.5027
710.04	4.9408	710.04	2.81276	710.34	5.14929	710.34	5.48547	709.44	13.4954	709.44	10.4404	709.44	19.4446	709.44	18.9268	710.34	31.256	710.34	31.4285	710.24	51.4869	710.24	45.4331
711.04	4.93977	711.04	2.80846	711.34	5.1364	711.34	5.47709	710.44	13.4738	710.44	10.4245	710.44	19.4149	710.44	18.8979	711.34	31.2447	711.34	31.3805	711.24	51.4609	711.24	45.3637
712.04	4.94194	712.04	2.80417	712.34	5.13893	712.34	5.46871	711.44	13.4425	711.44	10.4085	711.44	19.3937	711.44	18.869	712.34	31.2453	712.34	31.3325	712.24	51.448	712.24	45.2943
713.04	4.93733	713.04	2.79988	713.34	5.14684	713.34	5.46035	712.44	13.4242	712.44	10.3926	712.44	19.3851	712.44	18.8402	713.34	31.2373	713.34	31.2846	713.24	51.4328	713.24	45.2251
714.04	4.93921	714.04	2.7956	714.34	5.13635	714.34	5.45201	713.44	13.4231	713.44	10.3767	713.44	19.3661	713.44	18.8114	714.34	31.2365	714.34	31.2368	714.24	51.387	714.24	45.1559
715.04	4.92776	715.04	2.79132	715.34	5.13199	715.34	5.44367	714.44	13.3954	714.44	10.3609	714.44	19.3547	714.44	18.7826	715.34	31.2161	715.34	31.189	715.24	51.3709	715.24	45.0869
716.04	4.94234	716.04	2.78706	716.34	5.15227	716.34	5.43535	715.44	13.3887	715.44	10.345	715.44	19.3414	715.44	18.7539	716.34	31.2229	716.34	31.1414	716.24	51.3701	716.24	45.018
717.04	4.94897	717.04	2.7828	717.34	5.14453	717.34	5.42704	716.44	13.4004	716.44	10.3292	716.44	19.3597	716.44	18.7252	717.34	31.1974	717.34	31.0937	717.24	51.3431	717.24	44.9491
718.04	4.93985	718.04	2.77854	718.34	5.13334	718.34	5.41874	717.44	13.3707	717.44	10.3134	717.44	19.3398	717.44	18.6966	718.34	31.1827	718.34	31.0462	718.24	51.3223	718.24	44.8804
719.04	4.93762	719.04	2.77429	719.34	5.125	719.34	5.41046	718.44	13.3496	718.44	10.2976	718.44	19.3383	718.44	18.668	719.34	31.1548	719.34	30.9987	719.24	51.2924	719.24	44.8118
720.04	4.9259	720.04	2.77005	720.34	5.12146	720.34	5.40219	719.44	13.3478	719.44	10.2819	719.44	19.3363	719.44	18.6395	720.34	31.1415	720.34	30.9514	720.24	51.281	720.24	44.7433
721.04	4.91826	721.04	2.76582	721.34	5.11647	721.34	5.39393	720.44	13.348	720.44	10.2662	720.44	19.3281	720.44	18.611	721.34	31.1349	721.34	30.904	721.24	51.2542	721.24	44.6749
722.04	4.89661	722.04	2.76159	722.34	5.11328	722.34	5.38568	721.44	13.3516	721.44	10.2505	721.44	19.3301	721.44	18.5825	722.34	31.1235	722.34	30.8568	722.24	51.24	722.24	44.6066
723.04	4.8927	723.04	2.75737	723.34	5.11389	723.34	5.37745	722.44	13.3691	722.44	10.2348	722.44	19.3199	722.44	18.5541	723.34	31.121	723.34	30.8096	723.24	51.2119	723.24	44.5384
724.04	4.90791	724.04	2.75315	724.34	5.12602	724.34	5.36922	723.44	13.3805	723.44	10.2192	723.44	19.3118	723.44	18.5257	724.34	31.1327	724.34	30.7625	724.24	51.2177	724.24	44.4703
725.04	4.91821	725.04	2.74894	725.34	5.12622	725.34	5.36102	724.44	13.384	724.44	10.2035	724.44	19.3086	724.44	18.4974	725.34	31.1428	725.34	30.7155	725.24	51.228	725.24	44.4023
726.04	4.92766	726.04	2.74474	726.34	5.12684	726.34	5.35282	725.44	13.3903	725.44	10.1879	725.44	19.3298	725.44	18.4691	726.34	31.1371	726.34	30.6685	726.24	51.2327	726.24	44.3344
727.04	4.93435	727.04	2.74054	727.34	5.12577	727.34	5.34464	726.44	13.3954	726.44	10.1724	726.44	19.3333	726.44	18.4409	727.34	31.1263	727.34	30.6216	727.24	51.2239	727.24	44.2667
728.04	4.92063	728.04	2.73635	728.34	5.10812	728.34	5.33647	727.44	13.3824	727.44	10.1568	727.44	19.3301	727.44	18.4127	728.34	31.1069	728.34	30.5748	728.24	51.2038	728.24	44.199
729.04	4.90913	729.04	2.73217	729.34	5.11003	729.34	5.32831	728.44	13.3723	728.44	10.1413	728.44	19.3235	728.44	18.3846	729.34	31.0793	729.34	30.5281	729.24	51.1877	729.24	44.1314
730.04	4.90896	730.04	2.72799	730.34	5.10721	730.34	5.32016	729.44	13.3466	729.44	10.1258	729.44	19.3301	729.44	18.3564	730.34	31.0468	730.34	30.4814	730.24	51.154	730.24	44.0639
731.04	4.9011	731.04	2.72382	731.34	5.11666	731.34	5.31203	730.44	13.3434	730.44	10.1103	730.44	19.3301	730.44	18.3284	731.34	31.0188	731.34	30.4348	731.24	51.1432	731.24	43.9966
732.04	4.90855	732.04	2.71966	732.34	5.13631	732.34	5.30391	731.44	13.3331	731.44	10.0948	731.44	19.3118	731.44	18.3004	732.34	31.0138	732.34	30.3883	732.24	51.1204	732.24	43.9293
733.04	4.91999	733.04	2.7155	733.34	5.14898	733.34	5.2958	732.44	13.3317	732.44	10.0794	732.44	19.3187	732.44	18.2724	733.34	31.0088	733.34	30.3418	733.24	51.1054	733.24	43.8622
734.04	4.90649	734.04	2.71135	734.34	5.13586	734.34	5.2877	733.44	13.3348	733.44	10.064	733.44	19.3118	733.44	18.2444	734.34	31.0055	734.34	30.2954	734.24	51.0914	734.24	43.7951
735.04	4.92395	735.04	2.7072	735.34	5.13379	735.34	5.27962	734.44	13.3219	734.44	10.0486	734.44	19.3008	734.44	18.2166	735.34	31.0148	735.34	30.2491	735.24	51.0732	735.24	43.7281
736.04	4.92546	736.04	2.70306	736.34	5.13063	736.34	5.27155	735.44	13.3302	735.44	10.0333	735.44	19.2906	735.44	18.1887	736.34	31.0131	736.34	30.2029	736.24	51.0517	736.24	43.6613
737.04	4.91631	737.04	2.69893	737.34	5.14302	737.34	5.26349	736.44	13.3202	736.44	10.0179	736.44	19.2906	736.44	18.1609	737.34	31.0162	737.34	30.1567	737.24	51.0432	737.24	43.5945
738.04	4.91113	738.04	2.6948	738.34	5.13599	738.34	5.25544	737.44	13.3301	737.44	10.0026	737.44	19.3004	737.44	18.1331	738.34	31.0056	738.34	30.1106	738.24	51.0338	738.24	43.5279
739.04	4.88787	739.04	2.69069	739.34	5.1305	739.34	5.2474	738.44	13.3395	738.44	9.98731	738.44	19.2825	738.44	18.1054	739.34	30.9805	739.34	30.0645	739.24	51.0011	739.24	43.4613
740.04	4.88906	740.04	2.68657	740.34	5.12674	740.34	5.23938	739.44	13.3235	739.44	9.97204	739.44	19.2548	739.44	18.0777	740.34	30.9749	740.34	30.0186	740.24	50.9674	740.24	43.3949
741.04	4.87207	741.04	2.68246	741.34	5.11682	741.34	5.23137	740.44	13.3219	740.44	9.95679	740.44	19.2418	740.44	18.0501	741.34	30.9568	741.34	29.9727	741.24	50.9639	741.24	43.3285
742.04	4.87752	742.04	2.67836	742.34	5.13713	742.34	5.22337	741.44	13.3217	741.44	9.94157	741.44	19.2321	741.44	18.0225	742.34	30.9458	742.34	29.9269	742.24	50.9518	742.24	43.2623
743.04	4.87859	743.04	2.67427	743.34	5.12489	743.34	5.21539	742.44	13.3336	742.44	9.92637	742.44	19.2239	742.44	17.9949	743.34	30.9373	743.34	29.8811	743.24	50.9444	743.24	43.1962
744.04	4.86457	744.04	2.67018	744.34	5.10448	744.34	5.20741	743.44	13.3136	743.44	9.9112	743.44	19.2124	743.44	17.9674	744.34	30.9288	744.34	29.8354	744.24	50.917	744.24	43.1301
745.04	4.8461	745.04	2.6661	745.34	5.11258	745.34	5.19945	744.44	13.3024	744.44	9.89604	744.44	19.191	744.44	17.94	745.34	30.9219	745.34	29.7898	745.24	50.9102	745.24	43.0642
746.04	4.8386	746.04	2.66202	746.34	5.11312	746.34	5.1915	745.44	13.3105	745.44	9.88091	745.44	19.1859	745.44	17.9125	746.34	30.914	746.34	29.7443	746.24	50.8932	746.24	42.9984
747.04	4.84373	747.04	2.65795	747.34	5.11422	747.34	5.18357	746.44	13.2938	746.44	9.86581	746.44	19.181	746.44	17.8852	747.34	30.9135	747.34	29.6988	747.24	50.8899	747.24	42.9326
748.04	4.81712	748.04	2.65389	748.34	5.0909	748.34	5.17564	747.44	13.3024	747.44	9.85073	747.44	19.1699	747.44	17.8578	748.34	30.8968	748.34	29.6534	748.24	50.8499	748.24	42.867
749.04	4.81231	749.04	2.64983	749.34	5.08332	749.34	5.16773	748.44	13.2567	748.44	9.83567	748.44	19.1422	748.44	17.8305	749.34	30.873	749.34	29.6081	749.24	50.8301	749.24	42.8014
750.04	4.80103	750.04	2.64578	750.34	5.09277	750.34	5.15983	749.44	13.25	749.44	9.82063	749.44	19.1488	749.44	17.8032	750.34	30.8612	750.34	29.5628	750.24	50.8099	750.24	42.736
751.04	4.80613	751.04	2.64173	751.34	5.08541	751.34	5.15194	750.44	13.2598	750.44	9.80561	750.44	19.1566	750.44	17.776	751.34	30.8441	751.34	29.5176	751.24	50.8014	751.24	42.6707
752.04	4.80466	752.04	2.6377	752.34	5.08456	752.34	5.14406	751.44	13.2516	751.44	9.79062	751.44	19.15	751.44	17.7489	752.34	30.8416	752.34	29.4725	752.24	50.7903	752.24	42.6054
753.04	4.79636	753.04	2.63366	753.34	5.08382	753.34	5.1362	752.44	13.2679	752.44	9.77565	752.44	19.1484	752.44	17.7217	753.34	30.8245	753.34	29.4274	753.24	50.7721	753.24	42.5403
754.04	4.81104	754.04	2.62964	754.34	5.08923	754.34	5.12835	753.44	13.2598	753.44	9.76071	753.44	19.1403	753.44	17.6946	754.34	30.8218	754.34	29.3824	754.24	50.7607	754.24	42.4753
755.04	4.82351	755.04	2.62562	755.34	5.06809	755.34	5.12051	754.44	13.2777	754.44	9.74579	754.44	19.1387	754.44	17.6676	755.34	30.8088	755.34	29.3375	755.24	50.7277	755.24	42.4103
756.04	4.82134	756.04	2.6216	756.34	5.06245	756.34	5.11268	755.44	13.2548	755.44	9.73089	755.44	19.1223	755.44	17.6406	756.34	30.8032	756.34	29.2927	756.24	50.7285	756.24	42.3455
757.04	4.81533	757.04	2.61759	757.34	5.03074	757.34	5.10486	756.44	13.2598	756.44	9.71601	756.44	19.1305	756.44	17.6136	757.34	30.7811	757.34	29.2479	757.24	50.7083	757.24	42.2807
758.04	4.80603	758.04	2.61359	758.34	5.01001	758.34	5.09706	757.44	13.245	757.44	9.70116	757.44	19.1044	757.44	17.5867	758.34	30.7587	758.34	29.2032	758.24	50.6624	758.24	42.2161
759.04	4.79588	759.04	2.6096	759.34	5.00668	759.34	5.08927	758.44	13.2239	758.44	9.68632	758.44	19.093	758.44	17.5598	759.34	30.7474	759.34	29.1585	759.24	50.662	759.24	42.1516
760.04	4.77337	760.04	2.60561	760.34	4.98738	760.34	5.08149	759.44	13.2301	759.44	9.67152	759.44	19.0913	759.44	17.5329	760.34	30.7281	760.34	29.1139	760.24	50.6468	760.24	42.0871
761.04	4.75821	761.04	2.60162	761.34	4.96817	761.34	5.07372	760.44	13.2141	760.44	9.65673	760.44	19.101	760.44	17.5061	761.34	30.7119	761.34	29.0694	761.24	50.6228	761.24	42.0228
762.04	4.75852	762.04	2.59765	762.34	4.96786	762.34	5.06596	761.44	13.1813	761.44	9.64197	761.44	19.0817	761.44	17.4794	762.34	30.6969	762.34	29.025	762.24	50.6042	762.24	41.9585
763.04	4.76191	763.04	2.59368	763.34	4.95806	763.34	5.05821	762.44	13.1715	762.44	9.62723	762.44	19.0817	762.44	17.4526	763.34	30.6972	763.34	28.9806	763.24	50.5943	763.24	41.8944
764.04	4.7676	764.04	2.58971	764.34	4.95584	764.34	5.05048	763.44	13.1536	763.44	9.61251	763.44	19.0719	763.44	17.426	764.34	30.6767	764.34	28.9363	764.24	50.5798	764.24	41.8303
765.04	4.77351	765.04	2.58575	765.34	4.9312	765.34	5.04276	764.44	13.152	764.44	9.59781	764.44	19.0719	764.44	17.3993	765.34	30.6602	765.34	28.8921	765.24	50.5648	765.24	41.7664
766.04	4.77759	766.04	2.5818	766.34	4.94604	766.34	5.03505	765.44	13.1239	765.44	9.58314	765.44	19.0536	765.44	17.3727	766.34	30.6754	766.34	28.8479	766.24	50.5422	766.24	41.7025
767.04	4.79309	767.04	2.57785	767.34	4.9541	767.34	5.02735	766.44	13.1227	766.44	9.56849	766.44	19.0426	766.44	17.3462	767.34	30.6586	767.34	28.8038	767.24	50.5323	767.24	41.6388
768.04	4.78723	768.04	2.57391	768.34	4.9469	768.34	5.01967	767.44	13.1211	767.44	9.55386	767.44	19.0391	767.44	17.3196	768.34	30.6384	768.34	28.7597	768.24	50.5228	768.24	41.5751
769.04	4.77668	769.04	2.56997	769.34	4.93535	769.34	5.01199	768.44	13.1273	768.44	9.53925	768.44	19.0211	768.44	17.2932	769.34	30.6269	769.34	28.7158	769.24	50.5064	769.24	41.5116
770.04	4.77759	770.04	2.56605	770.34	4.92737	770.34	5.00433	769.44	13.1309	769.44	9.52467	769.44	19.0098	769.44	17.2667	770.34	30.6074	770.34	28.6719	770.24	50.4854	770.24	41.4481
771.04	4.76834	771.04	2.56212	771.34	4.92594	771.34	4.99668	770.44	13.1227	770.44	9.51011	770.44	18.9902	770.44	17.2403	771.34	30.5862	771.34	28.628	771.24	50.4661	771.24	41.3847
772.04	4.77525	772.04	2.5582	772.34	4.91549	772.34	4.98904	771.44	13.1273	771.44	9.49557	771.44	18.9688	771.44	17.214	772.34	30.566	772.34	28.5843	772.24	50.4557	772.24	41.3215
773.04	4.77588	773.04	2.55429	773.34	4.92383	773.34	4.98141	772.44	13.1305	772.44	9.48105	772.44	18.9574	772.44	17.1876	773.34	30.563	773.34	28.5406	773.24	50.4541	773.24	41.2583
774.04	4.7874	774.04	2.55039	774.34	4.91066	774.34	4.9738	773.44	13.1207	773.44	9.46656	773.44	18.9391	773.44	17.1614	774.34	30.5482	774.34	28.4969	774.24	50.4374	774.24	41.1952
775.04	4.78238	775.04	2.54649	775.34	4.91019	775.34	4.96619	774.44	13.1125	774.44	9.45208	774.44	18.9329	774.44	17.1351	775.34	30.5442	775.34	28.4534	775.24	50.4232	775.24	41.1322
776.04	4.78699	776.04	2.5426	776.34	4.89612	776.34	4.9586	775.44	13.1289	775.44	9.43763	775.44	18.9395	775.44	17.1089	776.34	30.5436	776.34	28.4099	776.24	50.4037	776.24	41.0693
777.04	4.77959	777.04	2.53871	777.34	4.91725	777.34	4.95102	776.44	13.1289	776.44	9.4232	776.44	18.9392	776.44	17.0828	777.34	30.5451	777.34	28.3664	777.24	50.3948	777.24	41.0065
778.04	4.76111	778.04	2.53483	778.34	4.89966	778.34	4.94345	777.44	13.1322	777.44	9.4088	777.44	18.9446	777.44	17.0567	778.34	30.5193	778.34	28.3231	778.24	50.3678	778.24	40.9439
779.04	4.74063	779.04	2.53095	779.34	4.90287	779.34	4.93589	778.44	13.1324	778.44	9.39441	778.44	18.9348	778.44	17.0306	779.34	30.5061	779.34	28.2798	779.24	50.3532	779.24	40.8813
780.04	4.7314	780.04	2.52708	780.34	4.91277	780.34	4.92835	779.44	13.1309	779.44	9.38005	779.44	18.9199	779.44	17.0045	780.34	30.498	780.34	28.2365	780.24	50.3365	780.24	40.8188
781.04	4.72141	781.04	2.52322	781.34	4.92367	781.34	4.92081	780.44	13.1227	780.44	9.36571	780.44	18.9137	780.44	16.9786	781.34	30.4863	781.34	28.1934	781.24	50.3249	781.24	40.7564
782.04	4.71487	782.04	2.51936	782.34	4.94168	782.34	4.91329	781.44	13.1129	781.44	9.35139	781.44	18.9133	781.44	16.9526	782.34	30.4847	782.34	28.1503	782.24	50.32	782.24	40.694
783.04	4.71773	783.04	2.51551	783.34	4.93437	783.34	4.90578	782.44	13.1324	782.44	9.33709	782.44	18.9183	782.44	16.9267	783.34	30.4954	783.34	28.1072	783.24	50.3197	783.24	40.6318
784.04	4.73645	784.04	2.51166	784.34	4.94238	784.34	4.89828	783.44	13.1324	783.44	9.32282	783.44	18.9199	783.44	16.9008	784.34	30.5128	784.34	28.0643	784.24	50.3373	784.24	40.5697
785.04	4.75288	785.04	2.50782	785.34	4.96428	785.34	4.89079	784.44	13.1617	784.44	9.30857	784.44	18.9492	784.44	16.875	785.34	30.5155	785.34	28.0213	785.24	50.3405	785.24	40.5077
786.04	4.76965	786.04	2.50399	786.34	4.96606	786.34	4.88331	785.44	13.1555	785.44	9.29433	785.44	18.9609	785.44	16.8492	786.34	30.522	786.34	27.9785	786.24	50.349	786.24	40.4458
787.04	4.76814	787.04	2.50016	787.34	4.97539	787.34	4.87585	786.44	13.1699	786.44	9.28013	786.44	18.9785	786.44	16.8234	787.34	30.5263	787.34	27.9357	787.24	50.3346	787.24	40.3839
788.04	4.77349	788.04	2.49634	788.34	4.96925	788.34	4.86839	787.44	13.1735	787.44	9.26594	787.44	18.9919	787.44	16.7977	788.34	30.5006	788.34	27.893	788.24	50.2978	788.24	40.3222
789.04	4.75281	789.04	2.49252	789.34	4.98004	789.34	4.86095	788.44	13.1339	788.44	9.25177	788.44	18.9803	788.44	16.772	789.34	30.4919	789.34	27.8504	789.24	50.2712	789.24	40.2605
790.04	4.76201	790.04	2.48871	790.34	4.96864	790.34	4.85352	789.44	13.1207	789.44	9.23763	789.44	18.9899	789.44	16.7464	790.34	30.4773	790.34	27.8078	790.24	50.2561	790.24	40.199
791.04	4.75134	791.04	2.48491	791.34	4.95471	791.34	4.8461	790.44	13.111	790.44	9.2235	790.44	18.9918	790.44	16.7208	791.34	30.4666	791.34	27.7653	791.24	50.2533	791.24	40.1375
792.04	4.74194	792.04	2.48111	792.34	4.93616	792.34	4.83869	791.44	13.1012	791.44	9.2094	791.44	18.9755	791.44	16.6952	792.34	30.4464	792.34	27.7228	792.24	50.2354	792.24	40.0762
793.04	4.72944	793.04	2.47732	793.34	4.9367	793.34	4.83129	792.44	13.0735	792.44	9.19532	792.44	18.954	792.44	16.6697	793.34	30.4452	793.34	27.6805	793.24	50.2268	793.24	40.0149
794.04	4.71619	794.04	2.47353	794.34	4.92639	794.34	4.8239	793.44	13.0719	793.44	9.18127	793.44	18.9347	793.44	16.6442	794.34	30.4265	794.34	27.6381	794.24	50.2233	794.24	39.9537
795.04	4.72437	795.04	2.46975	795.34	4.92444	795.34	4.81653	794.44	13.0735	794.44	9.16723	794.44	18.9344	794.44	16.6187	795.34	30.4344	795.34	27.5959	795.24	50.2233	795.24	39.8926
796.04	4.72944	796.04	2.46597	796.34	4.92717	796.34	4.80917	795.44	13.0797	795.44	9.15321	795.44	18.9227	795.44	16.5933	796.34	30.4292	796.34	27.5537	796.24	50.1955	796.24	39.8316
797.04	4.7211	797.04	2.4622	797.34	4.93375	797.34	4.80181	796.44	13.0817	796.44	9.13922	796.44	18.9313	796.44	16.568	797.34	30.4261	797.34	27.5116	797.24	50.1907	797.24	39.7708
798.04	4.72459	798.04	2.45844	798.34	4.9197	798.34	4.79447	797.44	13.1013	797.44	9.12525	797.44	18.9313	797.44	16.5426	798.34	30.4104	798.34	27.4695	798.24	50.1795	798.24	39.7099
799.04	4.72278	799.04	2.45468	799.34	4.90924	799.34	4.78714	798.44	13.0948	798.44	9.1113	798.44	18.9312	798.44	16.5173	799.34	30.3984	799.34	27.4275	799.24	50.1537	799.24	39.6492
800.04	4.72083	800.04	2.45093	800.34	4.89868	800.34	4.77982	799.44	13.1012	799.44	9.09737	799.44	18.9114	799.44	16.4921	800.34	30.3894	800.34	27.3856	800.24	50.1256	800.24	39.5886
801.04	4.7154	801.04	2.44718	801.34	4.88872	801.34	4.77252	800.44	13.0914	800.44	9.08346	800.44	18.8821	800.44	16.4669	801.34	30.3598	801.34	27.3437	801.24	50.1062	801.24	39.5281
802.04	4.69312	802.04	2.44344	802.34	4.86938	802.34	4.76522	801.44	13.0852	801.44	9.06957	801.44	18.8724	801.44	16.4417	802.34	30.3485	802.34	27.3019	802.24	50.0869	802.24	39.4677
803.04	4.70156	803.04	2.4397	803.34	4.88297	803.34	4.75793	802.44	13.0458	802.44	9.05571	802.44	18.8448	802.44	16.4166	803.34	30.3343	803.34	27.2602	803.24	50.088	803.24	39.4073
804.04	4.72395	804.04	2.43597	804.34	4.89336	804.34	4.75066	803.44	13.0508	803.44	9.04186	803.44	18.8492	803.44	16.3915	804.34	30.3368	804.34	27.2185	804.24	50.0892	804.24	39.3471
805.04	4.7384	805.04	2.43225	805.34	4.88477	805.34	4.7434	804.44	13.059	804.44	9.02804	804.44	18.8512	804.44	16.3664	805.34	30.3149	805.34	27.1769	805.24	50.0736	805.24	39.2869
806.04	4.73181	806.04	2.42853	806.34	4.88477	806.34	4.73615	805.44	13.0426	805.44	9.01424	805.44	18.8513	805.44	16.3414	806.34	30.2954	806.34	27.1353	806.24	50.062	806.24	39.2269
807.04	4.71914	807.04	2.42482	807.34	4.87333	807.34	4.7289	806.44	13.0293	806.44	9.00045	806.44	18.8496	806.44	16.3164	807.34	30.2823	807.34	27.0938	807.24	50.061	807.24	39.1669
808.04	4.7251	808.04	2.42111	808.34	4.87341	808.34	4.72167	807.44	13.0179	807.44	8.98669	807.44	18.8285	807.44	16.2915	808.34	30.2626	808.34	27.0524	808.24	50.0326	808.24	39.107
809.04	4.71528	809.04	2.41741	809.34	4.84856	809.34	4.71446	808.44	13.016	808.44	8.97296	808.44	18.8168	808.44	16.2666	809.34	30.2443	809.34	27.0111	809.24	50.0062	809.24	39.0472
810.04	4.6916	810.04	2.41371	810.34	4.85686	810.34	4.70725	809.44	12.9916	809.44	8.95924	809.44	18.8086	809.44	16.2417	810.34	30.2461	810.34	26.9698	810.24	49.9947	810.24	38.9875
811.04	4.67126	811.04	2.41002	811.34	4.85706	811.34	4.70005	810.44	12.9856	810.44	8.94554	810.44	18.8004	810.44	16.2169	811.34	30.2267	811.34	26.9285	811.24	49.9916	811.24	38.9279
812.04	4.65479	812.04	2.40634	812.34	4.8515	812.34	4.69287	811.44	12.9918	811.44	8.93186	811.44	18.8004	811.44	16.1921	812.34	30.2098	812.34	26.8874	812.24	49.9771	812.24	38.8684
813.04	4.64175	813.04	2.40266	813.34	4.85349	813.34	4.68569	812.44	12.9871	812.44	8.91821	812.44	18.7942	812.44	16.1673	813.34	30.202	813.34	26.8463	813.24	49.9704	813.24	38.809
814.04	4.64524	814.04	2.39899	814.34	4.84579	814.34	4.67853	813.44	13	813.44	8.90457	813.44	18.8102	813.44	16.1426	814.34	30.2057	814.34	26.8052	814.24	49.9612	814.24	38.7497
815.04	4.63496	815.04	2.39532	815.34	4.82659	815.34	4.67138	814.44	13.0094	814.44	8.89096	814.44	18.8004	814.44	16.1179	815.34	30.1865	815.34	26.7642	815.24	49.9476	815.24	38.6904
816.04	4.63257	816.04	2.39166	816.34	4.80884	816.34	4.66423	815.44	12.9836	815.44	8.87737	815.44	18.7727	815.44	16.0933	816.34	30.1687	816.34	26.7233	816.24	49.9186	816.24	38.6313
817.04	4.6293	817.04	2.388	817.34	4.80289	817.34	4.6571	816.44	12.9641	816.44	8.8638	816.44	18.7434	816.44	16.0687	817.34	30.1612	817.34	26.6825	817.24	49.9138	817.24	38.5722
818.04	4.62866	818.04	2.38435	818.34	4.80273	818.34	4.64998	817.44	12.9508	817.44	8.85024	817.44	18.7321	817.44	16.0441	818.34	30.1544	818.34	26.6417	818.24	49.892	818.24	38.5132
819.04	4.64055	819.04	2.3807	819.34	4.80592	819.34	4.64287	818.44	12.9395	818.44	8.83671	818.44	18.7188	818.44	16.0196	819.34	30.1478	819.34	26.6009	819.24	49.8948	819.24	38.4543
820.04	4.6293	820.04	2.37706	820.34	4.81461	820.34	4.63578	819.44	12.9329	819.44	8.8232	819.44	18.7239	819.44	15.9951	820.34	30.135	820.34	26.5603	820.24	49.8825	820.24	38.3956
821.04	4.62967	821.04	2.37343	821.34	4.83036	821.34	4.62869	820.44	12.9395	820.44	8.80971	820.44	18.7223	820.44	15.9706	821.34	30.1429	821.34	26.5197	821.24	49.8966	821.24	38.3369
822.04	4.65068	822.04	2.3698	822.34	4.85475	822.34	4.62161	821.44	12.9574	821.44	8.79625	821.44	18.7285	821.44	15.9462	822.34	30.1541	822.34	26.4791	822.24	49.9069	822.24	38.2782
823.04	4.66709	823.04	2.36618	823.34	4.84872	823.34	4.61455	822.44	12.9785	822.44	8.7828	822.44	18.7402	822.44	15.9218	823.34	30.1558	823.34	26.4386	823.24	49.8851	823.24	38.2197
824.04	4.68452	824.04	2.36256	824.34	4.85747	824.34	4.60749	823.44	12.9719	823.44	8.76937	823.44	18.7301	823.44	15.8975	824.34	30.165	824.34	26.3982	824.24	49.8912	824.24	38.1613
825.04	4.7001	825.04	2.35895	825.34	4.85514	825.34	4.60045	824.44	12.9739	824.44	8.75596	824.44	18.7321	824.44	15.8732	825.34	30.1824	825.34	26.3579	825.24	49.8704	825.24	38.103
826.04	4.70437	826.04	2.35534	826.34	4.86069	826.34	4.59341	825.44	12.9918	825.44	8.74258	825.44	18.7301	825.44	15.8489	826.34	30.1799	826.34	26.3176	826.24	49.8488	826.24	38.0447
827.04	4.70156	827.04	2.35174	827.34	4.8588	827.34	4.58639	826.44	12.9755	826.44	8.72921	826.44	18.7141	826.44	15.8247	827.34	30.178	827.34	26.2773	827.24	49.8271	827.24	37.9865
828.04	4.69644	828.04	2.34815	828.34	4.84708	828.34	4.57938	827.44	12.9641	827.44	8.71587	827.44	18.7106	827.44	15.8005	828.34	30.1663	828.34	26.2372	828.24	49.804	828.24	37.9285
829.04	4.70933	829.04	2.34456	829.34	4.85348	829.34	4.57238	828.44	12.9508	828.44	8.70254	828.44	18.6926	828.44	15.7763	829.34	30.1661	829.34	26.197	829.24	49.8001	829.24	37.8705
830.04	4.69111	830.04	2.34097	830.34	4.84075	830.34	4.56539	829.44	12.9691	829.44	8.68924	829.44	18.7094	829.44	15.7522	830.34	30.142	830.34	26.157	830.24	49.791	830.24	37.8126
831.04	4.68008	831.04	2.33739	831.34	4.84586	831.34	4.55841	830.44	12.943	830.44	8.67595	830.44	18.6829	830.44	15.7281	831.34	30.1191	831.34	26.117	831.24	49.7747	831.24	37.7548
832.04	4.68594	832.04	2.33382	832.34	4.8527	832.34	4.55144	831.44	12.9509	831.44	8.66269	831.44	18.6715	831.44	15.7041	832.34	30.105	832.34	26.0771	832.24	49.7712	832.24	37.697
833.04	4.68367	833.04	2.33025	833.34	4.83782	833.34	4.54448	832.44	12.9414	832.44	8.64944	832.44	18.6879	832.44	15.6801	833.34	30.0785	833.34	26.0372	833.24	49.756	833.24	37.6394
834.04	4.67307	834.04	2.32669	834.34	4.82772	834.34	4.53753	833.44	12.925	833.44	8.63622	833.44	18.6711	833.44	15.6561	834.34	30.0764	834.34	25.9974	834.24	49.7552	834.24	37.5819
835.04	4.66411	835.04	2.32313	835.34	4.80726	835.34	4.5306	834.44	12.9219	834.44	8.62302	834.44	18.6798	834.44	15.6322	835.34	30.0498	835.34	25.9577	835.24	49.7376	835.24	37.5244
836.04	4.65379	836.04	2.31958	836.34	4.78774	836.34	4.52367	835.44	12.912	835.44	8.60983	835.44	18.6815	835.44	15.6083	836.34	30.0363	836.34	25.918	836.24	49.7159	836.24	37.467
837.04	4.64724	837.04	2.31603	837.34	4.76383	837.34	4.51675	836.44	12.9082	836.44	8.59667	836.44	18.6614	836.44	15.5844	837.34	30.0159	837.34	25.8783	837.24	49.7028	837.24	37.4098
838.04	4.64119	838.04	2.31249	838.34	4.74907	838.34	4.50985	837.44	12.9066	837.44	8.58353	837.44	18.6403	837.44	15.5606	838.34	29.9994	838.34	25.8388	838.24	49.6924	838.24	37.3526
839.04	4.63523	839.04	2.30896	839.34	4.76064	839.34	4.50295	838.44	12.9199	838.44	8.57041	838.44	18.634	838.44	15.5368	839.34	30.0026	839.34	25.7993	839.24	49.6863	839.24	37.2955
840.04	4.64454	840.04	2.30543	840.34	4.83007	840.34	4.49607	839.44	12.9279	839.44	8.5573	839.44	18.6094	839.44	15.513	840.34	30.0841	840.34	25.7598	840.24	49.7196	840.24	37.2384
								840.44	12.9769	840.44	8.54422	840.44	18.652	840.44	15.4893

## Sheet: ICAM-1 wt - IT4var13
Cycle: 29 IT4var13 DBL_B 7.81_X	Cycle: 29 IT4var13 DBL_B 7.81_Y	Fitted Cycle: 29 IT4var13 DBL_B_X	Fitted Cycle: 29 IT4var13 DBL_B_Y	Cycle: 30 IT4var13 DBL_B 15.6_X	Cycle: 30 IT4var13 DBL_B 15.6_Y	Fitted Cycle: 30 IT4var13 DBL_B_X	Fitted Cycle: 30 IT4var13 DBL_B_Y	Cycle: 31 IT4var13 DBL_B 31.2_X	Cycle: 31 IT4var13 DBL_B 31.2_Y	Fitted Cycle: 31 IT4var13 DBL_B_X	Fitted Cycle: 31 IT4var13 DBL_B_Y	Cycle: 32 IT4var13 DBL_B 62.5_X	Cycle: 32 IT4var13 DBL_B 62.5_Y	Fitted Cycle: 32 IT4var13 DBL_B_X	Fitted Cycle: 32 IT4var13 DBL_B_Y	Cycle: 33 IT4var13 DBL_B 125 _X	Cycle: 33 IT4var13 DBL_B 125 _Y	Fitted Cycle: 33 IT4var13 DBL_B_X	Fitted Cycle: 33 IT4var13 DBL_B_Y	Cycle: 34 IT4var13 DBL_B 250 _X	Cycle: 34 IT4var13 DBL_B 250 _Y	Fitted Cycle: 34 IT4var13 DBL_B_X	Fitted Cycle: 34 IT4var13 DBL_B_Y
-59.86	-0.0200219	-59.86	0	-59.86	0.0275855	-59.86	0	-60.06	0.0141602	-60.06	0	-60.56	0.107422	-60.56	0	-59.86	0.0404029	-59.86	0	-59.66	-0.0158701	-59.66	0
-58.86	0.0288801	-58.86	0	-58.86	0.00458813	-58.86	0	-59.06	-0.0375977	-59.06	0	-59.56	0.0759277	-59.56	0	-58.86	0.00507641	-58.86	0	-58.66	-0.0660162	-58.66	0
-57.86	0.0521216	-57.86	0	-57.86	-0.00451899	-57.86	0	-58.06	-0.0634766	-58.06	0	-58.56	0.0241699	-58.56	0	-57.86	-0.00805902	-57.86	0	-57.66	-0.0548105	-57.66	0
-56.86	0.029355	-56.86	0	-56.86	-0.0275297	-56.86	0	-57.06	-0.0151978	-57.06	0	-57.56	0.00708008	-57.56	0	-56.86	-0.0116606	-56.86	0	-56.66	0.0184927	-56.66	0
-55.86	0.0504727	-55.86	0	-55.86	-0.0226474	-55.86	0	-56.06	0.0438843	-56.06	0	-56.56	0.0703125	-56.56	0	-55.86	0.0400968	-55.86	0	-55.66	0.0216665	-55.66	0
-54.86	0.0479097	-54.86	0	-54.86	-0.0169096	-54.86	0	-55.06	0.0563354	-55.06	0	-55.56	0.138794	-55.56	0	-54.86	0.0504732	-54.86	0	-54.66	0.0209341	-54.66	0
-53.86	0.0596166	-53.86	0	-53.86	-0.0150905	-53.86	0	-54.06	0.0522461	-54.06	0	-54.56	0.151855	-54.56	0	-53.86	0.0702367	-53.86	0	-53.66	0.00412512	-53.66	0
-52.86	0.0757418	-52.86	0	-52.86	0.0106783	-52.86	0	-53.06	0.0375366	-53.06	0	-53.56	0.134155	-53.56	0	-52.86	0.0763521	-52.86	0	-52.66	0.0181265	-52.66	0
-51.86	0.080442	-51.86	0	-51.86	0.0074439	-51.86	0	-52.06	0.0244141	-52.06	0	-52.56	0.147339	-52.56	0	-51.86	0.0729957	-51.86	0	-51.66	0.0130606	-51.66	0
-50.86	0.071188	-50.86	0	-50.86	-0.00339699	-50.86	0	-51.06	0.0145264	-51.06	0	-51.56	0.130615	-51.56	0	-50.86	0.088522	-50.86	0	-50.66	0.043993	-50.66	0
-49.86	0.0674167	-49.86	0	-49.86	-0.00716829	-49.86	0	-50.06	0.0161743	-50.06	0	-50.56	0.164917	-50.56	0	-49.86	0.0863376	-49.86	0	-49.66	0.0396843	-49.66	0
-48.86	0.0562835	-48.86	0	-48.86	-0.0101228	-48.86	0	-49.06	-0.00494385	-49.06	0	-49.56	0.146606	-49.56	0	-48.86	0.0556731	-48.86	0	-48.66	0.0403676	-48.66	0
-47.86	0.0437956	-47.86	0	-47.86	-0.0129671	-47.86	0	-48.06	0.0098877	-48.06	0	-48.56	0.138672	-48.56	0	-47.86	0.0545378	-47.86	0	-47.66	0.0611072	-47.66	0
-46.86	0.0525236	-46.86	0	-46.86	-0.0224276	-46.86	0	-47.06	0.0205688	-47.06	0	-47.56	0.129028	-47.56	0	-46.86	0.0535002	-46.86	0	-46.66	0.0595813	-46.66	0
-45.86	0.0462008	-45.86	0	-45.86	-0.0302153	-45.86	0	-46.06	0.0335083	-46.06	0	-46.56	0.129272	-46.56	0	-45.86	0.0651217	-45.86	0	-45.66	0.0532827	-45.66	0
-44.86	0.0691252	-44.86	0	-44.86	-0.0367098	-44.86	0	-45.06	0.0563354	-45.06	0	-45.56	0.138794	-45.56	0	-44.86	0.0912199	-44.86	0	-44.66	0.0321155	-44.66	0
-43.86	0.0799775	-43.86	0	-43.86	-0.0340362	-43.86	0	-44.06	0.0789795	-44.06	0	-44.56	0.168091	-44.56	0	-43.86	0.110251	-43.86	0	-43.66	0.0116444	-43.66	0
-42.86	0.0792942	-42.86	0	-42.86	-0.0476589	-42.86	0	-43.06	0.0927734	-43.06	0	-43.56	0.169189	-43.56	0	-42.86	0.111521	-42.86	0	-42.66	-0.00485945	-42.66	0
-41.86	0.0806127	-41.86	0	-41.86	-0.0562282	-41.86	0	-42.06	0.0814209	-42.06	0	-42.56	0.15332	-42.56	0	-41.86	0.0831761	-41.86	0	-41.66	-0.0174813	-41.66	0
-40.86	0.0737767	-40.86	0	-40.86	-0.0354762	-40.86	0	-41.06	0.0649414	-41.06	0	-41.56	0.133789	-41.56	0	-40.86	0.0535131	-40.86	0	-40.66	-0.0245614	-40.66	0
-39.86	0.0806127	-39.86	0	-39.86	-0.0365748	-39.86	0	-40.06	0.0506592	-40.06	0	-40.56	0.130493	-40.56	0	-39.86	0.030808	-39.86	0	-39.66	-0.0189462	-39.66	0
-38.86	0.0825415	-38.86	0	-38.86	-0.0330591	-38.86	0	-39.06	0.0350342	-39.06	0	-39.56	0.112305	-39.56	0	-38.86	0.00466061	-38.86	0	-38.66	-0.0294931	-38.66	0
-37.86	0.0691378	-37.86	0	-37.86	-0.0283964	-37.86	0	-38.06	0.0194092	-38.06	0	-38.56	0.0927734	-38.56	0	-37.86	0.00932336	-37.86	0	-37.66	-0.0208993	-37.66	0
-36.86	0.0684175	-36.86	0	-36.86	-0.00775433	-36.86	0	-37.06	0.0299683	-37.06	0	-37.56	0.100952	-37.56	0	-36.86	0.0108004	-36.86	0	-36.66	0.000426292	-36.66	0
-35.86	0.0707128	-35.86	0	-35.86	0.00784659	-35.86	0	-36.06	0.0430298	-36.06	0	-36.56	0.102539	-36.56	0	-35.86	0.00332999	-35.86	0	-35.66	0.00330734	-35.66	0
-34.86	0.0528784	-34.86	0	-34.86	0.00759029	-34.86	0	-35.06	0.0350342	-35.06	0	-35.56	0.102905	-35.56	0	-34.86	-0.000100136	-34.86	0	-34.66	0.0115225	-34.66	0
-33.86	0.0495946	-33.86	0	-33.86	0.00430655	-33.86	0	-34.06	0.0414429	-34.06	0	-34.56	0.0894775	-34.56	0	-33.86	-0.0197413	-33.86	0	-33.66	0.00989914	-33.66	0
-32.86	0.0338478	-32.86	0	-32.86	0.000278473	-32.86	0	-33.06	0.0371704	-33.06	0	-33.56	0.0861816	-33.56	0	-32.86	-0.0288963	-32.86	0	-32.66	0.000621796	-32.66	0
-31.86	0.0137305	-31.86	0	-31.86	-0.0199609	-31.86	0	-32.06	0.0281372	-32.06	0	-32.56	0.0880127	-32.56	0	-31.86	-0.035708	-31.86	0	-31.66	-0.0155647	-31.66	0
-30.86	0.0311742	-30.86	0	-30.86	-0.0144801	-30.86	0	-31.06	0.027832	-31.06	0	-31.56	0.0814209	-31.56	0	-30.86	-0.0463405	-30.86	0	-30.66	-0.0261483	-30.66	0
-29.86	0.0425267	-29.86	0	-29.86	-0.00276136	-29.86	0	-30.06	0.027832	-30.06	0	-30.56	0.0977783	-30.56	0	-29.86	-0.0283961	-29.86	0	-29.66	-0.0179696	-29.66	0
-28.86	0.0473855	-28.86	0	-28.86	-0.0079124	-28.86	0	-29.06	0.0170898	-29.06	0	-29.56	0.111084	-29.56	0	-28.86	-0.0301292	-28.86	0	-28.66	-0.0259528	-28.66	0
-27.86	0.0483866	-27.86	0	-27.86	-0.0160666	-27.86	0	-28.06	-0.0112305	-28.06	0	-28.56	0.0814209	-28.56	0	-27.86	-0.0208273	-27.86	0	-27.66	-0.0160165	-27.66	0
-26.86	0.0336034	-26.86	0	-26.86	-0.00350595	-26.86	0	-27.06	-0.0233765	-27.06	0	-27.56	0.0618896	-27.56	0	-26.86	0.0036962	-26.86	0	-26.66	0.0118523	-26.66	0
-25.86	0.0180886	-25.86	0	-25.86	-0.0287864	-25.86	0	-26.06	-0.0430908	-26.06	0	-26.56	0.0704346	-26.56	0	-25.86	-0.0102317	-25.86	0	-25.66	0.00371027	-25.66	0
-24.86	0.0121191	-24.86	0	-24.86	-0.0461085	-24.86	0	-25.06	-0.0448608	-25.06	0	-25.56	0.0505371	-25.56	0	-24.86	-0.00802255	-24.86	0	-24.66	0.00526035	-24.66	0
-23.86	-0.00595939	-23.86	0	-23.86	-0.0450219	-23.86	0	-24.06	-0.0397949	-24.06	0	-24.56	0.0310059	-24.56	0	-23.86	-0.0229272	-23.86	0	-23.66	-0.0152107	-23.66	0
-22.86	-0.00947523	-22.86	0	-22.86	-0.0465846	-22.86	0	-23.06	-0.0358887	-23.06	0	-23.56	0.0177002	-23.56	0	-22.86	-0.0182643	-22.86	0	-22.66	-0.0179696	-22.66	0
-21.86	-0.0206079	-21.86	0	-21.86	-0.0365992	-21.86	0	-22.06	-0.0334473	-22.06	0	-22.56	0.0212402	-22.56	0	-21.86	-0.0178003	-21.86	0	-21.66	-0.0260751	-21.66	0
-20.86	-0.045974	-20.86	0	-20.86	-0.0323021	-20.86	0	-21.06	-0.0313721	-21.06	0	-21.56	0.0274658	-21.56	0	-20.86	-0.0073998	-20.86	0	-20.66	-0.0349374	-20.66	0
-19.86	-0.0482326	-19.86	0	-19.86	-0.0318751	-19.86	0	-20.06	-0.00750732	-20.06	0	-20.56	0.0391846	-20.56	0	-19.86	0.00193834	-19.86	0	-19.66	-0.0556283	-19.66	0
-18.86	-0.0475001	-18.86	0	-18.86	-0.0584865	-18.86	0	-19.06	-0.00238037	-19.06	0	-19.56	0.0291748	-19.56	0	-18.86	-0.00721693	-18.86	0	-18.66	-0.0572152	-18.66	0
-17.86	-0.0292873	-17.86	0	-17.86	-0.0832424	-17.86	0	-18.06	0.00164795	-18.06	0	-18.56	0.0294189	-18.56	0	-17.86	-0.0107327	-17.86	0	-17.66	-0.0592417	-17.66	0
-16.86	-0.0264308	-16.86	0	-16.86	-0.0896633	-16.86	0	-17.06	0.0172729	-17.06	0	-17.56	0.0310059	-17.56	0	-16.86	-0.0304592	-16.86	0	-16.66	-0.0768442	-16.66	0
-15.86	-0.00780332	-15.86	0	-15.86	-0.0855621	-15.86	0	-16.06	0.0210571	-16.06	0	-16.56	0.00476074	-16.56	0	-15.86	-0.0394195	-15.86	0	-15.66	-0.0452036	-15.66	0
-14.86	-0.0152975	-14.86	0	-14.86	-0.0688864	-14.86	0	-15.06	0.00689697	-15.06	0	-15.56	0.00427246	-15.56	0	-14.86	-0.0343405	-14.86	0	-14.66	-0.0549446	-14.66	0
-13.86	-0.0417382	-13.86	0	-13.86	-0.064077	-13.86	0	-14.06	-0.0164185	-14.06	0	-14.56	-0.0314941	-14.56	0	-13.86	-0.0341698	-13.86	0	-13.66	-0.0298226	-13.66	0
-12.86	-0.044143	-12.86	0	-12.86	-0.044021	-12.86	0	-13.06	-0.0493164	-13.06	0	-13.56	-0.0314941	-13.56	0	-12.86	0.00260991	-12.86	0	-12.66	-0.000635564	-12.66	0
-11.86	-0.0346457	-11.86	0	-11.86	-0.0224387	-11.86	0	-12.06	-0.0665283	-12.06	0	-12.56	-0.0197754	-12.56	0	-11.86	0.00575954	-11.86	0	-11.66	0.0186028	-11.66	0
-10.86	-0.0224022	-10.86	0	-10.86	-0.000551566	-10.86	0	-11.06	-0.0565796	-11.06	0	-11.56	-0.00537109	-11.56	0	-10.86	0.0164162	-10.86	0	-10.66	0.0213005	-10.66	0
-9.86002	-0.0216206	-9.86002	0	-9.86002	0.00987357	-9.86002	0	-10.06	-0.0427856	-10.06	0	-10.56	0.00952148	-10.56	0	-9.86002	0.00694389	-9.86002	0	-9.66	0.00980161	-9.66	0
-8.86002	-0.0215959	-8.86002	0	-8.86002	-0.0262345	-8.86002	0	-9.06	-0.0457153	-9.06	0	-9.56	0.0012207	-9.56	0	-8.86002	-0.0209855	-8.86002	0	-8.66	-0.0111456	-8.66	0
-7.86002	-0.0360492	-7.86002	0	-7.86002	-0.0504535	-7.86002	0	-8.06	-0.0620728	-8.06	0	-8.56	-0.00842285	-8.56	0	-7.86002	-0.0452044	-7.86002	0	-7.66	-0.0120978	-7.66	0
-6.86002	-0.0376239	-6.86002	0	-6.86002	-0.0406757	-6.86002	0	-7.06	-0.0811768	-7.06	0	-7.56	-0.00170898	-7.56	0	-6.86002	-0.0729023	-6.86002	0	-6.66	-0.0209235	-6.66	0
-5.86002	-0.0559102	-5.86002	0	-5.86002	-0.0388204	-5.86002	0	-6.06	-0.0938721	-6.06	0	-6.56	-0.00854492	-6.56	0	-5.86002	-0.101931	-5.86002	0	-5.66	-0.0374762	-5.66	0
-4.86002	-0.036623	-4.86002	0	-4.86002	-0.0213642	-4.86002	0	-5.06	-0.105347	-5.06	0	-5.56	0.0115967	-5.56	0	-4.86002	-0.0896015	-4.86002	0	-4.66	-0.0059821	-4.66	0
-3.86002	0.0104104	-3.86002	0	-3.86002	0.0433694	-3.86002	0	-4.06	-0.0886841	-4.06	0	-4.56	0.0837402	-4.56	0	-3.86002	-0.0213279	-3.86002	0	-3.66	0.0301629	-3.66	0
-2.86002	-0.0152402	-2.86002	0	-2.86002	-0.00315523	-2.86002	0	-3.06	-0.0683594	-3.06	0	-3.56	0.166992	-3.56	0	-2.86002	-0.0220761	-2.86002	0	-2.66	0.00187796	-2.66	0
-1.86002	0.0550563	-1.86002	0	-1.86002	-0.0153782	-1.86002	0	-2.06	0.0116577	-2.06	0	-2.56	0.0814209	-2.56	0	-1.86002	0.0411403	-1.86002	0	-1.66	0.00435472	-1.66	0
-0.860016	0.862911	-0.860016	0	-0.860016	1.08838	-0.860016	0	-1.06	1.05762	-1.06	0	-1.56	0.00170898	-1.56	0	-0.860016	0.862789	-0.860016	0	-0.660004	-0.587444	-0.660004	0
0.139984	-0.0369276	0.139984	9.54304	0.139984	-0.252382	0.139984	15.5741	-0.0599976	-1.03558	-0.0599976	0	-0.559998	-0.778931	-0.559998	0	0.139984	1.84296	0.139984	61.5227	0.339996	8.53859	0.339996	77.021
1.13998	0.232835	1.13998	9.70045	1.13998	0.853318	1.13998	15.8891	0.940002	2.11493	0.940002	25.9019	0.440002	4.3783	0.440002	42.4641	1.13998	8.84136	1.13998	64.0353	1.34	21.2566	1.34	82.0225
2.13998	1.06529	2.13998	9.8578	2.13998	2.02659	2.13998	16.2038	1.94	3.61725	1.94	26.5307	1.44	6.00061	1.44	43.7213	2.13998	16.3454	2.13998	66.5362	2.34	35.0995	2.34	86.9784
3.13998	1.45488	3.13998	10.0151	3.13998	2.96342	3.13998	16.5184	2.94	5.44226	2.94	27.1588	2.44	9.51917	2.44	44.9756	3.13998	23.1908	3.13998	69.0256	3.34	48.1148	3.34	91.8892
4.13998	1.87964	4.13998	10.1723	4.13998	3.82617	4.13998	16.8327	3.94	7.10376	3.94	27.7861	3.44	12.8427	3.44	46.2268	4.13998	29.7335	4.13998	71.5034	4.34	60.5415	4.34	96.7552
5.13998	2.25772	5.13998	10.3295	5.13998	4.65067	5.13998	17.1468	4.94	8.74176	4.94	28.4127	4.44	16.0668	4.44	47.4751	5.13998	36.0989	5.13998	73.9698	5.34	72.4115	5.34	101.577
6.13998	2.63965	6.13998	10.4866	6.13998	5.41272	6.13998	17.4607	5.94	10.3167	5.94	29.0384	5.44	19.2188	5.44	48.7203	6.13998	42.1643	6.13998	76.4248	6.34	83.6587	6.34	106.355
7.13998	3.03015	7.13998	10.6436	7.13998	6.19067	7.13998	17.7743	6.94	11.8613	6.94	29.6634	6.44	22.3591	6.44	49.9627	7.13998	48.0861	7.13998	78.8684	7.34	94.4004	7.34	111.089
8.13998	3.41014	8.13998	10.8006	8.13998	7.00035	8.13998	18.0878	7.94	13.3397	7.94	30.2875	7.44	25.3787	7.44	51.202	8.13998	53.8058	8.13998	81.3007	8.34	104.727	8.34	115.78
9.13998	3.77324	9.13998	10.9575	9.13998	7.74407	9.13998	18.401	8.94	14.8235	8.94	30.9109	8.44	28.2693	8.44	52.4385	9.13998	59.3031	9.13998	83.7217	9.34	114.519	9.34	120.428
10.14	4.13355	10.14	11.1143	10.14	8.49183	10.14	18.7141	9.94	16.2162	9.94	31.5335	9.44	31.0405	9.44	53.6719	10.14	64.6654	10.14	86.1315	10.34	123.914	10.34	125.034
11.14	4.50574	11.14	11.2711	11.14	9.23474	11.14	19.0269	10.94	17.6398	10.94	32.1553	10.44	33.7908	10.44	54.9025	11.14	69.9092	11.14	88.5301	11.34	132.848	11.34	129.598
12.14	4.89873	12.14	11.4278	12.14	9.95451	12.14	19.3395	11.94	19.0341	11.94	32.7764	11.44	36.4619	11.44	56.1301	12.14	74.9048	12.14	90.9177	12.34	141.392	12.34	134.12
13.14	5.28574	13.14	11.5844	13.14	10.6533	13.14	19.6518	12.94	20.4255	12.94	33.3966	12.44	39.101	12.44	57.3548	13.14	79.7087	13.14	93.2942	13.34	149.512	13.34	138.601
14.14	5.59024	14.14	11.741	14.14	11.3603	14.14	19.964	13.94	21.8187	13.94	34.0161	13.44	41.7203	13.44	58.5765	14.14	84.4403	14.14	95.6597	14.34	157.286	14.34	143.041
15.14	5.9634	15.14	11.8975	15.14	11.9771	15.14	20.2759	14.94	23.0139	14.94	34.6348	14.44	44.1646	14.44	59.7954	15.14	88.9658	15.14	98.0142	15.34	164.7	15.34	147.441
16.14	6.27658	16.14	12.054	16.14	12.5774	16.14	20.5877	15.94	24.2639	15.94	35.2528	15.44	46.5747	15.44	61.0114	16.14	93.395	16.14	100.358	16.34	171.803	16.34	151.8
17.14	6.56852	17.14	12.2104	17.14	13.1947	17.14	20.8992	16.94	25.4789	16.94	35.8699	16.44	48.9493	16.44	62.2244	17.14	97.7309	17.14	102.691	17.34	178.679	17.34	156.12
18.14	6.87672	18.14	12.3667	18.14	13.8412	18.14	21.2105	17.94	26.6862	17.94	36.4863	17.44	51.2661	17.44	63.4346	18.14	101.914	18.14	105.013	18.34	185.236	18.34	160.401
19.14	7.18099	19.14	12.523	19.14	14.4837	19.14	21.5216	18.94	27.8959	18.94	37.1019	18.44	53.4946	18.44	64.6419	19.14	105.951	19.14	107.324	19.34	191.535	19.34	164.642
20.14	7.53218	20.14	12.6792	20.14	15.0897	20.14	21.8324	19.94	29.1022	19.94	37.7168	19.44	55.6877	19.44	65.8464	20.14	109.941	20.14	109.624	20.34	197.59	20.34	168.845
21.14	7.86396	21.14	12.8353	21.14	15.6877	21.14	22.1431	20.94	30.3159	20.94	38.3309	20.44	57.8625	20.44	67.0479	21.14	113.767	21.14	111.914	21.34	203.398	21.34	173.01
22.14	8.15183	22.14	12.9914	22.14	16.2762	22.14	22.4535	21.94	31.4216	21.94	38.9442	21.44	59.9865	21.44	68.2466	22.14	117.463	22.14	114.193	22.34	209.002	22.34	177.136
23.14	8.48874	23.14	13.1474	23.14	16.8421	23.14	22.7638	22.94	32.5199	22.94	39.5567	22.44	62.0669	22.44	69.4425	23.14	121.167	23.14	116.462	23.34	214.424	23.34	181.225
24.14	8.81444	24.14	13.3033	24.14	17.4504	24.14	23.0738	23.94	33.6323	23.94	40.1685	23.44	64.0916	23.44	70.6355	24.14	124.666	24.14	118.72	24.34	219.611	24.34	185.277
25.14	9.14896	25.14	13.4592	25.14	18.0642	25.14	23.3836	24.94	34.7244	24.94	40.7795	24.44	66.1434	24.44	71.8256	25.14	128.151	25.14	120.968	25.34	224.606	25.34	189.292
26.14	9.4654	26.14	13.615	26.14	18.6452	26.14	23.6932	25.94	35.785	25.94	41.3897	25.44	68.1404	25.44	73.013	26.14	131.538	26.14	123.205	26.34	229.424	26.34	193.27
27.14	9.74654	27.14	13.7708	27.14	19.1748	27.14	24.0025	26.94	36.8382	26.94	41.9992	26.44	70.0455	26.44	74.1975	27.14	134.817	27.14	125.432	27.34	234.048	27.34	197.212
28.14	10.0075	28.14	13.9265	28.14	19.7481	28.14	24.3117	27.94	37.9229	27.94	42.6079	27.44	71.9458	27.44	75.3792	28.14	138.038	28.14	127.649	28.34	238.536	28.34	201.117
29.14	10.2894	29.14	14.0821	29.14	20.2913	29.14	24.6206	28.94	38.9508	28.94	43.2159	28.44	73.7856	28.44	76.558	29.14	141.149	29.14	129.856	29.34	242.925	29.34	204.988
30.14	10.5648	30.14	14.2377	30.14	20.7827	30.14	24.9294	29.94	39.9891	29.94	43.823	29.44	75.6141	29.44	77.7341	30.14	144.203	30.14	132.052	30.34	247.125	30.34	208.823
31.14	10.8407	31.14	14.3932	31.14	21.3361	31.14	25.2379	30.94	41.0139	30.94	44.4295	30.44	77.4431	30.44	78.9074	31.14	147.191	31.14	134.238	31.34	251.155	31.34	212.623
32.14	11.104	32.14	14.5486	32.14	21.8608	32.14	25.5462	31.94	41.9813	31.94	45.0351	31.44	79.2529	31.44	80.0779	32.14	150.111	32.14	136.414	32.34	255.095	32.34	216.388
33.14	11.3935	33.14	14.704	33.14	22.3419	33.14	25.8543	32.94	42.9213	32.94	45.64	32.44	80.9767	32.44	81.2456	33.14	152.994	33.14	138.58	33.34	258.986	33.34	220.12
34.14	11.6634	34.14	14.8593	34.14	22.8434	34.14	26.1622	33.94	43.8627	33.94	46.2442	33.44	82.704	33.44	82.4105	34.14	155.808	34.14	140.735	34.34	262.695	34.34	223.817
35.14	11.9485	35.14	15.0145	35.14	23.3949	35.14	26.4699	34.94	44.7701	34.94	46.8476	34.44	84.3494	34.44	83.5726	35.14	158.508	35.14	142.881	35.34	266.321	35.34	227.48
36.14	12.1923	36.14	15.1697	36.14	23.9212	36.14	26.7773	35.94	45.705	35.94	47.4502	35.44	86.0129	35.44	84.732	36.14	161.222	36.14	145.017	36.34	269.837	36.34	231.11
37.14	12.4544	37.14	15.3249	37.14	24.3825	37.14	27.0846	36.94	46.6046	36.94	48.0521	36.44	87.6436	36.44	85.8886	37.14	163.863	37.14	147.143	37.34	273.287	37.34	234.707
38.14	12.6978	38.14	15.4799	38.14	24.8455	38.14	27.3916	37.94	47.4518	37.94	48.6532	37.44	89.224	37.44	87.0424	38.14	166.434	38.14	149.259	38.34	276.626	38.34	238.271
39.14	12.9604	39.14	15.6349	39.14	25.3236	39.14	27.6984	38.94	48.3702	38.94	49.2536	38.44	90.7809	38.44	88.1936	39.14	168.991	39.14	151.365	39.34	279.911	39.34	241.803
40.14	13.2412	40.14	15.7899	40.14	25.8594	40.14	28.005	39.94	49.2976	39.94	49.8532	39.44	92.4279	39.44	89.3419	40.14	171.518	40.14	153.462	40.34	283.055	40.34	245.302
41.14	13.5054	41.14	15.9447	41.14	26.3308	41.14	28.3114	40.94	50.1509	40.94	50.4521	40.44	93.9836	40.44	90.4876	41.14	173.921	41.14	155.549	41.34	286.194	41.34	248.77
42.14	13.7657	42.14	16.0995	42.14	26.761	42.14	28.6176	41.94	50.9827	41.94	51.0502	41.44	95.5044	41.44	91.6305	42.14	176.399	42.14	157.626	42.34	289.296	42.34	252.206
43.14	14.0251	43.14	16.2543	43.14	27.2181	43.14	28.9236	42.94	51.8342	42.94	51.6475	42.44	97.0079	42.44	92.7707	43.14	178.714	43.14	159.694	43.34	292.305	43.34	255.61
44.14	14.2826	44.14	16.409	44.14	27.6897	44.14	29.2294	43.94	52.6699	43.94	52.2442	43.44	98.4753	43.44	93.9082	44.14	181.012	44.14	161.752	44.34	295.264	44.34	258.984
45.14	14.5236	45.14	16.5636	45.14	28.1188	45.14	29.5349	44.94	53.4997	44.94	52.84	44.44	99.9147	44.44	95.0429	45.14	183.289	45.14	163.8	45.34	298.114	45.34	262.327
46.14	14.7568	46.14	16.7181	46.14	28.5644	46.14	29.8403	45.94	54.3348	45.94	53.4352	45.44	101.362	45.44	96.175	46.14	185.543	46.14	165.839	46.34	301	46.34	265.639
47.14	14.9858	47.14	16.8726	47.14	29.0108	47.14	30.1454	46.94	55.1624	46.94	54.0295	46.44	102.828	46.44	97.3044	47.14	187.735	47.14	167.869	47.34	303.774	47.34	268.921
48.14	15.2323	48.14	17.0271	48.14	29.4796	48.14	30.4504	47.94	56.0221	47.94	54.6232	47.44	104.208	47.44	98.4311	48.14	189.91	48.14	169.889	48.34	306.432	48.34	272.174
49.14	15.4737	49.14	17.1814	49.14	29.9498	49.14	30.7551	48.94	56.7925	48.94	55.2161	48.44	105.565	48.44	99.5551	49.14	192.063	49.14	171.9	49.34	309.179	49.34	275.396
50.14	15.7315	50.14	17.3357	50.14	30.405	50.14	31.0596	49.94	57.5762	49.94	55.8082	49.44	106.953	49.44	100.676	50.14	194.226	50.14	173.901	50.34	311.75	50.34	278.59
51.14	15.9658	51.14	17.49	51.14	30.8498	51.14	31.3639	50.94	58.3555	50.94	56.3996	50.44	108.341	50.44	101.795	51.14	196.275	51.14	175.894	51.34	314.343	51.34	281.754
52.14	16.2123	52.14	17.6441	52.14	31.2975	52.14	31.668	51.94	59.1467	51.94	56.9903	51.44	109.681	51.44	102.911	52.14	198.329	52.14	177.877	52.34	316.855	52.34	284.889
53.14	16.4651	53.14	17.7983	53.14	31.712	53.14	31.9718	52.94	59.9352	52.94	57.5802	52.44	110.993	52.44	104.024	53.14	200.346	53.14	179.851	53.34	319.357	53.34	287.996
54.14	16.7062	54.14	17.9523	54.14	32.1199	54.14	32.2755	53.94	60.6986	53.94	58.1694	53.44	112.374	53.44	105.135	54.14	202.377	54.14	181.815	54.34	321.795	54.34	291.074
55.14	16.9341	55.14	18.1063	55.14	32.5537	55.14	32.579	54.94	61.4476	54.94	58.7578	54.44	113.645	54.44	106.243	55.14	204.34	55.14	183.771	55.34	324.24	55.34	294.124
56.14	17.1861	56.14	18.2602	56.14	32.997	56.14	32.8822	55.94	62.2021	55.94	59.3455	55.44	114.901	55.44	107.349	56.14	206.262	56.14	185.717	56.34	326.62	56.34	297.147
57.14	17.4192	57.14	18.4141	57.14	33.4064	57.14	33.1853	56.94	62.9557	56.94	59.9325	56.44	116.223	56.44	108.451	57.14	208.129	57.14	187.655	57.34	328.955	57.34	300.142
58.14	17.6372	58.14	18.5679	58.14	33.8111	58.14	33.4881	57.94	63.6869	57.94	60.5188	57.44	117.484	57.44	109.552	58.14	209.998	58.14	189.584	58.34	331.302	58.34	303.11
59.14	17.8594	59.14	18.7216	59.14	34.2422	59.14	33.7907	58.94	64.3978	58.94	61.1043	58.44	118.724	58.44	110.649	59.14	211.816	59.14	191.503	59.34	333.572	59.34	306.05
60.14	18.045	60.14	18.8753	60.14	34.6778	60.14	34.0931	59.94	65.1177	59.94	61.689	59.44	119.943	59.44	111.744	60.14	213.689	60.14	193.414	60.34	335.824	60.34	308.964
61.14	18.2597	61.14	19.0289	61.14	35.0742	61.14	34.3953	60.94	65.8065	60.94	62.2731	60.44	121.124	60.44	112.836	61.14	215.529	61.14	195.316	61.34	338.079	61.34	311.851
62.14	18.4682	62.14	19.1825	62.14	35.4617	62.14	34.6973	61.94	66.5333	61.94	62.8564	61.44	122.41	61.44	113.926	62.14	217.363	62.14	197.209	62.34	340.293	62.34	314.712
63.14	18.677	63.14	19.336	63.14	35.8652	63.14	34.9991	62.94	67.2458	62.94	63.4389	62.44	123.604	62.44	115.013	63.14	219.202	63.14	199.093	63.34	342.481	63.34	317.547
64.14	18.8914	64.14	19.4894	64.14	36.2659	64.14	35.3007	63.94	67.9681	63.94	64.0208	63.44	124.811	63.44	116.098	64.14	220.945	64.14	200.969	64.34	344.665	64.34	320.356
65.14	19.1069	65.14	19.6428	65.14	36.674	65.14	35.6021	64.94	68.6666	64.94	64.6019	64.44	125.997	64.44	117.18	65.14	222.666	65.14	202.836	65.34	346.764	65.34	323.139
66.14	19.3197	66.14	19.7961	66.14	37.0568	66.14	35.9032	65.94	69.3299	65.94	65.1823	65.44	127.144	65.44	118.259	66.14	224.419	66.14	204.694	66.34	348.853	66.34	325.898
67.14	19.5461	67.14	19.9493	67.14	37.4226	67.14	36.2042	66.94	70.0529	66.94	65.7619	66.44	128.315	66.44	119.336	67.14	226.132	67.14	206.544	67.34	350.929	67.34	328.63
68.14	19.7748	68.14	20.1025	68.14	37.7896	68.14	36.5049	67.94	70.7241	67.94	66.3409	67.44	129.497	67.44	120.41	68.14	227.869	68.14	208.385	68.34	353.011	68.34	331.338
69.14	20.0041	69.14	20.2556	69.14	38.179	69.14	36.8055	68.94	71.3623	68.94	66.9191	68.44	130.616	68.44	121.482	69.14	229.492	69.14	210.217	69.34	355.029	69.34	334.022
70.14	20.2267	70.14	20.4087	70.14	38.5814	70.14	37.1058	69.94	72.0554	69.94	67.4966	69.44	131.734	69.44	122.551	70.14	231.182	70.14	212.041	70.34	356.992	70.34	336.681
71.14	20.4306	71.14	20.5617	71.14	38.9654	71.14	37.406	70.94	72.7432	70.94	68.0733	70.44	132.875	70.44	123.618	71.14	232.856	71.14	213.857	71.34	359.004	71.34	339.315
72.14	20.6404	72.14	20.7146	72.14	39.3354	72.14	37.7059	71.94	73.4319	71.94	68.6494	71.44	133.967	71.44	124.682	72.14	234.466	72.14	215.664	72.34	360.943	72.34	341.926
73.14	20.8269	73.14	20.8675	73.14	39.6719	73.14	38.0056	72.94	74.0557	72.94	69.2247	72.44	135.054	72.44	125.743	73.14	236.063	73.14	217.463	73.34	362.838	73.34	344.513
74.14	21.0145	74.14	21.0203	74.14	40.0185	74.14	38.3051	73.94	74.6781	73.94	69.7993	73.44	136.135	73.44	126.802	74.14	237.62	74.14	219.254	74.34	364.703	74.34	347.076
75.14	21.2035	75.14	21.173	75.14	40.3603	75.14	38.6044	74.94	75.3365	74.94	70.3731	74.44	137.222	74.44	127.859	75.14	239.222	75.14	221.036	75.34	366.595	75.34	349.616
76.14	21.4041	76.14	21.3257	76.14	40.7525	76.14	38.9035	75.94	75.9769	75.94	70.9463	75.44	138.323	75.44	128.913	76.14	240.774	76.14	222.81	76.34	368.483	76.34	352.132
77.14	21.5969	77.14	21.4783	77.14	41.1312	77.14	39.2024	76.94	76.6024	76.94	71.5187	76.44	139.353	76.44	129.964	77.14	242.372	77.14	224.576	77.34	370.321	77.34	354.626
78.14	21.8009	78.14	21.6309	78.14	41.4876	78.14	39.5011	77.94	77.2509	77.94	72.0905	77.44	140.421	77.44	131.013	78.14	243.919	78.14	226.333	78.34	372.174	78.34	357.097
79.14	22.0029	79.14	21.7834	79.14	41.8395	79.14	39.7995	78.94	77.8827	78.94	72.6615	78.44	141.479	78.44	132.06	79.14	245.461	79.14	228.083	79.34	374.016	79.34	359.546
80.14	22.229	80.14	21.9358	80.14	42.2127	80.14	40.0978	79.94	78.5155	79.94	73.2317	79.44	142.508	79.44	133.103	80.14	247.026	80.14	229.824	80.34	375.824	80.34	361.972
81.14	22.4326	81.14	22.0882	81.14	42.5851	81.14	40.3959	80.94	79.1512	80.94	73.8013	80.44	143.608	80.44	134.145	81.14	248.559	81.14	231.558	81.34	377.585	81.34	364.376
82.14	22.634	82.14	22.2405	82.14	42.9219	82.14	40.6937	81.94	79.7588	81.94	74.3702	81.44	144.674	81.44	135.184	82.14	249.997	82.14	233.283	82.34	379.301	82.34	366.758
83.14	22.8336	83.14	22.3927	83.14	43.2672	83.14	40.9914	82.94	80.351	82.94	74.9383	82.44	145.687	82.44	136.221	83.14	251.454	83.14	235	83.34	381.06	83.34	369.118
84.14	23.0463	84.14	22.5449	84.14	43.6053	84.14	41.2889	83.94	80.9712	83.94	75.5058	83.44	146.67	83.44	137.255	84.14	252.919	84.14	236.71	84.34	382.834	84.34	371.457
85.14	23.2464	85.14	22.697	85.14	43.9527	85.14	41.5861	84.94	81.5785	84.94	76.0725	84.44	147.693	84.44	138.286	85.14	254.435	85.14	238.411	85.34	384.603	85.34	373.775
86.14	23.4409	86.14	22.8491	86.14	44.2975	86.14	41.8831	85.94	82.2246	85.94	76.6385	85.44	148.732	85.44	139.315	86.14	255.868	86.14	240.105	86.34	386.323	86.34	376.071
87.14	23.6454	87.14	23.0011	87.14	44.6438	87.14	42.18	86.94	82.8502	86.94	77.2038	86.44	149.763	86.44	140.342	87.14	257.334	87.14	241.79	87.34	388.022	87.34	378.347
88.14	23.8578	88.14	23.153	88.14	44.9759	88.14	42.4766	87.94	83.409	87.94	77.7684	87.44	150.784	87.44	141.366	88.14	258.801	88.14	243.468	88.34	389.7	88.34	380.602
89.14	24.0695	89.14	23.3049	89.14	45.3163	89.14	42.773	88.94	83.9873	88.94	78.3323	88.44	151.738	88.44	142.388	89.14	260.256	89.14	245.138	89.34	391.382	89.34	382.836
90.14	24.2815	90.14	23.4567	90.14	45.651	90.14	43.0693	89.94	84.5652	89.94	78.8955	89.44	152.736	89.44	143.407	90.14	261.656	90.14	246.801	90.34	393.041	90.34	385.05
91.14	24.4977	91.14	23.6085	91.14	45.9887	91.14	43.3653	90.94	85.1799	90.94	79.4579	90.44	153.788	90.44	144.424	91.14	263.038	91.14	248.455	91.34	394.672	91.34	387.244
92.14	24.6969	92.14	23.7601	92.14	46.3133	92.14	43.6611	91.94	85.7727	91.94	80.0197	91.44	154.748	91.44	145.439	92.14	264.471	92.14	250.102	92.34	396.318	92.34	389.417
93.14	24.8929	93.14	23.9118	93.14	46.6301	93.14	43.9567	92.94	86.3469	92.94	80.5808	92.44	155.765	92.44	146.451	93.14	265.895	93.14	251.742	93.34	397.946	93.34	391.571
94.14	25.0928	94.14	24.0633	94.14	46.9608	94.14	44.2521	93.94	86.9231	93.94	81.1411	93.44	156.771	93.44	147.461	94.14	267.282	94.14	253.374	94.34	399.538	94.34	393.705
95.14	25.3106	95.14	24.2148	95.14	47.2817	95.14	44.5473	94.94	87.5388	94.94	81.7008	94.44	157.684	94.44	148.468	95.14	268.719	95.14	254.998	95.34	401.168	95.34	395.82
96.14	25.5279	96.14	24.3663	96.14	47.6115	96.14	44.8423	95.94	88.1453	95.94	82.2598	95.44	158.685	95.44	149.473	96.14	270.079	96.14	256.615	96.34	402.777	96.34	397.916
97.14	25.7298	97.14	24.5177	97.14	47.9458	97.14	45.1371	96.94	88.737	96.94	82.818	96.44	159.622	96.44	150.476	97.14	271.419	97.14	258.224	97.34	404.339	97.34	399.992
98.14	25.9405	98.14	24.669	98.14	48.2776	98.14	45.4317	97.94	89.2957	97.94	83.3756	97.44	160.577	97.44	151.476	98.14	272.778	98.14	259.826	98.34	405.875	98.34	402.05
99.14	26.1394	99.14	24.8203	99.14	48.6055	99.14	45.7261	98.94	89.866	98.94	83.9324	98.44	161.544	98.44	152.473	99.14	274.138	99.14	261.42	99.34	407.441	99.34	404.088
100.14	26.3263	100.14	24.9714	100.14	48.8924	100.14	46.0203	99.94	90.4059	99.94	84.4886	99.44	162.454	99.44	153.469	100.14	275.414	100.14	263.007	100.34	408.956	100.34	406.108
101.14	26.5213	101.14	25.1226	101.14	49.1897	101.14	46.3143	100.94	90.9744	100.94	85.0441	100.44	163.387	100.44	154.462	101.14	276.721	101.14	264.587	101.34	410.389	101.34	408.11
102.14	26.7235	102.14	25.2737	102.14	49.4934	102.14	46.608	101.94	91.5221	101.94	85.5988	101.44	164.327	101.44	155.453	102.14	278.041	102.14	266.159	102.34	411.908	102.34	410.094
103.14	26.9243	103.14	25.4247	103.14	49.8415	103.14	46.9016	102.94	92.0319	102.94	86.1529	102.44	165.247	102.44	156.441	103.14	279.324	103.14	267.724	103.34	413.367	103.34	412.059
104.14	27.1308	104.14	25.5756	104.14	50.1503	104.14	47.195	103.94	92.5742	103.94	86.7063	103.44	166.143	103.44	157.427	104.14	280.62	104.14	269.282	104.34	414.854	104.34	414.007
105.14	27.3223	105.14	25.7265	105.14	50.4418	105.14	47.4882	104.94	93.1053	104.94	87.259	104.44	167.024	104.44	158.41	105.14	281.905	105.14	270.833	105.34	416.325	105.34	415.936
106.14	27.5101	106.14	25.8773	106.14	50.7571	106.14	47.7811	105.94	93.6568	105.94	87.811	105.44	167.956	105.44	159.392	106.14	283.13	106.14	272.376	106.34	417.737	106.34	417.848
107.14	27.695	107.14	26.0281	107.14	51.0613	107.14	48.0739	106.94	94.1733	106.94	88.3623	106.44	168.834	106.44	160.371	107.14	284.388	107.14	273.912	107.34	419.187	107.34	419.743
108.14	27.8777	108.14	26.1788	108.14	51.3452	108.14	48.3665	107.94	94.7313	107.94	88.9129	107.44	169.727	107.44	161.347	108.14	285.661	108.14	275.442	108.34	420.665	108.34	421.621
109.14	28.065	109.14	26.3295	109.14	51.6305	109.14	48.6589	108.94	95.2623	108.94	89.4628	108.44	170.586	108.44	162.321	109.14	286.896	109.14	276.964	109.34	422.03	109.34	423.481
110.14	28.2335	110.14	26.48	110.14	51.9102	110.14	48.951	109.94	95.7614	109.94	90.0121	109.44	171.477	109.44	163.293	110.14	288.141	110.14	278.479	110.34	423.453	110.34	425.324
111.14	28.4004	111.14	26.6306	111.14	52.2165	111.14	49.243	110.94	96.2733	110.94	90.5606	110.44	172.362	110.44	164.263	111.14	289.369	111.14	279.987	111.34	424.883	111.34	427.151
112.14	28.5761	112.14	26.781	112.14	52.5241	112.14	49.5347	111.94	96.833	111.94	91.1085	111.44	173.246	111.44	165.23	112.14	290.609	112.14	281.488	112.34	426.299	112.34	428.961
113.14	28.7787	113.14	26.9314	113.14	52.8653	113.14	49.8263	112.94	97.3748	112.94	91.6556	112.44	174.144	112.44	166.195	113.14	291.859	113.14	282.982	113.34	427.709	113.34	430.754
114.14	28.9626	114.14	27.0818	114.14	53.1815	114.14	50.1177	113.94	97.9328	113.94	92.2021	113.44	175.072	113.44	167.158	114.14	293.082	114.14	284.469	114.34	429.088	114.34	432.531
115.14	29.1558	115.14	27.232	115.14	53.4944	115.14	50.4088	114.94	98.442	114.94	92.7479	114.44	175.972	114.44	168.118	115.14	294.268	115.14	285.949	115.34	430.501	115.34	434.292
116.14	29.3628	116.14	27.3822	116.14	53.8042	116.14	50.6998	115.94	98.9777	115.94	93.293	115.44	176.805	115.44	169.077	116.14	295.488	116.14	287.423	116.34	431.884	116.34	436.037
117.14	29.549	117.14	27.5324	117.14	54.1064	117.14	50.9906	116.94	99.5139	116.94	93.8375	116.44	177.665	116.44	170.032	117.14	296.689	117.14	288.889	117.34	433.224	117.34	437.766
118.14	29.7233	118.14	27.6825	118.14	54.3901	118.14	51.2811	117.94	100.019	117.94	94.3812	117.44	178.523	117.44	170.986	118.14	297.882	118.14	290.349	118.34	434.513	118.34	439.479
119.14	29.8986	119.14	27.8325	119.14	54.6505	119.14	51.5715	118.94	100.492	118.94	94.9243	118.44	179.334	118.44	171.937	119.14	299.076	119.14	291.802	119.34	435.892	119.34	441.177
120.14	30.0694	120.14	27.9825	120.14	54.9392	120.14	51.8616	119.94	100.983	119.94	95.4667	119.44	180.194	119.44	172.886	120.14	300.266	120.14	293.249	120.34	437.246	120.34	442.859
121.14	30.2467	121.14	28.1324	121.14	55.2288	121.14	52.1516	120.94	101.492	120.94	96.0084	120.44	181.073	120.44	173.833	121.14	301.427	121.14	294.688	121.34	438.58	121.34	444.525
122.14	30.4312	122.14	28.2823	122.14	55.5198	122.14	52.4413	121.94	101.988	121.94	96.5494	121.44	181.907	121.44	174.778	122.14	302.576	122.14	296.121	122.34	439.861	122.34	446.177
123.14	30.6158	123.14	28.432	123.14	55.8055	123.14	52.7309	122.94	102.482	122.94	97.0898	122.44	182.715	122.44	175.72	123.14	303.724	123.14	297.547	123.34	441.152	123.34	447.814
124.14	30.7956	124.14	28.5818	124.14	56.0832	124.14	53.0203	123.94	102.951	123.94	97.6295	123.44	183.567	123.44	176.66	124.14	304.856	124.14	298.967	124.34	442.441	124.34	449.435
125.14	30.9756	125.14	28.7314	125.14	56.3435	125.14	53.3094	124.94	103.411	124.94	98.1685	124.44	184.356	124.44	177.598	125.14	305.965	125.14	300.38	125.34	443.682	125.34	451.042
126.14	31.1315	126.14	28.881	126.14	56.6253	126.14	53.5984	125.94	103.889	125.94	98.7068	125.44	185.204	125.44	178.534	126.14	307.075	126.14	301.787	126.34	444.943	126.34	452.634
127.14	31.2655	127.14	29.0306	127.14	56.8999	127.14	53.8871	126.94	104.353	126.94	99.2444	126.44	185.977	126.44	179.467	127.14	308.145	127.14	303.187	127.34	446.159	127.34	454.212
128.14	31.3928	128.14	29.1801	128.14	57.1873	128.14	54.1757	127.94	104.816	127.94	99.7814	127.44	186.737	127.44	180.398	128.14	309.199	128.14	304.581	128.34	447.392	128.34	455.775
129.14	31.5498	129.14	29.3295	129.14	57.4537	129.14	54.4641	128.94	105.301	128.94	100.318	128.44	187.542	128.44	181.327	129.14	310.286	129.14	305.968	129.34	448.614	129.34	457.324
130.14	31.7025	130.14	29.4789	130.14	57.7337	130.14	54.7522	129.94	105.77	129.94	100.853	129.44	188.364	129.44	182.254	130.14	311.378	130.14	307.349	130.34	449.812	130.34	458.859
131.14	31.8598	131.14	29.6282	131.14	58.0055	131.14	55.0402	130.94	106.221	130.94	101.388	130.44	189.166	130.44	183.178	131.14	312.458	131.14	308.723	131.34	451.017	131.34	460.38
132.14	32.0086	132.14	29.7774	132.14	58.2816	132.14	55.328	131.94	106.676	131.94	101.923	131.44	189.908	131.44	184.1	132.14	313.514	132.14	310.091	132.34	452.194	132.34	461.887
133.14	32.1698	133.14	29.9266	133.14	58.5475	133.14	55.6155	132.94	107.111	132.94	102.456	132.44	190.687	132.44	185.021	133.14	314.559	133.14	311.453	133.34	453.384	133.34	463.38
134.14	32.3344	134.14	30.0757	134.14	58.82	134.14	55.9029	133.94	107.564	133.94	102.989	133.44	191.498	133.44	185.938	134.14	315.645	134.14	312.808	134.34	454.581	134.34	464.86
135.14	32.4722	135.14	30.2247	135.14	59.0622	135.14	56.1901	134.94	108.028	134.94	103.521	134.44	192.297	134.44	186.854	135.14	316.685	135.14	314.157	135.34	455.755	135.34	466.326
136.14	32.6262	136.14	30.3737	136.14	59.3443	136.14	56.4771	135.94	108.511	135.94	104.053	135.44	193.047	135.44	187.768	136.14	317.73	136.14	315.5	136.34	456.94	136.34	467.779
137.14	32.7677	137.14	30.5227	137.14	59.5849	137.14	56.7638	136.94	108.94	136.94	104.584	136.44	193.814	136.44	188.679	137.14	318.767	137.14	316.836	137.34	458.086	137.34	469.218
138.14	32.9078	138.14	30.6716	138.14	59.8474	138.14	57.0504	137.94	109.357	137.94	105.114	137.44	194.568	137.44	189.588	138.14	319.769	138.14	318.167	138.34	459.23	138.34	470.645
139.14	33.0619	139.14	30.8204	139.14	60.1212	139.14	57.3368	138.94	109.821	138.94	105.644	138.44	195.363	138.44	190.495	139.14	320.775	139.14	319.491	139.34	460.449	139.34	472.058
140.14	33.2209	140.14	30.9691	140.14	60.3994	140.14	57.623	139.94	110.287	139.94	106.173	139.44	196.083	139.44	191.4	140.14	321.831	140.14	320.809	140.34	461.609	140.34	473.459
141.14	33.3613	141.14	31.1178	141.14	60.659	141.14	57.909	140.94	110.749	140.94	106.701	140.44	196.843	140.44	192.303	141.14	322.922	141.14	322.121	141.34	462.765	141.34	474.847
142.14	33.5124	142.14	31.2665	142.14	60.9394	142.14	58.1948	141.94	111.201	141.94	107.229	141.44	197.608	141.44	193.204	142.14	323.922	142.14	323.427	142.34	463.937	142.34	476.222
143.14	33.6836	143.14	31.415	143.14	61.218	143.14	58.4803	142.94	111.7	142.94	107.756	142.44	198.376	142.44	194.102	143.14	324.942	143.14	324.727	143.34	465.099	143.34	477.584
144.14	33.8276	144.14	31.5635	144.14	61.5045	144.14	58.7657	143.94	112.146	143.94	108.282	143.44	199.132	143.44	194.998	144.14	325.918	144.14	326.021	144.34	466.222	144.34	478.935
145.14	33.9568	145.14	31.712	145.14	61.7432	145.14	59.0509	144.94	112.566	144.94	108.808	144.44	199.897	144.44	195.893	145.14	326.914	145.14	327.309	145.34	467.406	145.34	480.272
146.14	34.1003	146.14	31.8604	146.14	61.9764	146.14	59.3359	145.94	113.049	145.94	109.333	145.44	200.684	145.44	196.785	146.14	327.954	146.14	328.591	146.34	468.531	146.34	481.598
147.14	34.2371	147.14	32.0087	147.14	62.234	147.14	59.6207	146.94	113.51	146.94	109.857	146.44	201.426	146.44	197.674	147.14	328.975	147.14	329.867	147.34	469.688	147.34	482.912
148.14	34.3659	148.14	32.157	148.14	62.5019	148.14	59.9054	147.94	113.903	147.94	110.381	147.44	202.154	147.44	198.562	148.14	329.932	148.14	331.137	148.34	470.783	148.34	484.213
149.14	34.4933	149.14	32.3052	149.14	62.7422	149.14	60.1898	148.94	114.312	148.94	110.904	148.44	202.939	148.44	199.448	149.14	330.944	149.14	332.401	149.34	471.89	149.34	485.503
150.14	34.6331	150.14	32.4534	150.14	62.9977	150.14	60.474	149.94	114.76	149.94	111.426	149.44	203.655	149.44	200.332	150.14	331.93	150.14	333.659	150.34	472.98	150.34	486.781
151.14	34.7736	151.14	32.6014	151.14	63.2497	151.14	60.758	150.94	115.209	150.94	111.948	150.44	204.368	150.44	201.213	151.14	332.931	151.14	334.912	151.34	474.063	151.34	488.047
152.14	34.9128	152.14	32.7495	152.14	63.5076	152.14	61.0418	151.94	115.619	151.94	112.469	151.44	205.098	151.44	202.092	152.14	333.854	152.14	336.159	152.34	475.172	152.34	489.302
153.14	35.0439	153.14	32.8974	153.14	63.7599	153.14	61.3255	152.94	116.002	152.94	112.989	152.44	205.821	152.44	202.97	153.14	334.831	153.14	337.4	153.34	476.282	153.34	490.546
154.14	35.1939	154.14	33.0454	154.14	64.0391	154.14	61.6089	153.94	116.428	153.94	113.509	153.44	206.521	153.44	203.845	154.14	335.791	154.14	338.635	154.34	477.354	154.34	491.778
155.14	35.3239	155.14	33.1932	155.14	64.2896	155.14	61.8921	154.94	116.907	154.94	114.028	154.44	207.28	154.44	204.718	155.14	336.754	155.14	339.864	155.34	478.402	155.34	492.999
156.14	35.4738	156.14	33.341	156.14	64.5606	156.14	62.1752	155.94	117.363	155.94	114.547	155.44	207.996	155.44	205.589	156.14	337.711	156.14	341.088	156.34	479.495	156.34	494.208
157.14	35.6342	157.14	33.4887	157.14	64.8385	157.14	62.458	156.94	117.794	156.94	115.064	156.44	208.72	156.44	206.458	157.14	338.643	157.14	342.306	157.34	480.606	157.34	495.407
158.14	35.7829	158.14	33.6364	158.14	65.1068	158.14	62.7407	157.94	118.232	157.94	115.582	157.44	209.482	157.44	207.325	158.14	339.62	158.14	343.519	158.34	481.612	158.34	496.595
159.14	35.9159	159.14	33.784	159.14	65.3706	159.14	63.0232	158.94	118.634	158.94	116.098	158.44	210.225	158.44	208.19	159.14	340.543	159.14	344.726	159.34	482.682	159.34	497.772
160.14	36.0698	160.14	33.9316	160.14	65.6277	160.14	63.3054	159.94	119.076	159.94	116.614	159.44	210.938	159.44	209.053	160.14	341.491	160.14	345.927	160.34	483.763	160.34	498.938
161.14	36.2148	161.14	34.079	161.14	65.8588	161.14	63.5875	160.94	119.505	160.94	117.129	160.44	211.655	160.44	209.913	161.14	342.511	161.14	347.123	161.34	484.785	161.34	500.093
162.14	36.3394	162.14	34.2265	162.14	66.0828	162.14	63.8694	161.94	119.912	161.94	117.644	161.44	212.37	161.44	210.772	162.14	343.428	162.14	348.313	162.34	485.777	162.34	501.238
163.14	36.4582	163.14	34.3738	163.14	66.3227	163.14	64.151	162.94	120.312	162.94	118.158	162.44	213.018	162.44	211.629	163.14	344.277	163.14	349.497	163.34	486.824	163.34	502.373
164.14	36.5907	164.14	34.5212	164.14	66.5876	164.14	64.4325	163.94	120.746	163.94	118.671	163.44	213.746	163.44	212.483	164.14	345.201	164.14	350.677	164.34	487.801	164.34	503.497
165.14	36.7393	165.14	34.6684	165.14	66.8671	165.14	64.7138	164.94	121.19	164.94	119.184	164.44	214.447	164.44	213.336	165.14	346.17	165.14	351.85	165.34	488.824	165.34	504.611
166.14	36.8797	166.14	34.8156	166.14	67.1106	166.14	64.9949	165.94	121.597	165.94	119.696	165.44	215.188	165.44	214.186	166.14	347.087	166.14	353.019	166.34	489.848	166.34	505.715
167.14	37.0275	167.14	34.9627	167.14	67.3789	167.14	65.2758	166.94	121.997	166.94	120.207	166.44	215.88	166.44	215.035	167.14	347.994	167.14	354.182	167.34	490.817	167.34	506.809
168.14	37.1905	168.14	35.1098	168.14	67.6269	168.14	65.5565	167.94	122.425	167.94	120.718	167.44	216.603	167.44	215.881	168.14	348.918	168.14	355.339	168.34	491.799	168.34	507.893
169.14	37.3378	169.14	35.2568	169.14	67.8954	169.14	65.8371	168.94	122.861	168.94	121.228	168.44	217.207	168.44	216.726	169.14	349.858	169.14	356.491	169.34	492.75	169.34	508.966
170.14	37.4744	170.14	35.4038	170.14	68.1319	170.14	66.1174	169.94	123.283	169.94	121.737	169.44	217.936	169.44	217.568	170.14	350.765	170.14	357.638	170.34	493.772	170.34	510.031
171.14	37.6069	171.14	35.5506	171.14	68.387	171.14	66.3975	170.94	123.682	170.94	122.246	170.44	218.665	170.44	218.409	171.14	351.645	171.14	358.779	171.34	494.811	171.34	511.085
172.14	37.7349	172.14	35.6975	172.14	68.6095	172.14	66.6775	171.94	124.095	171.94	122.754	171.44	219.316	171.44	219.247	172.14	352.579	172.14	359.916	172.34	495.791	172.34	512.13
173.14	37.8635	173.14	35.8442	173.14	68.8717	173.14	66.9572	172.94	124.511	172.94	123.262	172.44	219.985	172.44	220.083	173.14	353.456	173.14	361.047	173.34	496.796	173.34	513.165
174.14	37.9918	174.14	35.991	174.14	69.1424	174.14	67.2368	173.94	124.922	173.94	123.768	173.44	220.666	173.44	220.918	174.14	354.365	174.14	362.172	174.34	497.737	174.34	514.191
175.14	38.1222	175.14	36.1376	175.14	69.3942	175.14	67.5161	174.94	125.329	174.94	124.275	174.44	221.395	174.44	221.75	175.14	355.284	175.14	363.293	175.34	498.685	175.34	515.207
176.14	38.2305	176.14	36.2842	176.14	69.6309	176.14	67.7953	175.94	125.751	175.94	124.78	175.44	222.096	175.44	222.581	176.14	356.125	176.14	364.408	176.34	499.649	176.34	516.215
177.14	38.3643	177.14	36.4307	177.14	69.8694	177.14	68.0743	176.94	126.169	176.94	125.285	176.44	222.688	176.44	223.409	177.14	356.973	177.14	365.518	177.34	500.605	177.34	517.213
178.14	38.4783	178.14	36.5772	178.14	70.1127	178.14	68.353	177.94	126.543	177.94	125.79	177.44	223.381	177.44	224.236	178.14	357.848	178.14	366.623	178.34	501.569	178.34	518.202
179.14	38.5792	179.14	36.7236	179.14	70.3542	179.14	68.6316	178.94	126.965	178.94	126.293	178.44	224.018	178.44	225.061	179.14	358.697	179.14	367.723	179.34	502.502	179.34	519.182
180.14	38.7073	180.14	36.87	180.14	70.5706	180.14	68.91	179.94	127.353	179.94	126.796	179.44	224.638	179.44	225.883	180.14	359.494	180.14	368.818	180.34	503.374	180.34	520.153
181.14	38.8294	181.14	37.0163	181.14	70.7642	181.14	69.1882	180.94	127.739	180.94	127.299	180.44	225.3	180.44	226.704	181.14	360.359	181.14	369.908	181.34	504.304	181.34	521.115
182.14	38.9528	182.14	37.1625	182.14	70.958	182.14	69.4663	181.94	128.127	181.94	127.801	181.44	225.979	181.44	227.523	182.14	361.251	182.14	370.992	182.34	505.23	182.34	522.068
183.14	39.0827	183.14	37.3087	183.14	71.1972	183.14	69.7441	182.94	128.537	182.94	128.302	182.44	226.627	182.44	228.339	183.14	362.11	183.14	372.072	183.34	506.171	183.34	523.013
184.14	39.2251	184.14	37.4548	184.14	71.4721	184.14	70.0217	183.94	128.926	183.94	128.802	183.44	227.279	183.44	229.154	184.14	362.956	184.14	373.147	184.34	507.082	184.34	523.949
185.14	39.3765	185.14	37.6008	185.14	71.7676	185.14	70.2992	184.94	129.291	184.94	129.302	184.44	228.008	184.44	229.967	185.14	363.817	185.14	374.216	185.34	508.009	185.34	524.877
186.14	39.5232	186.14	37.7468	186.14	72.0008	186.14	70.5764	185.94	129.68	185.94	129.802	185.44	228.653	185.44	230.778	186.14	364.663	186.14	375.281	186.34	508.902	186.34	525.796
187.14	39.6438	187.14	37.8928	187.14	72.2309	187.14	70.8535	186.94	130.077	186.94	130.3	186.44	229.295	186.44	231.587	187.14	365.522	187.14	376.341	187.34	509.793	187.34	526.706
188.14	39.7666	188.14	38.0387	188.14	72.4596	188.14	71.1303	187.94	130.487	187.94	130.798	187.44	229.949	187.44	232.394	188.14	366.404	188.14	377.396	188.34	510.671	188.34	527.609
189.14	39.8847	189.14	38.1845	189.14	72.6988	189.14	71.407	188.94	130.915	188.94	131.296	188.44	230.608	188.44	233.199	189.14	367.245	189.14	378.446	189.34	511.602	189.34	528.503
190.14	40.0101	190.14	38.3302	190.14	72.9417	190.14	71.6835	189.94	131.304	189.94	131.793	189.44	231.248	189.44	234.002	190.14	368.091	190.14	379.491	190.34	512.456	190.34	529.389
191.14	40.1342	191.14	38.4759	191.14	73.1886	191.14	71.9598	190.94	131.688	190.94	132.289	190.44	231.906	190.44	234.804	191.14	368.908	191.14	380.531	191.34	513.369	191.34	530.267
192.14	40.2616	192.14	38.6216	192.14	73.4354	192.14	72.2359	191.94	132.098	191.94	132.784	191.44	232.557	191.44	235.603	192.14	369.682	192.14	381.567	192.34	514.235	192.34	531.137
193.14	40.3802	193.14	38.7672	193.14	73.6731	193.14	72.5118	192.94	132.536	192.94	133.279	192.44	233.219	192.44	236.401	193.14	370.541	193.14	382.597	193.34	515.083	193.34	531.999
194.14	40.4814	194.14	38.9127	194.14	73.9049	194.14	72.7875	193.94	132.926	193.94	133.774	193.44	233.876	193.44	237.196	194.14	371.359	194.14	383.623	194.34	515.963	194.34	532.853
195.14	40.6041	195.14	39.0581	195.14	74.1401	195.14	73.0631	194.94	133.298	194.94	134.267	194.44	234.539	194.44	237.99	195.14	372.175	195.14	384.645	195.34	516.85	195.34	533.7
196.14	40.7275	196.14	39.2035	196.14	74.3846	196.14	73.3384	195.94	133.677	195.94	134.761	195.44	235.156	195.44	238.782	196.14	372.96	196.14	385.661	196.34	517.655	196.34	534.538
197.14	40.8627	197.14	39.3489	197.14	74.6034	197.14	73.6136	196.94	134.06	196.94	135.253	196.44	235.779	196.44	239.572	197.14	373.814	197.14	386.673	197.34	518.571	197.34	535.369
198.14	40.9816	198.14	39.4942	198.14	74.8367	198.14	73.8885	197.94	134.435	197.94	135.745	197.44	236.447	197.44	240.36	198.14	374.692	198.14	387.68	198.34	519.4	198.34	536.193
199.14	41.1137	199.14	39.6394	199.14	75.0621	199.14	74.1633	198.94	134.791	198.94	136.236	198.44	237.057	198.44	241.146	199.14	375.482	199.14	388.682	199.34	520.259	199.34	537.009
200.14	41.2445	200.14	39.7846	200.14	75.2969	200.14	74.4379	199.94	135.168	199.94	136.727	199.44	237.704	199.44	241.931	200.14	376.322	200.14	389.68	200.34	521.13	200.34	537.817
201.14	41.3756	201.14	39.9297	201.14	75.5475	201.14	74.7123	200.94	135.555	200.94	137.217	200.44	238.328	200.44	242.713	201.14	377.101	201.14	390.673	201.34	521.951	201.34	538.618
202.14	41.4943	202.14	40.0747	202.14	75.7906	202.14	74.9865	201.94	135.965	201.94	137.706	201.44	238.936	201.44	243.494	202.14	377.9	202.14	391.662	202.34	522.777	202.34	539.412
203.14	41.6403	203.14	40.2197	203.14	76.0266	203.14	75.2605	202.94	136.373	202.94	138.195	202.44	239.567	202.44	244.272	203.14	378.757	203.14	392.646	203.34	523.646	203.34	540.199
204.14	41.7757	204.14	40.3646	204.14	76.2696	204.14	75.5343	203.94	136.719	203.94	138.683	203.44	240.209	203.44	245.049	204.14	379.562	204.14	393.625	204.34	524.443	204.34	540.978
205.14	41.9159	205.14	40.5095	205.14	76.5014	205.14	75.808	204.94	137.105	204.94	139.171	204.44	240.861	204.44	245.824	205.14	380.376	205.14	394.6	205.34	525.272	205.34	541.751
206.14	42.0462	206.14	40.6543	206.14	76.7153	206.14	76.0814	205.94	137.495	205.94	139.658	205.44	241.469	205.44	246.597	206.14	381.145	206.14	395.57	206.34	526.105	206.34	542.516
207.14	42.1864	207.14	40.7991	207.14	76.9595	207.14	76.3547	206.94	137.843	206.94	140.144	206.44	242.09	206.44	247.369	207.14	381.917	207.14	396.536	207.34	526.932	207.34	543.274
208.14	42.3258	208.14	40.9438	208.14	77.1825	208.14	76.6278	207.94	138.207	207.94	140.63	207.44	242.737	207.44	248.138	208.14	382.717	208.14	397.497	208.34	527.704	208.34	544.026
209.14	42.456	209.14	41.0884	209.14	77.4302	209.14	76.9007	208.94	138.612	208.94	141.115	208.44	243.357	208.44	248.906	209.14	383.527	209.14	398.454	209.34	528.477	209.34	544.77
210.14	42.5692	210.14	41.233	210.14	77.6646	210.14	77.1734	209.94	138.988	209.94	141.599	209.44	243.975	209.44	249.672	210.14	384.278	210.14	399.407	210.34	529.286	210.34	545.508
211.14	42.7011	211.14	41.3775	211.14	77.8957	211.14	77.4459	210.94	139.339	210.94	142.083	210.44	244.578	210.44	250.436	211.14	385.041	211.14	400.355	211.34	530.085	211.34	546.239
212.14	42.8064	212.14	41.522	212.14	78.1338	212.14	77.7182	211.94	139.726	211.94	142.566	211.44	245.199	211.44	251.198	212.14	385.858	212.14	401.299	212.34	530.834	212.34	546.963
213.14	42.934	213.14	41.6664	213.14	78.3722	213.14	77.9903	212.94	140.094	212.94	143.049	212.44	245.806	212.44	251.959	213.14	386.631	213.14	402.238	213.34	531.555	213.34	547.681
214.14	43.0469	214.14	41.8107	214.14	78.6044	214.14	78.2623	213.94	140.443	213.94	143.531	213.44	246.388	213.44	252.717	214.14	387.368	214.14	403.173	214.34	532.272	214.34	548.392
215.14	43.1725	215.14	41.955	215.14	78.8393	215.14	78.534	214.94	140.82	214.94	144.013	214.44	247.047	214.44	253.474	215.14	388.162	215.14	404.104	215.34	533.052	215.34	549.097
216.14	43.2955	216.14	42.0992	216.14	79.0623	216.14	78.8056	215.94	141.202	215.94	144.494	215.44	247.648	215.44	254.229	216.14	388.933	216.14	405.03	216.34	533.788	216.34	549.795
217.14	43.4284	217.14	42.2434	217.14	79.2863	217.14	79.077	216.94	141.595	216.94	144.974	216.44	248.256	216.44	254.982	217.14	389.675	217.14	405.952	217.34	534.495	217.34	550.487
218.14	43.5566	218.14	42.3875	218.14	79.5128	218.14	79.3482	217.94	141.97	217.94	145.454	217.44	248.847	217.44	255.734	218.14	390.437	218.14	406.87	218.34	535.192	218.34	551.173
219.14	43.6943	219.14	42.5315	219.14	79.7603	219.14	79.6192	218.94	142.348	218.94	145.933	218.44	249.446	218.44	256.483	219.14	391.145	219.14	407.783	219.34	535.958	219.34	551.852
220.14	43.8073	220.14	42.6755	220.14	79.9808	220.14	79.89	219.94	142.708	219.94	146.411	219.44	250.083	219.44	257.231	220.14	391.893	220.14	408.693	220.34	536.662	220.34	552.526
221.14	43.9527	221.14	42.8195	221.14	80.198	221.14	80.1607	220.94	143.044	220.94	146.889	220.44	250.674	220.44	257.977	221.14	392.612	221.14	409.598	221.34	537.354	221.34	553.193
222.14	44.0603	222.14	42.9633	222.14	80.3939	222.14	80.4311	221.94	143.408	221.94	147.366	221.44	251.256	221.44	258.721	222.14	393.376	222.14	410.499	222.34	538.102	222.34	553.854
223.14	44.1824	223.14	43.1071	223.14	80.6075	223.14	80.7014	222.94	143.755	222.94	147.843	222.44	251.877	222.44	259.464	223.14	394.111	223.14	411.395	223.34	538.795	223.34	554.509
224.14	44.3134	224.14	43.2509	224.14	80.8116	224.14	80.9715	223.94	144.107	223.94	148.319	223.44	252.489	223.44	260.205	224.14	394.804	224.14	412.288	224.34	539.49	224.34	555.158
225.14	44.4279	225.14	43.3946	225.14	81.015	225.14	81.2414	224.94	144.477	224.94	148.794	224.44	253.062	224.44	260.944	225.14	395.528	225.14	413.176	225.34	540.135	225.34	555.801
226.14	44.5481	226.14	43.5382	226.14	81.2165	226.14	81.5111	225.94	144.833	225.94	149.269	225.44	253.629	225.44	261.681	226.14	396.268	226.14	414.061	226.34	540.824	226.34	556.438
[truncated: 615 more rows]
