# Supplementary material for: In silico guided reconstruction and analysis of ICAM-1-binding var genes from Plasmodium falciparum
Source: Sci Rep. 2018 Feb 19;8:3282. doi: 10.1038/s41598-018-21591-8 (PMC5818487; doi:10.1038/s41598-018-21591-8)
Supplement: Supplementary file 4 — Supplementary data file [file 41598_2018_21591_MOESM4_ESM.xlsx]

## Sheet: ICAM-1 wt - IT4var13 - Bc12a
Cycle=1_Fc=2-1_X	Cycle=1_Fc=2-1_Y			IT4var13_DBLβ + BC12a_DBLβ	BC12a_DBLβ
262	1568.95		-335	0
263	1568.91		-334	-0.04
264	1568.87		-333	-0.08
265	1568.85		-332	-0.1
266	1568.82		-331	-0.13
267	1568.81		-330	-0.14
268	1568.82		-329	-0.13
269	1568.61		-328	-0.34
270	1568.16		-327	-0.79
271	1567.11		-326	-1.84
272	1584.15		-325	15.2
273	1624.94		-324	55.99
274	1659.29		-323	90.34
275	1685.77		-322	116.82
276	1705.97		-321	137.02
277	1721.68		-320	152.73
278	1734.1		-319	165.15
279	1744.19		-318	175.24
280	1752.64		-317	183.69
281	1759.88		-316	190.93
282	1766.24		-315	197.29
283	1771.73		-314	202.78
284	1776.53		-313	207.58
285	1780.96		-312	212.01
286	1785.12		-311	216.17
287	1789.01		-310	220.06
288	1792.68		-309	223.73
289	1796.15		-308	227.2
290	1799.43		-307	230.48
291	1802.53		-306	233.58
292	1805.52		-305	236.57
293	1808.35		-304	239.4
294	1811.13		-303	242.18
295	1813.73		-302	244.78
296	1816.27		-301	247.32
297	1818.74		-300	249.79
298	1821.04		-299	252.09
299	1823.34		-298	254.39
300	1825.55		-297	256.6
301	1827.73		-296	258.78
302	1829.79		-295	260.84
303	1831.77		-294	262.82
304	1833.71		-293	264.76
305	1835.6		-292	266.65
306	1837.47		-291	268.52
307	1839.27		-290	270.32
308	1840.97		-289	272.02
309	1842.68		-288	273.73
310	1844.44		-287	275.49
311	1846.12		-286	277.17
312	1847.77		-285	278.82
313	1849.29		-284	280.34
314	1850.85		-283	281.9
315	1852.34		-282	283.39
316	1853.77		-281	284.82
317	1855.18		-280	286.23
318	1856.63		-279	287.68
319	1858.04		-278	289.09
320	1859.39		-277	290.44
321	1860.76		-276	291.81
322	1862.05		-275	293.1
323	1863.36		-274	294.41
324	1864.61		-273	295.66
325	1865.84		-272	296.89
326	1867.06		-271	298.11
327	1868.22		-270	299.27
328	1869.44		-269	300.49
329	1870.58		-268	301.63
330	1871.64		-267	302.69
331	1872.79		-266	303.84
332	1873.86		-265	304.91
333	1874.98		-264	306.03
334	1875.96		-263	307.01
335	1877.01		-262	308.06
336	1878.09		-261	309.14
337	1879.07		-260	310.12
338	1880.05		-259	311.1
339	1881.01		-258	312.06
340	1881.96		-257	313.01
341	1882.88		-256	313.93
342	1883.81		-255	314.86
343	1884.72		-254	315.77
344	1885.68		-253	316.73
345	1886.56		-252	317.61
346	1887.36		-251	318.41
347	1888.19		-250	319.24
348	1889.01		-249	320.06
349	1889.86		-248	320.91
350	1890.67		-247	321.72
351	1891.49		-246	322.54
352	1892.26		-245	323.31
353	1893.05		-244	324.1
354	1893.84		-243	324.89
355	1894.66		-242	325.71
356	1895.36		-241	326.41
357	1896.11		-240	327.16
358	1896.84		-239	327.89
359	1897.57		-238	328.62
360	1898.24		-237	329.29
361	1898.93		-236	329.98
362	1899.67		-235	330.72
363	1900.34		-234	331.39
364	1900.98		-233	332.03
365	1901.69		-232	332.74
366	1902.37		-231	333.42
367	1903.02		-230	334.07
368	1903.64		-229	334.69
369	1904.23		-228	335.28
370	1904.89		-227	335.94
371	1905.51		-226	336.56
372	1906.1		-225	337.15
373	1906.69		-224	337.74
374	1907.29		-223	338.34
375	1907.88		-222	338.93
376	1908.43		-221	339.48
377	1909.03		-220	340.08
378	1909.56		-219	340.61
379	1910.15		-218	341.2
380	1910.75		-217	341.8
381	1911.27		-216	342.32
382	1911.8		-215	342.85
383	1912.34		-214	343.39
384	1912.9		-213	343.95
385	1913.44		-212	344.49
386	1913.95		-211	345
387	1914.42		-210	345.47
388	1914.97		-209	346.02
389	1915.4		-208	346.45
390	1915.87		-207	346.92
391	1916.41		-206	347.46
392	1916.89		-205	347.94
393	1917.36		-204	348.41
394	1917.82		-203	348.87
395	1918.28		-202	349.33
396	1918.74		-201	349.79
397	1919.2		-200	350.25
398	1919.66		-199	350.71
399	1920.05		-198	351.1
400	1920.48		-197	351.53
401	1920.91		-196	351.96
402	1921.33		-195	352.38
403	1921.74		-194	352.79
404	1922.17		-193	353.22
405	1922.59		-192	353.64
406	1922.97		-191	354.02
407	1923.35		-190	354.4
408	1923.77		-189	354.82
409	1924.2		-188	355.25
410	1924.6		-187	355.65
411	1924.96		-186	356.01
412	1925.32		-185	356.37
413	1925.76		-184	356.81
414	1926.15		-183	357.2
415	1926.53		-182	357.58
416	1926.9		-181	357.95
417	1927.3		-180	358.35
418	1927.66		-179	358.71
419	1928.03		-178	359.08
420	1928.39		-177	359.44
421	1928.75		-176	359.8
422	1929.12		-175	360.17
423	1929.48		-174	360.53
424	1929.83		-173	360.88
425	1930.18		-172	361.23
426	1930.55		-171	361.6
427	1930.91		-170	361.96
428	1931.28		-169	362.33
429	1931.64		-168	362.69
430	1931.96		-167	363.01
431	1932.3		-166	363.35
432	1932.62		-165	363.67
433	1933.03		-164	364.08
434	1933.36		-163	364.41
435	1933.69		-162	364.74
436	1934.06		-161	365.11
437	1934.39		-160	365.44
438	1934.76		-159	365.81
439	1935.08		-158	366.13
440	1935.38		-157	366.43
441	1935.74		-156	366.79
442	1936.08		-155	367.13
443	1936.41		-154	367.46
444	1936.73		-153	367.78
445	1937.04		-152	368.09
446	1937.4		-151	368.45
447	1937.75		-150	368.8
448	1938.07		-149	369.12
449	1938.43		-148	369.48
450	1938.76		-147	369.81
451	1939.07		-146	370.12
452	1939.35		-145	370.4
453	1939.68		-144	370.73
454	1939.98		-143	371.03
455	1940.26		-142	371.31
456	1940.6		-141	371.65
457	1940.92		-140	371.97
458	1941.25		-139	372.3
459	1941.52		-138	372.57
460	1941.82		-137	372.87
461	1942.1		-136	373.15
462	1942.4		-135	373.45
463	1942.73		-134	373.78
464	1943.03		-133	374.08
465	1943.37		-132	374.42
466	1943.66		-131	374.71
467	1943.96		-130	375.01
468	1944.3		-129	375.35
469	1944.61		-128	375.66
470	1944.87		-127	375.92
471	1945.17		-126	376.22
472	1945.48		-125	376.53
473	1945.81		-124	376.86
474	1946.13		-123	377.18
475	1946.41		-122	377.46
476	1946.7		-121	377.75
477	1947.01		-120	378.06
478	1947.29		-119	378.34
479	1947.55		-118	378.6
480	1947.89		-117	378.94
481	1948.11		-116	379.16
482	1948.38		-115	379.43
483	1948.64		-114	379.69
484	1948.93		-113	379.98
485	1949.17		-112	380.22
486	1949.46		-111	380.51
487	1949.74		-110	380.79
488	1950.01		-109	381.06
489	1950.3		-108	381.35
490	1950.56		-107	381.61
491	1950.83		-106	381.88
492	1951.1		-105	382.15
493	1951.34		-104	382.39
494	1951.53		-103	382.58
495	1951.74		-102	382.79
496	1951.91		-101	382.96
497	1952.1		-100	383.15
498	1952.3		-99	383.35
499	1952.44		-98	383.49
500	1952.56		-97	383.61
501	1952.72		-96	383.77
502	1952.93		-95	383.98
503	1953.08		-94	384.13
504	1953.21		-93	384.26
505	1953.38		-92	384.43
506	1953.55		-91	384.6
507	1953.69		-90	384.74
508	1953.82		-89	384.87
509	1953.94		-88	384.99
510	1954.08		-87	385.13
511	1954.29		-86	385.34
512	1960.84		-85	391.89
513	1949.13		-84	380.18
514	1950.99		-83	382.04
515	1948.65		-82	379.7
516	1946.45		-81	377.5
517	1944.55		-80	375.6
518	1942.79		-79	373.84
519	1941.26		-78	372.31
520	1940.02		-77	371.07
521	1939.01		-76	370.06
522	1937.71		-75	368.76
523	1936.51		-74	367.56
524	1935.46		-73	366.51
525	1934.42		-72	365.47
526	1933.49		-71	364.54
527	1932.67		-70	363.72
528	1932.09		-69	363.14
529	1931.55		-68	362.6
530	1930.48		-67	361.53
531	1929.37		-66	360.42
532	1928.49		-65	359.54
533	1927.77		-64	358.82
534	1927.17		-63	358.22
535	1927.19		-62	358.24
536	1927.04		-61	358.09
537	1926.04		-60	357.09
538	1925.56		-59	356.61
539	1925.06		-58	356.11
540	1925.39		-57	356.44
541	1926.73		-56	357.78
542	1928.17		-55	359.22
543	1928.71		-54	359.76
544	1927.56		-53	358.61
545	1926.85		-52	357.9
546	1923.72		-51	354.77
547	1922.91		-50	353.96
548	1925.76		-49	356.81
549	1925.19		-48	356.24
550	1924.74		-47	355.79
551	1923.76		-46	354.81
552	1923.58		-45	354.63
553	1923.3		-44	354.35
554	1923.03		-43	354.08
555	1922.78		-42	353.83
556	1922.51		-41	353.56
557	1922.2		-40	353.25
558	1921.86		-39	352.91
559	1921.5		-38	352.55
560	1921.24		-37	352.29
561	1920.81		-36	351.86
562	1920.53		-35	351.58
563	1920.33		-34	351.38
564	1920.06		-33	351.11
565	1919.74		-32	350.79
566	1919.46		-31	350.51
567	1919.2		-30	350.25
568	1918.95		-29	350
569	1918.74		-28	349.79
570	1918.55		-27	349.6
571	1918.39		-26	349.44
572	1918.17		-25	349.22
573	1917.92		-24	348.97
574	1917.72		-23	348.77
575	1917.51		-22	348.56
576	1917.3		-21	348.35
577	1917.06		-20	348.11
578	1916.83		-19	347.88
579	1916.6		-18	347.65
580	1916.35		-17	347.4
581	1916.09		-16	347.14
582	1915.85		-15	346.9
583	1915.64		-14	346.69
584	1915.42		-13	346.47
585	1915.19		-12	346.24
586	1914.97		-11	346.02
587	1914.76		-10	345.81
588	1914.53		-9	345.58
589	1914.32		-8	345.37
590	1914.11		-7	345.16
591	1913.92		-6	344.97
592	1913.74		-5	344.79
593	1913.54		-4	344.59
594	1913.35		-3	344.4
595	1913.17		-2	344.22
596	1913.02		-1	344.07
597	1912.84		0	343.89	0					263	1601.1
598	1912.67		1	343.72	-0.06					264	1601.04
599	1912.48		2	343.53	-0.12					265	1600.98
600	1912.28		3	343.33	-0.18					266	1600.92
601	1912.09		4	343.14	-0.23					267	1600.87
602	1911.91		5	342.96	-0.28					268	1600.82
603	1911.75		6	342.8	-0.28					269	1600.82
604	1911.56		7	342.61	-0.53					270	1600.57
605	1911.01		8	342.06	-1.08					271	1600.02
606	1909.86		9	340.91	-1.27					272	1599.83
607	1903.48		10	334.53	-6					273	1595.1
608	1907.44		11	338.49	6.51					274	1607.61
609	1903.4		12	334.45	10.82					275	1611.92
610	1903.26		13	334.31	15.83					276	1616.93
611	1903.18		14	334.23	19.89					277	1620.99
612	1903.09		15	334.14	23.37					278	1624.47
613	1903.04		16	334.09	26.24					279	1627.34
614	1902.97		17	334.02	28.73					280	1629.83
615	1902.92		18	333.97	30.94					281	1632.04
616	1902.83		19	333.88	32.88					282	1633.98
617	1902.72		20	333.77	34.6					283	1635.7
618	1902.62		21	333.67	36.15					284	1637.25
619	1902.53		22	333.58	37.55					285	1638.65
620	1902.46		23	333.51	38.8					286	1639.9
621	1902.39		24	333.44	39.93					287	1641.03
622	1902.29		25	333.34	41.03					288	1642.13
623	1902.18		26	333.23	42.03					289	1643.13
624	1902.09		27	333.14	42.97					290	1644.07
625	1902.01		28	333.06	43.9					291	1645
626	1901.97		29	333.02	44.78					292	1645.88
627	1901.91		30	332.96	45.61					293	1646.71
628	1901.83		31	332.88	46.38					294	1647.48
629	1901.76		32	332.81	47.16					295	1648.26
630	1901.67		33	332.72	47.84					296	1648.94
631	1901.64		34	332.69	48.44					297	1649.54
632	1901.6		35	332.65	49.08					298	1650.18
633	1901.55		36	332.6	49.72					299	1650.82
634	1901.5		37	332.55	50.31					300	1651.41
635	1901.42		38	332.47	50.85					301	1651.95
636	1901.35		39	332.4	51.41					302	1652.51
637	1901.3		40	332.35	51.97					303	1653.07
638	1901.25		41	332.3	52.42					304	1653.52
639	1901.17		42	332.22	52.9					305	1654
640	1901.1		43	332.15	53.39					306	1654.49
641	1901.02		44	332.07	53.82					307	1654.92
642	1900.95		45	332	54.23					308	1655.33
643	1900.87		46	331.92	54.68					309	1655.78
644	1900.81		47	331.86	55.06					310	1656.16
645	1900.75		48	331.8	55.41					311	1656.51
646	1900.68		49	331.73	55.83					312	1656.93
647	1900.63		50	331.68	56.22					313	1657.32
648	1900.58		51	331.63	56.53					314	1657.63
649	1900.52		52	331.57	56.84					315	1657.94
650	1900.45		53	331.5	57.19					316	1658.29
651	1900.39		54	331.44	57.52					317	1658.62
652	1900.32		55	331.37	57.81					318	1658.91
653	1900.25		56	331.3	58.09					319	1659.19
654	1900.2		57	331.25	58.39					320	1659.49
655	1900.14		58	331.19	58.67					321	1659.77
656	1900.08		59	331.13	58.99					322	1660.09
657	1900		60	331.05	59.26					323	1660.36
658	1899.93		61	330.98	59.52					324	1660.62
659	1899.86		62	330.91	59.78					325	1660.88
660	1899.79		63	330.84	60.05					326	1661.15
661	1899.72		64	330.77	60.31					327	1661.41
662	1899.64		65	330.69	60.54					328	1661.64
663	1899.55		66	330.6	60.75					329	1661.85
664	1899.48		67	330.53	60.97					330	1662.07
665	1899.42		68	330.47	61.19					331	1662.29
666	1899.34		69	330.39	61.38					332	1662.48
667	1899.27		70	330.32	61.57					333	1662.67
668	1899.2		71	330.25	61.8					334	1662.9
669	1899.11		72	330.16	61.99					335	1663.09
670	1899.02		73	330.07	62.18					336	1663.28
671	1898.92		74	329.97	62.39					337	1663.49
672	1898.84		75	329.89	62.58					338	1663.68
673	1898.76		76	329.81	62.75					339	1663.85
674	1898.68		77	329.73	62.92					340	1664.02
675	1898.61		78	329.66	63.1					341	1664.2
676	1898.55		79	329.6	63.24					342	1664.34
677	1898.48		80	329.53	63.39					343	1664.49
678	1898.42		81	329.47	63.55					344	1664.65
679	1898.32		82	329.37	63.73					345	1664.83
680	1898.24		83	329.29	63.91					346	1665.01
681	1898.15		84	329.2	64.07					347	1665.17
682	1898.05		85	329.1	64.22					348	1665.32
683	1897.96		86	329.01	64.38					349	1665.48
684	1897.88		87	328.93	64.53					350	1665.63
685	1897.81		88	328.86	64.66					351	1665.76
686	1897.74		89	328.79	64.8					352	1665.9
687	1897.67		90	328.72	64.93					353	1666.03
688	1897.62		91	328.67	65.07					354	1666.17
689	1897.55		92	328.6	65.23					355	1666.33
690	1897.48		93	328.53	65.37					356	1666.47
691	1897.42		94	328.47	65.5					357	1666.6
692	1897.34		95	328.39	65.6					358	1666.7
693	1897.28		96	328.33	65.72					359	1666.82
694	1897.22		97	328.27	65.84					360	1666.94
695	1897.15		98	328.2	65.96					361	1667.06
696	1897.07		99	328.12	66.11					362	1667.21
697	1897.01		100	328.06	66.22					363	1667.32
698	1896.94		101	327.99	66.32					364	1667.42
699	1896.87		102	327.92	66.42					365	1667.52
700	1896.78		103	327.83	66.53					366	1667.63
701	1896.71		104	327.76	66.65					367	1667.75
702	1896.63		105	327.68	66.77					368	1667.87
703	1896.56		106	327.61	66.88					369	1667.98
704	1896.49		107	327.54	66.96					370	1668.06
705	1896.4		108	327.45	67.05					371	1668.15
706	1896.33		109	327.38	67.13					372	1668.23
707	1896.27		110	327.32	67.24					373	1668.34
708	1896.2		111	327.25	67.35					374	1668.45
709	1896.13		112	327.18	67.46					375	1668.56
710	1896.07		113	327.12	67.55					376	1668.65
711	1896		114	327.05	67.65					377	1668.75
712	1895.95		115	327	67.73					378	1668.83
713	1895.88		116	326.93	67.83					379	1668.93
714	1895.82		117	326.87	67.92					380	1669.02
715	1895.74		118	326.79	68.02					381	1669.12
716	1895.68		119	326.73	68.12					382	1669.22
717	1895.61		120	326.66	68.23					383	1669.33
718	1895.54		121	326.59	68.32					384	1669.42
719	1895.47		122	326.52	68.41					385	1669.51
720	1895.39		123	326.44	68.48					386	1669.58
721	1895.32		124	326.37	68.57					387	1669.67
722	1895.25		125	326.3	68.66					388	1669.76
723	1895.19		126	326.24	68.72					389	1669.82
724	1895.12		127	326.17	68.8					390	1669.9
725	1895.05		128	326.1	68.86					391	1669.96
726	1894.98		129	326.03	68.93					392	1670.03
727	1894.91		130	325.96	69.01					393	1670.11
728	1894.84		131	325.89	69.08					394	1670.18
729	1894.77		132	325.82	69.15					395	1670.25
730	1894.71		133	325.76	69.22					396	1670.32
731	1894.61		134	325.66	69.29					397	1670.39
732	1894.53		135	325.58	69.37					398	1670.47
733	1894.44		136	325.49	69.44					399	1670.54
734	1894.33		137	325.38	69.48					400	1670.58
735	1894.23		138	325.28	69.52					401	1670.62
736	1894.13		139	325.18	69.53					402	1670.63
737	1894.04		140	325.09	69.55					403	1670.65
738	1893.93		141	324.98	69.56					404	1670.66
739	1893.84		142	324.89	69.58					405	1670.68
740	1893.76		143	324.81	69.63					406	1670.73
741	1893.7		144	324.75	69.69					407	1670.79
742	1893.63		145	324.68	69.74					408	1670.84
743	1893.55		146	324.6	69.8					409	1670.9
744	1893.49		147	324.54	69.87					410	1670.97
745	1893.42		148	324.47	69.93					411	1671.03
746	1893.36		149	324.41	70					412	1671.1
747	1893.3		150	324.35	70.03					413	1671.13
748	1893.24		151	324.29	70.07					414	1671.17
749	1893.16		152	324.21	70.12					415	1671.22
750	1893.1		153	324.15	70.17					416	1671.27
751	1893.04		154	324.09	70.21					417	1671.31
752	1892.98		155	324.03	70.26					418	1671.36
753	1892.91		156	323.96	70.32					419	1671.42
754	1892.84		157	323.89	70.38					420	1671.48
755	1892.77		158	323.82	70.42					421	1671.52
756	1892.71		159	323.76	70.48					422	1671.58
757	1892.63		160	323.68	70.53					423	1671.63
758	1892.56		161	323.61	70.58					424	1671.68
759	1892.49		162	323.54	70.61					425	1671.71
760	1892.4		163	323.45	70.64					426	1671.74
761	1892.32		164	323.37	70.68					427	1671.78
762	1892.24		165	323.29	70.72					428	1671.82
763	1892.16		166	323.21	70.76					429	1671.86
764	1892.1		167	323.15	70.81					430	1671.91
765	1892.02		168	323.07	70.86					431	1671.96
766	1891.96		169	323.01	70.9					432	1672
767	1891.9		170	322.95	70.94					433	1672.04
768	1891.85		171	322.9	70.99					434	1672.09
769	1891.78		172	322.83	71.03					435	1672.13
770	1891.71		173	322.76	71.11					436	1672.21
771	1891.65		174	322.7	71.16					437	1672.26
772	1891.58		175	322.63	71.25					438	1672.35
773	1891.51		176	322.56	71.31					439	1672.41
774	1891.44		177	322.49	71.36					440	1672.46
775	1891.39		178	322.44	71.41					441	1672.51
776	1891.34		179	322.39	71.45					442	1672.55
777	1891.27		180	322.32	71.5					443	1672.6
778	1891.21		181	322.26	71.56					444	1672.66
779	1891.15		182	322.2	71.61					445	1672.71
780	1891.09		183	322.14	71.65					446	1672.75
781	1891.01		184	322.06	71.71					447	1672.81
782	1890.94		185	321.99	71.74					448	1672.84
783	1890.86		186	321.91	71.77					449	1672.87
784	1890.8		187	321.85	71.8					450	1672.9
785	1890.73		188	321.78	71.83					451	1672.93
786	1890.65		189	321.7	71.86					452	1672.96
787	1890.59		190	321.64	71.89					453	1672.99
788	1890.51		191	321.56	71.94					454	1673.04
789	1890.43		192	321.48	72					455	1673.1
790	1890.36		193	321.41	72.03					456	1673.13
791	1890.27		194	321.32	72.06					457	1673.16
792	1890.21		195	321.26	72.1					458	1673.2
793	1890.12		196	321.17	72.14					459	1673.24
794	1890.05		197	321.1	72.16					460	1673.26
795	1889.99		198	321.04	72.2					461	1673.3
796	1889.91		199	320.96	72.22					462	1673.32
797	1889.84		200	320.89	72.24					463	1673.34
798	1889.77		201	320.82	72.29					464	1673.39
799	1889.69		202	320.74	72.32					465	1673.42
800	1889.61		203	320.66	72.34					466	1673.44
801	1889.53		204	320.58	72.37					467	1673.47
802	1889.47		205	320.52	72.38					468	1673.48
803	1889.4		206	320.45	72.39					469	1673.49
804	1889.31		207	320.36	72.42					470	1673.52
805	1889.25		208	320.3	72.45					471	1673.55
806	1889.17		209	320.22	72.48					472	1673.58
807	1889.08		210	320.13	72.53					473	1673.63
808	1889		211	320.05	72.55					474	1673.65
809	1888.91		212	319.96	72.58					475	1673.68
810	1888.83		213	319.88	72.59					476	1673.69
811	1888.76		214	319.81	72.6					477	1673.7
812	1888.67		215	319.72	72.6					478	1673.7
813	1888.58		216	319.63	72.62					479	1673.72
814	1888.49		217	319.54	72.64					480	1673.74
815	1888.41		218	319.46	72.65					481	1673.75
816	1888.33		219	319.38	72.65					482	1673.75
817	1888.23		220	319.28	72.65					483	1673.75
818	1888.12		221	319.17	72.64					484	1673.74
819	1888.01		222	319.06	72.62					485	1673.72
820	1887.91		223	318.96	72.61					486	1673.71
821	1887.8		224	318.85	72.61					487	1673.71
822	1887.71		225	318.76	72.6					488	1673.7
823	1887.62		226	318.67	72.6					489	1673.7
824	1887.53		227	318.58	72.6					490	1673.7
825	1887.43		228	318.48	72.59					491	1673.69
826	1887.31		229	318.36	72.58					492	1673.68
827	1887.21		230	318.26	72.56					493	1673.66
828	1887.11		231	318.16	72.55					494	1673.65
829	1887		232	318.05	72.54					495	1673.64
830	1886.89		233	317.94	72.53					496	1673.63
831	1886.76		234	317.81	72.52					497	1673.62
832	1886.63		235	317.68	72.52					498	1673.62
833	1886.5		236	317.55	72.49					499	1673.59
834	1886.37		237	317.42	72.39					500	1673.49
835	1886.17		238	317.22	72.13					501	1673.23
836	1885.94		239	316.99	71.89					502	1672.99
837	1885.76		240	316.81	71.96					503	1673.06
838	1885.64		241	316.69	72.07					504	1673.17
839	1885.52		242	316.57	72.17					505	1673.27
840	1885.45		243	316.5	72.23					506	1673.33
841	1885.44		244	316.49	72.28					507	1673.38
842	1885.45		245	316.5	72.31					508	1673.41
843	1885.47		246	316.52	72.33					509	1673.43
844	1885.44		247	316.49	72.35					510	1673.45
845	1885.37		248	316.42	72.35					511	1673.45
846	1885.29		249	316.34	72.38					512	1673.48
847	1885.09		250	316.14	81.27					513	1682.37
848	1896.78		251	327.83	75.74					514	1676.84
849	1889.98		252	321.03	74.67					515	1675.77
850	1889.38		253	320.43	72.3					516	1673.4
851	1888.5		254	319.55	70.38					517	1671.48
852	1887.93		255	318.98	68.79					518	1669.89
853	1887.46		256	318.51	67.47					519	1668.57
854	1887.03		257	318.08	66.37					520	1667.47
855	1886.68		258	317.73	65.53					521	1666.63
856	1886.75		259	317.8	64.87					522	1665.97
857	1886.42		260	317.47	63.99					523	1665.09
858	1886.07		261	317.12	62.97					524	1664.07
859	1885.75		262	316.8	62.13					525	1663.23
860	1885.78		263	316.83	61.42					526	1662.52
861	1885.14		264	316.19	60.59					527	1661.69
862	1884.97		265	316.02	60.03					528	1661.13
863	1884.74		266	315.79	59.7					529	1660.8
864	1885.01		267	316.06	59.42					530	1660.52
865	1884.5		268	315.55	58.3					531	1659.4
866	1883.47		269	314.52	56.74					532	1657.84
867	1882.57		270	313.62	55.89					533	1656.99
868	1881.88		271	312.93	55.14					534	1656.24
869	1881.37		272	312.42	54.65					535	1655.75
870	1881.1		273	312.15	54.69					536	1655.79
871	1882.67		274	313.72	56.51					537	1657.61
872	1882.72		275	313.77	56.03					538	1657.13
873	1882.7		276	313.75	55.86					539	1656.96
874	1882.7		277	313.75	55.58					540	1656.68
875	1882.81		278	313.86	56.1					541	1657.2
876	1884.01		279	315.06	57.63					542	1658.73
877	1885.94		280	316.99	59.35					543	1660.45
878	1887.31		281	318.36	60.1					544	1661.2
879	1887.51		282	318.56	59.32					545	1660.42
880	1886.45		283	317.5	59.12					546	1660.22
881	1884.95		284	316	55.26					547	1656.36
882	1882.46		285	313.51	53.58					548	1654.68
883	1884.88		286	315.93	57.92					549	1659.02
884	1885.74		287	316.79	57.45					550	1658.55
885	1885.77		288	316.82	57.32					551	1658.42
886	1885.03		289	316.08	56.49					552	1657.59
887	1884.88		290	315.93	56.36					553	1657.46
888	1884.86		291	315.91	56.19					554	1657.29
889	1884.85		292	315.9	56.07					555	1657.17
890	1884.8		293	315.85	55.96					556	1657.06
891	1884.72		294	315.77	55.8					557	1656.9
892	1884.6		295	315.65	55.64					558	1656.74
893	1884.48		296	315.53	55.47					559	1656.57
894	1884.35		297	315.4	55.28					560	1656.38
895	1884.2		298	315.25	55.08					561	1656.18
896	1884.06		299	315.11	54.92					562	1656.02
897	1883.94		300	314.99	54.73					563	1655.83
898	1883.82		301	314.87	54.57					564	1655.67
899	1883.7		302	314.75	54.38					565	1655.48
900	1883.58		303	314.63	54.23					566	1655.33
901	1883.45		304	314.5	54.09					567	1655.19
902	1883.34		305	314.39	53.94					568	1655.04
903	1883.23		306	314.28	53.79					569	1654.89
904	1883.14		307	314.19	53.66					570	1654.76
905	1883.04		308	314.09	53.52					571	1654.62
906	1882.92		309	313.97	53.38					572	1654.48
907	1882.8		310	313.85	53.25					573	1654.35
908	1882.68		311	313.73	53.11					574	1654.21
909	1882.57		312	313.62	52.95					575	1654.05
910	1882.46		313	313.51	52.8					576	1653.9
911	1882.38		314	313.43	52.68					577	1653.78
912	1882.27		315	313.32	52.55					578	1653.65
913	1882.16		316	313.21	52.42					579	1653.52
914	1882.07		317	313.12	52.32					580	1653.42
915	1881.98		318	313.03	52.2					581	1653.3
916	1881.89		319	312.94	52.09					582	1653.19
917	1881.79		320	312.84	51.99					583	1653.09
918	1881.69		321	312.74	51.89					584	1652.99
919	1881.6		322	312.65	51.79					585	1652.89
920	1881.51		323	312.56	51.68					586	1652.78
921	1881.42		324	312.47	51.58					587	1652.68
922	1881.34		325	312.39	51.48					588	1652.58
923	1881.26		326	312.31	51.4					589	1652.5
924	1881.18		327	312.23	51.29					590	1652.39
925	1881.09		328	312.14	51.2					591	1652.3
926	1881		329	312.05	51.1					592	1652.2
927	1880.92		330	311.97	51					593	1652.1
928	1880.84		331	311.89	50.89					594	1651.99
929	1880.76		332	311.81	50.79					595	1651.89
930	1880.67		333	311.72	50.71					596	1651.81
931	1880.57		334	311.62	50.63					597	1651.73
932	1880.5		335	311.55	50.55					598	1651.65
933	1880.4		336	311.45	50.47					599	1651.57
934	1880.33		337	311.38	50.4					600	1651.5
935	1880.27		338	311.32	50.31					601	1651.41
936	1880.21		339	311.26	50.22					602	1651.32
937	1880.13		340	311.18	50.13					603	1651.23
938	1880.06		341	311.11	50.05					604	1651.15
939	1879.98		342	311.03	49.96					605	1651.06
940	1879.89		343	310.94	49.87					606	1650.97
941	1879.8		344	310.85	49.8					607	1650.9
942	1879.72		345	310.77	49.73					608	1650.83
943	1879.66		346	310.71	49.66					609	1650.76
944	1879.6		347	310.65	49.59					610	1650.69
945	1879.54		348	310.59	49.53					611	1650.63
946	1879.46		349	310.51	49.45					612	1650.55
947	1879.39		350	310.44	49.38					613	1650.48
948	1879.32		351	310.37	49.32					614	1650.42
949	1879.25		352	310.3	49.25					615	1650.35
950	1879.18		353	310.23	49.19					616	1650.29
951	1879.11		354	310.16	49.13					617	1650.23
952	1879.04		355	310.09	49.06					618	1650.16
953	1878.98		356	310.03	48.99					619	1650.09
954	1878.91		357	309.96	48.93					620	1650.03
955	1878.85		358	309.9	48.86					621	1649.96
956	1878.79		359	309.84	48.8					622	1649.9
957	1878.72		360	309.77	48.73					623	1649.83
958	1878.66		361	309.71	48.69					624	1649.79
959	1878.6		362	309.65	48.63					625	1649.73
960	1878.54		363	309.59	48.57					626	1649.67
961	1878.47		364	309.52	48.51					627	1649.61
962	1878.4		365	309.45	48.45					628	1649.55
963	1878.34		366	309.39	48.39					629	1649.49
964	1878.28		367	309.33	48.33					630	1649.43
965	1878.22		368	309.27	48.26					631	1649.36
966	1878.16		369	309.21	48.21					632	1649.31
967	1878.12		370	309.17	48.15					633	1649.25
968	1878.04		371	309.09	48.1					634	1649.2
969	1877.99		372	309.04	48.05					635	1649.15
970	1877.93		373	308.98	48					636	1649.1
971	1877.86		374	308.91	47.95					637	1649.05
972	1877.79		375	308.84	47.89					638	1648.99
973	1877.72		376	308.77	47.84					639	1648.94
974	1877.67		377	308.72	47.79					640	1648.89
975	1877.62		378	308.67	47.74					641	1648.84
976	1877.57		379	308.62	47.69					642	1648.79
977	1877.53		380	308.58	47.64					643	1648.74
978	1877.45		381	308.5	47.61					644	1648.71
979	1877.39		382	308.44	47.55					645	1648.65
980	1877.33		383	308.38	47.51					646	1648.61
981	1877.27		384	308.32	47.45					647	1648.55
982	1877.19		385	308.24	47.4					648	1648.5
983	1877.14		386	308.19	47.36					649	1648.46
984	1877.07		387	308.12	47.31					650	1648.41
985	1877.01		388	308.06	47.27					651	1648.37
986	1876.95		389	308	47.24					652	1648.34
987	1876.9		390	307.95	47.2					653	1648.3
988	1876.83		391	307.88	47.15					654	1648.25
989	1876.8		392	307.85	47.09					655	1648.19
990	1876.74		393	307.79	47.05					656	1648.15
991	1876.68		394	307.73	46.99					657	1648.09
992	1876.62		395	307.67	46.93					658	1648.03
993	1876.57		396	307.62	46.89					659	1647.99
994	1876.51		397	307.56	46.84					660	1647.94
995	1876.47		398	307.52	46.78					661	1647.88
996	1876.41		399	307.46	46.74					662	1647.84
997	1876.35		400	307.4	46.7					663	1647.8
998	1876.3		401	307.35	46.65					664	1647.75
999	1876.25		402	307.3	46.61					665	1647.71
1000	1876.2		403	307.25	46.58					666	1647.68
1001	1876.14		404	307.19	46.53					667	1647.63
1002	1876.08		405	307.13	46.49					668	1647.59
1003	1876.04		406	307.09	46.44					669	1647.54
1004	1875.98		407	307.03	46.39					670	1647.49
1005	1875.93		408	306.98	46.35					671	1647.45
1006	1875.88		409	306.93	46.3					672	1647.4
1007	1875.84		410	306.89	46.25					673	1647.35
1008	1875.79		411	306.84	46.23					674	1647.33
1009	1875.74		412	306.79	46.21					675	1647.31
1010	1875.69		413	306.74	46.18					676	1647.28
1011	1875.64		414	306.69	46.16					677	1647.26
1012	1875.58		415	306.63	46.12					678	1647.22
1013	1875.54		416	306.59	46.09					679	1647.19
1014	1875.48		417	306.53	46.05					680	1647.15
1015	1875.43		418	306.48	46.01					681	1647.11
1016	1875.38		419	306.43	45.97					682	1647.07
1017	1875.34		420	306.39	45.93					683	1647.03
1018	1875.31		421	306.36	45.89					684	1646.99
1019	1875.27		422	306.32	45.85					685	1646.95
1020	1875.23		423	306.28	45.81					686	1646.91
1021	1875.16		424	306.21	45.78					687	1646.88
1022	1875.12		425	306.17	45.73					688	1646.83
1023	1875.07		426	306.12	45.7					689	1646.8
1024	1875.01		427	306.06	45.66					690	1646.76
1025	1874.96		428	306.01	45.64					691	1646.74
1026	1874.93		429	305.98	45.6					692	1646.7
1027	1874.89		430	305.94	45.57					693	1646.67
1028	1874.85		431	305.9	45.53					694	1646.63
1029	1874.82		432	305.87	45.51					695	1646.61
1030	1874.78		433	305.83	45.47					696	1646.57
1031	1874.72		434	305.77	45.42					697	1646.52
1032	1874.68		435	305.73	45.38					698	1646.48
1033	1874.64		436	305.69	45.35					699	1646.45
1034	1874.58		437	305.63	45.32					700	1646.42
1035	1874.51		438	305.56	45.26					701	1646.36
1036	1874.45		439	305.5	45.23					702	1646.33
1037	1874.41		440	305.46	45.18					703	1646.28
1038	1874.35		441	305.4	45.15					704	1646.25
1039	1874.3		442	305.35	45.12					705	1646.22
1040	1874.27		443	305.32	45.08					706	1646.18
1041	1874.23		444	305.28	45.06					707	1646.16
1042	1874.19		445	305.24	45.02					708	1646.12
1043	1874.17		446	305.22	45					709	1646.1
1044	1874.12		447	305.17	44.96					710	1646.06
1045	1874.08		448	305.13	44.91					711	1646.01
1046	1874.04		449	305.09	44.88					712	1645.98
1047	1873.99		450	305.04	44.84					713	1645.94
1048	1873.93		451	304.98	44.81					714	1645.91
1049	1873.88		452	304.93	44.78					715	1645.88
1050	1873.83		453	304.88	44.74					716	1645.84
1051	1873.78		454	304.83	44.71					717	1645.81
1052	1873.72		455	304.77	44.68					718	1645.78
1053	1873.68		456	304.73	44.64					719	1645.74
1054	1873.65		457	304.7	44.62					720	1645.72
1055	1873.61		458	304.66	44.58					721	1645.68
1056	1873.55		459	304.6	44.54					722	1645.64
1057	1873.51		460	304.56	44.51					723	1645.61
1058	1873.49		461	304.54	44.49					724	1645.59
1059	1873.45		462	304.5	44.47					725	1645.57
1060	1873.4		463	304.45	44.44					726	1645.54
1061	1873.36		464	304.41	44.43					727	1645.53
1062	1873.33		465	304.38	44.42					728	1645.52
1063	1873.28		466	304.33	44.39					729	1645.49
1064	1873.24		467	304.29	44.35					730	1645.45
1065	1873.22		468	304.27	44.31					731	1645.41
1066	1873.17		469	304.22	44.28					732	1645.38
1067	1873.13		470	304.18	44.22					733	1645.32
1068	1873.09		471	304.14	44.19					734	1645.29
1069	1873.05		472	304.1	44.15					735	1645.25
1070	1873		473	304.05	44.12					736	1645.22
1071	1872.96		474	304.01	44.08					737	1645.18
1072	1872.92		475	303.97	44.05					738	1645.15
1073	1872.88		476	303.93	44.02					739	1645.12
1074	1872.85		477	303.9	44					740	1645.1
1075	1872.81		478	303.86	43.97					741	1645.07
1076	1872.77		479	303.82	43.94					742	1645.04
1077	1872.75		480	303.8	43.92					743	1645.02
1078	1872.7		481	303.75	43.91					744	1645.01
1079	1872.66		482	303.71	43.88					745	1644.98
1080	1872.64		483	303.69	43.86					746	1644.96
1081	1872.59		484	303.64	43.84					747	1644.94
1082	1872.55		485	303.6	43.81					748	1644.91
1083	1872.52		486	303.57	43.78					749	1644.88
1084	1872.48		487	303.53	43.75					750	1644.85
1085	1872.43		488	303.48	43.74					751	1644.84
1086	1872.39		489	303.44	43.69					752	1644.79
1087	1872.34		490	303.39	43.66					753	1644.76
1088	1872.3		491	303.35	43.63					754	1644.73
1089	1872.25		492	303.3	43.6					755	1644.7
1090	1872.22		493	303.27	43.57					756	1644.67
1091	1872.19		494	303.24	43.55					757	1644.65
1092	1872.15		495	303.2	43.53					758	1644.63
1093	1872.12		496	303.17	43.51					759	1644.61
1094	1872.1		497	303.15	43.49					760	1644.59
1095	1872.07		498	303.12	43.45					761	1644.55
1096	1872.02		499	303.07	43.43					762	1644.53
1097	1871.99		500	303.04	43.38					763	1644.48
1098	1871.97		501	303.02	43.36					764	1644.46
1099	1871.93		502	302.98	43.31					765	1644.41
1100	1871.88		503	302.93	43.28					766	1644.38
1101	1871.84		504	302.89	43.25					767	1644.35
1102	1871.8		505	302.85	43.21					768	1644.31
1103	1871.76		506	302.81	43.19					769	1644.29
1104	1871.73		507	302.78	43.17					770	1644.27
1105	1871.68		508	302.73	43.14					771	1644.24
1106	1871.64		509	302.69	43.12					772	1644.22
1107	1871.6		510	302.65	43.1					773	1644.2
1108	1871.57		511	302.62	43.07					774	1644.17
1109	1871.52		512	302.57	43.06					775	1644.16
1110	1871.49		513	302.54	43.04					776	1644.14
1111	1871.46		514	302.51	43.02					777	1644.12
1112	1871.42		515	302.47	43.01					778	1644.11
1113	1871.38		516	302.43	42.98					779	1644.08
1114	1871.34		517	302.39	42.95					780	1644.05
1115	1871.31		518	302.36	42.92					781	1644.02
1116	1871.28		519	302.33	42.9					782	1644
1117	1871.25		520	302.3	42.87					783	1643.97
1118	1871.22		521	302.27	42.84					784	1643.94
1119	1871.2		522	302.25	42.83					785	1643.93
1120	1871.18		523	302.23	42.79					786	1643.89
1121	1871.15		524	302.2	42.77					787	1643.87
1122	1871.14		525	302.19	42.75					788	1643.85
1123	1871.12		526	302.17	42.72					789	1643.82
1124	1871.07		527	302.12	42.69					790	1643.79
1125	1871.03		528	302.08	42.66					791	1643.76
1126	1870.99		529	302.04	42.63					792	1643.73
1127	1870.95		530	302	42.6					793	1643.7
1128	1870.91		531	301.96	42.57					794	1643.67
1129	1870.87		532	301.92	42.55					795	1643.65
1130	1870.84		533	301.89	42.53					796	1643.63
1131	1870.82		534	301.87	42.52					797	1643.62
1132	1870.78		535	301.83	42.5					798	1643.6
1133	1870.75		536	301.8	42.48					799	1643.58
1134	1870.73		537	301.78	42.46					800	1643.56
1135	1870.7		538	301.75	42.44					801	1643.54
1136	1870.68		539	301.73	42.43					802	1643.53
1137	1870.65		540	301.7	42.4					803	1643.5
1138	1870.62		541	301.67	42.36					804	1643.46
1139	1870.59		542	301.64	42.35					805	1643.45
1140	1870.54		543	301.59	42.32					806	1643.42
1141	1870.51		544	301.56	42.29					807	1643.39
1142	1870.46		545	301.51	42.26					808	1643.36
1143	1870.42		546	301.47	42.23					809	1643.33
1144	1870.39		547	301.44	42.2					810	1643.3
1145	1870.36		548	301.41	42.18					811	1643.28
1146	1870.33		549	301.38	42.16					812	1643.26
1147	1870.29		550	301.34	42.14					813	1643.24
1148	1870.27		551	301.32	42.11					814	1643.21
1149	1870.24		552	301.29	42.09					815	1643.19
1150	1870.21		553	301.26	42.08					816	1643.18
1151	1870.17		554	301.22	42.07					817	1643.17
1152	1870.16		555	301.21	42.05					818	1643.15
1153	1870.12		556	301.17	42.04					819	1643.14
1154	1870.1		557	301.15	42.02					820	1643.12
1155	1870.05		558	301.1	41.99					821	1643.09
1156	1870.01		559	301.06	41.97					822	1643.07
1157	1869.97		560	301.02	41.94					823	1643.04
1158	1869.93		561	300.98	41.92					824	1643.02
1159	1869.9		562	300.95	41.9					825	1643
1160	1869.86		563	300.91	41.87					826	1642.97
1161	1869.82		564	300.87	41.85					827	1642.95
1162	1869.78		565	300.83	41.82					828	1642.92
1163	1869.76		566	300.81	41.81					829	1642.91
1164	1869.73		567	300.78	41.77					830	1642.87
1165	1869.7		568	300.75	41.75					831	1642.85
1166	1869.67		569	300.72	41.72					832	1642.82
1167	1869.65		570	300.7	41.71					833	1642.81
1168	1869.62		571	300.67	41.68					834	1642.78
1169	1869.59		572	300.64	41.67					835	1642.77
1170	1869.55		573	300.6	41.66					836	1642.76
1171	1869.52		574	300.57	41.64					837	1642.74
1172	1869.49		575	300.54	41.61					838	1642.71
1173	1869.47		576	300.52	41.59					839	1642.69
1174	1869.43		577	300.48	41.57					840	1642.67
1175	1869.43		578	300.48	41.55					841	1642.65
1176	1869.4		579	300.45	41.52					842	1642.62
1177	1869.38		580	300.43	41.5					843	1642.6
1178	1869.36		581	300.41	41.48					844	1642.58
1179	1869.33		582	300.38	41.45					845	1642.55
1180	1869.3		583	300.35	41.43					846	1642.53
1181	1869.26		584	300.31	41.41					847	1642.51
1182	1869.23		585	300.28	41.38					848	1642.48
1183	1869.19		586	300.24	41.34					849	1642.44
1184	1869.15		587	300.2	41.31					850	1642.41
1185	1869.12		588	300.17	41.3					851	1642.4
1186	1869.07		589	300.12	41.28					852	1642.38
1187	1869.03		590	300.08	41.26					853	1642.36
1188	1869		591	300.05	41.24					854	1642.34
1189	1868.96		592	300.01	41.22					855	1642.32
1190	1868.93		593	299.98	41.22					856	1642.32
1191	1868.91		594	299.96	41.2					857	1642.3
1192	1868.88		595	299.93	41.17					858	1642.27
1193	1868.75		596	299.8	41.07					859	1642.17
1194	1868.66		597	299.71	41					860	1642.1
1195	1868.59		598	299.64	40.93					861	1642.03
1196	1868.57		599	299.62	40.91					862	1642.01
1197	1868.53		600	299.58	40.89					863	1641.99
1198	1868.54		601	299.59	40.87					864	1641.97
1199	1868.48		602	299.53	40.9					865	1642
1200	1868.36		603	299.41	40.69					866	1641.79
1201	1868.36		604	299.41	40.57					867	1641.67
1202	1868.45		605	299.5	40.72					868	1641.82
1203	1868.43		606	299.48	40.75					869	1641.85
1204	1868.42		607	299.47	40.74					870	1641.84
1205	1868.4		608	299.45	40.72					871	1641.82
1206	1868.37		609	299.42	40.71					872	1641.81
1207	1868.35		610	299.4	40.69					873	1641.79
1208	1868.38		611	299.43	40.75					874	1641.85
1209	1868.4		612	299.45	40.82					875	1641.92
1210	1868.41		613	299.46	40.84					876	1641.94
1211	1868.41		614	299.46	40.83					877	1641.93
1212	1868.42		615	299.47	40.85					878	1641.95
1213	1868.42		616	299.47	40.84					879	1641.94
1214	1868.43		617	299.48	40.86					880	1641.96
1215	1868.43		618	299.48	40.86					881	1641.96

## Sheet: ICAM-1 - IT4var41 - J1a
Cycle=1_Fc=2-1_X	Cycle=1_Fc=2-1_Y			IT4var41_DBLβ + J1a_DBLβ	J1a_DBLβ
261	1513.97		-336	0
262	1513.92		-335	-0.05
263	1513.84		-334	-0.13
264	1513.78		-333	-0.19
265	1513.71		-332	-0.26
266	1513.67		-331	-0.3
267	1513.64		-330	-0.33
268	1513.65		-329	-0.32
269	1513.29		-328	-0.68
270	1512.58		-327	-1.39
271	1511.16		-326	-2.81
272	1636.7		-325	122.73
273	1734.84		-324	220.87
274	1771.12		-323	257.15
275	1787.72		-322	273.75
276	1798.41		-321	284.44
277	1806.57		-320	292.6
278	1813.41		-319	299.44
279	1819.16		-318	305.19
280	1824.29		-317	310.32
281	1828.77		-316	314.8
282	1832.74		-315	318.77
283	1836.3		-314	322.33
284	1839.51		-313	325.54
285	1842.45		-312	328.48
286	1845.19		-311	331.22
287	1847.75		-310	333.78
288	1850.15		-309	336.18
289	1852.35		-308	338.38
290	1854.42		-307	340.45
291	1856.34		-306	342.37
292	1858.11		-305	344.14
293	1859.86		-304	345.89
294	1861.56		-303	347.59
295	1863.12		-302	349.15
296	1864.59		-301	350.62
297	1866.02		-300	352.05
298	1867.36		-299	353.39
299	1868.6		-298	354.63
300	1869.86		-297	355.89
301	1871.04		-296	357.07
302	1872.13		-295	358.16
303	1873.15		-294	359.18
304	1874.14		-293	360.17
305	1875.18		-292	361.21
306	1876.14		-291	362.17
307	1877.1		-290	363.13
308	1877.99		-289	364.02
309	1878.82		-288	364.85
310	1879.61		-287	365.64
311	1880.46		-286	366.49
312	1881.3		-285	367.33
313	1882.07		-284	368.1
314	1882.81		-283	368.84
315	1883.51		-282	369.54
316	1884.16		-281	370.19
317	1884.85		-280	370.88
318	1885.55		-279	371.58
319	1886.19		-278	372.22
320	1886.82		-277	372.85
321	1887.4		-276	373.43
322	1888.04		-275	374.07
323	1888.6		-274	374.63
324	1889.14		-273	375.17
325	1889.71		-272	375.74
326	1890.25		-271	376.28
327	1890.81		-270	376.84
328	1891.26		-269	377.29
329	1891.77		-268	377.8
330	1892.27		-267	378.3
331	1892.72		-266	378.75
332	1893.2		-265	379.23
333	1893.66		-264	379.69
334	1894.11		-263	380.14
335	1894.52		-262	380.55
336	1894.97		-261	381
337	1895.43		-260	381.46
338	1895.85		-259	381.88
339	1896.23		-258	382.26
340	1896.67		-257	382.7
341	1897.02		-256	383.05
342	1897.37		-255	383.4
343	1897.72		-254	383.75
344	1898.11		-253	384.14
345	1898.44		-252	384.47
346	1898.83		-251	384.86
347	1899.18		-250	385.21
348	1899.52		-249	385.55
349	1899.87		-248	385.9
350	1900.23		-247	386.26
351	1900.55		-246	386.58
352	1900.86		-245	386.89
353	1901.19		-244	387.22
354	1901.48		-243	387.51
355	1901.79		-242	387.82
356	1902.13		-241	388.16
357	1902.45		-240	388.48
358	1902.76		-239	388.79
359	1903.06		-238	389.09
360	1903.34		-237	389.37
361	1903.65		-236	389.68
362	1903.94		-235	389.97
363	1904.22		-234	390.25
364	1904.5		-233	390.53
365	1904.77		-232	390.8
366	1905.03		-231	391.06
367	1905.34		-230	391.37
368	1905.58		-229	391.61
369	1905.86		-228	391.89
370	1906.13		-227	392.16
371	1906.39		-226	392.42
372	1906.64		-225	392.67
373	1906.87		-224	392.9
374	1907.14		-223	393.17
375	1907.41		-222	393.44
376	1907.62		-221	393.65
377	1907.87		-220	393.9
378	1908.13		-219	394.16
379	1908.36		-218	394.39
380	1908.6		-217	394.63
381	1908.81		-216	394.84
382	1909.04		-215	395.07
383	1909.3		-214	395.33
384	1909.5		-213	395.53
385	1909.71		-212	395.74
386	1909.93		-211	395.96
387	1910.13		-210	396.16
388	1910.34		-209	396.37
389	1910.55		-208	396.58
390	1910.76		-207	396.79
391	1910.99		-206	397.02
392	1911.18		-205	397.21
393	1911.37		-204	397.4
394	1911.56		-203	397.59
395	1911.77		-202	397.8
396	1911.98		-201	398.01
397	1912.17		-200	398.2
398	1912.36		-199	398.39
399	1912.55		-198	398.58
400	1912.71		-197	398.74
401	1912.86		-196	398.89
402	1913.03		-195	399.06
403	1913.17		-194	399.2
404	1913.35		-193	399.38
405	1913.51		-192	399.54
406	1913.67		-191	399.7
407	1913.81		-190	399.84
408	1913.97		-189	400
409	1914.12		-188	400.15
410	1914.28		-187	400.31
411	1914.43		-186	400.46
412	1914.6		-185	400.63
413	1914.78		-184	400.81
414	1914.96		-183	400.99
415	1915.15		-182	401.18
416	1915.32		-181	401.35
417	1915.48		-180	401.51
418	1915.63		-179	401.66
419	1915.8		-178	401.83
420	1915.95		-177	401.98
421	1916.08		-176	402.11
422	1916.2		-175	402.23
423	1916.33		-174	402.36
424	1916.48		-173	402.51
425	1916.64		-172	402.67
426	1916.8		-171	402.83
427	1916.93		-170	402.96
428	1917.07		-169	403.1
429	1917.22		-168	403.25
430	1917.38		-167	403.41
431	1917.53		-166	403.56
432	1917.67		-165	403.7
433	1917.82		-164	403.85
434	1917.95		-163	403.98
435	1918.09		-162	404.12
436	1918.23		-161	404.26
437	1918.38		-160	404.41
438	1918.53		-159	404.56
439	1918.69		-158	404.72
440	1918.83		-157	404.86
441	1918.96		-156	404.99
442	1919.07		-155	405.1
443	1919.21		-154	405.24
444	1919.38		-153	405.41
445	1919.56		-152	405.59
446	1919.71		-151	405.74
447	1919.84		-150	405.87
448	1919.97		-149	406
449	1920.1		-148	406.13
450	1920.21		-147	406.24
451	1920.35		-146	406.38
452	1920.5		-145	406.53
453	1920.62		-144	406.65
454	1920.74		-143	406.77
455	1920.86		-142	406.89
456	1920.98		-141	407.01
457	1921.09		-140	407.12
458	1921.22		-139	407.25
459	1921.34		-138	407.37
460	1921.46		-137	407.49
461	1921.58		-136	407.61
462	1921.72		-135	407.75
463	1921.83		-134	407.86
464	1921.94		-133	407.97
465	1922.03		-132	408.06
466	1922.12		-131	408.15
467	1922.21		-130	408.24
468	1922.31		-129	408.34
469	1922.43		-128	408.46
470	1922.54		-127	408.57
471	1922.63		-126	408.66
472	1922.73		-125	408.76
473	1922.82		-124	408.85
474	1922.9		-123	408.93
475	1922.98		-122	409.01
476	1923.06		-121	409.09
477	1923.15		-120	409.18
478	1923.24		-119	409.27
479	1923.31		-118	409.34
480	1923.39		-117	409.42
481	1923.46		-116	409.49
482	1923.53		-115	409.56
483	1923.6		-114	409.63
484	1923.66		-113	409.69
485	1923.71		-112	409.74
486	1923.75		-111	409.78
487	1923.79		-110	409.82
488	1923.83		-109	409.86
489	1923.88		-108	409.91
490	1923.92		-107	409.95
491	1923.98		-106	410.01
492	1924.02		-105	410.05
493	1924.07		-104	410.1
494	1924.12		-103	410.15
495	1924.16		-102	410.19
496	1924.2		-101	410.23
497	1924.22		-100	410.25
498	1924.21		-99	410.24
499	1924.12		-98	410.15
500	1924.02		-97	410.05
501	1923.95		-96	409.98
502	1923.94		-95	409.97
503	1924.01		-94	410.04
504	1924.11		-93	410.14
505	1924.22		-92	410.25
506	1924.33		-91	410.36
507	1924.43		-90	410.46
508	1924.5		-89	410.53
509	1924.58		-88	410.61
510	1924.64		-87	410.67
511	1925.02		-86	411.05
512	1927.32		-85	413.35
513	1916.04		-84	402.07
514	1911.81		-83	397.84
515	1907.27		-82	393.3
516	1903.75		-81	389.78
517	1900.9		-80	386.93
518	1898.45		-79	384.48
519	1896.43		-78	382.46
520	1894.95		-77	380.98
521	1893.34		-76	379.37
522	1891.9		-75	377.93
523	1890.57		-74	376.6
524	1889.42		-73	375.45
525	1887.92		-72	373.95
526	1886.87		-71	372.9
527	1885.85		-70	371.88
528	1885.21		-69	371.24
529	1884.4		-68	370.43
530	1882.95		-67	368.98
531	1881.44		-66	367.47
532	1880.36		-65	366.39
533	1879.46		-64	365.49
534	1878.79		-63	364.82
535	1879.18		-62	365.21
536	1878.72		-61	364.75
537	1877.89		-60	363.92
538	1877.18		-59	363.21
539	1876.62		-58	362.65
540	1877.02		-57	363.05
541	1878.31		-56	364.34
542	1879.32		-55	365.35
543	1879.33		-54	365.36
544	1877.66		-53	363.69
545	1876.75		-52	362.78
546	1873.3		-51	359.33
547	1873.63		-50	359.66
548	1875.45		-49	361.48
549	1874.85		-48	360.88
550	1874.06		-47	360.09
551	1873.24		-46	359.27
552	1872.77		-45	358.8
553	1872.45		-44	358.48
554	1872.04		-43	358.07
555	1871.6		-42	357.63
556	1871.12		-41	357.15
557	1870.62		-40	356.65
558	1870.15		-39	356.18
559	1869.66		-38	355.69
560	1869.39		-37	355.42
561	1868.44		-36	354.47
562	1868.15		-35	354.18
563	1867.89		-34	353.92
564	1867.5		-33	353.53
565	1867.07		-32	353.1
566	1866.66		-31	352.69
567	1866.25		-30	352.28
568	1865.94		-29	351.97
569	1865.6		-28	351.63
570	1865.27		-27	351.3
571	1864.91		-26	350.94
572	1864.58		-25	350.61
573	1864.25		-24	350.28
574	1863.92		-23	349.95
575	1863.61		-22	349.64
576	1863.25		-21	349.28
577	1862.94		-20	348.97
578	1862.59		-19	348.62
579	1862.22		-18	348.25
580	1861.89		-17	347.92
581	1861.57		-16	347.6
582	1861.26		-15	347.29
583	1860.94		-14	346.97
584	1860.59		-13	346.62
585	1860.27		-12	346.3
586	1859.97		-11	346
587	1859.66		-10	345.69
588	1859.36		-9	345.39
589	1859.07		-8	345.1
590	1858.78		-7	344.81
591	1858.51		-6	344.54
592	1858.23		-5	344.26
593	1857.94		-4	343.97
594	1857.63		-3	343.66
595	1857.33		-2	343.36
596	1857.07		-1	343.1
597	1856.76		0	342.79	0				263	1528.74
598	1856.48		1	342.51	-0.06				264	1528.68
599	1856.21		2	342.24	-0.12				265	1528.62
600	1855.95		3	341.98	-0.16				266	1528.58
601	1855.68		4	341.71	-0.22				267	1528.52
602	1855.4		5	341.43	-0.26				268	1528.48
603	1855.16		6	341.19	-0.27				269	1528.47
604	1854.71		7	340.74	-0.36				270	1528.38
605	1854.16		8	340.19	-0.78				271	1527.96
606	1852.85		9	338.88	-1.79				272	1526.95
607	1851.23		10	337.26	-0.31				273	1528.43
608	1852.77		11	338.8	15.09				274	1543.83
609	1852.62		12	338.65	25.52				275	1554.26
610	1852.7		13	338.73	30.67				276	1559.41
611	1852.75		14	338.78	33.75				277	1562.49
612	1852.71		15	338.74	35.85				278	1564.59
613	1852.7		16	338.73	37.49				279	1566.23
614	1852.6		17	338.63	38.96				280	1567.7
615	1852.48		18	338.51	40.22				281	1568.96
616	1852.36		19	338.39	41.32				282	1570.06
617	1852.21		20	338.24	42.37				283	1571.11
618	1852.07		21	338.1	43.37				284	1572.11
619	1851.91		22	337.94	44.24				285	1572.98
620	1851.77		23	337.8	45.03				286	1573.77
621	1851.61		24	337.64	45.83				287	1574.57
622	1851.44		25	337.47	46.55				288	1575.29
623	1851.26		26	337.29	47.28				289	1576.02
624	1851.09		27	337.12	47.95				290	1576.69
625	1850.91		28	336.94	48.61				291	1577.35
626	1850.74		29	336.77	49.25				292	1577.99
627	1850.56		30	336.59	49.86				293	1578.6
628	1850.39		31	336.42	50.46				294	1579.2
629	1850.22		32	336.25	51.03				295	1579.77
630	1850.04		33	336.07	51.57				296	1580.31
631	1849.88		34	335.91	52.15				297	1580.89
632	1849.7		35	335.73	52.65				298	1581.39
633	1849.52		36	335.55	53.13				299	1581.87
634	1849.33		37	335.36	53.6				300	1582.34
635	1849.15		38	335.18	54.08				301	1582.82
636	1848.97		39	335	54.49				302	1583.23
637	1848.78		40	334.81	54.94				303	1583.68
638	1848.59		41	334.62	55.36				304	1584.1
639	1848.39		42	334.42	55.79				305	1584.53
640	1848.24		43	334.27	56.14				306	1584.88
641	1848.05		44	334.08	56.47				307	1585.21
642	1847.87		45	333.9	56.82				308	1585.56
643	1847.7		46	333.73	57.18				309	1585.92
644	1847.52		47	333.55	57.54				310	1586.28
645	1847.35		48	333.38	57.85				311	1586.59
646	1847.18		49	333.21	58.14				312	1586.88
647	1847.04		50	333.07	58.42				313	1587.16
648	1846.87		51	332.9	58.7				314	1587.44
649	1846.73		52	332.76	59				315	1587.74
650	1846.57		53	332.6	59.3				316	1588.04
651	1846.43		54	332.46	59.57				317	1588.31
652	1846.27		55	332.3	59.84				318	1588.58
653	1846.11		56	332.14	60.11				319	1588.85
654	1845.95		57	331.98	60.36				320	1589.1
655	1845.79		58	331.82	60.59				321	1589.33
656	1845.64		59	331.67	60.79				322	1589.53
657	1845.48		60	331.51	60.99				323	1589.73
658	1845.34		61	331.37	61.2				324	1589.94
659	1845.18		62	331.21	61.43				325	1590.17
660	1845.04		63	331.07	61.65				326	1590.39
661	1844.89		64	330.92	61.85				327	1590.59
662	1844.73		65	330.76	62.03				328	1590.77
663	1844.57		66	330.6	62.2				329	1590.94
664	1844.41		67	330.44	62.37				330	1591.11
665	1844.25		68	330.28	62.56				331	1591.3
666	1844.11		69	330.14	62.74				332	1591.48
667	1843.97		70	330	62.91				333	1591.65
668	1843.84		71	329.87	63.06				334	1591.8
669	1843.69		72	329.72	63.21				335	1591.95
670	1843.55		73	329.58	63.36				336	1592.1
671	1843.42		74	329.45	63.52				337	1592.26
672	1843.28		75	329.31	63.69				338	1592.43
673	1843.14		76	329.17	63.83				339	1592.57
674	1843.02		77	329.05	63.97				340	1592.71
675	1842.89		78	328.92	64.13				341	1592.87
676	1842.75		79	328.78	64.26				342	1593
677	1842.62		80	328.65	64.41				343	1593.15
678	1842.49		81	328.52	64.54				344	1593.28
679	1842.37		82	328.4	64.67				345	1593.41
680	1842.24		83	328.27	64.78				346	1593.52
681	1842.11		84	328.14	64.9				347	1593.64
682	1841.97		85	328	65.03				348	1593.77
683	1841.83		86	327.86	65.13				349	1593.87
684	1841.7		87	327.73	65.23				350	1593.97
685	1841.57		88	327.6	65.33				351	1594.07
686	1841.45		89	327.48	65.45				352	1594.19
687	1841.35		90	327.38	65.56				353	1594.3
688	1841.24		91	327.27	65.69				354	1594.43
689	1841.11		92	327.14	65.8				355	1594.54
690	1840.98		93	327.01	65.92				356	1594.66
691	1840.86		94	326.89	66.02				357	1594.76
692	1840.72		95	326.75	66.13				358	1594.87
693	1840.6		96	326.63	66.25				359	1594.99
694	1840.47		97	326.5	66.35				360	1595.09
695	1840.38		98	326.41	66.45				361	1595.19
696	1840.27		99	326.3	66.53				362	1595.27
697	1840.17		100	326.2	66.64				363	1595.38
698	1840.07		101	326.1	66.74				364	1595.48
699	1839.97		102	326	66.84				365	1595.58
700	1839.87		103	325.9	66.93				366	1595.67
701	1839.77		104	325.8	67.03				367	1595.77
702	1839.67		105	325.7	67.1				368	1595.84
703	1839.57		106	325.6	67.2				369	1595.94
704	1839.46		107	325.49	67.3				370	1596.04
705	1839.34		108	325.37	67.38				371	1596.12
706	1839.22		109	325.25	67.48				372	1596.22
707	1839.1		110	325.13	67.56				373	1596.3
708	1838.99		111	325.02	67.65				374	1596.39
709	1838.89		112	324.92	67.74				375	1596.48
710	1838.79		113	324.82	67.81				376	1596.55
711	1838.69		114	324.72	67.9				377	1596.64
712	1838.58		115	324.61	67.97				378	1596.71
713	1838.48		116	324.51	68.06				379	1596.8
714	1838.38		117	324.41	68.14				380	1596.88
715	1838.28		118	324.31	68.22				381	1596.96
716	1838.17		119	324.2	68.31				382	1597.05
717	1838.05		120	324.08	68.39				383	1597.13
718	1837.96		121	323.99	68.46				384	1597.2
719	1837.85		122	323.88	68.5				385	1597.24
720	1837.73		123	323.76	68.57				386	1597.31
721	1837.61		124	323.64	68.63				387	1597.37
722	1837.52		125	323.55	68.7				388	1597.44
723	1837.42		126	323.45	68.77				389	1597.51
724	1837.31		127	323.34	68.83				390	1597.57
725	1837.22		128	323.25	68.88				391	1597.62
726	1837.11		129	323.14	68.94				392	1597.68
727	1837.02		130	323.05	68.99				393	1597.73
728	1836.93		131	322.96	69.04				394	1597.78
729	1836.82		132	322.85	69.09				395	1597.83
730	1836.73		133	322.76	69.13				396	1597.87
731	1836.64		134	322.67	69.18				397	1597.92
732	1836.54		135	322.57	69.22				398	1597.96
733	1836.45		136	322.48	69.29				399	1598.03
734	1836.35		137	322.38	69.37				400	1598.11
735	1836.27		138	322.3	69.42				401	1598.16
736	1836.17		139	322.2	69.49				402	1598.23
737	1836.07		140	322.1	69.55				403	1598.29
738	1835.97		141	322	69.6				404	1598.34
739	1835.86		142	321.89	69.64				405	1598.38
740	1835.77		143	321.8	69.68				406	1598.42
741	1835.68		144	321.71	69.72				407	1598.46
742	1835.59		145	321.62	69.76				408	1598.5
743	1835.48		146	321.51	69.81				409	1598.55
744	1835.37		147	321.4	69.85				410	1598.59
745	1835.27		148	321.3	69.92				411	1598.66
746	1835.16		149	321.19	69.97				412	1598.71
747	1835.06		150	321.09	70				413	1598.74
748	1834.98		151	321.01	70.05				414	1598.79
749	1834.9		152	320.93	70.1				415	1598.84
750	1834.83		153	320.86	70.14				416	1598.88
751	1834.76		154	320.79	70.19				417	1598.93
752	1834.68		155	320.71	70.24				418	1598.98
753	1834.6		156	320.63	70.3				419	1599.04
754	1834.5		157	320.53	70.35				420	1599.09
755	1834.41		158	320.44	70.41				421	1599.15
756	1834.33		159	320.36	70.46				422	1599.2
757	1834.26		160	320.29	70.51				423	1599.25
758	1834.17		161	320.2	70.55				424	1599.29
759	1834.09		162	320.12	70.58				425	1599.32
760	1834.01		163	320.04	70.61				426	1599.35
761	1833.94		164	319.97	70.65				427	1599.39
762	1833.86		165	319.89	70.67				428	1599.41
763	1833.78		166	319.81	70.72				429	1599.46
764	1833.71		167	319.74	70.78				430	1599.52
765	1833.65		168	319.68	70.82				431	1599.56
766	1833.56		169	319.59	70.87				432	1599.61
767	1833.49		170	319.52	70.94				433	1599.68
768	1833.41		171	319.44	70.99				434	1599.73
769	1833.33		172	319.36	71.03				435	1599.77
770	1833.26		173	319.29	71.1				436	1599.84
771	1833.17		174	319.2	71.15				437	1599.89
772	1833.07		175	319.1	71.19				438	1599.93
773	1833		176	319.03	71.26				439	1600
774	1832.93		177	318.96	71.3				440	1600.04
775	1832.87		178	318.9	71.36				441	1600.1
776	1832.81		179	318.84	71.4				442	1600.14
777	1832.78		180	318.81	71.44				443	1600.18
778	1832.71		181	318.74	71.48				444	1600.22
779	1832.63		182	318.66	71.53				445	1600.27
780	1832.55		183	318.58	71.56				446	1600.3
781	1832.46		184	318.49	71.61				447	1600.35
782	1832.39		185	318.42	71.67				448	1600.41
783	1832.31		186	318.34	71.71				449	1600.45
784	1832.25		187	318.28	71.74				450	1600.48
785	1832.19		188	318.22	71.8				451	1600.54
786	1832.13		189	318.16	71.85				452	1600.59
787	1832.06		190	318.09	71.87				453	1600.61
788	1831.99		191	318.02	71.91				454	1600.65
789	1831.91		192	317.94	71.95				455	1600.69
790	1831.84		193	317.87	71.99				456	1600.73
791	1831.77		194	317.8	72.03				457	1600.77
792	1831.7		195	317.73	72.09				458	1600.83
793	1831.65		196	317.68	72.15				459	1600.89
794	1831.58		197	317.61	72.18				460	1600.92
795	1831.52		198	317.55	72.23				461	1600.97
796	1831.47		199	317.5	72.27				462	1601.01
797	1831.42		200	317.45	72.31				463	1601.05
798	1831.37		201	317.4	72.36				464	1601.1
799	1831.31		202	317.34	72.41				465	1601.15
800	1831.26		203	317.29	72.46				466	1601.2
801	1831.21		204	317.24	72.5				467	1601.24
802	1831.14		205	317.17	72.56				468	1601.3
803	1831.07		206	317.1	72.6				469	1601.34
804	1831.02		207	317.05	72.66				470	1601.4
805	1830.95		208	316.98	72.69				471	1601.43
806	1830.88		209	316.91	72.72				472	1601.46
807	1830.82		210	316.85	72.74				473	1601.48
808	1830.75		211	316.78	72.77				474	1601.51
809	1830.71		212	316.74	72.8				475	1601.54
810	1830.64		213	316.67	72.83				476	1601.57
811	1830.58		214	316.61	72.87				477	1601.61
812	1830.53		215	316.56	72.91				478	1601.65
813	1830.48		216	316.51	72.95				479	1601.69
814	1830.41		217	316.44	72.99				480	1601.73
815	1830.36		218	316.39	73.02				481	1601.76
816	1830.32		219	316.35	73.03				482	1601.77
817	1830.25		220	316.28	73.04				483	1601.78
818	1830.2		221	316.23	73.05				484	1601.79
819	1830.15		222	316.18	73.05				485	1601.79
820	1830.08		223	316.11	73.05				486	1601.79
821	1830		224	316.03	73.05				487	1601.79
822	1829.93		225	315.96	73.07				488	1601.81
823	1829.87		226	315.9	73.09				489	1601.83
824	1829.8		227	315.83	73.11				490	1601.85
825	1829.76		228	315.79	73.14				491	1601.88
826	1829.72		229	315.75	73.18				492	1601.92
827	1829.69		230	315.72	73.22				493	1601.96
828	1829.67		231	315.7	73.25				494	1601.99
829	1829.62		232	315.65	73.29				495	1602.03
830	1829.58		233	315.61	73.32				496	1602.06
831	1829.54		234	315.57	73.33				497	1602.07
832	1829.52		235	315.55	73.34				498	1602.08
833	1829.5		236	315.53	73.36				499	1602.1
834	1829.53		237	315.56	73.32				500	1602.06
835	1829.56		238	315.59	73.27				501	1602.01
836	1829.59		239	315.62	73.22				502	1601.96
837	1829.62		240	315.65	73.19				503	1601.93
838	1829.63		241	315.66	73.2				504	1601.94
839	1829.63		242	315.66	73.25				505	1601.99
840	1829.62		243	315.65	73.33				506	1602.07
841	1829.61		244	315.64	73.38				507	1602.12
842	1829.63		245	315.66	73.4				508	1602.14
843	1829.67		246	315.7	73.39				509	1602.13
844	1829.71		247	315.74	73.4				510	1602.14
845	1829.78		248	315.81	73.4				511	1602.14
846	1829.85		249	315.88	73.45				512	1602.19
847	1830.27		250	316.3	71.8				513	1600.54
848	1832.03		251	318.06	73.61				514	1602.35
849	1829.81		252	315.84	63.24				515	1591.98
850	1828.87		253	314.9	58.32				516	1587.06
851	1828.18		254	314.21	55.3				517	1584.04
852	1827.8		255	313.83	53.4				518	1582.14
853	1827.53		256	313.56	52.08				519	1580.82
854	1827.36		257	313.39	51.07				520	1579.81
855	1827.24		258	313.27	50.34				521	1579.08
856	1827.42		259	313.45	50.05				522	1578.79
857	1827.22		260	313.25	49.39				523	1578.13
858	1827.02		261	313.05	48.83				524	1577.57
859	1826.91		262	312.94	48.27				525	1577.01
860	1826.74		263	312.77	47.85				526	1576.59
861	1826.61		264	312.64	47.2				527	1575.94
862	1826.37		265	312.4	46.65				528	1575.39
863	1826.24		266	312.27	46.17				529	1574.91
864	1826.97		267	313	46.13				530	1574.87
865	1826.54		268	312.57	45.71				531	1574.45
866	1825.85		269	311.88	44.69				532	1573.43
867	1825.29		270	311.32	43.91				533	1572.65
868	1824.86		271	310.89	43.3				534	1572.04
869	1824.61		272	310.64	42.89				535	1571.63
870	1824.74		273	310.77	42.61				536	1571.35
871	1825.51		274	311.54	43.94				537	1572.68
872	1824.93		275	310.96	43.17				538	1571.91
873	1824.85		276	310.88	42.74				539	1571.48
874	1824.72		277	310.75	42.29				540	1571.03
875	1825.35		278	311.38	42.6				541	1571.34
876	1826.91		279	312.94	43.89				542	1572.63
877	1828.75		280	314.78	45.55				543	1574.29
878	1829.66		281	315.69	46.54				544	1575.28
879	1829.13		282	315.16	46.26				545	1575
880	1828.85		283	314.88	45.68				546	1574.42
881	1825.76		284	311.79	41.93				547	1570.67
882	1824.68		285	310.71	40.07				548	1568.81
883	1828.49		286	314.52	44.08				549	1572.82
884	1828.01		287	314.04	43.91				550	1572.65
885	1827.85		288	313.88	43.76				551	1572.5
886	1827.2		289	313.23	42.9				552	1571.64
887	1827.15		290	313.18	42.7				553	1571.44
888	1827.22		291	313.25	42.46				554	1571.2
889	1827.2		292	313.23	42.3				555	1571.04
890	1827.13		293	313.16	42.15				556	1570.89
891	1827.03		294	313.06	41.97				557	1570.71
892	1826.92		295	312.95	41.75				558	1570.49
893	1826.8		296	312.83	41.53				559	1570.27
894	1826.68		297	312.71	41.3				560	1570.04
895	1826.58		298	312.61	41.06				561	1569.8
896	1826.48		299	312.51	40.81				562	1569.55
897	1826.36		300	312.39	40.57				563	1569.31
898	1826.27		301	312.3	40.35				564	1569.09
899	1826.15		302	312.18	40.15				565	1568.89
900	1826.05		303	312.08	39.93				566	1568.67
901	1825.94		304	311.97	39.72				567	1568.46
902	1825.84		305	311.87	39.51				568	1568.25
903	1825.74		306	311.77	39.31				569	1568.05
904	1825.63		307	311.66	39.12				570	1567.86
905	1825.53		308	311.56	38.93				571	1567.67
906	1825.41		309	311.44	38.75				572	1567.49
907	1825.31		310	311.34	38.58				573	1567.32
908	1825.21		311	311.24	38.42				574	1567.16
909	1825.14		312	311.17	38.24				575	1566.98
910	1825.04		313	311.07	38.07				576	1566.81
911	1824.95		314	310.98	37.91				577	1566.65
912	1824.85		315	310.88	37.75				578	1566.49
913	1824.73		316	310.76	37.6				579	1566.34
914	1824.63		317	310.66	37.44				580	1566.18
915	1824.54		318	310.57	37.29				581	1566.03
916	1824.44		319	310.47	37.16				582	1565.9
917	1824.34		320	310.37	37				583	1565.74
918	1824.24		321	310.27	36.85				584	1565.59
919	1824.15		322	310.18	36.71				585	1565.45
920	1824.08		323	310.11	36.55				586	1565.29
921	1823.99		324	310.02	36.41				587	1565.15
922	1823.92		325	309.95	36.28				588	1565.02
923	1823.86		326	309.89	36.13				589	1564.87
924	1823.79		327	309.82	36				590	1564.74
925	1823.71		328	309.74	35.88				591	1564.62
926	1823.62		329	309.65	35.76				592	1564.5
927	1823.54		330	309.57	35.64				593	1564.38
928	1823.48		331	309.51	35.5				594	1564.24
929	1823.42		332	309.45	35.37				595	1564.11
930	1823.35		333	309.38	35.26				596	1564
931	1823.27		334	309.3	35.13				597	1563.87
932	1823.2		335	309.23	35.02				598	1563.76
933	1823.12		336	309.15	34.92				599	1563.66
934	1823.02		337	309.05	34.82				600	1563.56
935	1822.94		338	308.97	34.73				601	1563.47
936	1822.86		339	308.89	34.64				602	1563.38
937	1822.78		340	308.81	34.54				603	1563.28
938	1822.7		341	308.73	34.43				604	1563.17
939	1822.63		342	308.66	34.32				605	1563.06
940	1822.55		343	308.58	34.2				606	1562.94
941	1822.47		344	308.5	34.11				607	1562.85
942	1822.4		345	308.43	33.99				608	1562.73
943	1822.32		346	308.35	33.91				609	1562.65
944	1822.24		347	308.27	33.81				610	1562.55
945	1822.16		348	308.19	33.7				611	1562.44
946	1822.08		349	308.11	33.6				612	1562.34
947	1822		350	308.03	33.5				613	1562.24
948	1821.93		351	307.96	33.39				614	1562.13
949	1821.86		352	307.89	33.3				615	1562.04
950	1821.79		353	307.82	33.2				616	1561.94
951	1821.73		354	307.76	33.11				617	1561.85
952	1821.66		355	307.69	33.03				618	1561.77
953	1821.61		356	307.64	32.96				619	1561.7
954	1821.54		357	307.57	32.87				620	1561.61
955	1821.48		358	307.51	32.78				621	1561.52
956	1821.41		359	307.44	32.7				622	1561.44
957	1821.34		360	307.37	32.62				623	1561.36
958	1821.27		361	307.3	32.53				624	1561.27
959	1821.2		362	307.23	32.44				625	1561.18
960	1821.15		363	307.18	32.36				626	1561.1
961	1821.11		364	307.14	32.27				627	1561.01
962	1821.05		365	307.08	32.18				628	1560.92
963	1821		366	307.03	32.09				629	1560.83
964	1820.93		367	306.96	32.01				630	1560.75
965	1820.87		368	306.9	31.93				631	1560.67
966	1820.81		369	306.84	31.86				632	1560.6
967	1820.74		370	306.77	31.8				633	1560.54
968	1820.66		371	306.69	31.73				634	1560.47
969	1820.6		372	306.63	31.67				635	1560.41
970	1820.55		373	306.58	31.6				636	1560.34
971	1820.49		374	306.52	31.54				637	1560.28
972	1820.44		375	306.47	31.47				638	1560.21
973	1820.4		376	306.43	31.39				639	1560.13
974	1820.34		377	306.37	31.32				640	1560.06
975	1820.28		378	306.31	31.25				641	1559.99
976	1820.22		379	306.25	31.18				642	1559.92
977	1820.15		380	306.18	31.09				643	1559.83
978	1820.08		381	306.11	31				644	1559.74
979	1820		382	306.03	30.93				645	1559.67
980	1819.93		383	305.96	30.86				646	1559.6
981	1819.86		384	305.89	30.8				647	1559.54
982	1819.8		385	305.83	30.74				648	1559.48
983	1819.74		386	305.77	30.68				649	1559.42
984	1819.69		387	305.72	30.61				650	1559.35
985	1819.64		388	305.67	30.56				651	1559.3
986	1819.6		389	305.63	30.48				652	1559.22
987	1819.53		390	305.56	30.42				653	1559.16
988	1819.47		391	305.5	30.37				654	1559.11
989	1819.41		392	305.44	30.31				655	1559.05
990	1819.35		393	305.38	30.26				656	1559
991	1819.29		394	305.32	30.19				657	1558.93
992	1819.24		395	305.27	30.13				658	1558.87
993	1819.18		396	305.21	30.04				659	1558.78
994	1819.13		397	305.16	29.98				660	1558.72
995	1819.07		398	305.1	29.91				661	1558.65
996	1819.02		399	305.05	29.83				662	1558.57
997	1818.95		400	304.98	29.77				663	1558.51
998	1818.9		401	304.93	29.73				664	1558.47
999	1818.84		402	304.87	29.67				665	1558.41
1000	1818.79		403	304.82	29.62				666	1558.36
1001	1818.74		404	304.77	29.57				667	1558.31
1002	1818.68		405	304.71	29.54				668	1558.28
1003	1818.62		406	304.65	29.48				669	1558.22
1004	1818.56		407	304.59	29.43				670	1558.17
1005	1818.51		408	304.54	29.38				671	1558.12
1006	1818.45		409	304.48	29.32				672	1558.06
1007	1818.39		410	304.42	29.26				673	1558
1008	1818.34		411	304.37	29.2				674	1557.94
1009	1818.3		412	304.33	29.15				675	1557.89
1010	1818.27		413	304.3	29.1				676	1557.84
1011	1818.23		414	304.26	29.05				677	1557.79
1012	1818.18		415	304.21	28.99				678	1557.73
1013	1818.14		416	304.17	28.93				679	1557.67
1014	1818.08		417	304.11	28.88				680	1557.62
1015	1818.04		418	304.07	28.82				681	1557.56
1016	1817.98		419	304.01	28.78				682	1557.52
1017	1817.93		420	303.96	28.73				683	1557.47
1018	1817.88		421	303.91	28.68				684	1557.42
1019	1817.83		422	303.86	28.62				685	1557.36
1020	1817.77		423	303.8	28.57				686	1557.31
1021	1817.72		424	303.75	28.51				687	1557.25
1022	1817.66		425	303.69	28.45				688	1557.19
1023	1817.6		426	303.63	28.4				689	1557.14
1024	1817.54		427	303.57	28.36				690	1557.1
1025	1817.48		428	303.51	28.32				691	1557.06
1026	1817.43		429	303.46	28.26				692	1557
1027	1817.37		430	303.4	28.22				693	1556.96
1028	1817.33		431	303.36	28.16				694	1556.9
1029	1817.3		432	303.33	28.1				695	1556.84
1030	1817.26		433	303.29	28.05				696	1556.79
1031	1817.21		434	303.24	28				697	1556.74
1032	1817.17		435	303.2	27.95				698	1556.69
1033	1817.12		436	303.15	27.9				699	1556.64
1034	1817.08		437	303.11	27.87				700	1556.61
1035	1817.03		438	303.06	27.83				701	1556.57
1036	1816.99		439	303.02	27.79				702	1556.53
1037	1816.94		440	302.97	27.76				703	1556.5
1038	1816.91		441	302.94	27.72				704	1556.46
1039	1816.87		442	302.9	27.69				705	1556.43
1040	1816.81		443	302.84	27.64				706	1556.38
1041	1816.73		444	302.76	27.59				707	1556.33
1042	1816.67		445	302.7	27.55				708	1556.29
1043	1816.59		446	302.62	27.49				709	1556.23
1044	1816.53		447	302.56	27.43				710	1556.17
1045	1816.48		448	302.51	27.38				711	1556.12
1046	1816.44		449	302.47	27.32				712	1556.06
1047	1816.42		450	302.45	27.28				713	1556.02
1048	1816.39		451	302.42	27.24				714	1555.98
1049	1816.33		452	302.36	27.19				715	1555.93
1050	1816.29		453	302.32	27.15				716	1555.89
1051	1816.25		454	302.28	27.11				717	1555.85
1052	1816.21		455	302.24	27.09				718	1555.83
1053	1816.15		456	302.18	27.04				719	1555.78
1054	1816.1		457	302.13	27				720	1555.74
1055	1816.06		458	302.09	26.97				721	1555.71
1056	1816		459	302.03	26.94				722	1555.68
1057	1815.94		460	301.97	26.89				723	1555.63
1058	1815.9		461	301.93	26.82				724	1555.56
1059	1815.86		462	301.89	26.78				725	1555.52
1060	1815.81		463	301.84	26.73				726	1555.47
1061	1815.77		464	301.8	26.69				727	1555.43
1062	1815.73		465	301.76	26.65				728	1555.39
1063	1815.71		466	301.74	26.61				729	1555.35
1064	1815.65		467	301.68	26.58				730	1555.32
1065	1815.61		468	301.64	26.56				731	1555.3
1066	1815.55		469	301.58	26.53				732	1555.27
1067	1815.51		470	301.54	26.47				733	1555.21
1068	1815.46		471	301.49	26.43				734	1555.17
1069	1815.42		472	301.45	26.4				735	1555.14
1070	1815.38		473	301.41	26.35				736	1555.09
1071	1815.33		474	301.36	26.32				737	1555.06
1072	1815.29		475	301.32	26.27				738	1555.01
1073	1815.24		476	301.27	26.24				739	1554.98
1074	1815.19		477	301.22	26.19				740	1554.93
1075	1815.15		478	301.18	26.15				741	1554.89
1076	1815.1		479	301.13	26.1				742	1554.84
1077	1815.06		480	301.09	26.07				743	1554.81
1078	1815.03		481	301.06	26.02				744	1554.76
1079	1815		482	301.03	25.99				745	1554.73
1080	1814.98		483	301.01	25.94				746	1554.68
1081	1814.92		484	300.95	25.9				747	1554.64
1082	1814.89		485	300.92	25.85				748	1554.59
1083	1814.85		486	300.88	25.81				749	1554.55
1084	1814.81		487	300.84	25.77				750	1554.51
1085	1814.78		488	300.81	25.71				751	1554.45
1086	1814.72		489	300.75	25.68				752	1554.42
1087	1814.69		490	300.72	25.65				753	1554.39
1088	1814.64		491	300.67	25.62				754	1554.36
1089	1814.6		492	300.63	25.59				755	1554.33
1090	1814.56		493	300.59	25.57				756	1554.31
1091	1814.52		494	300.55	25.55				757	1554.29
1092	1814.47		495	300.5	25.53				758	1554.27
1093	1814.44		496	300.47	25.5				759	1554.24
1094	1814.4		497	300.43	25.47				760	1554.21
1095	1814.36		498	300.39	25.42				761	1554.16
1096	1814.32		499	300.35	25.38				762	1554.12
1097	1814.27		500	300.3	25.32				763	1554.06
1098	1814.22		501	300.25	25.28				764	1554.02
1099	1814.17		502	300.2	25.25				765	1553.99
1100	1814.11		503	300.14	25.23				766	1553.97
1101	1814.06		504	300.09	25.19				767	1553.93
1102	1814.01		505	300.04	25.15				768	1553.89
1103	1813.96		506	299.99	25.12				769	1553.86
1104	1813.92		507	299.95	25.08				770	1553.82
1105	1813.89		508	299.92	25.04				771	1553.78
1106	1813.84		509	299.87	25				772	1553.74
1107	1813.8		510	299.83	24.96				773	1553.7
1108	1813.77		511	299.8	24.92				774	1553.66
1109	1813.73		512	299.76	24.89				775	1553.63
1110	1813.69		513	299.72	24.86				776	1553.6
1111	1813.65		514	299.68	24.82				777	1553.56
1112	1813.61		515	299.64	24.78				778	1553.52
1113	1813.58		516	299.61	24.74				779	1553.48
1114	1813.53		517	299.56	24.7				780	1553.44
1115	1813.48		518	299.51	24.65				781	1553.39
1116	1813.44		519	299.47	24.61				782	1553.35
1117	1813.41		520	299.44	24.58				783	1553.32
1118	1813.36		521	299.39	24.57				784	1553.31
1119	1813.31		522	299.34	24.54				785	1553.28
1120	1813.28		523	299.31	24.52				786	1553.26
1121	1813.24		524	299.27	24.5				787	1553.24
1122	1813.18		525	299.21	24.48				788	1553.22
1123	1813.14		526	299.17	24.44				789	1553.18
1124	1813.11		527	299.14	24.4				790	1553.14
1125	1813.07		528	299.1	24.36				791	1553.1
1126	1813.05		529	299.08	24.33				792	1553.07
1127	1813.01		530	299.04	24.28				793	1553.02
1128	1812.99		531	299.02	24.24				794	1552.98
1129	1812.96		532	298.99	24.19				795	1552.93
1130	1812.91		533	298.94	24.16				796	1552.9
1131	1812.87		534	298.9	24.12				797	1552.86
1132	1812.82		535	298.85	24.09				798	1552.83
1133	1812.76		536	298.79	24.06				799	1552.8
1134	1812.72		537	298.75	24.03				800	1552.77
1135	1812.67		538	298.7	24.01				801	1552.75
1136	1812.64		539	298.67	23.98				802	1552.72
1137	1812.6		540	298.63	23.96				803	1552.7
1138	1812.57		541	298.6	23.93				804	1552.67
1139	1812.54		542	298.57	23.9				805	1552.64
1140	1812.51		543	298.54	23.87				806	1552.61
1141	1812.47		544	298.5	23.83				807	1552.57
1142	1812.45		545	298.48	23.8				808	1552.54
1143	1812.41		546	298.44	23.76				809	1552.5
1144	1812.37		547	298.4	23.73				810	1552.47
1145	1812.35		548	298.38	23.69				811	1552.43
1146	1812.32		549	298.35	23.65				812	1552.39
1147	1812.29		550	298.32	23.61				813	1552.35
1148	1812.26		551	298.29	23.57				814	1552.31
1149	1812.23		552	298.26	23.55				815	1552.29
1150	1812.18		553	298.21	23.53				816	1552.27
1151	1812.14		554	298.17	23.51				817	1552.25
1152	1812.09		555	298.12	23.47				818	1552.21
1153	1812.04		556	298.07	23.44				819	1552.18
1154	1812		557	298.03	23.39				820	1552.13
1155	1811.97		558	298	23.36				821	1552.1
1156	1811.93		559	297.96	23.31				822	1552.05
1157	1811.91		560	297.94	23.28				823	1552.02
1158	1811.88		561	297.91	23.26				824	1552
1159	1811.85		562	297.88	23.25				825	1551.99
1160	1811.81		563	297.84	23.22				826	1551.96
1161	1811.79		564	297.82	23.2				827	1551.94
1162	1811.75		565	297.78	23.19				828	1551.93
1163	1811.7		566	297.73	23.15				829	1551.89
1164	1811.66		567	297.69	23.12				830	1551.86
1165	1811.62		568	297.65	23.09				831	1551.83
1166	1811.58		569	297.61	23.06				832	1551.8
1167	1811.55		570	297.58	23.02				833	1551.76
1168	1811.52		571	297.55	22.99				834	1551.73
1169	1811.49		572	297.52	22.96				835	1551.7
1170	1811.44		573	297.47	22.92				836	1551.66
1171	1811.4		574	297.43	22.88				837	1551.62
1172	1811.38		575	297.41	22.87				838	1551.61
1173	1811.34		576	297.37	22.84				839	1551.58
1174	1811.29		577	297.32	22.81				840	1551.55
1175	1811.26		578	297.29	22.78				841	1551.52
1176	1811.23		579	297.26	22.76				842	1551.5
1177	1811.19		580	297.22	22.73				843	1551.47
1178	1811.15		581	297.18	22.69				844	1551.43
1179	1811.14		582	297.17	22.65				845	1551.39
1180	1811.09		583	297.12	22.62				846	1551.36
1181	1811.06		584	297.09	22.6				847	1551.34
1182	1811.02		585	297.05	22.57				848	1551.31
1183	1810.98		586	297.01	22.54				849	1551.28
1184	1810.94		587	296.97	22.51				850	1551.25
1185	1810.9		588	296.93	22.47				851	1551.21
1186	1810.86		589	296.89	22.44				852	1551.18
1187	1810.84		590	296.87	22.4				853	1551.14
1188	1810.8		591	296.83	22.35				854	1551.09
1189	1810.76		592	296.79	22.31				855	1551.05
1190	1810.73		593	296.76	22.29				856	1551.03
1191	1810.69		594	296.72	22.27				857	1551.01
1192	1810.67		595	296.7	22.23				858	1550.97
1193	1810.58		596	296.61	22.15				859	1550.89
1194	1810.5		597	296.53	22.09				860	1550.83
1195	1810.44		598	296.47	22.05				861	1550.79
1196	1810.44		599	296.47	22.01				862	1550.75
1197	1810.38		600	296.41	21.96				863	1550.7
1198	1810.4		601	296.43	22.04				864	1550.78
1199	1810.27		602	296.3	21.78				865	1550.52
1200	1810.18		603	296.21	21.62				866	1550.36
1201	1810.26		604	296.29	21.84				867	1550.58
1202	1810.27		605	296.3	21.87				868	1550.61
1203	1810.24		606	296.27	21.86				869	1550.6
1204	1810.23		607	296.26	21.85				870	1550.59
1205	1810.2		608	296.23	21.85				871	1550.59
1206	1810.2		609	296.23	21.82				872	1550.56
1207	1810.18		610	296.21	21.85				873	1550.59
1208	1810.19		611	296.22	21.89				874	1550.63
1209	1810.2		612	296.23	21.88				875	1550.62
1210	1810.21		613	296.24	21.88				876	1550.62
1211	1810.21		614	296.24	21.88				877	1550.62
1212	1810.23		615	296.26	21.87				878	1550.61
1213	1810.23		616	296.26	21.89				879	1550.63
1214	1810.22		617	296.25	21.89				880	1550.63
1215	1810.2		618	296.23
