# Supplementary material for: In silico guided reconstruction and analysis of ICAM-1-binding var genes from Plasmodium falciparum
Source: Sci Rep. 2018 Feb 19;8:3282. doi: 10.1038/s41598-018-21591-8 (PMC5818487; doi:10.1038/s41598-018-21591-8)
Supplement: Supplementary file 5 — Supplementary data file [file 41598_2018_21591_MOESM5_ESM.xlsx]

## Sheet: Sheet1
ICAM-1 wt - J1a
Curve	ka (1/Ms)	kd (1/s)	KD (M)	Rmax (RU)	Conc (M)	tc	Flow (ul/min)	kt (RU/Ms)	RI (RU)	Chi² (RU²)	U-value
	29620	0.00153	5.166e-08	127.5		146000000000000				16.8	2
Cycle: 38 7.81 nM					7.81e-09		30	453700000000000	4.595
Cycle: 39 15.625 nM					1.563e-08		30	453700000000000	6.967
Cycle: 40 31.25 nM					3.125e-08		30	453700000000000	13.96
Cycle: 41 62.5 nM					6.25e-08		30	453700000000000	19.01
Cycle: 42 125 nM					1.25e-07		30	453700000000000	29.82
Cycle: 43 250 nM					2.5e-07		30	453700000000000	53.6
ICAM-1 wt - Bc12a
Curve	ka (1/Ms)	kd (1/s)	KD (M)	Rmax (RU)	Conc (M)	tc	Flow (ul/min)	kt (RU/Ms)	RI (RU)	Chi² (RU²)	U-value
	4796	0.0009438	1.968e-07	345.4		3.699e+19				10.6	3
Cycle: 38 7.81 nM					7.81e-09		30	1.149e+20	0.2791
Cycle: 39 15.625 nM					1.563e-08		30	1.149e+20	0.6286
Cycle: 40 31.25 nM					3.125e-08		30	1.149e+20	2.613
Cycle: 41 62.5 nM					6.25e-08		30	1.149e+20	4.733
Cycle: 42 125 nM					1.25e-07		30	1.149e+20	13.45
Cycle: 43 250 nM					2.5e-07		30	1.149e+20	25.96
Cycle: 44 500 nM					5e-07		30	1.149e+20	49.69
ICAM-1 wt - IT4var13
Curve	ka (1/Ms)	kd (1/s)	KD (M)	Rmax (RU)	Conc (M)	tc	Flow (ul/min)	kt (RU/Ms)	RI (RU)	Chi² (RU²)	U-value
	36130	0.0001248	3.454e-09	558		3.543e+20				61	5
Cycle: 29 7.81 nM					7.81e-09		30	1.101e+21	9.521
Cycle: 30 15.625 nM					1.563e-08		30	1.101e+21	15.53
Cycle: 31 31.25 nM					3.125e-08		30	1.101e+21	25.31
Cycle: 32 62.5 nM					6.25e-08		30	1.101e+21	41.91
Cycle: 33 125 nM					1.25e-07		30	1.101e+21	61.17
Cycle: 34 250 nM					2.5e-07		30	1.101e+21	75.31
ICAM-1 S22A IT4var13
Curve	ka (1/Ms)	kd (1/s)	KD (M)	Rmax (RU)	Conc (M)	tc	Flow (ul/min)	kt (RU/Ms)	RI (RU)	Chi² (RU²)	U-value
	26490	0.0002601	9.818e-09	641.5		4.352e+18				133	3
Cycle: 14 8.0625 nM					8.063e-09		30	1.352e+19	3.335
Cycle: 15 16.125 nM					1.613e-08		30	1.352e+19	6.681
Cycle: 16 31.25 nM					3.125e-08		30	1.352e+19	9.634
Cycle: 17 62.5 nM					6.25e-08		30	1.352e+19	13.47
Cycle: 18 125 nM					1.25e-07		30	1.352e+19	18.74
Cycle: 19 250 nM					2.5e-07		30	1.352e+19	23.85
Cycle: 20 500 nM					5e-07		30	1.352e+19	22.94
Cycle: 21 1000 nM					1e-06		30	1.352e+19	30.26
Summary
		ka (X 10^4 M^-1 s^-1)	kd (X 10 ^-4 s^-1)	KD (nM)
ICAM-1 D1D5	J1a	2.96	15.3	51.7
ICAM-1 D1D5	BC12a	0.48	9.44	197
ICAM-1 D1D5	IT4var13	3.61	1.25	3.45
ICAM-1 S22A	IT4var13	2.65	2.6	9.82
