# Supplementary material for: In silico guided reconstruction and analysis of ICAM-1-binding var genes from Plasmodium falciparum
Source: Sci Rep. 2018 Feb 19;8:3282. doi: 10.1038/s41598-018-21591-8 (PMC5818487; doi:10.1038/s41598-018-21591-8)
Supplement: Supplementary file 6 — Supplementary data file [file 41598_2018_21591_MOESM6_ESM.xlsx]

## Sheet: ICAM-1 S22A - BC12a
Cycle: 29 Bc12a DBL_B 7.81 nM_X	Cycle: 29 Bc12a DBL_B 7.81 nM_Y	Cycle: 30 Bc12a DBL_B 15.625 _X	Cycle: 30 Bc12a DBL_B 15.625 _Y	Cycle: 31 Bc12a DBL_B 31.25 n_X	Cycle: 31 Bc12a DBL_B 31.25 n_Y	Cycle: 32 Bc12a DBL_B 62.5 nM_X	Cycle: 32 Bc12a DBL_B 62.5 nM_Y	Cycle: 33 Bc12a DBL_B 125 nM_X	Cycle: 33 Bc12a DBL_B 125 nM_Y	Cycle: 34 Bc12a DBL_B 250 nM_X	Cycle: 34 Bc12a DBL_B 250 nM_Y	Cycle: 35 Bc12a DBL_B 500 nM_X	Cycle: 35 Bc12a DBL_B 500 nM_Y
-60.06	-0.0648193	-59.86	-0.00860023	-59.66	0.0742407	-59.96	-0.0432348	-59.96	-0.0425024	-59.76	-0.117509	-59.66	0.220847
-59.06	-0.0140381	-58.86	0.0459194	-58.66	0.101854	-58.96	0.0261974	-58.96	0.00361443	-58.76	-0.111233	-58.66	0.18181
-58.06	-0.130249	-57.86	-0.0317202	-57.66	-0.0362082	-57.96	-0.12877	-57.96	-0.21312	-57.76	-0.204802	-57.66	0.00102329
-57.06	-0.119141	-56.86	-0.0277166	-56.66	0.0336895	-56.96	-0.129454	-56.96	-0.129087	-56.76	-0.0973549	-56.66	0.0982647
-56.06	-0.0960693	-55.86	-0.00801373	-55.66	0.0773659	-55.96	-0.0710182	-55.96	-0.0507545	-55.76	-0.0418005	-55.66	0.135715
-55.06	-0.0859375	-54.86	0.00802612	-54.66	0.0670881	-54.96	-0.0318098	-54.96	-0.0427961	-54.76	-0.0108433	-54.66	0.117381
-54.06	-0.069458	-53.86	0.00968647	-53.66	0.0638161	-53.96	-0.0204201	-53.96	-0.0395851	-53.76	-0.0258703	-53.66	0.106174
-53.06	-0.0566406	-52.86	-0.0025444	-52.66	0.0817118	-52.96	-0.00511265	-52.96	-0.00621128	-52.76	-0.0132723	-52.66	0.112718
-52.06	-0.0864258	-51.86	-0.0213184	-51.66	0.0579576	-51.96	0.00307751	-51.96	-0.0336657	-51.76	-0.0360632	-51.66	0.0693102
-51.06	-0.114014	-50.86	-0.0515194	-50.66	0.0557842	-50.96	0.0176411	-50.96	-0.0504742	-50.76	-0.0394936	-50.66	0.0473614
-50.06	-0.115234	-49.86	-0.0849915	-49.66	0.0447493	-49.96	0.0249529	-49.96	-0.054759	-49.76	-0.0771275	-49.66	0.0789289
-49.06	-0.144653	-48.86	-0.0712948	-48.66	0.0273418	-48.96	0.0144672	-48.96	-0.0457134	-48.76	-0.0938148	-48.66	0.108763
-48.06	-0.179321	-47.86	-0.0788145	-47.66	0.0325661	-47.96	-0.0252419	-47.96	-0.0362282	-47.76	-0.0621862	-47.66	0.0944557
-47.06	-0.1698	-46.86	-0.0848207	-46.66	0.0321512	-46.96	-0.0349588	-46.96	-0.0328836	-46.76	-0.0743694	-46.66	0.090867
-46.06	-0.118774	-45.86	-0.0337706	-45.66	0.0538063	-45.96	-0.0243874	-45.96	-0.0318336	-45.76	-0.0812302	-45.66	0.0943336
-45.06	-0.0889893	-44.86	-0.00835514	-44.66	0.0749741	-44.96	-0.0161362	-44.96	-0.00405121	-44.76	-0.0612345	-44.66	0.117332
-44.06	-0.0698242	-43.86	-0.00115299	-43.66	0.0975571	-43.96	0.000160217	-43.96	0.00247955	-43.76	-0.0373697	-43.66	0.120384
-43.06	-0.0646973	-42.86	-0.0129213	-42.66	0.100144	-42.96	0.0279074	-42.96	-0.010911	-42.76	-0.0362835	-42.66	0.122972
-42.06	-0.0172119	-41.86	-0.00720787	-41.66	0.105101	-41.96	0.036562	-41.96	-0.010313	-41.76	-0.0303383	-41.66	0.126219
-41.06	0.00231934	-40.86	-0.00945377	-40.66	0.115013	-40.96	0.051796	-40.96	-0.00521088	-40.76	-0.0173497	-40.66	0.147239
-40.06	0.00744629	-39.86	-0.00169039	-39.66	0.129319	-39.96	0.0490866	-39.96	0.0119772	-39.76	0.01578	-39.66	0.143601
-39.06	0.015625	-38.86	0.0464792	-38.66	0.130443	-38.96	0.0823259	-38.96	0.0745134	-38.76	0.0296841	-38.66	0.151317
-38.06	-0.00427246	-37.86	0.0405469	-37.66	0.116991	-37.96	0.05934	-37.96	0.0487199	-37.76	0.0143156	-37.66	0.144456
-37.06	-0.017334	-36.86	-0.026567	-36.66	0.100438	-36.96	0.0390882	-36.96	0.0117445	-36.76	-0.00957346	-36.66	0.150975
-36.06	-0.046875	-35.86	-0.0678024	-35.66	0.0916977	-35.96	0.00937653	-35.96	-0.0195541	-35.76	-0.0181427	-35.66	0.122337
-35.06	-0.0664063	-34.86	-0.0658493	-34.66	0.0842514	-34.96	-0.0107651	-34.96	-0.0283432	-34.76	-0.0249786	-34.66	0.0969467
-34.06	-0.0761719	-33.86	-0.0606742	-33.66	0.08325	-33.96	-0.0191021	-33.96	-0.0281353	-33.76	-0.0296054	-33.66	0.0728741
-33.06	-0.0976563	-32.86	-0.0419731	-32.66	0.0801253	-32.96	-0.00877523	-32.96	-0.0064559	-32.76	-0.0147376	-32.66	0.0701156
-32.06	-0.0777588	-31.86	-0.0514946	-31.66	0.0836654	-31.96	0.0494523	-31.96	0.00245523	-31.76	0.0221276	-31.66	0.0945296
-31.06	-0.0406494	-30.86	-0.0279837	-30.66	0.0951643	-30.96	0.0704851	-30.96	0.0397234	-30.76	0.0586147	-30.66	0.100047
-30.06	-0.0289307	-29.86	0.00836897	-29.66	0.110008	-29.96	0.0810318	-29.96	0.0325699	-29.76	0.0691371	-29.66	0.131248
-29.06	-0.046875	-28.86	0.0358348	-28.66	0.150658	-28.96	0.0892105	-28.96	0.0439224	-28.76	0.0870814	-28.66	0.171898
-28.06	-0.0390625	-27.86	0.0513382	-27.66	0.18618	-27.96	0.0992203	-27.96	0.0409927	-27.76	0.0880585	-27.66	0.182884
-27.06	-0.0308838	-26.86	0.0415726	-26.66	0.194359	-26.96	0.0894547	-26.96	0.0394058	-26.76	0.06987	-26.66	0.17971
-26.06	-0.0472412	-25.86	0.0373485	-25.66	0.179442	-25.96	0.0922258	-25.96	0.0535295	-25.76	0.0686612	-25.66	0.190794
-25.06	-0.0195313	-24.86	0.0578315	-24.66	0.173289	-24.96	0.131032	-24.96	0.0743914	-24.76	0.10195	-24.66	0.205882
-24.06	0.00195313	-23.86	0.0695512	-23.66	0.156078	-23.96	0.149342	-23.96	0.10088	-23.76	0.128684	-23.66	0.207958
-23.06	-0.0144043	-22.86	0.0568318	-22.66	0.148339	-22.96	0.122535	-22.96	0.0724866	-22.76	0.0875707	-22.66	0.172753
-22.06	-0.0355225	-21.86	0.00404835	-21.66	0.14702	-21.96	0.0758193	-21.96	0.0339491	-21.76	0.0712006	-21.66	0.150316
-21.06	-0.0518799	-20.86	-0.00703621	-20.66	0.164281	-20.96	0.0858414	-20.96	0.0256608	-20.76	0.0830777	-20.66	0.173802
-20.06	-0.0550537	-19.86	0.00980973	-19.66	0.177098	-19.96	0.122035	-19.96	0.0325577	-19.76	0.105356	-19.66	0.170262
-19.06	-0.0500488	-18.86	0.016597	-18.66	0.182127	-18.96	0.0844741	-18.96	-0.00463724	-18.76	0.103513	-18.66	0.126341
-18.06	-0.022583	-17.86	0.0351752	-17.66	0.175096	-17.96	0.0666645	-17.96	-0.0110943	-17.76	0.111239	-17.66	0.115892
-17.06	0.0301514	-16.86	0.0634719	-16.66	0.180663	-16.96	0.109254	-16.96	0.0443131	-16.76	0.154172	-16.66	0.134764
-16.06	0.0253906	-15.86	0.069234	-15.66	0.138353	-15.96	0.0876601	-15.96	0.0473769	-15.76	0.10538	-15.66	0.108812
-15.06	0.015625	-14.86	0.0532677	-14.66	0.109715	-14.96	0.0447035	-14.96	0.0322523	-14.76	0.0727025	-14.66	0.060277
-14.06	-0.015625	-13.86	0.0410599	-13.66	0.093602	-13.96	0.0204117	-13.96	0.0113785	-13.76	0.0512177	-13.66	0.0573471
-13.06	-0.000854492	-12.86	0.0394004	-12.66	0.111644	-12.96	0.0533949	-12.96	0.0228773	-12.76	0.0479954	-12.66	0.0756335
-12.06	-0.0253906	-11.86	0.0161825	-11.66	0.0881578	-11.96	0.00644666	-11.96	0.00717908	-11.76	0.0254368	-11.66	0.0703356
-11.06	-0.0351563	-10.86	0.0181111	-10.66	0.0799302	-10.96	-0.0121812	-10.96	-0.00998396	-10.76	0.0261935	-10.66	0.0636949
-10.06	0.00195313	-9.86002	0.045821	-9.66	0.0820054	-9.95999	-0.00394147	-9.95999	-0.00198834	-9.76001	0.0544528	-9.66	0.0722398
-9.06	0.0250244	-8.86002	0.0571491	-8.66	0.0804918	-8.95999	0.0287612	-8.95999	0.00764301	-8.76001	0.0950655	-8.66	0.111253
-8.06	0.0152588	-7.86002	0.0731162	-7.66	0.0895983	-7.95999	0.0380872	-7.95999	0.027223	-7.76001	0.0994847	-7.66	0.135008
-7.06	-0.00280762	-6.86002	0.0462608	-6.66	0.0850818	-6.95999	0.036073	-6.95999	0.0369275	-6.76001	0.0969823	-6.66	0.12744
-6.06	0.0151367	-5.86002	0.0485312	-5.66	0.0694811	-5.95999	0.0159071	-5.95999	0.0460585	-5.76001	0.0721287	-5.66	0.101952
-5.06	0.00708008	-4.86002	0.0427943	-4.66	0.0749744	-4.95999	0.0130383	-4.95999	0.0610119	-4.76001	0.0819557	-4.66	0.0892566
-4.06	-0.0401611	-3.86002	0.0497754	-3.66	0.106029	-3.95999	0.0406998	-3.95999	0.0542496	-3.76001	0.0860808	-3.66	0.117503
-3.06	-0.0596924	-2.86002	0.0215981	-2.66	0.141355	-2.95999	0.0737332	-2.95999	0.00220001	-2.76001	0.0570014	-2.66	0.113156
-2.06	-0.0518799	-1.86002	0.0292826	-1.66	0.187739	-1.95999	0.0852098	-1.95999	0.0239305	-1.76001	0.163321	-1.66	0.0617628
-1.06	0.0496826	-0.860016	-1.44156	-0.660004	-4.21807	-0.959991	0.550649	-0.959991	0.613271	-0.76001	-1.75407	-0.660004	-4.53374
-0.0599976	-0.569458	0.139984	3.72786	0.339996	7.79243	0.0400085	0.0890441	0.0400085	1.58416	0.23999	5.01088	0.339996	7.48725
0.940002	0.252441	1.13998	-2.03293	1.34	-2.3485	1.04001	0.053761	1.04001	-1.11177	1.23999	-1.48893	1.34	-2.04735
1.94	-0.137695	2.13998	-0.0994306	2.34	-0.218731	2.04001	0.326885	2.04001	0.00657272	2.23999	0.651649	2.34	0.691181
2.94	-0.210449	3.13998	-0.0891709	3.34	-0.21409	3.04001	0.357279	3.04001	0.00132179	3.23999	0.819499	3.34	0.949484
3.94	-0.244141	4.13998	-0.0466876	4.34	-0.255471	4.04001	0.375222	4.04001	0.0242701	4.23999	0.925458	4.34	1.19448
4.94	-0.303589	5.13998	-0.113851	5.34	-0.328518	5.04001	0.344387	5.04001	0.0111351	5.23999	0.953194	5.34	1.34995
5.94	-0.337891	6.13998	-0.135944	6.34	-0.348293	6.04001	0.335659	6.04001	0.0288963	6.23999	1.02222	6.34	1.47727
6.94	-0.311401	7.13998	-0.141997	7.34	-0.364064	7.04001	0.365468	7.04001	0.0453997	7.23999	1.11959	7.34	1.60066
7.94	-0.396973	8.13998	-0.178375	8.34	-0.369679	8.04001	0.332692	8.04001	-0.00727367	8.23999	1.13674	8.34	1.62446
8.94	-0.404541	9.13998	-0.170586	9.34	-0.408302	9.04001	0.324989	9.04001	0.0279922	9.23999	1.1992	9.34	1.71999
9.94	-0.407715	10.14	-0.23079	10.34	-0.435206	10.04	0.28921	10.04	0.0245619	10.24	1.1634	10.34	1.81406
10.94	-0.416016	11.14	-0.266214	11.34	-0.470045	11.04	0.241957	11.04	0.0299206	11.24	1.11722	11.34	1.82646
11.94	-0.498169	12.14	-0.317801	12.34	-0.527443	12.04	0.182411	12.04	-0.0423203	12.24	1.10326	12.34	1.85464
12.94	-0.558594	13.14	-0.390092	13.34	-0.560328	13.04	0.166347	13.04	-0.0704699	13.24	1.0962	13.34	1.86704
13.94	-0.623901	14.14	-0.44827	14.34	-0.627735	14.04	0.124256	14.04	-0.0992546	14.24	1.0776	14.34	1.87971
14.94	-0.672729	15.14	-0.506181	15.34	-0.699733	15.04	0.0793715	15.04	-0.168431	15.24	1.05647	15.34	1.9155
15.94	-0.698853	16.14	-0.541776	16.34	-0.732471	16.04	0.0448494	16.04	-0.17207	16.24	1.08315	16.34	1.93318
16.94	-0.719971	17.14	-0.592972	17.34	-0.741359	17.04	0.00680065	17.04	-0.198644	17.24	1.08302	17.34	1.94932
17.94	-0.775757	18.14	-0.673148	18.34	-0.80674	18.04	-0.0439682	18.04	-0.257835	18.24	1.04863	18.34	1.96255
18.94	-0.862549	19.14	-0.733817	19.34	-0.852272	19.04	-0.100487	19.04	-0.325584	19.24	1.01018	19.34	1.98525
19.94	-0.917969	20.14	-0.756009	20.34	-0.888966	20.04	-0.151562	20.04	-0.368359	20.24	0.990745	20.34	2.01081
20.94	-0.948853	21.14	-0.805106	21.34	-0.910622	21.04	-0.202354	21.04	-0.381676	21.24	0.982285	21.34	2.05166
21.94	-1.00427	22.14	-0.864309	22.34	-0.950294	22.04	-0.270043	22.04	-0.429833	22.24	0.95305	22.34	2.07205
22.94	-1.06335	23.14	-0.948611	23.34	-0.995606	23.04	-0.330504	23.04	-0.467345	23.24	0.918516	23.34	2.05249
23.94	-1.11401	24.14	-1.00381	24.34	-1.02178	24.04	-0.383373	24.04	-0.524975	24.24	0.895287	24.34	2.01851
24.94	-1.16614	25.14	-1.07539	25.34	-1.08999	25.04	-0.438695	25.04	-0.584081	25.24	0.859446	25.34	2.00266
25.94	-1.20557	26.14	-1.13286	26.34	-1.13914	26.04	-0.463403	26.04	-0.618066	26.24	0.844529	26.34	2.01724
26.94	-1.25464	27.14	-1.20154	27.34	-1.21472	27.04	-0.517394	27.04	-0.665465	27.24	0.788633	27.34	2.02173
27.94	-1.31165	28.14	-1.25284	28.34	-1.25615	28.04	-0.587048	28.04	-0.715588	28.24	0.757773	28.34	2.02449
28.94	-1.35388	29.14	-1.29773	29.34	-1.30408	29.04	-0.624389	29.04	-0.769286	29.24	0.731077	29.34	2.01758
29.94	-1.39343	30.14	-1.35078	30.34	-1.3478	30.04	-0.685399	30.04	-0.8187	30.24	0.697337	30.34	2.00657
30.94	-1.40942	31.14	-1.38916	31.34	-1.41541	31.04	-0.731994	31.04	-0.862487	31.24	0.660582	31.34	1.99756
31.94	-1.43433	32.14	-1.45569	32.34	-1.48706	32.04	-0.799743	32.04	-0.928283	32.24	0.611876	32.34	1.97986
32.94	-1.45825	33.14	-1.53189	33.34	-1.56157	33.04	-0.849255	33.04	-0.982189	33.24	0.586021	33.34	1.95918
33.94	-1.48828	34.14	-1.58545	34.34	-1.59863	34.04	-0.883361	34.04	-1.02008	34.24	0.555357	34.34	1.95813
34.94	-1.53394	35.14	-1.64219	35.34	-1.62361	35.04	-0.928026	35.04	-1.06828	35.24	0.534153	35.34	1.96758
35.94	-1.56958	36.14	-1.6866	36.34	-1.65908	36.04	-0.962377	36.04	-1.11069	36.24	0.523509	36.34	1.97934
36.94	-1.60901	37.14	-1.70987	37.34	-1.70891	37.04	-0.983898	37.04	-1.15968	37.24	0.501548	37.34	1.97908
37.94	-1.63159	38.14	-1.74207	38.34	-1.75147	38.04	-1.04413	38.04	-1.20172	38.24	0.489561	38.34	1.98816
38.94	-1.64954	39.14	-1.75379	39.34	-1.7948	39.04	-1.08929	39.04	-1.20807	39.24	0.478453	39.34	1.99438
39.94	-1.66907	40.14	-1.80633	40.34	-1.84605	40.04	-1.15951	40.04	-1.25558	40.24	0.440416	40.34	1.98037
40.94	-1.73486	41.14	-1.85308	41.34	-1.88901	41.04	-1.26168	41.04	-1.31808	41.24	0.404649	41.34	1.95718
41.94	-1.7395	42.14	-1.8833	42.34	-1.91785	42.04	-1.31464	42.04	-1.34357	42.24	0.384581	42.34	1.94763
42.94	-1.78589	43.14	-1.92171	43.34	-1.95864	43.04	-1.37424	43.04	-1.3801	43.24	0.347484	43.34	1.94773
43.94	-1.82654	44.14	-1.97549	44.34	-2.00103	44.04	-1.42067	44.04	-1.43165	44.24	0.304283	44.34	1.94319
44.94	-1.84753	45.14	-2.02063	45.34	-2.03381	45.04	-1.46124	45.04	-1.44256	45.24	0.279356	45.34	1.94446
45.94	-1.86682	46.14	-2.0583	46.34	-2.05435	46.04	-1.50022	46.04	-1.47202	46.24	0.2707	46.34	1.93406
46.94	-1.88831	47.14	-2.10794	47.34	-2.08623	47.04	-1.54237	47.04	-1.51222	47.24	0.247765	47.34	1.91975
47.94	-1.92737	48.14	-2.15279	48.34	-2.11135	48.04	-1.585	48.04	-1.5358	48.24	0.226818	48.34	1.90476
48.94	-1.97302	49.14	-2.1979	49.34	-2.14995	49.04	-1.6396	49.04	-1.57832	49.24	0.201317	49.34	1.88374
49.94	-1.99768	50.14	-2.23767	50.34	-2.16467	50.04	-1.67499	50.04	-1.60272	50.24	0.171568	50.34	1.87427
50.94	-2.00586	51.14	-2.25994	51.34	-2.20933	51.04	-1.69363	51.04	-1.626	51.24	0.156664	51.34	1.86855
51.94	-2.04651	52.14	-2.28169	52.34	-2.27078	52.04	-1.73374	52.04	-1.67441	52.24	0.114328	52.34	1.86289
52.94	-2.06641	53.14	-2.29309	53.34	-2.30969	53.04	-1.76245	53.04	-1.7113	53.24	0.0682354	53.34	1.85681
53.94	-2.0874	54.14	-2.33406	54.34	-2.37063	54.04	-1.81455	54.04	-1.74387	54.24	0.0348625	54.34	1.84311
54.94	-2.13049	55.14	-2.37451	55.34	-2.42017	55.04	-1.87524	55.04	-1.76514	55.24	-0.00354195	55.34	1.82446
55.94	-2.17773	56.14	-2.43289	56.34	-2.47185	56.04	-1.90419	56.04	-1.81092	56.24	-0.0387344	56.34	1.79255
56.94	-2.17932	57.14	-2.46553	57.34	-2.5043	57.04	-1.94449	57.04	-1.85245	57.24	-0.0672493	57.34	1.78953
57.94	-2.22339	58.14	-2.51382	58.34	-2.57341	58.04	-2.01197	58.04	-1.90834	58.24	-0.106606	58.34	1.76301
58.94	-2.26575	59.14	-2.58186	59.34	-2.62747	59.04	-2.06351	59.04	-1.96	59.24	-0.151112	59.34	1.73826
59.94	-2.27734	60.14	-2.60025	60.34	-2.6917	60.04	-2.11396	60.04	-1.98396	60.24	-0.193214	60.34	1.7082
60.94	-2.33447	61.14	-2.66226	61.34	-2.76055	61.04	-2.16407	61.04	-2.03285	61.24	-0.225868	61.34	1.68721
61.94	-2.35706	62.14	-2.71795	62.34	-2.78928	62.04	-2.21371	62.04	-2.06417	62.24	-0.251112	62.34	1.65798
62.94	-2.38831	63.14	-2.78372	63.34	-2.83635	63.04	-2.25685	63.04	-2.11573	63.24	-0.289345	63.34	1.6208
63.94	-2.41797	64.14	-2.83511	64.34	-2.85149	64.04	-2.30336	64.04	-2.15541	64.24	-0.326698	64.34	1.6042
64.94	-2.42932	65.14	-2.85371	65.34	-2.88333	65.04	-2.33359	65.04	-2.18589	65.24	-0.341236	65.34	1.59067
65.94	-2.46521	66.14	-2.89744	66.34	-2.89912	66.04	-2.37102	66.04	-2.22185	66.24	-0.36404	66.34	1.56755
66.94	-2.4696	67.14	-2.91321	67.34	-2.93311	67.04	-2.40576	67.04	-2.25659	67.24	-0.387209	67.34	1.57019
67.94	-2.48462	68.14	-2.92154	68.34	-2.94902	68.04	-2.45277	68.04	-2.26564	68.24	-0.405678	68.34	1.57649
68.94	-2.51868	69.14	-2.9544	69.34	-2.97092	69.04	-2.50301	69.04	-2.27572	69.24	-0.407728	69.34	1.59084
69.94	-2.53198	70.14	-2.97097	70.34	-2.99566	70.04	-2.52229	70.04	-2.27314	70.24	-0.417091	70.34	1.58076
70.94	-2.57617	71.14	-3.00855	71.34	-3.04639	71.04	-2.56531	71.04	-2.30676	71.24	-0.443727	71.34	1.55811
71.94	-2.61865	72.14	-3.04986	72.34	-3.10923	72.04	-2.58767	72.04	-2.3373	72.24	-0.47505	72.34	1.53432
72.94	-2.6582	73.14	-3.07954	73.34	-3.15835	73.04	-2.63853	73.04	-2.37803	73.24	-0.522266	73.34	1.51487
73.94	-2.67578	74.14	-3.11673	74.34	-3.20879	74.04	-2.67445	74.04	-2.42567	74.24	-0.563026	74.34	1.50813
74.94	-2.72498	75.14	-3.15286	75.34	-3.25469	75.04	-2.71461	75.04	-2.47206	75.24	-0.598305	75.34	1.49202
75.94	-2.73792	76.14	-3.19517	76.34	-3.2939	76.04	-2.7354	76.04	-2.49639	76.24	-0.61758	76.34	1.47893
76.94	-2.75781	77.14	-3.21499	77.34	-3.3167	77.04	-2.75526	77.04	-2.52443	77.24	-0.640541	77.34	1.45918
77.94	-2.78833	78.14	-3.244	78.34	-3.34114	78.04	-2.78539	78.04	-2.56432	78.24	-0.667568	78.34	1.4395
78.94	-2.78381	79.14	-3.27053	79.34	-3.35576	79.04	-2.82087	79.04	-2.58967	79.24	-0.686378	79.34	1.4261
79.94	-2.81799	80.14	-3.29075	80.34	-3.40803	80.04	-2.87749	80.04	-2.64665	80.24	-0.714258	80.34	1.41362
80.94	-2.84265	81.14	-3.33128	81.34	-3.45442	81.04	-2.92986	81.04	-2.69744	81.24	-0.755518	81.34	1.38994
81.94	-2.86914	82.14	-3.37219	82.34	-3.51709	82.04	-2.97076	82.04	-2.74115	82.24	-0.798769	82.34	1.33887
82.94	-2.9176	83.14	-3.42864	83.34	-3.5792	83.04	-3.02633	83.04	-2.7955	83.24	-0.852552	83.34	1.29128
83.94	-2.96985	84.14	-3.48977	84.34	-3.65215	84.04	-3.07582	84.04	-2.84657	84.24	-0.913979	84.34	1.24287
84.94	-3.00781	85.14	-3.5458	85.34	-3.71331	85.04	-3.11341	85.04	-2.87757	85.24	-0.952187	85.34	1.20295
85.94	-3.0387	86.14	-3.59397	86.34	-3.74385	86.04	-3.16948	86.04	-2.91411	86.24	-0.996365	86.34	1.15788
86.94	-3.07617	87.14	-3.64361	87.34	-3.76743	87.04	-3.21468	87.04	-2.96432	87.24	-1.02235	87.34	1.14089
87.94	-3.10742	88.14	-3.6877	88.34	-3.78677	88.04	-3.2656	88.04	-3.02622	88.24	-1.05327	88.34	1.10203
88.94	-3.1449	89.14	-3.73692	89.34	-3.8426	89.04	-3.32439	89.04	-3.07707	89.24	-1.09255	89.34	1.07231
89.94	-3.1676	90.14	-3.78013	90.34	-3.87984	90.04	-3.37786	90.04	-3.127	90.24	-1.12905	90.34	1.04802
90.94	-3.21838	91.14	-3.81956	91.34	-3.90388	91.04	-3.44658	91.04	-3.1696	91.24	-1.17385	91.34	1.0208
91.94	-3.23987	92.14	-3.84653	92.34	-3.9388	92.04	-3.49346	92.04	-3.20683	92.24	-1.20449	92.34	1.00664
92.94	-3.26758	93.14	-3.86213	93.34	-3.97744	93.04	-3.53721	93.04	-3.2114	93.24	-1.22857	93.34	0.97666
93.94	-3.29846	94.14	-3.90513	94.34	-4.00984	94.04	-3.58507	94.04	-3.24486	94.24	-1.26046	94.34	0.944139
94.94	-3.32959	95.14	-3.93877	95.34	-4.03696	95.04	-3.59023	95.04	-3.26614	95.24	-1.28425	95.34	0.915062
95.94	-3.32935	96.14	-3.97078	96.34	-4.08059	96.04	-3.59739	96.04	-3.27793	96.24	-1.31414	96.34	0.902441
96.94	-3.34888	97.14	-4.00608	97.34	-4.11812	97.04	-3.60906	97.04	-3.32268	97.24	-1.34317	97.34	0.875048
97.94	-3.36877	98.14	-4.03067	98.34	-4.15068	98.04	-3.62733	98.04	-3.34718	98.24	-1.34611	98.34	0.862255
98.94	-3.38989	99.14	-4.04194	99.34	-4.19119	99.04	-3.62845	99.04	-3.39579	99.24	-1.37365	99.34	0.862158
99.94	-3.41125	100.14	-4.06194	100.34	-4.22983	100.04	-3.67947	100.04	-3.41104	100.24	-1.40864	100.34	0.843653
100.94	-3.44885	101.14	-4.09771	101.34	-4.26878	101.04	-3.74422	101.04	-3.44613	101.24	-1.43239	101.34	0.843529
101.94	-3.46997	102.14	-4.12002	102.34	-4.28887	102.04	-3.78126	102.04	-3.43238	102.24	-1.45902	102.34	0.854687
102.94	-3.48987	103.14	-4.15144	103.34	-4.31411	103.04	-3.82773	103.04	-3.45908	103.24	-1.49273	103.34	0.839087
103.94	-3.51758	104.14	-4.17476	104.34	-4.34072	104.04	-3.84788	104.04	-3.4896	104.24	-1.52459	104.34	0.798071
104.94	-3.54651	105.14	-4.20891	105.34	-4.38303	105.04	-3.87447	105.04	-3.52596	105.24	-1.56141	105.34	0.783104
105.94	-3.57654	106.14	-4.22439	106.34	-4.41045	106.04	-3.8982	106.04	-3.57716	106.24	-1.58891	106.34	0.754101
106.94	-3.61682	107.14	-4.26555	107.34	-4.48472	107.04	-3.93795	107.04	-3.63046	107.24	-1.64052	107.34	0.691309
107.94	-3.65942	108.14	-4.31272	108.34	-4.54146	108.04	-3.97978	108.04	-3.66887	108.24	-1.70938	108.34	0.644579
108.94	-3.71521	109.14	-4.35205	109.34	-4.59778	109.04	-4.03467	109.04	-3.71704	109.24	-1.77295	109.34	0.607788
109.94	-3.74927	110.14	-4.39534	110.34	-4.66091	110.04	-4.07065	110.04	-3.76951	110.24	-1.8311	110.34	0.562597
110.94	-3.79688	111.14	-4.47129	111.34	-4.72127	111.04	-4.13689	111.04	-3.81926	111.24	-1.87966	111.34	0.523485
111.94	-3.83435	112.14	-4.5377	112.34	-4.76411	112.04	-4.18852	112.04	-3.8759	112.24	-1.9324	112.34	0.500536
112.94	-3.86877	113.14	-4.58645	113.34	-4.80193	113.04	-4.22633	113.04	-3.91346	113.24	-1.95524	113.34	0.461132
113.94	-3.88831	114.14	-4.62925	114.34	-4.8398	114.04	-4.28679	114.04	-3.9478	114.24	-1.98001	114.34	0.436083
114.94	-3.92773	115.14	-4.68443	115.34	-4.87837	115.04	-4.3626	115.04	-3.98479	115.24	-2.01174	115.34	0.412035
115.94	-3.93079	116.14	-4.71316	116.34	-4.91155	116.04	-4.3932	116.04	-3.98573	116.24	-2.00553	116.34	0.403393
116.94	-3.9292	117.14	-4.73814	117.34	-4.92854	117.04	-4.43596	117.04	-3.99578	117.24	-2.01272	117.34	0.393114
117.94	-3.93896	118.14	-4.75637	118.34	-4.95147	118.04	-4.45582	118.04	-4.00734	118.24	-2.02116	118.34	0.393261
118.94	-3.9386	119.14	-4.77022	119.34	-4.97659	119.04	-4.47568	119.04	-4.03733	119.24	-2.04241	119.34	0.377783
119.94	-3.96021	120.14	-4.7876	120.34	-4.99194	120.04	-4.50305	120.04	-4.07446	120.24	-2.07105	120.34	0.372314
120.94	-3.9718	121.14	-4.81126	121.34	-4.99812	121.04	-4.52013	121.04	-4.10106	121.24	-2.09664	121.34	0.346239
121.94	-4.00781	122.14	-4.84163	122.34	-5.01931	122.04	-4.5369	122.04	-4.13773	122.24	-2.13207	122.34	0.317236
122.94	-4.04053	123.14	-4.90042	123.34	-5.03545	123.04	-4.5857	123.04	-4.18483	123.24	-2.16788	123.34	0.286205
123.94	-4.06128	124.14	-4.94048	124.34	-5.05601	124.04	-4.62661	124.04	-4.20547	124.24	-2.2065	124.34	0.245995
124.94	-4.07617	125.14	-4.96172	125.34	-5.08128	125.04	-4.66549	125.04	-4.24654	125.24	-2.22755	125.34	0.225487
125.94	-4.11719	126.14	-4.99846	126.34	-5.13401	126.04	-4.71426	126.04	-4.29714	126.24	-2.2574	126.34	0.213648
126.94	-4.1449	127.14	-5.01902	127.34	-5.17866	127.04	-4.73491	127.04	-4.34575	127.24	-2.29239	127.34	0.203905
127.94	-4.16797	128.14	-5.02556	128.34	-5.20469	128.04	-4.75387	128.04	-4.37423	128.24	-2.29152	128.34	0.214989
128.94	-4.19067	129.14	-5.04497	129.34	-5.22703	129.04	-4.76589	129.04	-4.37026	129.24	-2.31819	129.34	0.2239
129.94	-4.24292	130.14	-5.08489	130.34	-5.24009	130.04	-4.80306	130.04	-4.38277	130.24	-2.3528	130.34	0.223656
130.94	-4.28516	131.14	-5.10022	131.34	-5.26929	131.04	-4.82617	131.04	-4.39771	131.24	-2.38342	131.34	0.204346
131.94	-4.32813	132.14	-5.13279	132.34	-5.29744	132.04	-4.85979	132.04	-4.41802	132.24	-2.41934	132.34	0.169481
132.94	-4.34937	133.14	-5.15254	133.34	-5.33523	133.04	-4.89567	133.04	-4.44925	133.24	-2.4309	133.34	0.166113
133.94	-4.36084	134.14	-5.1884	134.34	-5.35618	134.04	-4.92813	134.04	-4.4866	134.24	-2.45979	134.34	0.164698
134.94	-4.37695	135.14	-5.2189	135.34	-5.37224	135.04	-4.95503	135.04	-4.51838	135.24	-2.4669	135.34	0.148266
135.94	-4.38977	136.14	-5.25493	136.34	-5.41013	136.04	-4.97964	136.04	-4.53127	136.24	-2.47371	136.34	0.112452
136.94	-4.41138	137.14	-5.26931	137.34	-5.44878	137.04	-5.0229	137.04	-4.56465	137.24	-2.49363	137.34	0.0935783
137.94	-4.40967	138.14	-5.2905	138.34	-5.47151	138.04	-5.0186	138.04	-4.59661	138.24	-2.50576	138.34	0.0754871
138.94	-4.41125	139.14	-5.29719	139.34	-5.51089	139.04	-5.03025	139.04	-4.62754	139.24	-2.54204	139.34	0.0525875
139.94	-4.42761	140.14	-5.31255	140.34	-5.56199	140.04	-5.06399	140.04	-4.6824	140.24	-2.56636	140.34	0.017725
140.94	-4.42737	141.14	-5.32603	141.34	-5.61238	141.04	-5.09661	141.04	-4.72698	141.24	-2.60293	141.34	-0.0194836
141.94	-4.46655	142.14	-5.37249	142.34	-5.66282	142.04	-5.14761	142.04	-4.79421	142.24	-2.64302	142.34	-0.0696774
142.94	-4.50781	143.14	-5.42559	143.34	-5.70725	143.04	-5.22933	143.04	-4.83138	143.24	-2.70106	143.34	-0.110937
143.94	-4.54053	144.14	-5.46463	144.34	-5.72295	144.04	-5.28871	144.04	-4.88795	144.24	-2.7244	144.34	-0.14983
144.94	-4.55969	145.14	-5.50559	145.34	-5.74617	145.04	-5.33989	145.04	-4.9312	145.24	-2.75479	145.34	-0.184645
145.94	-4.59888	146.14	-5.55254	146.34	-5.78342	146.04	-5.39974	146.04	-4.96115	146.24	-2.78285	146.34	-0.198828
146.94	-4.62732	147.14	-5.59378	147.34	-5.79326	147.04	-5.4391	147.04	-4.99073	147.24	-2.81083	147.34	-0.206715
147.94	-4.6593	148.14	-5.62654	148.34	-5.82485	148.04	-5.46091	148.04	-5.02891	148.24	-2.83501	148.34	-0.220362
148.94	-4.6875	149.14	-5.65449	149.34	-5.87002	149.04	-5.48807	149.04	-5.05961	149.24	-2.87963	149.34	-0.23794
149.94	-4.70862	150.14	-5.6563	150.34	-5.90073	150.04	-5.51034	150.04	-5.08175	150.24	-2.91383	150.34	-0.250952
150.94	-4.75781	151.14	-5.70144	151.34	-5.94683	151.04	-5.54945	151.04	-5.11891	151.24	-2.96366	151.34	-0.270802
151.94	-4.78699	152.14	-5.72898	152.34	-5.97627	152.04	-5.58672	152.04	-5.15642	152.24	-2.9783	152.34	-0.299635
152.94	-4.78821	153.14	-5.74243	153.34	-5.99304	153.04	-5.60034	153.04	-5.16052	153.24	-2.99426	153.34	-0.307007
153.94	-4.8114	154.14	-5.77424	154.34	-6.02224	154.04	-5.62302	154.04	-5.18967	154.24	-3.02239	154.34	-0.318262
154.94	-4.82654	155.14	-5.80628	155.34	-6.05127	155.04	-5.65479	155.04	-5.19495	155.24	-3.02661	155.34	-0.319946
155.94	-4.82141	156.14	-5.8238	156.34	-6.04727	156.04	-5.66172	156.04	-5.20054	156.24	-3.04485	156.34	-0.330347
156.94	-4.8457	157.14	-5.8426	157.34	-6.06729	157.04	-5.68668	157.04	-5.2371	157.24	-3.08043	157.34	-0.343653
157.94	-4.8606	158.14	-5.85938	158.34	-6.07629	158.04	-5.7121	158.04	-5.25116	158.24	-3.10626	158.34	-0.362549
158.94	-4.88354	159.14	-5.88355	159.34	-6.1001	159.04	-5.73828	159.04	-5.27698	159.24	-3.13208	159.34	-0.387817
159.94	-4.88989	160.14	-5.91714	160.34	-6.13311	160.04	-5.77125	160.04	-5.30812	160.24	-3.16447	160.34	-0.412647
160.94	-4.90625	161.14	-5.94739	161.34	-6.17517	161.04	-5.81897	161.04	-5.34155	161.24	-3.19324	161.34	-0.43042
161.94	-4.94727	162.14	-5.9759	162.34	-6.22903	162.04	-5.85898	162.04	-5.36167	162.24	-3.20244	162.34	-0.46438
162.94	-4.94727	163.14	-5.99248	163.34	-6.27244	163.04	-5.88754	163.04	-5.37692	163.24	-3.22377	163.34	-0.489965
163.94	-4.96521	164.14	-6.02195	164.34	-6.30012	164.04	-5.91948	164.04	-5.37956	164.24	-3.24282	164.34	-0.506666
164.94	-4.98755	165.14	-6.04295	165.34	-6.34187	165.04	-5.94951	165.04	-5.38811	165.24	-3.2709	165.34	-0.530348
165.94	-5.01599	166.14	-6.07508	166.34	-6.38525	166.04	-5.98621	166.04	-5.39063	166.24	-3.2937	166.34	-0.560181
166.94	-5.0387	167.14	-6.08726	167.34	-6.4145	167.04	-6.02153	167.04	-5.42815	167.24	-3.34353	167.34	-0.591383
167.94	-5.05981	168.14	-6.12171	168.34	-6.43091	168.04	-6.05664	168.04	-5.44653	168.24	-3.37988	168.34	-0.617554
168.94	-5.06165	169.14	-6.13709	169.34	-6.44214	169.04	-6.08893	169.04	-5.47882	169.24	-3.41107	169.34	-0.645386
169.94	-5.05664	170.14	-6.16106	170.34	-6.45225	170.04	-6.11556	170.04	-5.50387	170.24	-3.45045	170.34	-0.663061
170.94	-5.05981	171.14	-6.16751	171.34	-6.47991	171.04	-6.14967	171.04	-5.53798	171.24	-3.49747	171.34	-0.692677
171.94	-5.07617	172.14	-6.20964	172.34	-6.51426	172.04	-6.19808	172.04	-5.57504	172.24	-3.53419	172.34	-0.723852
172.94	-5.10583	173.14	-6.25293	173.34	-6.56567	173.04	-6.23846	173.04	-5.617	173.24	-3.56525	173.34	-0.760498
173.94	-5.13684	174.14	-6.29043	174.34	-6.60149	174.04	-6.28022	174.04	-5.66352	174.24	-3.60032	174.34	-0.798267
174.94	-5.17615	175.14	-6.31443	175.34	-6.64851	175.04	-6.30193	175.04	-5.69817	175.24	-3.6249	175.34	-0.823683
175.94	-5.19727	176.14	-6.34299	176.34	-6.68025	176.04	-6.32585	176.04	-5.73711	176.24	-3.64431	176.34	-0.839064
176.94	-5.2168	177.14	-6.37373	177.34	-6.71438	177.04	-6.34092	177.04	-5.80454	177.24	-3.66497	177.34	-0.873194
177.94	-5.24658	178.14	-6.39644	178.34	-6.7416	178.04	-6.36991	178.04	-5.85599	178.24	-3.7014	178.34	-0.898829
178.94	-5.26404	179.14	-6.41143	179.34	-6.77183	179.04	-6.38803	179.04	-5.86617	179.24	-3.7245	179.34	-0.909155
179.94	-5.28552	180.14	-6.42405	180.34	-6.79378	180.04	-6.42656	180.04	-5.87883	180.24	-3.76345	180.34	-0.940992
180.94	-5.29651	181.14	-6.4531	181.34	-6.81489	181.04	-6.45708	181.04	-5.90898	181.24	-3.78359	181.34	-0.974073
181.94	-5.30542	182.14	-6.4918	182.34	-6.85408	182.04	-6.48845	182.04	-5.92729	182.24	-3.82376	182.34	-1.01253
182.94	-5.32263	183.14	-6.52114	183.34	-6.88958	183.04	-6.51753	183.04	-5.93855	183.24	-3.85813	183.34	-1.04839
183.94	-5.33911	184.14	-6.53994	184.34	-6.93267	184.04	-6.54115	184.04	-5.95253	184.24	-3.88102	184.34	-1.07036
184.94	-5.35779	185.14	-6.57864	185.34	-6.97844	185.04	-6.59059	185.04	-5.98072	185.24	-3.91923	185.34	-1.10918
185.94	-5.38623	186.14	-6.62725	186.34	-7.04014	186.04	-6.62142	186.04	-6.01766	186.24	-3.96669	186.34	-1.14499
186.94	-5.41602	187.14	-6.675	187.34	-7.07534	187.04	-6.64957	187.04	-6.0723	187.24	-4.01134	187.34	-1.17837
187.94	-5.42896	188.14	-6.69961	188.34	-7.09856	188.04	-6.67067	188.04	-6.10975	188.24	-4.04606	188.34	-1.20549
188.94	-5.45703	189.14	-6.71507	189.34	-7.12544	189.04	-6.70043	189.04	-6.14806	189.24	-4.06307	189.34	-1.21248
189.94	-5.48486	190.14	-6.73377	190.34	-7.16162	190.04	-6.73615	190.04	-6.18463	190.24	-4.08148	190.34	-1.24536
190.94	-5.51563	191.14	-6.75349	191.34	-7.18472	191.04	-6.76963	191.04	-6.22666	191.24	-4.09063	191.34	-1.25027
191.94	-5.53076	192.14	-6.77239	192.34	-7.22104	192.04	-6.78012	192.04	-6.23532	192.24	-4.11	192.34	-1.25718
192.94	-5.54492	193.14	-6.79197	193.34	-7.25679	193.04	-6.79033	193.04	-6.26702	193.24	-4.11599	193.34	-1.27339
193.94	-5.573	194.14	-6.82451	194.34	-7.30918	194.04	-6.83615	194.04	-6.30453	194.24	-4.16139	194.34	-1.31296
194.94	-5.59412	195.14	-6.83948	195.34	-7.34509	195.04	-6.85754	195.04	-6.33411	195.24	-4.17822	195.34	-1.33557
195.94	-5.59766	196.14	-6.84688	196.34	-7.35549	196.04	-6.87839	196.04	-6.3585	196.24	-4.20293	196.34	-1.34597
196.94	-5.59729	197.14	-6.88086	197.34	-7.38147	197.04	-6.92529	197.04	-6.39368	197.24	-4.2312	197.34	-1.38867
197.94	-5.62695	198.14	-6.91467	198.34	-7.40796	198.04	-6.9574	198.04	-6.42896	198.24	-4.26501	198.34	-1.41602
198.94	-5.63831	199.14	-6.94717	199.34	-7.44756	199.04	-6.99769	199.04	-6.4712	199.24	-4.30656	199.34	-1.43486
199.94	-5.65784	200.14	-6.98137	200.34	-7.47581	200.04	-7.03646	200.04	-6.51815	200.24	-4.32252	200.34	-1.4498
200.94	-5.67773	201.14	-7.02454	201.34	-7.50952	201.04	-7.07849	201.04	-6.54175	201.24	-4.34827	201.34	-1.47534
201.94	-5.70862	202.14	-7.0585	202.34	-7.5374	202.04	-7.10243	202.04	-6.56288	202.24	-4.37882	202.34	-1.51299
202.94	-5.73669	203.14	-7.08457	203.34	-7.56734	203.04	-7.13066	203.04	-6.59868	203.24	-4.38699	203.34	-1.52534
203.94	-5.75745	204.14	-7.124	204.34	-7.59541	204.04	-7.15996	204.04	-6.62834	204.24	-4.42459	204.34	-1.55623
204.94	-5.78711	205.14	-7.15105	205.34	-7.62217	205.04	-7.18173	205.04	-6.6484	205.24	-4.44447	205.34	-1.59812
205.94	-5.79724	206.14	-7.17471	206.34	-7.64605	206.04	-7.19105	206.04	-6.67091	206.24	-4.47562	206.34	-1.62322
206.94	-5.79639	207.14	-7.18579	207.34	-7.6759	207.04	-7.20898	207.04	-6.67883	207.24	-4.5033	207.34	-1.64648
207.94	-5.82776	208.14	-7.21511	208.34	-7.69719	208.04	-7.22816	208.04	-6.6985	208.24	-4.52531	208.34	-1.65703
208.94	-5.84753	209.14	-7.23328	209.34	-7.71191	209.04	-7.24561	209.04	-6.72729	209.24	-4.5304	209.34	-1.66956
209.94	-5.87659	210.14	-7.24912	210.34	-7.72847	210.04	-7.26921	210.04	-6.74895	210.24	-4.53677	210.34	-1.67647
210.94	-5.89832	211.14	-7.25942	211.34	-7.75505	211.04	-7.31495	211.04	-6.76735	211.24	-4.5474	211.34	-1.68523
211.94	-5.92725	212.14	-7.28687	212.34	-7.77307	212.04	-7.34668	212.04	-6.78894	212.24	-4.57068	212.34	-1.69324
212.94	-5.9375	213.14	-7.31196	213.34	-7.80032	213.04	-7.37974	213.04	-6.81052	213.24	-4.59905	213.34	-1.72195
213.94	-5.95874	214.14	-7.3488	214.34	-7.84568	214.04	-7.41793	214.04	-6.84872	214.24	-4.62636	214.34	-1.76426
214.94	-5.97375	215.14	-7.35747	215.34	-7.85666	215.04	-7.4457	215.04	-6.87502	215.24	-4.65339	215.34	-1.78489
215.94	-6.00085	216.14	-7.38311	216.34	-7.86631	216.04	-7.45858	216.04	-6.91549	216.24	-4.69118	216.34	-1.79465
216.94	-6.0321	217.14	-7.40129	217.34	-7.87302	217.04	-7.47787	217.04	-6.9443	217.24	-4.70961	217.34	-1.79941
217.94	-6.05505	218.14	-7.42027	218.34	-7.89619	218.04	-7.50603	218.04	-6.97576	218.24	-4.72573	218.34	-1.7867
218.94	-6.05664	219.14	-7.42437	219.34	-7.90073	219.04	-7.51852	219.04	-7.00485	219.24	-4.73231	219.34	-1.79123
219.94	-6.07617	220.14	-7.44524	220.34	-7.91318	220.04	-7.53951	220.04	-7.00949	220.24	-4.75319	220.34	-1.79392
220.94	-6.08789	221.14	-7.45527	221.34	-7.94106	221.04	-7.55118	221.04	-7.02616	221.24	-4.78136	221.34	-1.80386
221.94	-6.11877	222.14	-7.47505	222.34	-7.95303	222.04	-7.57078	222.04	-7.04575	222.24	-4.79314	222.34	-1.81423
222.94	-6.11877	223.14	-7.4894	223.34	-7.99492	223.04	-7.60902	223.04	-7.07911	223.24	-4.8245	223.34	-1.82988
223.94	-6.14648	224.14	-7.50498	224.34	-8.0345	224.04	-7.62737	224.04	-7.12383	224.24	-4.84707	224.34	-1.85652
224.94	-6.14807	225.14	-7.5148	225.34	-8.04094	225.04	-7.63807	225.04	-7.136	225.24	-4.85929	225.34	-1.8908
225.94	-6.15979	226.14	-7.56236	226.34	-8.07356	226.04	-7.65545	226.04	-7.17107	226.24	-4.88809	226.34	-1.9167
226.94	-6.17773	227.14	-7.57195	227.34	-8.10313	227.04	-7.66439	227.04	-7.19955	227.24	-4.88722	227.34	-1.92356
227.94	-6.17102	228.14	-7.58347	228.34	-8.10798	228.04	-7.67498	228.04	-7.20708	228.24	-4.87173	228.34	-1.92805
228.94	-6.16919	229.14	-7.58848	229.34	-8.11018	229.04	-7.67913	229.04	-7.22759	229.24	-4.87136	229.34	-1.92414
229.94	-6.17114	230.14	-7.60855	230.34	-8.13311	230.04	-7.70765	230.04	-7.24952	230.24	-4.89506	230.34	-1.93718
230.94	-6.1875	231.14	-7.64634	231.34	-8.16157	231.04	-7.72734	231.04	-7.27117	231.24	-4.92483	231.34	-1.97688
231.94	-6.19885	232.14	-7.68867	232.34	-8.17569	232.04	-7.76902	232.04	-7.30112	232.24	-4.94634	232.34	-1.99124
232.94	-6.22656	233.14	-7.72149	233.34	-8.1843	233.04	-7.80502	233.04	-7.32577	233.24	-4.96998	233.34	-2.01109
233.94	-6.22815	234.14	-7.72581	234.34	-8.19343	234.04	-7.82763	234.04	-7.33727	234.24	-4.97592	234.34	-1.99275
234.94	-6.24292	235.14	-7.75444	235.34	-8.19968	235.04	-7.86349	235.04	-7.36275	235.24	-4.98072	235.34	-1.98569
235.94	-6.24768	236.14	-7.77988	236.34	-8.23103	236.04	-7.8745	236.04	-7.38353	236.24	-5.00778	236.34	-1.99604
236.94	-6.24805	237.14	-7.77859	237.34	-8.2155	237.04	-7.88295	237.04	-7.38063	237.24	-5.00834	237.34	-1.98845
237.94	-6.24609	238.14	-7.76167	238.34	-8.22573	238.04	-7.83426	238.04	-7.38272	238.24	-4.99157	238.34	-1.97403
238.94	-6.21521	239.14	-10.4445	239.34	-13.6499	239.04	-9.24739	239.04	-8.73176	239.24	-9.0767	239.34	-7.41918
239.94	-6.09033	240.14	-4.35232	240.34	-2.86829	240.04	-5.71264	240.04	-5.32787	240.24	-0.657732	240.34	1.44115
240.94	-6.14636	241.14	-7.99312	241.34	-8.26992	241.04	-8.73447	241.04	-8.68344	241.24	-5.75029	241.34	-1.44156
241.94	-6.34778	242.14	-7.68969	242.34	-8.48034	242.04	-8.22986	242.04	-7.7229	242.24	-5.72619	242.34	-3.05798
242.94	-6.36182	243.14	-7.76384	243.34	-8.4824	243.04	-8.28372	243.04	-7.82095	243.24	-5.93574	243.34	-3.33323
243.94	-6.29724	244.14	-7.73347	244.34	-8.56191	244.04	-8.31815	244.04	-7.83695	244.24	-6.02415	244.34	-3.49636
244.94	-6.32507	245.14	-7.78093	245.34	-8.5825	245.04	-8.36776	245.04	-7.90292	245.24	-6.09303	245.34	-3.6854
245.94	-6.31677	246.14	-7.78081	246.34	-8.56931	246.04	-8.37746	246.04	-7.92898	246.24	-6.15986	246.34	-3.81736
246.94	-6.2804	247.14	-7.73247	247.34	-8.57566	247.04	-8.462	247.04	-7.96273	247.24	-6.17299	247.34	-3.80857
247.94	-6.29529	248.14	-7.71448	248.34	-8.59558	248.04	-8.50519	248.04	-7.99786	248.24	-6.22003	248.34	-3.95813
248.94	-6.34607	249.14	-7.75764	249.34	-8.6271	249.04	-8.5211	249.04	-7.99412	249.24	-6.30169	249.34	-4.04214
249.94	-6.30981	250.14	-7.79436	250.34	-8.60777	250.04	-8.49001	250.04	-8.02041	250.24	-6.32063	250.34	-4.08994
250.94	-6.31482	251.14	-7.79944	251.34	-8.59534	251.04	-8.50037	251.04	-8.0304	251.24	-6.34119	251.34	-4.15613
251.94	-6.36255	252.14	-7.80879	252.34	-8.60561	252.04	-8.51792	252.04	-8.04026	252.24	-6.36809	252.34	-4.21853
252.94	-6.36719	253.14	-7.78015	253.34	-8.63538	253.04	-8.52704	253.04	-8.06769	253.24	-6.41266	253.34	-4.27734
253.94	-6.36523	254.14	-7.74734	254.34	-8.66423	254.04	-8.52644	254.04	-8.08931	254.24	-6.44749	254.34	-4.3355
254.94	-6.34766	255.14	-7.73455	255.34	-8.67149	255.04	-8.52175	255.04	-8.08144	255.24	-6.46736	255.34	-4.34653
255.94	-6.37537	256.14	-7.75098	256.34	-8.68616	256.04	-8.53827	256.04	-8.10944	256.24	-6.49359	256.34	-4.36914
256.94	-6.37024	257.14	-7.73718	257.34	-8.68835	257.04	-8.5343	257.04	-8.11401	257.24	-6.49109	257.34	-4.41736
257.94	-6.37024	258.14	-7.7575	258.34	-8.68516	258.04	-8.52828	258.04	-8.12118	258.24	-6.50843	258.34	-4.44309
258.94	-6.37683	259.14	-7.75698	259.34	-8.65447	259.04	-8.50026	259.04	-8.0713	259.24	-6.49613	259.34	-4.45012
259.94	-6.375	260.14	-7.7346	260.34	-8.64827	260.04	-8.47576	260.04	-8.03753	260.24	-6.4833	260.34	-4.48347
260.94	-6.36719	261.14	-7.71128	261.34	-8.63325	261.04	-8.46508	261.04	-8.02648	261.24	-6.46737	261.34	-4.48933
261.94	-6.32971	262.14	-7.68772	262.34	-8.61384	262.04	-8.46135	262.04	-8.05242	262.24	-6.48306	262.34	-4.50923
262.94	-6.30823	263.14	-7.70933	263.34	-8.5915	263.04	-8.47301	263.04	-8.09984	263.24	-6.50314	263.34	-4.5312
263.94	-6.30029	264.14	-7.70745	264.34	-8.58628	264.04	-8.48031	264.04	-8.1202	264.24	-6.53785	264.34	-4.55369
264.94	-6.27881	265.14	-7.69048	265.34	-8.5886	265.04	-8.47677	265.04	-8.11983	265.24	-6.54725	265.34	-4.56297
265.94	-6.28552	266.14	-7.66062	266.34	-8.59077	266.04	-8.48259	266.04	-8.12432	266.24	-6.54702	266.34	-4.58784
266.94	-6.26721	267.14	-7.63701	267.34	-8.58506	267.04	-8.46859	267.04	-8.08077	267.24	-6.5243	267.34	-4.59226
267.94	-6.28235	268.14	-7.62395	268.34	-8.58628	268.04	-8.46908	268.04	-8.0765	268.24	-6.52467	268.34	-4.60911
268.94	-6.28369	269.14	-7.61577	269.34	-8.59617	269.04	-8.47726	269.04	-8.06954	269.24	-6.54469	269.34	-4.61887
269.94	-6.28369	270.14	-7.62437	270.34	-8.60627	270.04	-8.4713	270.04	-8.05931	270.24	-6.57699	270.34	-4.64375
270.94	-6.28711	271.14	-7.63694	271.34	-8.60872	271.04	-8.46795	271.04	-8.06084	271.24	-6.64505	271.34	-4.66462
271.94	-6.30664	272.14	-7.66858	272.34	-8.62317	272.04	-8.47888	272.04	-8.073	272.24	-6.6875	272.34	-4.70837
272.94	-6.33777	273.14	-7.71968	273.34	-8.64297	273.04	-8.51829	273.04	-8.10935	273.24	-6.73174	273.34	-4.73928
273.94	-6.37671	274.14	-7.73862	274.34	-8.66194	274.04	-8.55809	274.04	-8.16051	274.24	-6.76132	274.34	-4.78315
274.94	-6.39648	275.14	-7.74231	275.34	-8.6759	275.04	-8.59021	275.04	-8.17139	275.24	-6.77747	275.34	-4.80811
275.94	-6.42615	276.14	-7.7365	276.34	-8.6937	276.04	-8.61691	276.04	-8.19637	276.24	-6.78529	276.34	-4.84385
276.94	-6.42773	277.14	-7.72678	277.34	-8.68684	277.04	-8.601	277.04	-8.17913	277.24	-6.77932	277.34	-4.83393
277.94	-6.43591	278.14	-7.71507	278.34	-8.67707	278.04	-8.58965	278.04	-8.16777	278.24	-6.7676	278.34	-4.84053
278.94	-6.43713	279.14	-7.70374	279.34	-8.65247	279.04	-8.59705	279.04	-8.17322	279.24	-6.77344	279.34	-4.83545
279.94	-6.42773	280.14	-7.70572	280.34	-8.63469	280.04	-8.58723	280.04	-8.18489	280.24	-6.74754	280.34	-4.81926
280.94	-6.40967	281.14	-7.69934	281.34	-8.61218	281.04	-8.58246	281.04	-8.19135	281.24	-6.75287	281.34	-4.8429
281.94	-6.41614	282.14	-7.69939	282.34	-8.61057	282.04	-8.58822	282.04	-8.20821	282.24	-6.75856	282.34	-4.87705
282.94	-6.41956	283.14	-7.69255	283.34	-8.61558	283.04	-8.61019	283.04	-8.21224	283.24	-6.74598	283.34	-4.89463
283.94	-6.41638	284.14	-7.68079	284.34	-8.63379	284.04	-8.63672	284.04	-8.23096	284.24	-6.74597	284.34	-4.92004
284.94	-6.43079	285.14	-7.67495	285.34	-8.64385	285.04	-8.6305	285.04	-8.22816	285.24	-6.73759	285.34	-4.94963
285.94	-6.44543	286.14	-7.69517	286.34	-8.64155	286.04	-8.61956	286.04	-8.24004	286.24	-6.73379	286.34	-4.95747
286.94	-6.44531	287.14	-7.69202	287.34	-8.63696	287.04	-8.60901	287.04	-8.23755	287.24	-6.70178	287.34	-4.95105
287.94	-6.44739	288.14	-7.66558	288.34	-8.61521	288.04	-8.57296	288.04	-8.20345	288.24	-6.69679	288.34	-4.94871
288.94	-6.45569	289.14	-7.68489	289.34	-8.61782	289.04	-8.57114	289.04	-8.19651	289.24	-6.69939	289.34	-4.9396
289.94	-6.45703	290.14	-7.69395	290.34	-8.62605	290.04	-8.5717	290.04	-8.2166	290.24	-6.70742	290.34	-4.95625
290.94	-6.45703	291.14	-7.68457	291.34	-8.62793	291.04	-8.56775	291.04	-8.21753	291.24	-6.71094	291.34	-4.9707
291.94	-6.45544	292.14	-7.69785	292.34	-8.63423	292.04	-8.56701	292.04	-8.23839	292.24	-6.71652	292.34	-4.98872
292.94	-6.45007	293.14	-7.69902	293.34	-8.63975	293.04	-8.56136	293.04	-8.23873	293.24	-6.7201	293.34	-5.00278
293.94	-6.44092	294.14	-7.68823	294.34	-8.64746	294.04	-8.55908	294.04	-8.25757	294.24	-6.7262	294.34	-5.01013
294.94	-6.43237	295.14	-7.67188	295.34	-8.651	295.04	-8.57062	295.04	-8.25153	295.24	-6.71991	295.34	-5.02026
295.94	-6.44556	296.14	-7.66528	296.34	-8.65759	296.04	-8.58582	296.04	-8.25537	296.24	-6.71936	296.34	-5.03821
296.94	-6.4386	297.14	-7.66614	297.34	-8.65198	297.04	-8.59009	297.04	-8.27441	297.24	-6.73083	297.34	-5.03625
297.94	-6.41919	298.14	-7.64678	298.34	-8.63938	298.04	-8.57162	298.04	-8.25875	298.24	-6.72853	298.34	-5.02854
298.94	-6.41833	299.14	-7.63882	299.34	-8.64019	299.04	-8.56117	299.04	-8.25856	299.24	-6.74772	299.34	-5.03093
299.94	-6.41748	300.14	-7.64319	300.34	-8.64075	300.04	-8.58032	300.04	-8.276	300.24	-6.76208	300.34	-5.04126
300.94	-6.39807	301.14	-7.62712	301.34	-8.63828	301.04	-8.56197	301.04	-8.259	301.24	-6.75514	301.34	-5.04868
301.94	-6.40979	302.14	-7.61907	302.34	-8.63779	302.04	-8.57015	302.04	-8.25106	302.24	-6.76612	302.34	-5.06614
302.94	-6.4082	303.14	-7.63108	303.34	-8.65718	303.04	-8.55413	303.04	-8.25139	303.24	-6.76406	303.34	-5.10347
303.94	-6.4176	304.14	-7.64634	304.34	-8.65083	304.04	-8.55877	304.04	-8.25884	304.24	-6.75808	304.34	-5.128
304.94	-6.42419	305.14	-7.66021	305.34	-8.65037	305.04	-8.53182	305.04	-8.24032	305.24	-6.75807	305.34	-5.13377
305.94	-6.43713	306.14	-7.67766	306.34	-8.6511	306.04	-8.53011	306.04	-8.23006	306.24	-6.78041	306.34	-5.15989
306.94	-6.4375	307.14	-7.66607	307.34	-8.65269	307.04	-8.5201	307.04	-8.23849	307.24	-6.78346	307.34	-5.15403
307.94	-6.40942	308.14	-7.64678	308.34	-8.63621	308.04	-8.49984	308.04	-8.22799	308.24	-6.77589	308.34	-5.14109
308.94	-6.40662	309.14	-7.63845	309.34	-8.62297	309.04	-8.49	309.04	-8.22792	309.24	-6.77763	309.34	-5.13604
309.94	-6.39612	310.14	-7.63311	310.34	-8.62217	310.04	-8.48556	310.04	-8.21688	310.24	-6.76161	310.34	-5.124
310.94	-6.39331	311.14	-7.63889	311.34	-8.60322	311.04	-8.48845	311.04	-8.21038	311.24	-6.76052	311.34	-5.13423
311.94	-6.41602	312.14	-7.64324	312.34	-8.61314	312.04	-8.4963	312.04	-8.23458	312.24	-6.77272	312.34	-5.15586
312.94	-6.41479	313.14	-7.66802	313.34	-8.59849	313.04	-8.50155	313.04	-8.22628	313.24	-6.76759	313.34	-5.14756
313.94	-6.38831	314.14	-7.65745	314.34	-8.5782	314.04	-8.49736	314.04	-8.20794	314.24	-6.77542	314.34	-5.12715
314.94	-6.38672	315.14	-7.66174	315.34	-8.56152	315.04	-8.47766	315.04	-8.18787	315.24	-6.77258	315.34	-5.12231
315.94	-6.3606	316.14	-7.66587	316.34	-8.5279	316.04	-8.46972	316.04	-8.1682	316.24	-6.77499	316.34	-5.10505
316.94	-6.34094	317.14	-7.65342	317.34	-8.50935	317.04	-8.43859	317.04	-8.16527	317.24	-6.76596	317.34	-5.09944
317.94	-6.36523	318.14	-7.66882	318.34	-8.52014	318.04	-8.43237	318.04	-8.19678	318.24	-6.76013	318.34	-5.12
318.94	-6.36877	319.14	-7.67962	319.34	-8.50925	319.04	-8.42233	319.04	-8.19112	319.24	-6.74134	319.34	-5.12388
319.94	-6.35706	320.14	-7.67173	320.34	-8.52278	320.04	-8.42327	320.04	-8.20061	320.24	-6.73123	320.34	-5.14253
320.94	-6.36523	321.14	-7.67217	321.34	-8.5366	321.04	-8.43246	321.04	-8.21957	321.24	-6.74366	321.34	-5.15757
321.94	-6.37378	322.14	-7.68967	322.34	-8.55085	322.04	-8.44121	322.04	-8.22991	322.24	-6.77847	322.34	-5.17183
322.94	-6.38477	323.14	-7.69817	323.34	-8.57066	323.04	-8.47738	323.04	-8.22848	323.24	-6.80006	323.34	-5.17393
323.94	-6.38477	324.14	-7.68584	324.34	-8.58738	324.04	-8.50546	324.04	-8.23837	324.24	-6.80653	324.34	-5.197
324.94	-6.38318	325.14	-7.68677	325.34	-8.58728	325.04	-8.52844	325.04	-8.25549	325.24	-6.83386	325.34	-5.20825
325.94	-6.39612	326.14	-7.6937	326.34	-8.58686	326.04	-8.53789	326.04	-8.25969	326.24	-6.83694	326.34	-5.2292
326.94	-6.3949	327.14	-7.68123	327.34	-8.58999	327.04	-8.5336	327.04	-8.2454	327.24	-6.84142	327.34	-5.25857
327.94	-6.37671	328.14	-7.65432	328.34	-8.57329	328.04	-8.50984	328.04	-8.23835	328.24	-6.83201	328.34	-5.25164
328.94	-6.3656	329.14	-7.65129	329.34	-8.56004	329.04	-8.47994	329.04	-8.22762	329.24	-6.81324	329.34	-5.24815
329.94	-6.34766	330.14	-7.62486	330.34	-8.52351	330.04	-8.44072	330.04	-8.19158	330.24	-6.78469	330.34	-5.23933
330.94	-6.32654	331.14	-7.57949	331.34	-8.50798	331.04	-8.41285	331.04	-8.15272	331.24	-6.76737	331.34	-5.22893
331.94	-6.32483	332.14	-7.55833	332.34	-8.5008	332.04	-8.40899	332.04	-8.14885	332.24	-6.76883	332.34	-5.24128
332.94	-6.34216	333.14	-7.55708	333.34	-8.4999	333.04	-8.41892	333.04	-8.14902	333.24	-6.77764	333.34	-5.25014
333.94	-6.34546	334.14	-7.54876	334.34	-8.49839	334.04	-8.43227	334.04	-8.15725	334.24	-6.77937	334.34	-5.24192
334.94	-6.34912	335.14	-7.54241	335.34	-8.4929	335.04	-8.44924	335.04	-8.18752	335.24	-6.78157	335.34	-5.26292
335.94	-6.35583	336.14	-7.56768	336.34	-8.5106	336.04	-8.45113	336.04	-8.18758	336.24	-6.79078	336.34	-5.27366
336.94	-6.35864	337.14	-7.58831	337.34	-8.53123	337.04	-8.48702	337.04	-8.19881	337.24	-6.80165	337.34	-5.27476
337.94	-6.35742	338.14	-7.60423	338.34	-8.52522	338.04	-8.48687	338.04	-8.19866	338.24	-6.82498	338.34	-5.27693
338.94	-6.35583	339.14	-7.60632	339.34	-8.50525	339.04	-8.45764	339.04	-8.17786	339.24	-6.80798	339.34	-5.27502
339.94	-6.33911	340.14	-7.60117	340.34	-8.51228	340.04	-8.44085	340.04	-8.16265	340.24	-6.80435	340.34	-5.27412
340.94	-6.34607	341.14	-7.60452	341.34	-8.54021	341.04	-8.4394	341.04	-8.16951	341.24	-6.79612	341.34	-5.27593
341.94	-6.33594	342.14	-7.58421	342.34	-8.52082	342.04	-8.42681	342.04	-8.15496	342.24	-6.77468	342.34	-5.27095
342.94	-6.31641	343.14	-7.56538	343.34	-8.51955	343.04	-8.40086	343.04	-8.14548	343.24	-6.75957	343.34	-5.28774
343.94	-6.31616	344.14	-7.57498	344.34	-8.51897	344.04	-8.40095	344.04	-8.15681	344.24	-6.75889	344.34	-5.29033
344.94	-6.29688	345.14	-7.56504	345.34	-8.51338	345.04	-8.40837	345.04	-8.16582	345.24	-6.74478	345.34	-5.29475
345.94	-6.2854	346.14	-7.5615	346.34	-8.50166	346.04	-8.39653	346.04	-8.15606	346.24	-6.73623	346.34	-5.28315
346.94	-6.28357	347.14	-7.55589	347.34	-8.49726	347.04	-8.3781	347.04	-8.14568	347.24	-6.73709	347.34	-5.28022
347.94	-6.297	348.14	-7.57652	348.34	-8.48957	348.04	-8.37084	348.04	-8.14806	348.24	-6.72714	348.34	-5.29719
348.94	-6.30042	349.14	-7.57017	349.34	-8.49153	349.04	-8.37188	349.04	-8.14067	349.24	-6.72158	349.34	-5.29524
349.94	-6.32458	350.14	-7.57017	350.34	-8.49958	350.04	-8.37151	350.04	-8.12261	350.24	-6.7283	350.34	-5.30024
350.94	-6.32776	351.14	-7.56721	351.34	-8.49648	351.04	-8.361	351.04	-8.12052	351.24	-6.73449	351.34	-5.31692
351.94	-6.33789	352.14	-7.54361	352.34	-8.49053	352.04	-8.34364	352.04	-8.10292	352.24	-6.71146	352.34	-5.32427
352.94	-6.328	353.14	-7.52757	353.34	-8.48286	353.04	-8.35857	353.04	-8.09136	353.24	-6.7084	353.34	-5.31819
353.94	-6.31799	354.14	-7.53538	354.34	-8.4759	354.04	-8.35918	354.04	-8.08892	354.24	-6.69571	354.34	-5.3238
354.94	-6.29492	355.14	-7.51746	355.34	-8.46423	355.04	-8.34906	355.04	-8.08734	355.24	-6.68439	355.34	-5.32385
355.94	-6.26733	356.14	-7.50525	356.34	-8.45825	356.04	-8.32928	356.04	-8.07892	356.24	-6.67865	356.34	-5.32935
356.94	-6.25964	357.14	-7.51944	357.34	-8.45537	357.04	-8.34144	357.04	-8.0829	357.24	-6.68351	357.34	-5.33477
357.94	-6.25586	358.14	-7.51817	358.34	-8.4626	358.04	-8.35137	358.04	-8.08928	358.24	-6.68863	358.34	-5.3448
358.94	-6.2738	359.14	-7.52827	359.34	-8.4761	359.04	-8.37028	359.04	-8.11637	359.24	-6.70629	359.34	-5.35049
359.94	-6.2887	360.14	-7.5197	360.34	-8.48045	360.04	-8.36385	360.04	-8.12948	360.24	-6.71083	360.34	-5.3513
360.94	-6.29028	361.14	-7.51548	361.34	-8.46382	361.04	-8.37774	361.04	-8.12883	361.24	-6.69619	361.34	-5.34443
361.94	-6.26917	362.14	-7.5076	362.34	-8.45769	362.04	-8.3517	362.04	-8.10926	362.24	-6.68839	362.34	-5.32891
362.94	-6.27368	363.14	-7.51265	363.34	-8.45193	363.04	-8.34684	363.04	-8.12418	363.24	-6.68212	363.34	-5.32132
363.94	-6.25745	364.14	-7.50806	364.34	-8.44238	364.04	-8.33246	364.04	-8.11761	364.24	-6.67096	364.34	-5.31177
364.94	-6.24622	365.14	-7.50979	365.34	-8.43657	365.04	-8.34956	365.04	-8.11055	365.24	-6.67246	365.34	-5.33379
365.94	-6.25427	366.14	-7.5178	366.34	-8.44856	366.04	-8.36016	366.04	-8.12114	366.24	-6.67935	366.34	-5.33979
366.94	-6.24768	367.14	-7.50806	367.34	-8.4552	367.04	-8.35779	367.04	-8.10706	367.24	-6.67676	367.34	-5.35608
367.94	-6.23669	368.14	-7.51358	368.34	-8.46746	368.04	-8.3506	368.04	-8.11	368.24	-6.67667	368.34	-5.36809
368.94	-6.25269	369.14	-7.53801	369.34	-8.49253	369.04	-8.37765	369.04	-8.11898	369.24	-6.69069	369.34	-5.39317
369.94	-6.26563	370.14	-7.55554	370.34	-8.50989	370.04	-8.37988	370.04	-8.14551	370.24	-6.6991	370.34	-5.41675
370.94	-6.26758	371.14	-7.56733	371.34	-8.51369	371.04	-8.37266	371.04	-8.14805	371.24	-6.69378	371.34	-5.42251
371.94	-6.28528	372.14	-7.59026	372.34	-8.54331	372.04	-8.37112	372.04	-8.15957	372.24	-6.69416	372.34	-5.43406
372.94	-6.30701	373.14	-7.60142	373.34	-8.5406	373.04	-8.38323	373.04	-8.1801	373.24	-6.70083	373.34	-5.4394
373.94	-6.30859	374.14	-7.59624	374.34	-8.52891	374.04	-8.37887	374.04	-8.18905	374.24	-6.68641	374.34	-5.43418
374.94	-6.29688	375.14	-7.57112	375.34	-8.51919	375.04	-8.36143	375.04	-8.16965	375.24	-6.67974	375.34	-5.41982
375.94	-6.30505	376.14	-7.56607	376.34	-8.50725	376.04	-8.3581	376.04	-8.1468	376.24	-6.6843	376.34	-5.41607
376.94	-6.29871	377.14	-7.55032	377.34	-8.49407	377.04	-8.35023	377.04	-8.14088	377.24	-6.67228	377.34	-5.40117
377.94	-6.29846	378.14	-7.53594	378.34	-8.48826	378.04	-8.34957	378.04	-8.12691	378.24	-6.66688	378.34	-5.40647
378.94	-6.28674	379.14	-7.5207	379.34	-8.46828	379.04	-8.35044	379.04	-8.12937	379.24	-6.67424	379.34	-5.3998
379.94	-6.30469	380.14	-7.54497	380.34	-8.47251	380.04	-8.36629	380.04	-8.13705	380.24	-6.69801	380.34	-5.42381
380.94	-6.30994	381.14	-7.56057	381.34	-8.4738	381.04	-8.37263	381.04	-8.15815	381.24	-6.71311	381.34	-5.44475
381.94	-6.31665	382.14	-7.55413	382.34	-8.4741	382.04	-8.39242	382.04	-8.17135	382.24	-6.72157	382.34	-5.46458
382.94	-6.30811	383.14	-7.54905	383.34	-8.47859	383.04	-8.41948	383.04	-8.17852	383.24	-6.73684	383.34	-5.4604
383.94	-6.28711	384.14	-7.54575	384.34	-8.47822	384.04	-8.40923	384.04	-8.17852	384.24	-6.74466	384.34	-5.45881
384.94	-6.27734	385.14	-7.55561	385.34	-8.4789	385.04	-8.39939	385.04	-8.17857	385.24	-6.74504	385.34	-5.46584
385.94	-6.28564	386.14	-7.56321	386.34	-8.48262	386.04	-8.40575	386.04	-8.17955	386.24	-6.7391	386.34	-5.46955
386.94	-6.26758	387.14	-7.54678	387.34	-8.47124	387.04	-8.38771	387.04	-8.16346	387.24	-6.73759	387.34	-5.46965
387.94	-6.23657	388.14	-7.54622	388.34	-8.45974	388.04	-8.36869	388.04	-8.1475	388.24	-6.74535	388.34	-5.47012
388.94	-6.24292	389.14	-7.54937	389.34	-8.44297	389.04	-8.36031	389.04	-8.15878	389.24	-6.74989	389.34	-5.48093
389.94	-6.25598	390.14	-7.54087	390.34	-8.42439	390.04	-8.35357	390.04	-8.14226	390.24	-6.751	390.34	-5.47334
390.94	-6.26758	391.14	-7.52922	391.34	-8.40134	391.04	-8.34371	391.04	-8.13717	391.24	-6.7577	391.34	-5.47007
391.94	-6.26587	392.14	-7.52976	392.34	-8.39387	392.04	-8.33489	392.04	-8.14824	392.24	-6.75259	392.34	-5.47102
392.94	-6.27539	393.14	-7.54546	393.34	-8.39451	393.04	-8.34139	393.04	-8.1578	393.24	-6.75319	393.34	-5.46531
393.94	-6.27539	394.14	-7.54522	394.34	-8.37998	394.04	-8.33871	394.04	-8.14889	394.24	-6.74757	394.34	-5.45872
394.94	-6.27893	395.14	-7.53926	395.34	-8.38906	395.04	-8.3408	395.04	-8.13108	395.24	-6.74675	395.34	-5.43972
395.94	-6.27869	396.14	-7.54104	396.34	-8.39568	396.04	-8.34175	396.04	-8.13032	396.24	-6.75059	396.34	-5.44316
396.94	-6.29688	397.14	-7.52986	397.34	-8.41091	397.04	-8.34916	397.04	-8.12772	397.24	-6.74218	397.34	-5.46194
397.94	-6.30042	398.14	-7.51939	398.34	-8.41072	398.04	-8.36113	398.04	-8.10222	398.24	-6.74026	398.34	-5.45185
398.94	-6.28894	399.14	-7.48379	399.34	-8.40642	399.04	-8.34327	399.04	-8.09266	399.24	-6.7244	399.34	-5.44585
399.94	-6.29492	400.14	-7.48694	400.34	-8.4021	400.04	-8.3584	400.04	-8.09009	400.24	-6.71875	400.34	-5.4613
400.94	-6.29688	401.14	-7.47905	401.34	-8.3906	401.04	-8.35055	401.04	-8.09042	401.24	-6.71229	401.34	-5.45957
401.94	-6.29846	402.14	-7.47151	402.34	-8.37234	402.04	-8.35166	402.04	-8.08164	402.24	-6.71917	402.34	-5.45925
402.94	-6.28552	403.14	-7.4752	403.34	-8.35908	403.04	-8.33232	403.04	-8.07854	403.24	-6.72659	403.34	-5.44746
403.94	-6.2738	404.14	-7.46414	404.34	-8.3333	404.04	-8.32667	404.04	-8.07594	404.24	-6.71464	404.34	-5.44109
404.94	-6.2395	405.14	-7.45127	405.34	-8.33332	405.04	-8.3203	405.04	-8.06139	405.24	-6.71322	405.34	-5.43159
405.94	-6.24451	406.14	-7.46221	406.34	-8.33042	406.04	-8.32931	406.04	-8.07711	406.24	-6.71315	406.34	-5.43064
406.94	-6.22656	407.14	-7.44754	407.34	-8.31902	407.04	-8.31739	407.04	-8.04115	407.24	-6.68864	407.34	-5.42083
407.94	-6.22498	408.14	-7.44658	408.34	-8.30894	408.04	-8.30953	408.04	-8.03609	408.24	-6.66969	408.34	-5.41697
408.94	-6.23633	409.14	-7.43835	409.34	-8.3064	409.04	-8.30078	409.04	-8.03711	409.24	-6.66455	409.34	-5.40295
409.94	-6.24609	410.14	-7.44944	410.34	-8.31379	410.04	-8.32207	410.04	-8.04045	410.24	-6.6824	410.34	-5.42183
410.94	-6.26404	411.14	-7.45137	411.34	-8.32253	411.04	-8.33164	411.04	-8.04685	411.24	-6.67107	411.34	-5.43386
411.94	-6.26575	412.14	-7.46099	412.34	-8.33555	412.04	-8.34158	412.04	-8.05019	412.24	-6.67268	412.34	-5.45176
412.94	-6.26917	413.14	-7.46438	413.34	-8.35967	413.04	-8.34425	413.04	-8.0608	413.24	-6.68485	413.34	-5.46611
413.94	-6.28552	414.14	-7.47544	414.34	-8.35872	414.04	-8.36834	414.04	-8.06865	414.24	-6.67752	414.34	-5.46699
414.94	-6.2854	415.14	-7.46387	415.34	-8.36926	415.04	-8.36499	415.04	-8.05725	415.24	-6.67639	415.34	-5.46594
415.94	-6.28552	416.14	-7.44783	416.34	-8.37771	416.04	-8.36033	416.04	-8.04942	416.24	-6.67803	416.34	-5.46584
416.94	-6.28687	417.14	-7.43826	417.34	-8.3842	417.04	-8.36287	417.04	-8.04023	417.24	-6.67393	417.34	-5.47087
417.94	-6.28711	418.14	-7.43027	418.34	-8.38643	418.04	-8.37212	418.04	-8.0512	418.24	-6.70168	418.34	-5.47651
418.94	-6.30505	419.14	-7.42349	419.34	-8.4041	419.04	-8.38545	419.04	-8.04707	419.24	-6.72495	419.34	-5.48784
419.94	-6.29883	420.14	-7.40347	420.34	-8.39482	420.04	-8.37391	420.04	-8.05983	420.24	-6.72086	420.34	-5.48516
420.94	-6.27722	421.14	-7.40061	421.34	-8.40205	421.04	-8.3709	421.04	-8.0678	421.24	-6.71133	421.34	-5.49995
421.94	-6.27539	422.14	-7.40549	422.34	-8.41719	422.04	-8.35039	422.04	-8.06878	422.24	-6.69778	422.34	-5.50056
422.94	-6.2771	423.14	-7.40168	423.34	-8.42275	423.04	-8.34318	423.04	-8.07133	423.24	-6.6931	423.34	-5.49795
423.94	-6.26758	424.14	-7.39734	424.34	-8.40527	424.04	-8.34656	424.04	-8.06848	424.24	-6.68713	424.34	-5.49683
424.94	-6.24963	425.14	-7.38955	425.34	-8.40764	425.04	-8.34175	425.04	-8.05024	425.24	-6.66123	425.34	-5.48125
425.94	-6.23315	426.14	-7.38616	426.34	-8.42576	426.04	-8.3362	426.04	-8.04458	426.24	-6.65754	426.34	-5.47788
426.94	-6.24451	427.14	-7.38757	427.34	-8.41187	427.04	-8.32831	427.04	-8.03888	427.24	-6.66095	427.34	-5.47571
427.94	-6.25281	428.14	-7.39561	428.34	-8.40864	428.04	-8.30968	428.04	-8.05419	428.24	-6.65695	428.34	-5.47761
428.94	-6.24292	429.14	-7.38926	429.34	-8.40596	429.04	-8.29839	429.04	-8.06755	429.24	-6.65408	429.34	-5.49446
429.94	-6.26245	430.14	-7.401	430.34	-8.41455	430.04	-8.30994	430.04	-8.06738	430.24	-6.66907	430.34	-5.50806
430.94	-6.28198	431.14	-7.42439	431.34	-8.42031	431.04	-8.31907	431.04	-8.098	431.24	-6.70317	431.34	-5.54006
431.94	-6.30481	432.14	-7.44055	432.34	-8.42786	432.04	-8.34991	432.04	-8.12885	432.24	-6.72235	432.34	-5.54248
432.94	-6.30505	433.14	-7.45164	433.34	-8.43879	433.04	-8.37383	433.04	-8.13323	433.24	-6.71304	433.34	-5.53865
433.94	-6.32458	434.14	-7.45725	434.34	-8.44062	434.04	-8.40117	434.04	-8.14067	434.24	-6.73489	434.34	-5.53706
434.94	-6.31641	435.14	-7.44946	435.34	-8.44116	435.04	-8.39966	435.04	-8.14734	435.24	-6.72534	435.34	-5.52808
435.94	-6.29688	436.14	-7.44949	436.34	-8.44793	436.04	-8.40602	436.04	-8.14247	436.24	-6.71574	436.34	-5.52666
436.94	-6.323	437.14	-7.44851	437.34	-8.46196	437.04	-8.41847	437.04	-8.15992	437.24	-6.70902	437.34	-5.5407
437.94	-6.32593	438.14	-7.44732	438.34	-8.45542	438.04	-8.41152	438.04	-8.18069	438.24	-6.71406	438.34	-5.55369
438.94	-6.30859	439.14	-7.42205	439.34	-8.44138	439.04	-8.39339	439.04	-8.17208	439.24	-6.70106	439.34	-5.55955
439.94	-6.29224	440.14	-7.40862	440.34	-8.41953	440.04	-8.39022	440.04	-8.17098	440.24	-6.68165	440.34	-5.55869
440.94	-6.27881	441.14	-7.398	441.34	-8.40733	441.04	-8.37215	441.04	-8.1722	441.24	-6.65992	441.34	-5.56577
441.94	-6.2594	442.14	-7.3823	442.34	-8.39192	442.04	-8.36211	442.04	-8.14568	442.24	-6.65982	442.34	-5.55037
442.94	-6.24963	443.14	-7.36277	443.34	-8.38374	443.04	-8.35198	443.04	-8.14263	443.24	-6.64981	443.34	-5.55854
443.94	-6.23792	444.14	-7.35767	444.34	-8.35901	444.04	-8.33167	444.04	-8.13	444.24	-6.63928	444.34	-5.55029
444.94	-6.2301	445.14	-7.35928	445.34	-8.34368	445.04	-8.31276	445.04	-8.10304	445.24	-6.62162	445.34	-5.5302
445.94	-6.23828	446.14	-7.35015	446.34	-8.33006	446.04	-8.31149	446.04	-8.09042	446.24	-6.6194	446.34	-5.52988
446.94	-6.22974	447.14	-7.33152	447.34	-8.33442	447.04	-8.32354	447.04	-8.07122	447.24	-6.60501	447.34	-5.52449
447.94	-6.21863	448.14	-7.32739	448.34	-8.32288	448.04	-8.3197	448.04	-8.05969	448.24	-6.59839	448.34	-5.52722
448.94	-6.21838	449.14	-7.32874	449.34	-8.31409	449.04	-8.31116	449.04	-8.05103	449.24	-6.6012	449.34	-5.52148
449.94	-6.21216	450.14	-7.32835	450.34	-8.30171	450.04	-8.30474	450.04	-8.04143	450.24	-6.58303	450.34	-5.52107
450.94	-6.19067	451.14	-7.3218	451.34	-8.30339	451.04	-8.29225	451.04	-8.04017	451.24	-6.56583	451.34	-5.52239
451.94	-6.18579	452.14	-7.32678	452.34	-8.29895	452.04	-8.28845	452.04	-8.03772	452.24	-6.56677	452.34	-5.52808
452.94	-6.18396	453.14	-7.32871	453.34	-8.29426	453.04	-8.28923	453.04	-8.0584	453.24	-6.57925	453.34	-5.53474
453.94	-6.18555	454.14	-7.34241	454.34	-8.28723	454.04	-8.29041	454.04	-8.07092	454.24	-6.59412	454.34	-5.53931
454.94	-6.19727	455.14	-7.34985	455.34	-8.28455	455.04	-8.28925	455.04	-8.07953	455.24	-6.60199	455.34	-5.55432
455.94	-6.18726	456.14	-7.37315	456.34	-8.28999	456.04	-8.28142	456.04	-8.08147	456.24	-6.62392	456.34	-5.55976
456.94	-6.20239	457.14	-7.39685	457.34	-8.31262	457.04	-8.2785	457.04	-8.0965	457.24	-6.63983	457.34	-5.58081
457.94	-6.21521	458.14	-7.41201	458.34	-8.31865	458.04	-8.292	458.04	-8.11	458.24	-6.66532	458.34	-5.58684
458.94	-6.22498	459.14	-7.43684	459.34	-8.33633	459.04	-8.29038	459.04	-8.12009	459.24	-6.66265	459.34	-5.60452
459.94	-6.24268	460.14	-7.44641	460.34	-8.35681	460.04	-8.30011	460.04	-8.12787	460.24	-6.65887	460.34	-5.61523
460.94	-6.23828	461.14	-7.44817	461.34	-8.34336	461.04	-8.30001	461.04	-8.12167	461.24	-6.65223	461.34	-5.61155
461.94	-6.23169	462.14	-7.44094	462.34	-8.33464	462.04	-8.29225	462.04	-8.12037	462.24	-6.64249	462.34	-5.60442
462.94	-6.21667	463.14	-7.43848	463.34	-8.34229	463.04	-8.30078	463.04	-8.12878	463.24	-6.63208	463.34	-5.61365
463.94	-6.21838	464.14	-7.45598	464.34	-8.3336	464.04	-8.29977	464.04	-8.12948	464.24	-6.6288	464.34	-5.61961
464.94	-6.19067	465.14	-7.4426	465.34	-8.32295	465.04	-8.28411	465.04	-8.11187	465.24	-6.61441	465.34	-5.61396
465.94	-6.1875	466.14	-7.44658	466.34	-8.32029	466.04	-8.2806	466.04	-8.11654	466.24	-6.60804	466.34	-5.60838
466.94	-6.15808	467.14	-7.44749	467.34	-8.30989	467.04	-8.28008	467.04	-8.09966	467.24	-6.59732	467.34	-5.60579
467.94	-6.14453	468.14	-7.42862	468.34	-8.2979	468.04	-8.25837	468.04	-8.06977	468.24	-6.59568	468.34	-5.58757
468.94	-6.13013	469.14	-7.41316	469.34	-8.28213	469.04	-8.24387	469.04	-8.04588	469.24	-6.60552	469.34	-5.56814
469.94	-6.13318	470.14	-7.40674	470.34	-8.28601	470.04	-8.24976	470.04	-8.04663	470.24	-6.60522	470.34	-5.55554
470.94	-6.12817	471.14	-7.3905	471.34	-8.28064	471.04	-8.2229	471.04	-8.03271	471.24	-6.59924	471.34	-5.5426
471.94	-6.12854	472.14	-7.38357	472.34	-8.28508	472.04	-8.21376	472.04	-8.01576	472.24	-6.59489	472.34	-5.53533
472.94	-6.12659	473.14	-7.36316	473.34	-8.27673	473.04	-8.21252	473.04	-8.00928	473.24	-6.59277	473.34	-5.53345
473.94	-6.13672	474.14	-7.36905	474.34	-8.27532	474.04	-8.22194	474.04	-8.02858	474.24	-6.60172	474.34	-5.52398
474.94	-6.11682	475.14	-7.37979	475.34	-8.26763	475.04	-8.22169	475.04	-8.02797	475.24	-6.5922	475.34	-5.53399
475.94	-6.11719	476.14	-7.37766	476.34	-8.25996	476.04	-8.24791	476.04	-8.05577	476.24	-6.60629	476.34	-5.55586
476.94	-6.08948	477.14	-7.3707	477.34	-8.25593	477.04	-8.24266	477.04	-8.05089	477.24	-6.60238	477.34	-5.56514
477.94	-6.08289	478.14	-7.37154	478.34	-8.25088	478.04	-8.24472	478.04	-8.06089	478.24	-6.60027	478.34	-5.56826
478.94	-6.05042	479.14	-7.35305	479.34	-8.23857	479.04	-8.21473	479.04	-8.04286	479.24	-6.5966	479.34	-5.54937
479.94	-6.05664	480.14	-7.36741	480.34	-8.23799	480.04	-8.21953	480.04	-8.03594	480.24	-6.59744	480.34	-5.55696
480.94	-6.03711	481.14	-7.34172	481.34	-8.24009	481.04	-8.20101	481.04	-8.00924	481.24	-6.5923	481.34	-5.54929
481.94	-6.0437	482.14	-7.33088	482.34	-8.24648	482.04	-8.18259	482.04	-8.01694	482.24	-6.60405	482.34	-5.55727
482.94	-6.06653	483.14	-7.3301	483.34	-8.25188	483.04	-8.19136	483.04	-8.01912	483.24	-6.60166	483.34	-5.56255
483.94	-6.08459	484.14	-7.31897	484.34	-8.27039	484.04	-8.18823	484.04	-8.01758	484.24	-6.60095	484.34	-5.56274
484.94	-6.10583	485.14	-7.30754	485.34	-8.26987	485.04	-8.17928	485.04	-8.00875	485.24	-6.59816	485.34	-5.55918
485.94	-6.10547	486.14	-7.301	486.34	-8.26301	486.04	-8.15996	486.04	-8.01116	486.24	-6.58389	486.34	-5.58198
486.94	-6.11523	487.14	-7.28804	487.34	-8.26052	487.04	-8.16752	487.04	-8.00846	487.24	-6.5786	487.34	-5.58096
487.94	-6.11877	488.14	-7.29321	488.34	-8.25916	488.04	-8.16095	488.04	-8.0036	488.24	-6.55768	488.34	-5.5957
488.94	-6.12671	489.14	-7.29588	489.34	-8.25666	489.04	-8.17962	489.04	-8.00115	489.24	-6.54641	489.34	-5.59333
489.94	-6.10107	490.14	-7.29077	490.34	-8.22827	490.04	-8.15845	490.04	-7.98474	490.24	-6.52478	490.34	-5.58472
490.94	-6.10559	491.14	-7.29268	491.34	-8.23757	491.04	-8.14555	491.04	-7.98185	491.24	-6.51928	491.34	-5.58901
491.94	-6.1156	492.14	-7.30952	492.34	-8.26125	492.04	-8.15897	492.04	-8.00639	492.24	-6.53112	492.34	-5.59316
492.94	-6.1156	493.14	-7.3189	493.34	-8.26792	493.04	-8.16268	493.04	-8.02828	493.24	-6.5392	493.34	-5.59043
493.94	-6.09753	494.14	-7.31433	494.34	-8.26538	494.04	-8.16174	494.04	-8.02112	494.24	-6.53381	494.34	-5.57446
494.94	-6.0957	495.14	-7.31204	495.34	-8.27214	495.04	-8.1454	495.04	-8.02076	495.24	-6.55265	495.34	-5.57317
495.94	-6.0957	496.14	-7.3114	496.34	-8.29541	496.04	-8.15796	496.04	-8.03027	496.24	-6.58435	496.34	-5.57849
496.94	-6.10901	497.14	-7.30882	497.34	-8.30244	497.04	-8.17986	497.04	-8.02898	497.24	-6.59219	497.34	-5.58198
497.94	-6.11523	498.14	-7.30103	498.34	-8.29309	498.04	-8.16992	498.04	-8.0094	498.24	-6.58142	498.34	-5.57458
498.94	-6.10901	499.14	-7.30134	499.34	-8.30703	499.04	-8.16306	499.04	-8.01853	499.24	-6.58257	499.34	-5.56692
499.94	-6.12866	500.14	-7.31292	500.34	-8.31834	500.04	-8.15469	500.04	-8.03323	500.24	-6.58577	500.34	-5.57005
500.94	-6.14673	501.14	-7.33225	501.34	-8.32393	501.04	-8.18181	501.04	-8.03228	501.24	-6.57107	501.34	-5.56746
501.94	-6.13672	502.14	-7.33848	502.34	-8.31221	502.04	-8.17351	502.04	-8.03215	502.24	-6.56289	502.34	-5.55415
502.94	-6.13318	503.14	-7.33069	503.34	-8.3064	503.04	-8.16174	503.04	-8.03052	503.24	-6.57007	503.34	-5.5531
503.94	-6.14331	504.14	-7.32903	504.34	-8.30466	504.04	-8.16366	504.04	-8.01437	504.24	-6.56178	504.34	-5.55332
504.94	-6.1543	505.14	-7.31853	505.34	-8.29197	505.04	-8.15438	505.04	-8.0212	505.24	-6.55189	505.34	-5.54856
505.94	-6.15625	506.14	-7.31699	506.34	-8.29426	506.04	-8.15874	506.04	-8.00127	506.24	-6.54007	506.34	-5.54133
506.94	-6.15625	507.14	-7.29905	507.34	-8.2939	507.04	-8.14238	507.04	-8.00762	507.24	-6.548	507.34	-5.53938
507.94	-6.1543	508.14	-7.28804	508.34	-8.28555	508.04	-8.11954	508.04	-8.01579	508.24	-6.55687	508.34	-5.54238
508.94	-6.16602	509.14	-7.29094	509.34	-8.27964	509.04	-8.11977	509.04	-8.01162	509.24	-6.56343	509.34	-5.55601
509.94	-6.16418	510.14	-7.30156	510.34	-8.28965	510.04	-8.12942	510.04	-8.01931	510.24	-6.58552	510.34	-5.56931
510.94	-6.16797	511.14	-7.30296	511.34	-8.29304	511.04	-8.13823	511.04	-8.0219	511.24	-6.60525	511.34	-5.57637
511.94	-6.16443	512.14	-7.3197	512.34	-8.3009	512.04	-8.15234	512.04	-8.01953	512.24	-6.60522	512.34	-5.58862
512.94	-6.17615	513.14	-7.33098	513.34	-8.32493	513.04	-8.19076	513.04	-8.03024	513.24	-6.62526	513.34	-5.60288
513.94	-6.18579	514.14	-7.34048	514.34	-8.32244	514.04	-8.21095	514.04	-8.02882	514.24	-6.6204	514.34	-5.62029
514.94	-6.18567	515.14	-7.33047	515.34	-8.30584	515.04	-8.20271	515.04	-8.03706	515.24	-6.62986	515.34	-5.62127
515.94	-6.1875	516.14	-7.32744	516.34	-8.31126	516.04	-8.18185	516.04	-8.02731	516.24	-6.62074	516.34	-5.63181
516.94	-6.17737	517.14	-7.33652	517.34	-8.30013	517.04	-8.17851	517.04	-8.03752	517.24	-6.62674	517.34	-5.62691
517.94	-6.17578	518.14	-7.3208	518.34	-8.29309	518.04	-8.16992	518.04	-8.01917	518.24	-6.6123	518.34	-5.62341
518.94	-6.1875	519.14	-7.34204	519.34	-8.28833	519.04	-8.17889	519.04	-8.0379	519.24	-6.6131	519.34	-5.62683
519.94	-6.19373	520.14	-7.34221	520.34	-8.31516	520.04	-8.19057	520.04	-8.03164	520.24	-6.62349	520.34	-5.64548
520.94	-6.20544	521.14	-7.35278	521.34	-8.34509	521.04	-8.1991	521.04	-8.04016	521.24	-6.62573	521.34	-5.65747
521.94	-6.21838	522.14	-7.3648	522.34	-8.34055	522.04	-8.22152	522.04	-8.03329	522.24	-6.63588	522.34	-5.65794
522.94	-6.22656	523.14	-7.36797	523.34	-8.32188	523.04	-8.23141	523.04	-8.04781	523.24	-6.64051	523.34	-5.65879
523.94	-6.20862	524.14	-7.35344	524.34	-8.30808	524.04	-8.22152	524.04	-8.04134	524.24	-6.64589	524.34	-5.6677
524.94	-6.20703	525.14	-7.35959	525.34	-8.3138	525.04	-8.22246	525.04	-8.03227	525.24	-6.65274	525.34	-5.67207
525.94	-6.19727	526.14	-7.35022	526.34	-8.30481	526.04	-8.20276	526.04	-8.0387	526.24	-6.6416	526.34	-5.67224
526.94	-6.17761	527.14	-7.34819	527.34	-8.28111	527.04	-8.19222	527.04	-8.03805	527.24	-6.64869	527.34	-5.67014
527.94	-6.15942	528.14	-7.33193	528.34	-8.2874	528.04	-8.16395	528.04	-8.02137	528.24	-6.63566	528.34	-5.66851
528.94	-6.1676	529.14	-7.34241	529.34	-8.29736	529.04	-8.18005	529.04	-8.02112	529.24	-6.63599	529.34	-5.66235
529.94	-6.17737	530.14	-7.36069	530.34	-8.31721	530.04	-8.19219	530.04	-8.03008	530.24	-6.64346	530.34	-5.67683
530.94	-6.18103	531.14	-7.37961	531.34	-8.31624	531.04	-8.20287	531.04	-8.04076	531.24	-6.64328	531.34	-5.68404
531.94	-6.17773	532.14	-7.38506	532.34	-8.31358	532.04	-8.2065	532.04	-8.04403	532.24	-6.65712	532.34	-5.68137
532.94	-6.18774	533.14	-7.39865	533.34	-8.30989	533.04	-8.22966	533.04	-8.04143	533.24	-6.65799	533.34	-5.68941
533.94	-6.17419	534.14	-7.38108	534.34	-8.29427	534.04	-8.22905	534.04	-8.03886	534.24	-6.65274	534.34	-5.67183
534.94	-6.17419	535.14	-7.37585	535.34	-8.3009	535.04	-8.20996	535.04	-8.02979	535.24	-6.63904	535.34	-5.67688
535.94	-6.17578	536.14	-7.36094	536.34	-8.2773	536.04	-8.20201	536.04	-8.01964	536.24	-6.62216	536.34	-5.65498
536.94	-6.17273	537.14	-7.35876	537.34	-8.29443	537.04	-8.19763	537.04	-8.00903	537.24	-6.64026	537.34	-5.65271
537.94	-6.17554	538.14	-7.36206	538.34	-8.29749	538.04	-8.19891	538.04	-8.00873	538.24	-6.65143	538.34	-5.67188
538.94	-6.1875	539.14	-7.35959	539.34	-8.30013	539.04	-8.21013	539.04	-8.01994	539.24	-6.64151	539.34	-5.66792
539.94	-6.16956	540.14	-7.35381	540.34	-8.30381	540.04	-8.18343	540.04	-8.00143	540.24	-6.63758	540.34	-5.66648
540.94	-6.19397	541.14	-7.37363	541.34	-8.32185	541.04	-8.20171	541.04	-8.01958	541.24	-6.65542	541.34	-5.68782
541.94	-6.20349	542.14	-7.37883	542.34	-8.33579	542.04	-8.191	542.04	-8.02865	542.24	-6.6736	542.34	-5.70713
542.94	-6.21655	543.14	-7.38279	543.34	-8.34554	543.04	-8.19115	543.04	-8.02904	543.24	-6.69076	543.34	-5.70357
543.94	-6.21021	544.14	-7.38274	544.34	-8.34055	544.04	-8.17428	544.04	-8.02157	544.24	-6.69325	544.34	-5.70872
544.94	-6.21716	545.14	-7.3814	545.34	-8.34568	545.04	-8.15389	545.04	-8.02926	545.24	-6.69886	545.34	-5.69382
545.94	-6.20044	546.14	-7.3648	546.34	-8.35069	546.04	-8.14498	546.04	-8.03133	546.24	-6.68507	546.34	-5.697
546.94	-6.20898	547.14	-7.36142	547.34	-8.36299	547.04	-8.15215	547.04	-8.03069	547.24	-6.68045	547.34	-5.69954
547.94	-6.19714	548.14	-7.34858	548.34	-8.35269	548.04	-8.16056	548.04	-8.01932	548.24	-6.67333	548.34	-5.70254
548.94	-6.19885	549.14	-7.34951	549.34	-8.35576	549.04	-8.18129	549.04	-8.00441	549.24	-6.65385	549.34	-5.70403
549.94	-6.19531	550.14	-7.34236	550.34	-8.35464	550.04	-8.17984	550.04	-8.00797	550.24	-6.64391	550.34	-5.71231
550.94	-6.18909	551.14	-7.34165	551.34	-8.35469	551.04	-8.17326	551.04	-8.00127	551.24	-6.64456	551.34	-5.71443
551.94	-6.17737	552.14	-7.33423	552.34	-8.34937	552.04	-8.17249	552.04	-7.99866	552.24	-6.6543	552.34	-5.6991
552.94	-6.16956	553.14	-7.35146	553.34	-8.34795	553.04	-8.1659	553.04	-8.01002	553.24	-6.65519	553.34	-5.70757
553.94	-6.18396	554.14	-7.35867	554.34	-8.33306	554.04	-8.16926	554.04	-8.02009	554.24	-6.65952	554.34	-5.70086
554.94	-6.17932	555.14	-7.33271	555.34	-8.33523	555.04	-8.15659	555.04	-8.01206	555.24	-6.65178	555.34	-5.6968
555.94	-6.15625	556.14	-7.31897	556.34	-8.31616	556.04	-8.14246	556.04	-8.0094	556.24	-6.63843	556.34	-5.68396
556.94	-6.16638	557.14	-7.30754	557.34	-8.29478	557.04	-8.12411	557.04	-8.00118	557.24	-6.64186	557.34	-5.68247
557.94	-6.17578	558.14	-7.29749	558.34	-8.29077	558.04	-8.11194	558.04	-7.99048	558.24	-6.6272	558.34	-5.66833
558.94	-6.15979	559.14	-7.27134	559.34	-8.29231	559.04	-8.09319	559.04	-7.97356	559.24	-6.61172	559.34	-5.64571
559.94	-6.15625	560.14	-7.25024	560.34	-8.28333	560.04	-8.10156	560.04	-7.96021	560.24	-6.60876	560.34	-5.64954
560.94	-6.14832	561.14	-7.25217	561.34	-8.27827	561.04	-8.10234	561.04	-7.95122	561.24	-6.63259	561.34	-5.63826
561.94	-6.14771	562.14	-7.25056	562.34	-8.2742	562.04	-8.10172	562.04	-7.9506	562.24	-6.63231	562.34	-5.64199
562.94	-6.14148	563.14	-7.24566	563.34	-8.27842	563.04	-8.0942	563.04	-7.9349	563.24	-6.63588	563.34	-5.63804
563.94	-6.15002	564.14	-7.24368	564.34	-8.278	564.04	-8.10218	564.04	-7.94325	564.24	-6.64384	564.34	-5.65715
564.94	-6.14807	565.14	-7.2314	565.34	-8.28396	565.04	-8.1099	565.04	-7.95096	565.24	-6.63073	565.34	-5.6553
565.94	-6.14832	566.14	-7.22642	566.34	-8.28413	566.04	-8.10332	566.04	-7.95256	566.24	-6.63906	566.34	-5.65535
566.94	-6.16565	567.14	-7.25193	567.34	-8.29732	567.04	-8.11357	567.04	-7.96111	567.24	-6.61734	567.34	-5.64717
567.94	-6.17419	568.14	-7.26526	568.34	-8.2998	568.04	-8.12671	568.04	-7.96594	568.24	-6.59863	568.34	-5.63477
568.94	-6.15588	569.14	-7.26204	569.34	-8.298	569.04	-8.12156	569.04	-7.95945	569.24	-6.57378	569.34	-5.6365
569.94	-6.16614	570.14	-7.28005	570.34	-8.2885	570.04	-8.13179	570.04	-7.96772	570.24	-6.57224	570.34	-5.62517
570.94	-6.16638	571.14	-7.29072	571.34	-8.28787	571.04	-8.14176	571.04	-7.98783	571.24	-6.57347	571.34	-5.63491
571.94	-6.16797	572.14	-7.30137	572.34	-8.28999	572.04	-8.14336	572.04	-8.00859	572.24	-6.56582	572.34	-5.65462
572.94	-6.16797	573.14	-7.30371	573.34	-8.28491	573.04	-8.15076	573.04	-8.01953	573.24	-6.58569	573.34	-5.68042
573.94	-6.16626	574.14	-7.29148	574.34	-8.29646	574.04	-8.15312	574.04	-8.01176	574.24	-6.60525	574.34	-5.68733
574.94	-6.17383	575.14	-7.31785	575.34	-8.29927	575.04	-8.14177	575.04	-8.01055	575.24	-6.61245	575.34	-5.69636
575.94	-6.17749	576.14	-7.32285	576.34	-8.30024	576.04	-8.15343	576.04	-8.01366	576.24	-6.62508	576.34	-5.70906
576.94	-6.17737	577.14	-7.31401	577.34	-8.29173	577.04	-8.15316	577.04	-8.01376	577.24	-6.63429	577.34	-5.71848
577.94	-6.1875	578.14	-7.31235	578.34	-8.27461	578.04	-8.16032	578.04	-8.00127	578.24	-6.63162	578.34	-5.71443
578.94	-6.16956	579.14	-7.31279	579.34	-8.27683	579.04	-8.16134	579.04	-8.00045	579.24	-6.62294	579.34	-5.69566
579.94	-6.16638	580.14	-7.32903	580.34	-8.26365	580.04	-8.15878	580.04	-8.0046	580.24	-6.6305	580.34	-5.70835
580.94	-6.15625	581.14	-7.3041	581.34	-8.26628	581.04	-8.16896	581.04	-7.99867	581.24	-6.63566	581.34	-5.71257
581.94	-6.15308	582.14	-7.29656	582.34	-8.26157	582.04	-8.16671	582.04	-7.98666	582.24	-6.62794	582.34	-5.71104
582.94	-6.14648	583.14	-7.30244	583.34	-8.27627	583.04	-8.15433	583.04	-7.97892	583.24	-6.62572	583.34	-5.7062
583.94	-6.17273	584.14	-7.28999	584.34	-8.29251	584.04	-8.1442	584.04	-7.98685	584.24	-6.62096	584.34	-5.70254
584.94	-6.17615	585.14	-7.28147	585.34	-8.29268	585.04	-8.1342	585.04	-7.97832	585.24	-6.61367	585.34	-5.69331
585.94	-6.17615	586.14	-7.27046	586.34	-8.27615	586.04	-8.13126	586.04	-7.95877	586.24	-6.60143	586.34	-5.67666
586.94	-6.17773	587.14	-7.25723	587.34	-8.26397	587.04	-8.13563	587.04	-7.95399	587.24	-6.60929	587.34	-5.67241
587.94	-6.18579	588.14	-7.25056	588.34	-8.27102	588.04	-8.15055	588.04	-7.96695	588.24	-6.60131	588.34	-5.68301
588.94	-6.17737	589.14	-7.24204	589.34	-8.25325	589.04	-8.14397	589.04	-7.96037	589.24	-6.59219	589.34	-5.68477
589.94	-6.15942	590.14	-7.24407	590.34	-8.25144	590.04	-8.13424	590.04	-7.95065	590.24	-6.59816	590.34	-5.7009
590.94	-6.17419	591.14	-7.26919	591.34	-8.26348	591.04	-8.14094	591.04	-7.96089	591.24	-6.59055	591.34	-5.71318
591.94	-6.16296	592.14	-7.27261	592.34	-8.27019	592.04	-8.14442	592.04	-7.96083	592.24	-6.57902	592.34	-5.70794
592.94	-6.14807	593.14	-7.27139	593.34	-8.26628	593.04	-8.12172	593.04	-7.94325	593.24	-6.56535	593.34	-5.69463
593.94	-6.1449	594.14	-7.27046	594.34	-8.28238	594.04	-8.11966	594.04	-7.93766	594.24	-6.56041	594.34	-5.69082
594.94	-6.14648	595.14	-7.27337	595.34	-8.28819	595.04	-8.12032	595.04	-7.93172	595.24	-6.54445	595.34	-5.68369
595.94	-6.14844	596.14	-7.27976	596.34	-8.2845	596.04	-8.12285	596.04	-7.93108	596.24	-6.53201	596.34	-5.68318
596.94	-6.15454	597.14	-7.26355	597.34	-8.28247	597.04	-8.10162	597.04	-7.91962	597.24	-6.54413	597.34	-5.67969
597.94	-6.17236	598.14	-7.26868	598.34	-8.28381	598.04	-8.09796	598.04	-7.92767	598.24	-6.54913	598.34	-5.68127
598.94	-6.16602	599.14	-7.2584	599.34	-8.25679	599.04	-8.08488	599.04	-7.92912	599.24	-6.54141	599.34	-5.67537
599.94	-6.16443	600.14	-7.2686	600.34	-8.23936	600.04	-8.08285	600.04	-7.92037	600.24	-6.53309	600.34	-5.66611
600.94	-6.15625	601.14	-7.27048	601.34	-8.23994	601.04	-8.07402	601.04	-7.93303	601.24	-6.53432	601.34	-5.67842
601.94	-6.17261	602.14	-7.27117	602.34	-8.25999	602.04	-8.08102	602.04	-7.95931	602.24	-6.55543	602.34	-5.67844
602.94	-6.17749	603.14	-7.30149	603.34	-8.27754	603.04	-8.09093	603.04	-7.97289	603.24	-6.55819	603.34	-5.6844
603.94	-6.18909	604.14	-7.32092	604.34	-8.27551	604.04	-8.08984	604.04	-7.97351	604.24	-6.56152	604.34	-5.68396
604.94	-6.17932	605.14	-7.31399	605.34	-8.28618	605.04	-8.08265	605.04	-7.9546	605.24	-6.55558	605.34	-5.68486
605.94	-6.18591	606.14	-7.3033	606.34	-8.29568	606.04	-8.07047	606.04	-7.96073	606.24	-6.55223	606.34	-5.69119
606.94	-6.16956	607.14	-7.30303	607.34	-8.29819	607.04	-8.07931	607.04	-7.96139	607.24	-6.54799	607.34	-5.68723
607.94	-6.16638	608.14	-7.29287	608.34	-8.28777	608.04	-8.08107	608.04	-7.96315	608.24	-6.54777	608.34	-5.6884
608.94	-6.16467	609.14	-7.28115	609.34	-8.28691	609.04	-8.07978	609.04	-7.95051	609.24	-6.53477	609.34	-5.68596
609.94	-6.14807	610.14	-7.28242	610.34	-8.27896	610.04	-8.08249	610.04	-7.96103	610.24	-6.53716	610.34	-5.67959
610.94	-6.14331	611.14	-7.28674	611.34	-8.25452	611.04	-8.06885	611.04	-7.96729	611.24	-6.53101	611.34	-5.6698
611.94	-6.13477	612.14	-7.28772	612.34	-8.23413	612.04	-8.052	612.04	-7.96838	612.24	-6.53223	612.34	-5.66406
612.94	-6.12659	613.14	-7.28962	613.34	-8.22305	613.04	-8.02384	613.04	-7.95975	613.24	-6.52001	613.34	-5.65921
613.94	-6.10083	614.14	-7.27297	614.34	-8.20916	614.04	-8.00575	614.04	-7.95301	614.24	-6.49845	614.34	-5.66033
614.94	-6.0957	615.14	-7.27368	615.34	-8.20874	615.04	-8.01428	615.04	-7.97949	615.24	-6.48438	615.34	-5.66833
615.94	-6.10388	616.14	-7.274	616.34	-8.20938	616.04	-8.00296	616.04	-7.98941	616.24	-6.48326	616.34	-5.66885
616.94	-6.1106	617.14	-7.27842	617.34	-8.20174	617.04	-8.00432	617.04	-7.99577	617.24	-6.48574	617.34	-5.67073
617.94	-6.10864	618.14	-7.273	618.34	-8.19444	618.04	-8.01119	618.04	-7.99129	618.24	-6.47279	618.34	-5.66343
618.94	-6.10901	619.14	-7.25957	619.34	-8.19016	619.04	-8.01449	619.04	-7.98287	619.24	-6.47218	619.34	-5.63804
619.94	-6.12695	620.14	-7.27197	620.34	-8.19592	620.04	-8.03137	620.04	-8.00012	620.24	-6.48218	620.34	-5.6438
620.94	-6.12195	621.14	-7.2551	621.34	-8.18135	621.04	-8.03349	621.04	-7.98381	621.24	-6.48697	621.34	-5.62959
621.94	-6.10925	622.14	-7.25254	622.34	-8.18122	622.04	-8.03301	622.04	-7.98186	622.24	-6.49526	622.34	-5.62104
622.94	-6.10547	623.14	-7.25911	623.34	-8.18631	623.04	-8.04374	623.04	-7.98905	623.24	-6.50475	623.34	-5.62478
623.94	-6.10706	624.14	-7.26233	624.34	-8.18921	624.04	-8.04358	624.04	-7.98267	624.24	-6.50415	624.34	-5.64722
624.94	-6.10742	625.14	-7.25054	625.34	-8.18516	625.04	-8.03634	625.04	-7.98165	625.24	-6.511	625.34	-5.6627
625.94	-6.09888	626.14	-7.26138	626.34	-8.19121	626.04	-8.03419	626.04	-7.96327	626.24	-6.50541	626.34	-5.66045
626.94	-6.10425	627.14	-7.26067	627.34	-8.20383	627.04	-8.04195	627.04	-7.95992	627.24	-6.51234	627.34	-5.66306
627.94	-6.11365	628.14	-7.26033	628.34	-8.20388	628.04	-8.03922	628.04	-7.94901	628.24	-6.49987	628.34	-5.66153
628.94	-6.11719	629.14	-7.23552	629.34	-8.20579	629.04	-8.04165	629.04	-7.94326	629.24	-6.49311	629.34	-5.65366
629.94	-6.13171	630.14	-7.21973	630.34	-8.19434	630.04	-8.03937	630.04	-7.94757	630.24	-6.4903	630.34	-5.64221
630.94	-6.11719	631.14	-7.21438	631.34	-8.18816	631.04	-8.03224	631.04	-7.93373	631.24	-6.46574	631.34	-5.62627
631.94	-6.10583	632.14	-7.21191	632.34	-8.19189	632.04	-8.02185	632.04	-7.93945	632.24	-6.45837	632.34	-5.63977
632.94	-6.11401	633.14	-7.20989	633.34	-8.20188	633.04	-8.01009	633.04	-7.95077	633.24	-6.4507	633.34	-5.64976
633.94	-6.09412	634.14	-7.20996	634.34	-8.19763	634.04	-7.99316	634.04	-7.95337	634.24	-6.44373	634.34	-5.6355
634.94	-6.08789	635.14	-7.22522	635.34	-8.20447	635.04	-7.97369	635.04	-7.95355	635.24	-6.43927	635.34	-5.66248
635.94	-6.0957	636.14	-7.24951	636.34	-8.20605	636.04	-7.97162	636.04	-7.95978	636.24	-6.45221	636.34	-5.68713
636.94	-6.09766	637.14	-7.24468	637.34	-8.21287	637.04	-7.96481	637.04	-7.96407	637.24	-6.4485	637.34	-5.70017
637.94	-6.10864	638.14	-7.25383	638.34	-8.22605	638.04	-7.98129	638.04	-7.97433	638.24	-6.46278	638.34	-5.72666
638.94	-6.11719	639.14	-7.25476	639.34	-8.21851	639.04	-7.98181	639.04	-7.9635	639.24	-6.47925	639.34	-5.7334
639.94	-6.14648	640.14	-7.26194	640.34	-8.21809	640.04	-8.01091	640.04	-7.97929	640.24	-6.51186	640.34	-5.74763
640.94	-6.15466	641.14	-7.25061	641.34	-8.21887	641.04	-8.01733	641.04	-7.95166	641.24	-6.50586	641.34	-5.74646
641.94	-6.15979	642.14	-7.26848	642.34	-8.20335	642.04	-8.01986	642.04	-7.95699	642.24	-6.50929	642.34	-5.7346
642.94	-6.1366	643.14	-7.25969	643.34	-8.20066	643.04	-8.01778	643.04	-7.94674	643.24	-6.51027	643.34	-5.72227
643.94	-6.13318	644.14	-7.25093	644.34	-8.19571	644.04	-8.01072	644.04	-7.93845	644.24	-6.49248	644.34	-5.71707
644.94	-6.13489	645.14	-7.26023	645.34	-8.20491	645.04	-8.0205	645.04	-7.9381	645.24	-6.47591	645.34	-5.71833
645.94	-6.12537	646.14	-7.2509	646.34	-8.21592	646.04	-8.01925	646.04	-7.9388	646.24	-6.46193	646.34	-5.70603
646.94	-6.13513	647.14	-7.25879	647.34	-8.22156	647.04	-8.02148	647.04	-7.9375	647.24	-6.45056	647.34	-5.70386
647.94	-6.12537	648.14	-7.23227	648.34	-8.2126	648.04	-8.02946	648.04	-7.91936	648.24	-6.43081	648.34	-5.69331
648.94	-6.11365	649.14	-7.21311	649.34	-8.19856	649.04	-8.0125	649.04	-7.89262	649.24	-6.41225	649.34	-5.69368
649.94	-6.13159	650.14	-7.19856	650.34	-8.18423	650.04	-8.0181	650.04	-7.8787	650.24	-6.4182	650.34	-5.69119
650.94	-6.11841	651.14	-7.18213	651.34	-8.15955	651.04	-8.02246	651.04	-7.87134	651.24	-6.41443	651.34	-5.70422
651.94	-6.11877	652.14	-7.16851	652.34	-8.15586	652.04	-8.02303	652.04	-7.86251	652.24	-6.42115	652.34	-5.72324
652.94	-6.10864	653.14	-7.14763	653.34	-8.15659	653.04	-8.01315	653.04	-7.85421	653.24	-6.42823	653.34	-5.72861
653.94	-6.11877	654.14	-7.14905	654.34	-8.16418	654.04	-8.01331	654.04	-7.87073	654.24	-6.43262	654.34	-5.72498
654.94	-6.10083	655.14	-7.15098	655.34	-8.14937	655.04	-7.99455	655.04	-7.87151	655.24	-6.41738	655.34	-5.71675
655.94	-6.07776	656.14	-7.16077	656.34	-8.15991	656.04	-7.9751	656.04	-7.86353	656.24	-6.42419	656.34	-5.7074
656.94	-6.078	657.14	-7.17995	657.34	-8.1823	657.04	-7.96571	657.04	-7.8722	657.24	-6.42594	657.34	-5.69231
657.94	-6.08398	658.14	-7.19824	658.34	-8.18762	658.04	-7.97168	658.04	-7.8877	658.24	-6.43201	658.34	-5.68457
658.94	-6.09412	659.14	-7.20796	659.34	-8.19766	659.04	-7.97007	659.04	-7.9072	659.24	-6.43193	659.34	-5.68423
659.94	-6.08569	660.14	-7.22312	660.34	-8.18672	660.04	-7.97326	660.04	-7.91076	660.24	-6.43099	660.34	-5.67537
660.94	-6.10583	661.14	-7.22981	661.34	-8.20462	661.04	-8.00968	661.04	-7.92887	661.24	-6.45592	661.34	-5.6951
661.94	-6.10583	662.14	-7.23428	662.34	-8.19207	662.04	-8.0215	662.04	-7.92311	662.24	-6.46708	662.34	-5.71025
662.94	-6.11206	663.14	-7.23957	663.34	-8.19485	663.04	-8.03897	663.04	-7.91751	663.24	-6.48363	663.34	-5.72635
663.94	-6.10742	664.14	-7.23423	664.34	-8.18843	664.04	-8.04839	664.04	-7.90239	664.24	-6.47427	664.34	-5.7347
664.94	-6.0957	665.14	-7.23108	665.34	-8.18604	665.04	-8.05176	665.04	-7.901	665.24	-6.46484	665.34	-5.73694
665.94	-6.08789	666.14	-7.24084	666.34	-8.18848	666.04	-8.04181	666.04	-7.89923	666.24	-6.46271	666.34	-5.74414
666.94	-6.09424	667.14	-7.24329	667.34	-8.18262	667.04	-8.04327	667.04	-7.90851	667.24	-6.45551	667.34	-5.74963
667.94	-6.1156	668.14	-7.25679	668.34	-8.18423	668.04	-8.03519	668.04	-7.91385	668.24	-6.4768	668.34	-5.76114
668.94	-6.13049	669.14	-7.2501	669.34	-8.18257	669.04	-8.04961	669.04	-7.92192	669.24	-6.47012	669.34	-5.76131
669.94	-6.11719	670.14	-7.24602	670.34	-8.15501	670.04	-8.03463	670.04	-7.89388	670.24	-6.44972	670.34	-5.73521
670.94	-6.12732	671.14	-7.26231	671.34	-8.15168	671.04	-8.04119	671.04	-7.90178	671.24	-6.46438	671.34	-5.74043
671.94	-6.13513	672.14	-7.26392	672.34	-8.15833	672.04	-8.05176	672.04	-7.91077	672.24	-6.46167	672.34	-5.75305
672.94	-6.1272	673.14	-7.25022	673.34	-8.13399	673.04	-8.049	673.04	-7.90959	673.24	-6.46011	673.34	-5.74214
673.94	-6.1333	674.14	-7.23928	674.34	-8.1353	674.04	-8.03846	674.04	-7.90919	674.24	-6.434	674.34	-5.74492
674.94	-6.13525	675.14	-7.25271	675.34	-8.14019	675.04	-8.04133	675.04	-7.91011	675.24	-6.43491	675.34	-5.73845
675.94	-6.15344	676.14	-7.25325	676.34	-8.15152	676.04	-8.04154	676.04	-7.92826	676.24	-6.42797	676.34	-5.75796
676.94	-6.16797	677.14	-7.25217	677.34	-8.15755	677.04	-8.04375	677.04	-7.95818	677.24	-6.42385	677.34	-5.76399
677.94	-6.17615	678.14	-7.24934	678.34	-8.16482	678.04	-8.03141	678.04	-7.95877	678.24	-6.41979	678.34	-5.75332
678.94	-6.16785	679.14	-7.24595	679.34	-8.17122	679.04	-8.02483	679.04	-7.94439	679.24	-6.39065	679.34	-5.75154
679.94	-6.15942	680.14	-7.2345	680.34	-8.16968	680.04	-8.03381	680.04	-7.95959	680.24	-6.39453	680.34	-5.75659
680.94	-6.14966	681.14	-7.23103	681.34	-8.16641	681.04	-8.03128	681.04	-7.96073	681.24	-6.40221	681.34	-5.75332
681.94	-6.13013	682.14	-7.22813	682.34	-8.18635	682.04	-8.02727	682.04	-7.94524	682.24	-6.40298	682.34	-5.74678
682.94	-6.13867	683.14	-7.25249	683.34	-8.19761	683.04	-8.04195	683.04	-7.95992	683.24	-6.41273	683.34	-5.75681
683.94	-6.11865	684.14	-7.23425	684.34	-8.19739	684.04	-8.0271	684.04	-7.94165	684.24	-6.40784	684.34	-5.75818
684.94	-6.11523	685.14	-7.24404	685.34	-8.20183	685.04	-8.00673	685.04	-7.92469	685.24	-6.41618	685.34	-5.7509
685.94	-6.11523	686.14	-7.26074	686.34	-8.20947	686.04	-8.00391	686.04	-7.92969	686.24	-6.40723	686.34	-5.76855
686.94	-6.12659	687.14	-7.28027	687.34	-8.21887	687.04	-8.00122	687.04	-7.92041	687.24	-6.41248	687.34	-5.76794
687.94	-6.12695	688.14	-7.27241	688.34	-8.20315	688.04	-7.99216	688.04	-7.93125	688.24	-6.39934	688.34	-5.78152
688.94	-6.1283	689.14	-7.27417	689.34	-8.19983	689.04	-7.98138	689.04	-7.93182	689.24	-6.40338	689.34	-5.77856
689.94	-6.13867	690.14	-7.2717	690.34	-8.19649	690.04	-7.97246	690.04	-7.93108	690.24	-6.38321	690.34	-5.7668
690.94	-6.11877	691.14	-7.26719	691.34	-8.1844	691.04	-7.96355	691.04	-7.93193	691.24	-6.37051	691.34	-5.74507
691.94	-6.13708	692.14	-7.27107	692.34	-8.17849	692.04	-7.97379	692.04	-7.95035	692.24	-6.37426	692.34	-5.75406
692.94	-6.12732	693.14	-7.26975	693.34	-8.14546	693.04	-7.98222	693.04	-7.95879	693.24	-6.38003	693.34	-5.74214
693.94	-6.1156	694.14	-7.2678	694.34	-8.12202	694.04	-7.98125	694.04	-7.93633	694.24	-6.36892	694.34	-5.7187
694.94	-6.08618	695.14	-7.23889	695.34	-8.09375	695.04	-7.96082	695.04	-7.92773	695.24	-6.35901	695.34	-5.7019
695.94	-6.05664	696.14	-7.21116	696.34	-8.08723	696.04	-7.95195	696.04	-7.92851	696.24	-6.35329	696.34	-5.68709
696.94	-6.06287	697.14	-7.20669	697.34	-8.0877	697.04	-7.95674	697.04	-7.92866	697.24	-6.35056	697.34	-5.66997
697.94	-6.04028	698.14	-7.19289	698.34	-8.08001	698.04	-7.94361	698.04	-7.90382	698.24	-6.34464	698.34	-5.65862
698.94	-6.03674	699.14	-7.18188	699.34	-8.07629	699.04	-7.93225	699.04	-7.89441	699.24	-6.33398	699.34	-5.65662
699.94	-6.02075	700.14	-7.16621	700.34	-8.06717	700.04	-7.92923	700.04	-7.8815	700.24	-6.32665	700.34	-5.64907
700.94	-6.02893	701.14	-7.18476	701.34	-8.07193	701.04	-7.94284	701.04	-7.87339	701.24	-6.31939	701.34	-5.63272
701.94	-6.04529	702.14	-7.18408	702.34	-8.06226	702.04	-7.93005	702.04	-7.88049	702.24	-6.3158	702.34	-5.63782
702.94	-6.04688	703.14	-7.1936	703.34	-8.0603	703.04	-7.93884	703.04	-7.88611	703.24	-6.31311	703.34	-5.6355
703.94	-6.05505	704.14	-7.20337	704.34	-8.05212	704.04	-7.92987	704.04	-7.89044	704.24	-6.31366	704.34	-5.63086
704.94	-6.05518	705.14	-7.20386	705.34	-8.0658	705.04	-7.93915	705.04	-7.89777	705.24	-6.32172	705.34	-5.63477
705.94	-6.05859	706.14	-7.18577	706.34	-8.07197	706.04	-7.9334	706.04	-7.9002	706.24	-6.32534	706.34	-5.65071
706.94	-6.06665	707.14	-7.18225	707.34	-8.0863	707.04	-7.93066	707.04	-7.89941	707.24	-6.33081	707.34	-5.66675
707.94	-6.06641	708.14	-7.1959	708.34	-8.10322	708.04	-7.93438	708.04	-7.90117	708.24	-6.32632	708.34	-5.68391
708.94	-6.06946	709.14	-7.20039	709.34	-8.11441	709.04	-7.94059	709.04	-7.8992	709.24	-6.34264	709.34	-5.68521
709.94	-6.06958	710.14	-7.19202	710.34	-8.1228	710.04	-7.94495	710.04	-7.89026	710.24	-6.3584	710.34	-5.698
710.94	-6.07971	711.14	-7.20178	711.34	-8.12866	711.04	-7.95215	711.04	-7.89124	711.24	-6.36682	711.34	-5.6781
711.94	-6.078	712.14	-7.21311	712.34	-8.1158	712.04	-7.96465	712.04	-7.89202	712.24	-6.36135	712.34	-5.67146
712.94	-6.07935	713.14	-7.21118	713.34	-8.10754	713.04	-7.97168	713.04	-7.89905	713.24	-6.36511	713.34	-5.66479
713.94	-6.06958	714.14	-7.20337	714.34	-8.10754	714.04	-7.97327	714.04	-7.89282	714.24	-6.35547	714.34	-5.66833
714.94	-6.05823	715.14	-7.20303	715.34	-8.12175	715.04	-7.97584	715.04	-7.90162	715.24	-6.35734	715.34	-5.66924
715.94	-6.05664	716.14	-7.20369	716.34	-8.12613	716.04	-7.97989	716.04	-7.92069	716.24	-6.35241	716.34	-5.67361
716.94	-6.05823	717.14	-7.19485	717.34	-8.11162	717.04	-7.98207	717.04	-7.91456	717.24	-6.33781	717.34	-5.68218
717.94	-6.0531	718.14	-7.18027	718.34	-8.10432	718.04	-7.97868	718.04	-7.90996	718.24	-6.34793	718.34	-5.67134
718.94	-6.03723	719.14	-7.17297	719.34	-8.09045	719.04	-7.96539	719.04	-7.89301	719.24	-6.33661	719.34	-5.64954
719.94	-6.03906	720.14	-7.16579	720.34	-8.07451	720.04	-7.95472	720.04	-7.88722	720.24	-6.32999	720.34	-5.64153
720.94	-6.04529	721.14	-7.1728	721.34	-8.05764	721.04	-7.9523	721.04	-7.89139	721.24	-6.35118	721.34	-5.63968
721.94	-6.03906	722.14	-7.16396	722.34	-8.06121	722.04	-7.943	722.04	-7.88722	722.24	-6.34953	722.34	-5.64153
722.94	-6.04529	723.14	-7.16926	723.34	-8.06717	723.04	-7.94095	723.04	-7.89139	723.24	-6.36254	723.34	-5.65603
723.94	-6.0387	724.14	-7.17407	724.34	-8.06848	724.04	-7.92444	724.04	-7.89111	724.24	-6.34924	724.34	-5.66833
724.94	-6.04883	725.14	-7.1675	725.34	-8.07488	725.04	-7.91627	725.04	-7.89442	725.24	-6.35075	725.34	-5.67315
725.94	-6.07458	726.14	-7.16726	726.34	-8.08965	726.04	-7.92122	726.04	-7.90718	726.24	-6.35874	726.34	-5.68792
726.94	-6.06836	727.14	-7.15618	727.34	-8.09129	727.04	-7.90731	727.04	-7.87728	727.24	-6.33998	727.34	-5.69114
727.94	-6.06018	728.14	-7.15378	728.34	-8.08333	728.04	-7.90202	728.04	-7.87212	728.24	-6.33401	728.34	-5.68672
728.94	-6.04688	729.14	-7.13469	729.34	-8.0659	729.04	-7.88326	729.04	-7.87154	729.24	-6.31593	729.34	-5.68565
729.94	-6.04712	730.14	-7.13662	730.34	-8.07329	730.04	-7.88343	730.04	-7.86354	730.24	-6.32938	730.34	-5.69304
730.94	-6.04333	731.14	-7.15986	731.34	-8.08352	731.04	-7.89676	731.04	-7.86673	731.24	-6.33324	731.34	-5.70315
731.94	-6.03516	732.14	-7.16074	732.34	-8.08369	732.04	-7.89958	732.04	-7.8582	732.24	-6.34194	732.34	-5.70345
732.94	-6.02539	733.14	-7.15159	733.34	-8.06294	733.04	-7.90874	733.04	-7.86773	733.24	-6.3279	733.34	-5.70686
733.94	-6.0271	734.14	-7.16284	734.34	-8.06738	734.04	-7.9212	734.04	-7.87006	734.24	-6.3233	734.34	-5.71448
734.94	-6.03088	735.14	-7.17012	735.34	-8.07547	735.04	-7.90372	735.04	-7.85257	735.24	-6.32262	735.34	-5.70303
735.94	-6.01086	736.14	-7.16877	736.34	-8.04641	736.04	-7.8823	736.04	-7.84946	736.24	-6.3117	736.34	-5.69351
736.94	-5.99951	737.14	-7.14573	737.34	-8.03328	737.04	-7.85796	737.04	-7.82634	737.24	-6.29848	737.34	-5.68855
737.94	-5.99915	738.14	-7.13794	738.34	-8.03223	738.04	-7.85168	738.04	-7.83179	738.24	-6.30054	738.34	-5.68286
738.94	-5.98132	739.14	-7.13242	739.34	-8.03169	739.04	-7.82354	739.04	-7.81328	739.24	-6.30666	739.34	-5.66243
739.94	-5.98633	740.14	-7.13997	740.34	-8.04446	740.04	-7.81986	740.04	-7.8273	740.24	-6.31334	740.34	-5.66385
740.94	-5.97656	741.14	-7.1366	741.34	-8.03613	741.04	-7.83319	741.04	-7.84381	741.24	-6.31195	741.34	-5.67383
741.94	-5.99622	742.14	-7.14685	742.34	-8.05017	742.04	-7.85187	742.04	-7.85272	742.24	-6.32782	742.34	-5.68091
742.94	-6.00623	743.14	-7.16431	743.34	-8.04895	743.04	-7.86426	743.04	-7.85376	743.24	-6.3147	743.34	-5.68164
743.94	-5.99805	744.14	-7.16914	744.34	-8.04495	744.04	-7.84775	744.04	-7.84543	744.24	-6.31096	744.34	-5.68423
744.94	-6.00269	745.14	-7.17305	745.34	-8.04373	745.04	-7.8505	745.04	-7.85172	745.24	-6.3131	745.34	-5.71072
745.94	-5.99646	746.14	-7.16077	746.34	-8.03918	746.04	-7.85254	746.04	-7.85217	746.24	-6.31287	746.34	-5.71741
746.94	-5.98828	747.14	-7.15257	747.34	-8.02864	747.04	-7.84282	747.04	-7.8405	747.24	-6.30447	747.34	-5.70857
747.94	-5.97498	748.14	-7.14319	748.34	-8.0415	748.04	-7.84021	748.04	-7.84143	748.24	-6.29626	748.34	-5.70972
748.94	-5.97852	749.14	-7.14966	749.34	-8.02588	749.04	-7.83997	749.04	-7.84778	749.24	-6.29272	749.34	-5.72388
749.94	-5.96838	750.14	-7.11316	750.34	-8.02515	750.04	-7.83167	750.04	-7.84265	750.24	-6.28381	750.34	-5.70667
750.94	-5.96838	751.14	-7.09204	751.34	-8.02515	751.04	-7.82349	751.04	-7.83289	751.24	-6.27405	751.34	-5.68591
751.94	-5.97852	752.14	-7.06911	752.34	-8.0335	752.04	-7.79933	752.04	-7.82313	752.24	-6.25138	752.34	-5.66448
752.94	-5.99609	753.14	-7.06475	753.34	-8.03623	753.04	-7.79537	753.04	-7.84225	753.24	-6.26747	753.34	-5.65562
753.94	-6.01599	754.14	-7.07678	754.34	-8.04663	754.04	-7.80371	754.04	-7.85217	754.24	-6.27966	754.34	-5.66479
754.94	-6.02734	755.14	-7.08484	755.34	-8.04858	755.04	-7.83337	755.04	-7.85217	755.24	-6.28943	755.34	-5.67297
755.94	-6.0354	756.14	-7.09592	756.34	-8.05598	756.04	-7.84441	756.04	-7.87346	756.24	-6.29861	756.34	-5.68354
756.94	-6.04333	757.14	-7.11194	757.34	-8.04919	757.04	-7.84338	757.04	-7.88867	757.24	-6.30444	757.34	-5.68665
757.94	-6.03516	758.14	-7.11423	758.34	-8.04731	758.04	-7.86089	758.04	-7.88359	758.24	-6.31765	758.34	-5.71113
758.94	-6.05481	759.14	-7.12498	759.34	-8.04866	759.04	-7.88195	759.04	-7.89135	759.24	-6.31454	759.34	-5.72541
759.94	-6.05823	760.14	-7.10735	760.34	-8.046	760.04	-7.87386	760.04	-7.89303	760.24	-6.31202	760.34	-5.73447
760.94	-6.08435	761.14	-7.11684	761.34	-8.05059	761.04	-7.87861	761.04	-7.89961	761.24	-6.31651	761.34	-5.72234
761.94	-6.08948	762.14	-7.08667	762.34	-8.04358	762.04	-7.86914	762.04	-7.87195	762.24	-6.28308	762.34	-5.70398
762.94	-6.0874	763.14	-7.07227	763.34	-8.03638	763.04	-7.86017	763.04	-7.84174	763.24	-6.26337	763.34	-5.69873
763.94	-6.07776	764.14	-7.07092	764.34	-8.03564	764.04	-7.87048	764.04	-7.84009	764.24	-6.26404	764.34	-5.67798
764.94	-6.06799	765.14	-7.05454	765.34	-8.03218	765.04	-7.86467	765.04	-7.83306	765.24	-6.2582	765.34	-5.66951
765.94	-6.07422	766.14	-7.06277	766.34	-8.02129	766.04	-7.87306	766.04	-7.82972	766.24	-6.27482	766.34	-5.67034
766.94	-6.06812	767.14	-7.05637	767.34	-8.02119	767.04	-7.87291	767.04	-7.84764	767.24	-6.26986	767.34	-5.67146
767.94	-6.06677	768.14	-7.05237	768.34	-8.0127	768.04	-7.8634	768.04	-7.85986	768.24	-6.26599	768.34	-5.66174
768.94	-6.06641	769.14	-7.07092	769.34	-8.0177	769.04	-7.86389	769.04	-7.86975	769.24	-6.26367	769.34	-5.66675
769.94	-6.06836	770.14	-7.0647	770.34	-8.01965	770.04	-7.85413	770.04	-7.86353	770.24	-6.24768	770.34	-5.65857
770.94	-6.05042	771.14	-7.05296	771.34	-8.01888	771.04	-7.8344	771.04	-7.86174	771.24	-6.24392	771.34	-5.65462
771.94	-6.04688	772.14	-7.03999	772.34	-8.01443	772.04	-7.81583	772.04	-7.85099	772.24	-6.22216	772.34	-5.64553
772.94	-6.03088	773.14	-7.0354	773.34	-8.0033	773.04	-7.80688	773.04	-7.84399	773.24	-6.21838	773.34	-5.63086
773.94	-6.021	774.14	-7.03796	774.34	-8.00842	774.04	-7.79669	774.04	-7.82574	774.24	-6.24213	774.34	-5.64612
774.94	-6.04333	775.14	-7.04072	775.34	-8.01089	775.04	-7.82084	775.04	-7.82865	775.24	-6.24791	775.34	-5.65835
775.94	-6.05664	776.14	-7.0416	776.34	-8.0074	776.04	-7.82109	776.04	-7.82072	776.24	-6.24221	776.34	-5.66621
776.94	-6.06641	777.14	-7.04976	777.34	-7.98318	777.04	-7.82865	777.04	-7.79044	777.24	-6.22216	777.34	-5.66153
777.94	-6.05664	778.14	-7.0582	778.34	-7.97505	778.04	-7.82293	778.04	-7.77532	778.24	-6.21975	778.34	-5.66157
778.94	-6.05664	779.14	-7.07146	779.34	-7.98899	779.04	-7.82882	779.04	-7.7795	779.24	-6.22267	779.34	-5.6771
779.94	-6.05505	780.14	-7.10061	780.34	-7.99041	780.04	-7.84022	780.04	-7.78248	780.24	-6.23417	780.34	-5.6867
780.94	-6.03723	781.14	-7.1062	781.34	-7.99512	781.04	-7.83173	781.04	-7.79193	781.24	-6.24091	781.34	-5.67505
781.94	-6.04883	782.14	-7.12722	782.34	-8.00884	782.04	-7.85353	782.04	-7.81215	782.24	-6.26395	782.34	-5.70513
782.94	-6.06311	783.14	-7.14192	783.34	-8.01089	783.04	-7.86344	783.04	-7.83841	783.24	-6.29357	783.34	-5.71853
783.94	-6.05823	784.14	-7.1416	784.34	-8.02002	784.04	-7.88123	784.04	-7.84143	784.24	-6.29004	784.34	-5.72766
784.94	-6.06482	785.14	-7.13108	785.34	-8.00911	785.04	-7.90154	785.04	-7.85039	785.24	-6.28323	785.34	-5.72652
785.94	-6.06287	786.14	-7.12202	786.34	-7.99563	786.04	-7.89176	786.04	-7.83902	786.24	-6.27233	786.34	-5.71621
786.94	-6.05664	787.14	-7.1311	787.34	-7.98767	787.04	-7.89142	787.04	-7.83051	787.24	-6.25531	787.34	-5.72302
787.94	-6.04504	788.14	-7.13196	788.34	-7.99707	788.04	-7.87042	788.04	-7.83258	788.24	-6.2514	788.34	-5.71802
788.94	-6.04529	789.14	-7.13506	789.34	-8.0034	789.04	-7.86666	789.04	-7.83504	789.24	-6.24855	789.34	-5.71262
789.94	-6.05347	790.14	-7.14507	790.34	-8.00816	790.04	-7.86422	790.04	-7.84078	790.24	-6.25453	790.34	-5.70603
790.94	-6.04846	791.14	-7.1416	791.34	-7.98999	791.04	-7.84277	791.04	-7.83264	791.24	-6.26404	791.34	-5.70776
791.94	-6.02893	792.14	-7.13958	792.34	-7.97813	792.04	-7.83382	792.04	-7.82345	792.24	-6.25123	792.34	-5.70371
792.94	-6.0188	793.14	-7.1367	793.34	-7.97102	793.04	-7.83525	793.04	-7.81524	793.24	-6.26369	793.34	-5.71003
793.94	-6.02893	794.14	-7.15163	794.34	-7.96587	794.04	-7.85188	794.04	-7.83003	794.24	-6.27183	794.34	-5.71331
794.94	-5.99304	795.14	-7.15459	795.34	-7.95579	795.04	-7.82723	795.04	-7.80538	795.24	-6.2599	795.34	-5.70444
795.94	-5.97998	796.14	-7.16467	796.34	-7.95483	796.04	-7.80786	796.04	-7.80396	796.24	-6.25098	796.34	-5.7135
796.94	-5.97192	797.14	-7.17796	797.34	-7.96968	797.04	-7.7957	797.04	-7.80828	797.24	-6.25173	797.34	-5.70662
797.94	-5.97815	798.14	-7.20183	798.34	-7.97373	798.04	-7.7944	798.04	-7.81356	798.24	-6.25831	798.34	-5.72044
798.94	-5.97034	799.14	-7.19233	799.34	-7.99563	799.04	-7.78434	799.04	-7.81327	799.24	-6.26488	799.34	-5.70999
799.94	-5.96057	800.14	-7.19521	800.34	-8.0042	800.04	-7.75697	800.04	-7.81361	800.24	-6.25968	800.34	-5.70366
800.94	-5.96521	801.14	-7.17439	801.34	-7.99881	801.04	-7.75943	801.04	-7.82108	801.24	-6.26281	801.34	-5.69864
801.94	-5.97693	802.14	-7.17766	802.34	-8.00718	802.04	-7.77621	802.04	-7.80636	802.24	-6.25148	802.34	-5.70518
802.94	-6.00623	803.14	-7.18577	803.34	-8.01924	803.04	-7.79302	803.04	-7.82012	803.24	-6.25661	803.34	-5.7093
803.94	-6.01758	804.14	-7.18086	804.34	-8.02652	804.04	-7.7902	804.04	-7.81949	804.24	-6.24462	804.34	-5.70474
804.94	-6.01758	805.14	-7.18384	805.34	-8.00952	805.04	-7.79041	805.04	-7.81116	805.24	-6.23633	805.34	-5.69604
805.94	-6.00781	806.14	-7.17527	806.34	-7.98763	806.04	-7.81145	806.04	-7.80937	806.24	-6.21621	806.34	-5.68709
806.94	-5.99609	807.14	-7.17217	807.34	-7.9979	807.04	-7.80257	807.04	-7.79049	807.24	-6.21925	807.34	-5.67942
807.94	-6.00464	808.14	-7.17051	808.34	-8.00557	808.04	-7.8101	808.04	-7.78789	808.24	-6.21291	808.34	-5.69368
808.94	-5.99292	809.14	-7.16277	809.34	-7.99363	809.04	-7.80196	809.04	-7.7817	809.24	-6.21669	809.34	-5.70127
809.94	-6.02063	810.14	-7.15786	810.34	-7.99358	810.04	-7.80928	810.04	-7.78743	810.24	-6.22923	810.34	-5.72112
810.94	-6.01563	811.14	-7.14446	811.34	-8.00462	811.04	-7.79543	811.04	-7.78152	811.24	-6.22944	811.34	-5.72361
811.94	-6.04504	812.14	-7.14045	812.34	-8.01956	812.04	-7.80124	812.04	-7.78293	812.24	-6.23687	812.34	-5.74051
812.94	-6.06995	813.14	-7.14319	813.34	-8.0177	813.04	-7.80334	813.04	-7.78345	813.24	-6.23633	813.34	-5.75659
813.94	-6.06177	814.14	-7.1284	814.34	-8.0146	814.04	-7.78655	814.04	-7.78618	814.24	-6.2289	814.34	-5.74214
814.94	-6.05847	815.14	-7.13179	815.34	-8.00857	815.04	-7.79215	815.04	-7.78189	815.24	-6.22704	815.34	-5.7377
815.94	-6.05823	816.14	-7.13169	816.34	-8.0063	816.04	-7.80339	816.04	-7.77495	816.24	-6.21194	816.34	-5.72725
816.94	-6.06641	817.14	-7.13203	817.34	-8.00698	817.04	-7.81009	817.04	-7.77384	817.24	-6.22387	817.34	-5.72635
817.94	-6.06836	818.14	-7.1353	818.34	-7.99729	818.04	-7.81441	818.04	-7.75668	818.24	-6.21803	818.34	-5.72324
818.94	-6.06641	819.14	-7.13755	819.34	-8.00398	819.04	-7.82354	819.04	-7.75444	819.24	-6.22036	819.34	-5.72334
819.94	-6.07458	820.14	-7.12556	820.34	-8.00308	820.04	-7.82438	820.04	-7.74393	820.24	-6.22521	820.34	-5.71218
820.94	-6.07617	821.14	-7.13462	821.34	-7.99117	821.04	-7.8344	821.04	-7.73271	821.24	-6.22598	821.34	-5.69209
821.94	-6.05823	822.14	-7.11548	822.34	-7.99231	822.04	-7.82385	822.04	-7.72192	822.24	-6.20825	822.34	-5.68359
822.94	-6.05823	823.14	-7.11712	823.34	-7.99351	823.04	-7.82565	823.04	-7.72213	823.24	-6.20753	823.34	-5.69297
823.94	-6.04529	824.14	-7.11179	824.34	-7.98763	824.04	-7.82146	824.04	-7.71953	824.24	-6.2029	824.34	-5.6855
824.94	-6.03357	825.14	-7.11199	825.34	-7.98386	825.04	-7.81173	825.04	-7.71957	825.24	-6.19752	825.34	-5.68174
825.94	-6.04529	826.14	-7.13252	826.34	-7.98354	826.04	-7.83195	826.04	-7.72965	826.24	-6.20824	826.34	-5.69314
826.94	-6.05664	827.14	-7.1366	827.34	-7.9873	827.04	-7.84454	827.04	-7.75897	827.24	-6.22833	827.34	-5.72925
827.94	-6.07275	828.14	-7.13977	828.34	-7.9873	828.04	-7.84113	828.04	-7.77509	828.24	-6.25299	828.34	-5.72424
828.94	-6.07654	829.14	-7.13701	829.34	-7.97605	829.04	-7.83504	829.04	-7.79	829.24	-6.25807	829.34	-5.72312
829.94	-6.0863	830.14	-7.14512	830.34	-7.99263	830.04	-7.84453	830.04	-7.8117	830.24	-6.28921	830.34	-5.73274
830.94	-6.09412	831.14	-7.14155	831.34	-7.99722	831.04	-7.83939	831.04	-7.82608	831.24	-6.29222	831.34	-5.74234
831.94	-6.08789	832.14	-7.12156	832.34	-7.98592	832.04	-7.84258	832.04	-7.81914	832.24	-6.28323	832.34	-5.7281
832.94	-6.09412	833.14	-7.11653	833.34	-7.99136	833.04	-7.82865	833.04	-7.80057	833.24	-6.27098	833.34	-5.70254
833.94	-6.078	834.14	-7.10764	834.34	-7.96382	834.04	-7.80217	834.04	-7.76103	834.24	-6.26052	834.34	-5.70308
834.94	-6.06604	835.14	-7.09204	835.34	-7.93726	835.04	-7.78381	835.04	-7.74048	835.24	-6.23596	835.34	-5.68628
835.94	-6.05627	836.14	-7.08101	836.34	-7.93826	836.04	-7.7742	836.04	-7.7211	836.24	-6.22509	836.34	-5.68533
836.94	-6.04028	837.14	-7.07866	837.34	-7.92539	837.04	-7.76315	837.04	-7.70553	837.24	-6.22352	837.34	-5.68223
837.94	-6.02856	838.14	-7.05713	838.34	-7.89746	838.04	-7.73004	838.04	-7.70697	838.24	-6.19879	838.34	-5.68055
838.94	-6.00073	839.14	-7.07268	839.34	-7.895	839.04	-7.72725	839.04	-7.71358	839.24	-6.18959	839.34	-5.69444
839.94	-5.98816	840.14	-7.07524	840.34	-7.86753	840.04	-7.73885	840.04	-7.70723	840.24	-6.19826	840.34	-5.68492
840.94	-6.00427

## Sheet: ICAM-1 Kilifi - BC12a
Cycle: 2 Bc12a DBL_B 7.81 nM_X	Cycle: 2 Bc12a DBL_B 7.81 nM_Y	Cycle: 3 Bc12a DBL_B 15.625 n_X	Cycle: 3 Bc12a DBL_B 15.625 n_Y	Cycle: 4 Bc12a DBL_B 31.25 nM_X	Cycle: 4 Bc12a DBL_B 31.25 nM_Y	Cycle: 5 Bc12a DBL_B 62.5 nM_X	Cycle: 5 Bc12a DBL_B 62.5 nM_Y	Cycle: 6 Bc12a DBL_B 125 nM_X	Cycle: 6 Bc12a DBL_B 125 nM_Y	Cycle: 7 Bc12a DBL_B 250 nM_X	Cycle: 7 Bc12a DBL_B 250 nM_Y	Cycle: 8 Bc12a DBL_B 500 nM_X	Cycle: 8 Bc12a DBL_B 500 nM_Y
-60.06	-0.133585	-60.76	0.0770912	-60.06	-0.325724	-60.66	-0.347307	-60.26	-0.510006	-60.76	-0.470028	-60.06	-0.505167
-59.06	-0.0703278	-59.76	0.0780201	-59.06	-0.196793	-59.66	-0.257538	-59.26	-0.531294	-59.76	-0.385725	-59.06	-0.499161
-58.06	-0.0574989	-58.76	0.0475979	-58.06	-0.231327	-58.66	-0.277716	-58.26	-0.525522	-58.76	-0.436899	-58.06	-0.430546
-57.06	-0.0586929	-57.76	0.0464535	-57.06	-0.205299	-57.66	-0.211138	-57.26	-0.40008	-57.76	-0.322565	-57.06	-0.378517
-56.06	-0.0622091	-56.76	0.0626411	-56.06	-0.207229	-56.66	-0.163847	-56.26	-0.449566	-56.76	-0.285625	-56.06	-0.461989
-55.06	-0.092226	-55.76	0.0546808	-55.06	-0.245058	-55.66	-0.254338	-55.26	-0.489326	-55.76	-0.379889	-55.06	-0.4704
-54.06	-0.118654	-54.76	0.0192804	-54.06	-0.317263	-54.66	-0.292729	-54.26	-0.497809	-54.76	-0.377448	-54.06	-0.503664
-53.06	-0.176382	-53.76	-0.0364084	-53.06	-0.319815	-53.66	-0.303508	-53.26	-0.50998	-53.76	-0.372956	-53.06	-0.494375
-52.06	-0.172609	-52.76	-0.0208817	-52.06	-0.271975	-52.66	-0.294438	-52.26	-0.510628	-52.76	-0.366829	-52.06	-0.484133
-51.06	-0.163955	-51.76	-0.00779533	-51.06	-0.244887	-51.66	-0.290984	-51.26	-0.524214	-51.76	-0.344465	-51.06	-0.486709
-50.06	-0.180459	-50.76	0.0087328	-50.06	-0.26957	-50.66	-0.280901	-50.26	-0.526118	-50.76	-0.329646	-50.06	-0.491494
-49.06	-0.169204	-49.76	-0.00242329	-49.06	-0.300918	-49.66	-0.309538	-49.26	-0.522016	-49.76	-0.356671	-49.06	-0.491958
-48.06	-0.16083	-48.76	-0.0173416	-48.06	-0.290957	-48.66	-0.320134	-48.26	-0.523018	-48.76	-0.393318	-48.06	-0.476993
-47.06	-0.144082	-47.76	0.0066576	-47.06	-0.236733	-47.66	-0.284441	-47.26	-0.471919	-47.76	-0.370906	-47.06	-0.460366
-46.06	-0.178396	-46.76	0.0376883	-46.06	-0.230032	-46.66	-0.249003	-46.26	-0.427278	-46.76	-0.326814	-46.06	-0.44573
-45.06	-0.169521	-45.76	0.0121269	-45.06	-0.237637	-45.66	-0.254753	-45.26	-0.448872	-45.76	-0.322468	-45.06	-0.463345
-44.06	-0.147305	-44.76	-0.0341377	-44.06	-0.220425	-44.66	-0.239983	-44.26	-0.437275	-44.76	-0.337849	-44.06	-0.484951
-43.06	-0.14778	-43.76	-0.010725	-43.06	-0.205886	-43.66	-0.229644	-43.26	-0.425642	-43.76	-0.347029	-43.06	-0.441115
-42.06	-0.16957	-42.76	-0.00718498	-42.06	-0.248916	-42.66	-0.218962	-42.26	-0.396772	-42.76	-0.325788	-42.06	-0.386123
-41.06	-0.13229	-41.76	-0.00911331	-41.06	-0.273525	-41.66	-0.196404	-41.26	-0.368549	-41.76	-0.286701	-41.06	-0.356655
-40.06	-0.154787	-40.76	0.0382013	-40.06	-0.278322	-40.66	-0.162113	-40.26	-0.382941	-40.76	-0.286994	-40.06	-0.39905
-39.06	-0.176077	-39.76	0.0142517	-39.06	-0.231131	-39.66	-0.176372	-39.26	-0.393341	-39.76	-0.301056	-39.06	-0.402395
-38.06	-0.127565	-38.76	-0.0146551	-38.06	-0.216677	-38.66	-0.167241	-38.26	-0.389533	-38.76	-0.282477	-38.06	-0.381594
-37.06	-0.106619	-37.76	-0.0253	-37.06	-0.182547	-37.66	-0.131572	-37.26	-0.372834	-37.76	-0.260285	-37.06	-0.314993
-36.06	-0.100783	-36.76	-0.0146313	-36.06	-0.160598	-36.66	-0.0929241	-36.26	-0.344465	-36.76	-0.231672	-36.06	-0.264968
-35.06	-0.0986834	-35.76	0.021698	-35.06	-0.178029	-35.66	-0.0586958	-35.26	-0.348297	-35.76	-0.195343	-35.06	-0.251515
-34.06	-0.0942159	-34.76	-0.00530386	-34.06	-0.19468	-34.66	-0.0473185	-34.26	-0.348077	-34.76	-0.202814	-34.06	-0.276345
-33.06	-0.114504	-33.76	-0.0218568	-33.06	-0.185671	-33.66	-0.0614052	-33.26	-0.309088	-33.76	-0.217658	-33.06	-0.300173
-32.06	-0.097805	-32.76	-0.0160708	-32.06	-0.141262	-32.66	-0.0836716	-32.26	-0.272174	-32.76	-0.201862	-32.06	-0.275295
-31.06	-0.023159	-31.76	0.0107846	-31.06	-0.100918	-31.66	-0.056633	-31.26	-0.206317	-31.76	-0.163654	-31.06	-0.236538
-30.06	-0.0164447	-30.76	0.0437441	-30.06	-0.0877337	-30.66	-0.0330729	-30.26	-0.181903	-30.76	-0.138873	-30.06	-0.241298
-29.06	-0.0692525	-29.76	0.0302191	-29.06	-0.150551	-29.66	-0.0725255	-29.26	-0.19494	-29.76	-0.132623	-29.06	-0.245156
-28.06	-0.0931907	-28.76	-0.021637	-28.06	-0.145193	-28.66	-0.0922647	-28.26	-0.190338	-28.76	-0.157013	-28.06	-0.228445
-27.06	-0.0571799	-27.76	-0.0117493	-27.06	-0.135427	-27.66	-0.082499	-27.26	-0.162384	-27.76	-0.157013	-27.06	-0.2105
-26.06	-0.0248799	-26.76	0.00836802	-26.06	-0.143654	-26.66	-0.0800333	-26.26	-0.148248	-26.76	-0.166437	-26.06	-0.199196
-25.06	-0.0237203	-25.76	-0.00811148	-25.06	-0.140542	-25.66	-0.0470133	-25.26	-0.158197	-25.76	-0.143854	-25.06	-0.19645
-24.06	-0.0236592	-24.76	0.00763559	-24.06	-0.134011	-24.66	-0.0252237	-24.26	-0.165582	-24.76	-0.118341	-24.06	-0.187844
-23.06	-0.0265641	-23.76	0.0522652	-23.06	-0.115675	-23.66	-0.0235877	-23.26	-0.18211	-23.76	-0.124126	-23.06	-0.216872
-22.06	-0.0184834	-22.76	0.0472107	-22.06	-0.107595	-22.66	-0.0449014	-22.26	-0.170807	-22.76	-0.158478	-22.06	-0.211965
-21.06	-0.0155537	-21.76	0.00607324	-21.06	-0.127736	-21.66	-0.0298867	-21.26	-0.143341	-21.76	-0.134308	-21.06	-0.183278
-20.06	-0.0257223	-20.76	0.00455952	-20.06	-0.145839	-20.66	-0.0114663	-20.26	-0.176532	-20.76	-0.112872	-20.06	-0.188442
-19.06	-0.0457907	-19.76	0.0124695	-19.06	-0.156264	-19.66	-0.034025	-19.26	-0.202801	-19.76	-0.109967	-19.06	-0.190322
-18.06	-0.0271139	-18.76	0.0323668	-18.06	-0.118178	-18.66	-0.0619793	-18.26	-0.173017	-18.76	-0.11424	-18.06	-0.178481
-17.06	0.0125957	-17.76	0.0327818	-17.06	-0.0699239	-17.66	-0.0431683	-17.26	-0.119928	-17.76	-0.0834291	-17.06	-0.133278
-16.06	0.0649514	-16.76	0.0738213	-16.06	-0.0241599	-16.66	0.0169266	-16.26	-0.0785834	-16.76	-0.0139472	-16.06	-0.0866599
-15.06	0.0439432	-15.76	0.141473	-15.06	-0.020632	-15.66	0.0671345	-15.26	-0.0504214	-15.76	0.0108579	-15.06	-0.0300314
-14.06	-0.00163746	-14.76	0.134736	-14.06	-0.0302019	-14.66	0.119162	-14.26	-0.0748585	-14.76	0.033784	-14.06	-0.0466814
-13.06	-0.0359513	-13.76	0.0711622	-13.06	-0.0305802	-13.66	0.083676	-13.26	-0.100286	-13.76	0.0635939	-13.06	-0.0728166
-12.06	-0.0500506	-12.76	0.0488228	-12.06	-0.0313739	-12.66	0.0639613	-12.26	-0.107793	-12.76	0.0440621	-12.06	-0.0673846
-11.06	-0.0478167	-11.76	0.0572946	-11.06	-0.0389055	-11.66	0.0798427	-11.26	-0.0942557	-11.76	0.0510691	-11.06	-0.0337786
-10.06	-0.0561296	-10.76	0.0681835	-10.06	-0.0473405	-10.66	0.0908659	-10.26	-0.0886768	-10.76	0.0421826	-10.06	-0.0340348
-9.06	-0.0294816	-9.76001	0.0479687	-9.06	-0.0507219	-9.66	0.0902677	-9.26001	-0.0831958	-9.76001	0.0677441	-9.06	-0.045717
-8.06	-0.047255	-8.76001	0.0317579	-8.06	-0.0370011	-8.66	0.0769377	-8.26001	-0.10258	-8.76001	0.0680128	-8.06	-0.0417619
-7.06	-0.0523088	-7.76001	0.0187938	-7.06	-0.00250411	-7.66	0.0603604	-7.26001	-0.079778	-7.76001	0.0516307	-7.06	-0.0087297
-6.06	-0.0317888	-6.76001	0.03769	-6.06	-0.00224781	-6.66	0.0643519	-6.26001	-0.0720513	-6.76001	0.0624703	-6.06	0.032176
-5.06	-0.001845	-5.76001	0.0473826	-5.06	-0.019179	-5.66	0.0890224	-5.26001	-0.0776784	-5.76001	0.062031	-5.06	0.0381941
-4.06	-0.0182511	-4.76001	0.039058	-4.06	-0.0210587	-4.66	0.0841645	-4.26001	-0.0791671	-4.76001	0.0555375	-4.06	0.0265487
-3.06	-0.00831509	-3.76001	0.0421324	-3.06	-0.00953579	-3.66	0.129915	-3.26001	-0.00663471	-3.76001	0.0667906	-3.06	0.0350199
-2.06	0.000436068	-2.76001	0.0119286	-2.06	0.0139859	-2.66	0.15407	-2.26001	0.00167465	-2.76001	0.0395164	-2.06	0.0220425
-1.06	0.117402	-1.76001	0.102571	-1.06	-0.00674391	-1.66	0.153138	-1.26001	0.00833273	-1.76001	0.0702224	-1.06	0.0162053
-0.0599976	-1.2334	-0.76001	-2.1313	-0.0599976	-1.82764	-0.660004	-4.50776	-0.26001	-4.75013	-0.76001	-3.39912	-0.0599976	-1.04566
0.940002	2.346	0.23999	3.53372	0.940002	2.68132	0.339996	6.76219	0.73999	5.85257	0.23999	6.49014	0.940002	1.87957
1.94	0.278892	1.23999	-1.43829	1.94	-0.129067	1.34	-1.51344	1.73999	-0.725946	1.23999	-1.41815	1.94	0.63253
2.94	0.614717	2.23999	-0.175258	2.94	0.166109	2.34	0.149723	2.73999	0.294225	2.23999	0.763219	2.94	1.69052
3.94	0.651547	3.23999	-0.197763	3.94	0.206234	3.34	0.145562	3.73999	0.390554	3.23999	1.06212	3.94	2.32379
4.94	0.632517	4.23999	-0.209505	4.94	0.131784	4.34	0.0641065	4.73999	0.370696	4.23999	1.28708	4.94	2.81697
5.94	0.642697	5.23999	-0.28614	5.94	0.163327	5.34	0.00780725	5.73999	0.454826	5.23999	1.49023	5.94	3.28845
6.94	0.676035	6.23999	-0.298738	6.94	0.122324	6.34	0.00349903	6.73999	0.498321	6.23999	1.68857	6.94	3.71192
7.94	0.642246	7.23999	-0.317219	7.94	0.0495949	7.34	-0.0121994	7.73999	0.52232	7.23999	1.81852	7.94	4.04447
8.94	0.551781	8.23999	-0.309991	8.94	0.0345688	8.34	-0.0539103	8.73999	0.567695	8.23999	1.99909	8.94	4.34805
9.94	0.470983	9.23999	-0.347368	9.94	-0.0122938	9.34	-0.115226	9.73999	0.515364	9.23999	2.10515	9.94	4.54142
10.94	0.413865	10.24	-0.41917	10.94	-0.079299	10.34	-0.219388	10.74	0.513569	10.24	2.11684	10.94	4.79631
11.94	0.412181	11.24	-0.464873	11.94	-0.126637	11.34	-0.207499	11.74	0.511567	11.24	2.18527	11.94	4.98066
12.94	0.425682	12.24	-0.529106	12.94	-0.152565	12.34	-0.257156	12.74	0.47126	12.24	2.27021	12.94	5.18703
13.94	0.403478	13.24	-0.596514	13.94	-0.20724	13.34	-0.304923	13.74	0.453474	13.24	2.33806	13.94	5.39884
14.94	0.39442	14.24	-0.620879	14.94	-0.271718	14.34	-0.385172	14.74	0.484895	14.24	2.40378	14.94	5.59071
15.94	0.385302	15.24	-0.613994	15.94	-0.32649	15.34	-0.437284	15.74	0.494039	15.24	2.454	15.94	5.77617
16.94	0.343394	16.24	-0.631498	16.94	-0.365224	16.34	-0.438028	16.74	0.490389	16.24	2.45993	16.94	5.91554
17.94	0.258385	17.24	-0.694267	17.94	-0.44059	17.34	-0.462051	17.74	0.433601	17.24	2.47382	17.94	5.9858
18.94	0.146117	18.24	-0.775517	18.94	-0.541139	18.34	-0.529177	18.74	0.351803	18.24	2.48596	18.94	6.04358
19.94	0.070714	19.24	-0.87117	19.94	-0.631312	19.34	-0.631094	19.74	0.256577	19.24	2.46379	19.94	6.10062
20.94	0.024169	20.24	-0.967289	20.94	-0.674439	20.34	-0.70618	20.74	0.209469	20.24	2.44799	20.94	6.17505
21.94	0.0260601	21.24	-1.02967	21.94	-0.707338	21.34	-0.76398	21.74	0.17718	21.24	2.46386	21.94	6.27472
22.94	0.0357285	22.24	-1.05987	22.94	-0.728798	22.34	-0.783951	22.74	0.168465	22.24	2.51057	22.94	6.39388
23.94	0.0295515	23.24	-1.08865	23.94	-0.765859	23.34	-0.81193	23.74	0.138947	23.24	2.55344	23.94	6.50392
24.94	0.019371	24.24	-1.11053	24.94	-0.798744	24.34	-0.844498	24.74	0.117683	24.24	2.59382	24.94	6.5704
25.94	-0.01122	25.24	-1.12503	25.94	-0.857167	25.34	-0.854775	25.74	0.118196	25.24	2.6102	25.94	6.63331
26.94	-0.0527601	26.24	-1.16145	26.94	-0.918361	26.34	-0.899832	26.74	0.0977011	26.24	2.60515	26.94	6.69089
27.94	-0.0836802	27.24	-1.22034	27.94	-0.998597	27.34	-0.932559	27.74	0.083065	27.24	2.60669	27.94	6.75018
28.94	-0.123426	28.24	-1.28489	28.94	-1.06727	28.34	-0.983974	28.74	0.0544024	28.24	2.61709	28.94	6.79918
29.94	-0.131459	29.24	-1.33047	29.94	-1.13427	29.34	-1.04484	29.74	0.02701	29.24	2.63327	29.94	6.86097
30.94	-0.145106	30.24	-1.3608	30.94	-1.17245	30.34	-1.07946	30.74	-0.00550938	30.24	2.65373	30.94	6.95206
31.94	-0.182826	31.24	-1.40779	31.94	-1.23092	31.34	-1.13622	31.74	-0.0483561	31.24	2.64775	31.94	7.01554
32.94	-0.19513	32.24	-1.43531	32.94	-1.26508	32.34	-1.20368	32.74	-0.0809975	32.24	2.61865	32.94	7.05707
33.94	-0.206605	33.24	-1.49305	33.94	-1.28766	33.34	-1.24665	33.74	-0.103336	33.24	2.61486	33.94	7.09466
34.94	-0.230275	34.24	-1.54483	34.94	-1.33941	34.34	-1.27244	34.74	-0.139311	34.24	2.62216	34.94	7.12141
35.94	-0.270448	35.24	-1.61255	35.94	-1.39093	35.34	-1.31781	35.74	-0.176823	35.24	2.64111	35.94	7.14972
36.94	-0.300233	36.24	-1.66272	36.94	-1.43195	36.34	-1.36322	36.74	-0.201847	36.24	2.64453	36.94	7.16949
37.94	-0.349122	37.24	-1.70569	37.94	-1.48901	37.34	-1.39624	37.74	-0.2356	37.24	2.64758	37.94	7.18249
38.94	-0.382936	38.24	-1.75135	38.94	-1.52442	38.34	-1.43787	38.74	-0.265873	38.24	2.64734	38.94	7.23401
39.94	-0.412989	39.24	-1.77425	39.94	-1.56619	39.34	-1.46172	39.74	-0.276321	39.24	2.66216	39.94	7.26377
40.94	-0.447962	40.24	-1.79597	40.94	-1.60934	40.34	-1.50072	40.74	-0.293106	40.24	2.66032	40.94	7.31913
41.94	-0.481337	41.24	-1.82212	41.94	-1.64894	41.34	-1.52755	41.74	-0.321695	41.24	2.67959	41.94	7.36742
42.94	-0.511122	42.24	-1.85691	42.94	-1.68861	42.34	-1.57016	42.74	-0.341105	42.24	2.69875	42.94	7.38988
43.94	-0.548281	43.24	-1.87903	43.94	-1.74567	43.34	-1.63043	43.74	-0.39362	43.24	2.70581	43.94	7.41278
44.94	-0.600086	44.24	-1.94656	44.94	-1.7993	44.34	-1.69035	44.74	-0.425138	44.24	2.69711	44.94	7.41822
45.94	-0.624134	45.24	-1.99856	45.94	-1.864	45.34	-1.71989	45.74	-0.472258	45.24	2.68759	45.94	7.43678
46.94	-0.643251	46.24	-2.0542	46.94	-1.94025	46.34	-1.76447	46.74	-0.50153	46.24	2.67639	46.94	7.43744
47.94	-0.681007	47.24	-2.0938	47.94	-1.9929	47.34	-1.8083	47.74	-0.528006	47.24	2.63679	47.94	7.44851
48.94	-0.694935	48.24	-2.14114	48.94	-2.03441	48.34	-1.86662	48.74	-0.572355	48.24	2.60556	48.94	7.45765
49.94	-0.758411	49.24	-2.17642	49.94	-2.06981	49.34	-1.94181	49.74	-0.606779	49.24	2.58151	49.94	7.46144
50.94	-0.772999	50.24	-2.19949	50.94	-2.09429	50.34	-1.96445	50.74	-0.624662	50.24	2.54904	50.94	7.49751
51.94	-0.809816	51.24	-2.23072	51.94	-2.12476	51.34	-1.99854	51.74	-0.641727	51.24	2.54528	51.94	7.50964
52.94	-0.833376	52.24	-2.26954	52.94	-2.14197	52.34	-2.02478	52.74	-0.6366	52.24	2.55578	52.94	7.51867
53.94	-0.856531	53.24	-2.3022	53.94	-2.18917	53.34	-2.05761	53.74	-0.647842	53.24	2.56389	53.94	7.5214
54.94	-0.87162	54.24	-2.3565	54.94	-2.23893	54.34	-2.10475	54.74	-0.661123	54.24	2.55696	54.94	7.52901
55.94	-0.884144	55.24	-2.3793	55.94	-2.26439	55.34	-2.12052	55.74	-0.675261	55.24	2.55686	55.94	7.52821
56.94	-0.890846	56.24	-2.40374	56.94	-2.30882	56.34	-2.13948	56.74	-0.698538	56.24	2.57063	56.94	7.54934
57.94	-0.908058	57.24	-2.45122	57.94	-2.34995	57.34	-2.15523	57.74	-0.70928	57.24	2.55561	57.94	7.57998
58.94	-0.923769	58.24	-2.4812	58.94	-2.38556	58.34	-2.19269	58.74	-0.732121	58.24	2.56433	58.94	7.60614
59.94	-0.949135	59.24	-2.5252	59.94	-2.42423	59.34	-2.23036	59.74	-0.759756	59.24	2.55	59.94	7.61666
60.94	-0.986879	60.24	-2.54773	60.94	-2.46185	60.34	-2.26923	60.74	-0.807438	60.24	2.53051	60.94	7.63763
61.94	-1.02004	61.24	-2.5876	61.94	-2.48342	61.34	-2.3117	61.74	-0.835281	61.24	2.5302	61.94	7.65012
62.94	-1.05548	62.24	-2.6399	62.94	-2.52045	62.34	-2.36347	62.74	-0.871891	62.24	2.48901	62.94	7.63299
63.94	-1.08701	63.24	-2.69683	63.94	-2.53904	63.34	-2.4095	63.74	-0.912405	63.24	2.46968	63.94	7.64223
64.94	-1.1537	64.24	-2.75791	64.94	-2.58619	64.34	-2.45468	64.74	-0.943155	64.24	2.43996	64.94	7.64452
65.94	-1.20659	65.24	-2.82888	65.94	-2.62114	65.34	-2.5134	65.74	-0.979763	65.24	2.39035	65.94	7.64045
66.94	-1.23037	66.24	-2.87654	66.94	-2.6531	66.34	-2.56072	66.74	-0.996414	66.24	2.38017	66.94	7.64609
67.94	-1.24315	67.24	-2.92422	67.94	-2.68383	67.34	-2.59208	67.74	-1.01742	67.24	2.38303	67.94	7.67433
68.94	-1.26369	68.24	-2.95799	68.94	-2.71925	68.34	-2.6329	68.74	-1.06291	68.24	2.38039	68.94	7.6682
69.94	-1.27	69.24	-3.00237	69.94	-2.73533	69.34	-2.65755	69.74	-1.10015	69.24	2.36884	69.94	7.67519
70.94	-1.28031	70.24	-3.03985	70.94	-2.77177	70.34	-2.67592	70.74	-1.13488	70.24	2.37177	70.94	7.68941
71.94	-1.3065	71.24	-3.07769	71.94	-2.81528	71.34	-2.7021	71.74	-1.16399	71.24	2.35249	71.94	7.69912
72.94	-1.33534	72.24	-3.12351	72.94	-2.84791	72.34	-2.73324	72.74	-1.16349	72.24	2.34231	72.94	7.69933
73.94	-1.37316	73.24	-3.14236	73.94	-2.91466	73.34	-2.76896	73.74	-1.20517	73.24	2.31833	73.94	7.69154
74.94	-1.41404	74.24	-3.17754	74.94	-2.96421	74.34	-2.8033	74.74	-1.21294	74.24	2.29182	74.94	7.69253
75.94	-1.44697	75.24	-3.18662	75.94	-3.01655	75.34	-2.83523	75.74	-1.23155	75.24	2.29043	75.94	7.68804
76.94	-1.48269	76.24	-3.22688	76.94	-3.08987	76.34	-2.8482	76.74	-1.26778	76.24	2.28496	76.94	7.6699
77.94	-1.51636	77.24	-3.2782	77.94	-3.14844	77.34	-2.89661	77.74	-1.29773	77.24	2.26575	77.94	7.65771
78.94	-1.54771	78.24	-3.31756	78.94	-3.21189	78.34	-2.93062	78.74	-1.33843	78.24	2.24629	78.94	7.63772
79.94	-1.58582	79.24	-3.36157	79.94	-3.28003	79.34	-2.97266	79.74	-1.36707	79.24	2.22217	79.94	7.59607
80.94	-1.60364	80.24	-3.40015	80.94	-3.32825	80.34	-3.0177	80.74	-1.39734	80.24	2.2063	80.94	7.5885
81.94	-1.63496	81.24	-3.42381	81.94	-3.38069	81.34	-3.03445	81.74	-1.421	81.24	2.20925	81.94	7.55718
82.94	-1.68048	82.24	-3.44849	82.94	-3.4267	82.34	-3.05866	82.74	-1.43659	82.24	2.19702	82.94	7.53778
83.94	-1.69493	83.24	-3.47073	83.94	-3.44103	83.34	-3.09037	83.74	-1.46225	83.24	2.18296	83.94	7.52333
84.94	-1.72305	84.24	-3.45772	84.94	-3.4512	84.34	-3.10454	84.74	-1.48018	84.24	2.18645	84.94	7.50352
85.94	-1.76199	85.24	-3.47652	85.94	-3.47891	85.34	-3.13567	85.74	-1.50801	85.24	2.17522	85.94	7.4957
86.94	-1.78589	86.24	-3.5055	86.94	-3.51917	86.34	-3.19385	86.74	-1.54578	86.24	2.16809	86.94	7.50427
87.94	-1.81467	87.24	-3.54729	87.94	-3.56089	87.34	-3.22676	87.74	-1.56206	87.24	2.14741	87.94	7.52114
88.94	-1.85632	88.24	-3.59009	88.94	-3.60278	88.34	-3.25061	88.74	-1.57935	88.24	2.1355	88.94	7.52173
89.94	-1.85928	89.24	-3.61763	89.94	-3.62966	89.34	-3.28728	89.74	-1.58357	89.24	2.10832	89.94	7.51597
90.94	-1.87644	90.24	-3.63982	90.94	-3.67149	90.34	-3.31123	90.74	-1.60699	90.24	2.10212	90.94	7.49502
91.94	-1.87976	91.24	-3.67017	91.94	-3.69116	91.34	-3.3584	91.74	-1.62183	91.24	2.07532	91.94	7.51514
92.94	-1.87848	92.24	-3.68946	92.94	-3.71137	92.34	-3.39496	92.74	-1.62458	92.24	2.06543	92.94	7.53387
93.94	-1.88617	93.24	-3.71692	93.94	-3.72186	93.34	-3.41828	93.74	-1.63812	93.24	2.07739	93.94	7.52972
94.94	-1.91392	94.24	-3.74883	94.94	-3.74839	94.34	-3.44832	94.74	-1.67376	94.24	2.07319	94.94	7.5082
95.94	-1.9335	95.24	-3.76436	95.94	-3.77773	95.34	-3.48687	95.74	-1.70369	95.24	2.06584	95.94	7.50693
96.94	-1.98025	96.24	-3.78841	96.94	-3.81631	96.34	-3.51177	96.74	-1.73689	96.24	2.06291	96.94	7.48093
97.94	-2.02192	97.24	-3.83445	97.94	-3.84785	97.34	-3.54031	97.74	-1.76951	97.24	2.03811	97.94	7.45806
98.94	-2.06177	98.24	-3.87988	98.94	-3.89624	98.34	-3.56543	98.74	-1.81018	98.24	1.99487	98.94	7.43884
99.94	-2.09525	99.24	-3.9273	99.94	-3.93131	99.34	-3.58949	99.74	-1.84496	99.24	1.97444	99.94	7.42648
100.94	-2.1401	100.24	-3.96468	100.94	-3.97262	100.34	-3.61962	100.74	-1.88844	100.24	1.94914	100.94	7.42301
101.94	-2.17333	101.24	-4.01138	101.94	-4.0421	101.34	-3.67338	101.74	-1.94564	101.24	1.9216	101.94	7.40077
102.94	-2.18722	102.24	-4.03841	102.94	-4.08529	102.34	-3.71141	102.74	-1.97438	102.24	1.89494	102.94	7.40018
103.94	-2.21388	103.24	-4.0626	103.94	-4.1233	103.34	-3.75509	103.74	-2.00797	103.24	1.90127	103.94	7.40123
104.94	-2.24429	104.24	-4.0843	104.94	-4.18179	104.34	-3.81475	104.74	-2.0367	104.24	1.87212	104.94	7.4033
105.94	-2.2639	105.24	-4.11843	105.94	-4.21398	105.34	-3.8671	105.74	-2.08895	105.24	1.83567	105.94	7.41175
106.94	-2.29622	106.24	-4.14024	106.94	-4.23689	106.34	-3.90982	106.74	-2.1323	106.24	1.81423	106.94	7.40056
107.94	-2.30325	107.24	-4.15535	107.94	-4.27835	107.34	-3.92962	107.74	-2.17146	107.24	1.80412	107.94	7.40134
108.94	-2.32286	108.24	-4.17068	108.94	-4.30577	108.34	-3.95036	108.74	-2.21164	108.24	1.77866	108.94	7.41835
109.94	-2.34349	109.24	-4.18972	109.94	-4.32677	109.34	-3.96781	109.74	-2.21652	109.24	1.78428	109.94	7.438
110.94	-2.35364	110.24	-4.21021	110.94	-4.35486	110.34	-3.96204	110.74	-2.22449	110.24	1.77514	110.94	7.43958
111.94	-2.38258	111.24	-4.25083	111.94	-4.38466	111.34	-3.99337	111.74	-2.24162	111.24	1.75283	111.94	7.44188
112.94	-2.41185	112.24	-4.27371	112.94	-4.41466	112.34	-4.02323	112.74	-2.27121	112.24	1.723	112.94	7.44191
113.94	-2.43081	113.24	-4.30794	113.94	-4.42544	113.34	-4.04949	113.74	-2.30196	113.24	1.69572	113.94	7.45225
114.94	-2.46117	114.24	-4.34304	114.94	-4.47374	114.34	-4.08512	114.74	-2.32809	114.24	1.67978	114.94	7.43324
115.94	-2.46422	115.24	-4.37991	115.94	-4.51232	115.34	-4.12089	115.74	-2.36923	115.24	1.6644	115.94	7.4369
116.94	-2.49047	116.24	-4.40164	116.94	-4.55187	116.34	-4.16361	116.74	-2.40817	116.24	1.64426	116.94	7.41566
117.94	-2.52096	117.24	-4.44234	117.94	-4.5859	117.34	-4.20299	117.74	-2.44057	117.24	1.63322	117.94	7.41092
118.94	-2.5574	118.24	-4.46333	118.94	-4.61404	118.34	-4.23528	118.74	-2.4687	118.24	1.62163	118.94	7.40586
119.94	-2.56304	119.24	-4.49856	119.94	-4.62639	119.34	-4.27903	119.74	-2.48208	119.24	1.59653	119.94	7.41499
120.94	-2.5738	120.24	-4.50523	120.94	-4.6645	120.34	-4.30532	120.74	-2.48557	120.24	1.57155	120.94	7.41362
121.94	-2.59512	121.24	-4.51155	121.94	-4.68899	121.34	-4.32586	121.74	-2.49593	121.24	1.56523	121.94	7.42539
122.94	-2.61163	122.24	-4.52942	122.94	-4.7171	122.34	-4.3465	122.74	-2.51435	122.24	1.5769	122.94	7.43317
123.94	-2.64041	123.24	-4.545	123.94	-4.77358	123.34	-4.3742	123.74	-2.53889	123.24	1.56804	123.94	7.43369
124.94	-2.66906	124.24	-4.59036	124.94	-4.80419	124.34	-4.39091	124.74	-2.56344	124.24	1.54721	124.94	7.43287
125.94	-2.69921	125.24	-4.61868	125.94	-4.85521	125.34	-4.42387	125.74	-2.58908	125.24	1.52524	125.94	7.43068
126.94	-2.72964	126.24	-4.63911	126.94	-4.87771	126.34	-4.44121	126.74	-2.61055	126.24	1.50639	126.94	7.42148
127.94	-2.75845	127.24	-4.67842	127.94	-4.90139	127.34	-4.44378	127.74	-2.64583	127.24	1.48503	127.94	7.40549
128.94	-2.78062	128.24	-4.7055	128.94	-4.94041	128.34	-4.48091	128.74	-2.68572	128.24	1.47602	128.94	7.41433
129.94	-2.78201	129.24	-4.75215	129.94	-4.97085	129.34	-4.50029	129.74	-2.7021	129.24	1.47026	129.94	7.41501
130.94	-2.80071	130.24	-4.78262	130.94	-5.01921	130.34	-4.53489	130.74	-2.74575	130.24	1.44614	130.94	7.378
131.94	-2.84683	131.24	-4.82832	131.94	-5.08486	131.34	-4.59331	131.74	-2.79866	131.24	1.42021	131.94	7.35801
132.94	-2.8708	132.24	-4.88267	132.94	-5.13838	132.34	-4.65115	132.74	-2.83726	132.24	1.36587	132.94	7.34514
133.94	-2.90974	133.24	-4.93443	133.94	-5.19966	133.34	-4.69436	133.74	-2.87376	133.24	1.31252	133.94	7.3167
134.94	-2.94738	134.24	-4.96536	134.94	-5.25878	134.34	-4.72794	134.74	-2.9039	134.24	1.27146	134.94	7.2986
135.94	-2.99706	135.24	-4.97183	135.94	-5.29369	135.34	-4.76823	135.74	-2.92575	135.24	1.24399	135.94	7.27821
136.94	-3.01033	136.24	-5.00132	136.94	-5.31697	136.34	-4.80081	136.74	-2.94736	136.24	1.22463	136.94	7.25517
137.94	-3.03112	137.24	-5.03909	137.94	-5.33617	137.34	-4.82218	137.74	-2.97494	137.24	1.22239	137.94	7.24379
138.94	-3.05834	138.24	-5.07473	138.94	-5.37316	138.34	-4.86503	138.74	-2.99191	138.24	1.22104	138.94	7.21693
139.94	-3.08767	139.24	-5.12361	139.94	-5.42007	139.34	-4.89653	139.74	-3.02986	139.24	1.20159	139.94	7.1959
140.94	-3.10601	140.24	-5.17215	140.94	-5.44854	140.34	-4.9426	140.74	-3.07644	140.24	1.17441	140.94	7.1822
141.94	-3.12197	141.24	-5.21516	141.94	-5.47561	141.34	-4.97149	141.74	-3.11018	141.24	1.14983	141.94	7.17124
142.94	-3.13308	142.24	-5.22505	142.94	-5.50503	142.34	-4.98845	142.74	-3.14912	142.24	1.11967	142.94	7.16318
143.94	-3.14518	143.24	-5.25151	143.94	-5.53703	143.34	-5.0143	143.74	-3.19994	143.24	1.07356	143.94	7.17074
144.94	-3.1871	144.24	-5.25935	144.94	-5.58004	144.34	-5.03405	144.74	-3.22084	144.24	1.04643	144.94	7.15689
145.94	-3.20256	145.24	-5.27932	145.94	-5.60698	145.34	-5.06992	145.74	-3.23086	145.24	1.0051	145.94	7.17085
146.94	-3.2647	146.24	-5.29983	146.94	-5.67607	146.34	-5.07798	146.74	-3.2521	146.24	0.96677	146.94	7.12312
147.94	-3.30706	147.24	-5.34549	147.94	-5.72002	147.34	-5.1439	147.74	-3.27896	147.24	0.921116	147.94	7.10725
148.94	-3.31945	148.24	-5.37356	148.94	-5.76134	148.34	-5.1746	148.74	-3.31393	148.24	0.905857	148.94	7.09803
149.94	-3.3368	149.24	-5.38596	149.94	-5.80519	149.34	-5.21505	149.74	-3.33903	149.24	0.920067	149.94	7.09044
150.94	-3.34169	150.24	-5.41209	150.94	-5.83278	150.34	-5.26901	150.74	-3.366	150.24	0.896996	150.94	7.07738
151.94	-3.35033	151.24	-5.45218	151.94	-5.84337	151.34	-5.29215	151.74	-3.389	151.24	0.884739	151.94	7.05885
152.94	-3.36022	152.24	-5.47708	152.94	-5.85314	152.34	-5.31852	152.74	-3.41342	152.24	0.879002	152.94	7.0276
153.94	-3.372	153.24	-5.51138	153.94	-5.85491	153.34	-5.34251	153.74	-3.42019	153.24	0.864597	153.94	7.03218
154.94	-3.39878	154.24	-5.53765	154.94	-5.89024	154.34	-5.35188	154.74	-3.43193	154.24	0.846508	154.94	7.00539
155.94	-3.39326	155.24	-5.57346	155.94	-5.91059	155.34	-5.37686	155.74	-3.45164	155.24	0.813866	155.94	7.01091
156.94	-3.40063	156.24	-5.57788	156.94	-5.91821	156.34	-5.38867	156.74	-3.469	156.24	0.799923	156.94	7.02002
157.94	-3.40989	157.24	-5.58648	157.94	-5.93528	157.34	-5.39143	157.74	-3.49419	157.24	0.776196	157.94	7.0126
158.94	-3.42846	158.24	-5.59463	158.94	-5.97374	158.34	-5.41679	158.74	-3.52731	158.24	0.761448	158.94	7.01332
159.94	-3.47586	159.24	-5.59798	159.94	-6.00137	159.34	-5.4417	159.74	-3.55232	159.24	0.745529	159.94	6.98728
160.94	-3.50923	160.24	-5.61326	160.94	-6.03279	160.34	-5.4595	160.74	-3.57468	160.24	0.731468	160.94	6.99334
161.94	-3.55187	161.24	-5.63052	161.94	-6.07103	161.34	-5.48344	161.74	-3.61764	161.24	0.706028	161.94	6.96998
162.94	-3.57902	162.24	-5.67449	162.94	-6.11308	162.34	-5.51747	162.74	-3.64598	162.24	0.672192	162.94	6.96261
163.94	-3.59597	163.24	-5.71907	163.94	-6.16873	163.34	-5.54546	163.74	-3.67476	163.24	0.653732	163.94	6.94724
164.94	-3.61006	164.24	-5.77488	164.94	-6.1977	164.34	-5.57559	164.74	-3.68711	164.24	0.622093	164.94	6.94451
165.94	-3.62223	165.24	-5.80693	165.94	-6.22611	165.34	-5.59962	165.74	-3.68944	165.24	0.599926	165.94	6.92294
166.94	-3.63845	166.24	-5.81685	166.94	-6.25564	166.34	-5.63018	166.74	-3.68684	166.24	0.578903	166.94	6.91611
167.94	-3.65087	167.24	-5.83523	167.94	-6.26488	167.34	-5.6486	167.74	-3.70407	167.24	0.558689	167.94	6.92323
168.94	-3.66006	168.24	-5.83589	168.94	-6.27176	168.34	-5.64885	168.74	-3.73262	168.24	0.540085	168.94	6.93406
169.94	-3.66264	169.24	-5.85357	169.94	-6.29252	169.34	-5.66676	169.74	-3.75463	169.24	0.539135	169.94	6.91647
170.94	-3.69042	170.24	-5.87796	170.94	-6.34044	170.34	-5.68339	170.74	-3.80355	170.24	0.527317	170.94	6.88881
171.94	-3.71101	171.24	-5.91538	171.94	-6.36226	171.34	-5.69888	171.74	-3.85642	171.24	0.517601	171.94	6.87627
172.94	-3.74906	172.24	-5.92925	172.94	-6.39371	172.34	-5.7234	172.74	-3.88744	172.24	0.5135	172.94	6.86459
173.94	-3.78108	173.24	-5.98765	173.94	-6.41462	173.34	-5.76297	173.74	-3.91233	173.24	0.504417	173.94	6.85357
174.94	-3.79681	174.24	-6.0116	174.94	-6.43829	174.34	-5.79413	174.74	-3.9444	174.24	0.504639	174.94	6.84613
175.94	-3.80111	175.24	-6.04366	175.94	-6.44735	175.34	-5.82665	175.74	-3.9557	175.24	0.483078	175.94	6.85819
176.94	-3.82623	176.24	-6.05859	176.94	-6.44855	176.34	-5.8653	176.74	-3.9693	176.24	0.462646	176.94	6.84601
177.94	-3.83495	177.24	-6.08523	177.94	-6.47802	177.34	-5.89835	177.74	-3.99838	177.24	0.447361	177.94	6.84413
178.94	-3.85999	178.24	-6.10718	178.94	-6.51123	178.34	-5.9325	178.74	-4.02136	178.24	0.415649	178.94	6.82666
179.94	-3.84399	179.24	-6.12574	179.94	-6.52307	179.34	-5.97705	179.74	-4.06531	179.24	0.36108	179.94	6.8136
180.94	-3.86115	180.24	-6.14893	180.94	-6.55499	180.34	-6.01251	180.74	-4.09003	180.24	0.346558	180.94	6.7962
181.94	-3.86398	181.24	-6.17671	181.94	-6.5953	181.34	-6.01268	181.74	-4.0945	181.24	0.328537	181.94	6.78238
182.94	-3.86103	182.24	-6.17857	182.94	-6.62361	182.34	-6.0336	182.74	-4.10166	182.24	0.325096	182.94	6.75371
183.94	-3.86163	183.24	-6.19641	183.94	-6.63873	183.34	-6.04266	183.74	-4.0954	183.24	0.308468	183.94	6.73859
184.94	-3.88805	184.24	-6.21878	184.94	-6.66539	184.34	-6.06376	184.74	-4.11081	184.24	0.296238	184.94	6.74012
185.94	-3.91397	185.24	-6.2458	185.94	-6.69265	185.34	-6.07415	185.74	-4.12154	185.24	0.287155	185.94	6.74216
186.94	-3.92813	186.24	-6.26656	186.94	-6.69217	186.34	-6.08892	186.74	-4.1512	186.24	0.277756	186.94	6.7656
187.94	-3.96671	187.24	-6.28496	187.94	-6.71915	187.34	-6.11171	187.74	-4.19677	187.24	0.257763	187.94	6.76632
188.94	-4.01586	188.24	-6.29849	188.94	-6.74755	188.34	-6.14286	188.74	-4.23312	188.24	0.235691	188.94	6.76576
189.94	-4.05717	189.24	-6.33074	189.94	-6.78654	189.34	-6.17677	189.74	-4.26415	189.24	0.206982	189.94	6.7474
190.94	-4.09675	190.24	-6.37083	190.94	-6.82502	190.34	-6.2178	190.74	-4.32969	190.24	0.175072	190.94	6.72918
191.94	-4.12858	191.24	-6.41167	191.94	-6.87785	191.34	-6.28529	191.74	-4.37474	191.24	0.162182	191.94	6.69711
192.94	-4.15538	192.24	-6.47293	192.94	-6.92418	192.34	-6.32694	192.74	-4.40499	192.24	0.142918	192.94	6.6609
193.94	-4.17875	193.24	-6.51909	193.94	-6.96049	193.34	-6.36244	193.74	-4.42846	193.24	0.116528	193.94	6.6473
194.94	-4.19099	194.24	-6.55247	194.94	-6.97114	194.34	-6.37881	194.74	-4.43479	194.24	0.0882797	194.94	6.63506
195.94	-4.20645	195.24	-6.55916	195.94	-7.0065	195.34	-6.39263	195.74	-4.45845	195.24	0.0746307	195.94	6.61728
196.94	-4.22746	196.24	-6.57561	196.94	-7.02091	196.34	-6.40956	196.74	-4.48912	196.24	0.0390129	196.94	6.59664
197.94	-4.23018	197.24	-6.57615	197.94	-7.05134	197.34	-6.41494	197.74	-4.52256	197.24	0.0173569	197.94	6.57439
198.94	-4.22335	198.24	-6.57832	198.94	-7.05429	198.34	-6.41149	198.74	-4.54567	198.24	-0.00813293	198.94	6.57145
199.94	-4.23719	199.24	-6.59202	199.94	-7.07789	199.34	-6.431	199.74	-4.57377	199.24	-0.0180435	199.94	6.54821
200.94	-4.25626	200.24	-6.63872	200.94	-7.11967	200.34	-6.45863	200.74	-4.59496	200.24	-0.0358162	200.94	6.52718
201.94	-4.27709	201.24	-6.68191	201.94	-7.13927	201.34	-6.47758	201.74	-4.60556	201.24	-0.0738792	201.94	6.52748
202.94	-4.29853	202.24	-6.69724	202.94	-7.15254	202.34	-6.48391	202.74	-4.619	202.24	-0.0907974	202.94	6.52556
203.94	-4.31648	203.24	-6.71946	203.94	-7.17195	203.34	-6.51358	203.74	-4.64646	203.24	-0.0950699	203.94	6.50762
204.94	-4.32754	204.24	-6.72749	204.94	-7.1979	204.34	-6.52312	204.74	-4.67439	204.24	-0.103104	204.94	6.49033
205.94	-4.34724	205.24	-6.74424	205.94	-7.21882	205.34	-6.54983	205.74	-4.69651	205.24	-0.111671	205.94	6.46245
206.94	-4.34086	206.24	-6.73394	206.94	-7.23429	206.34	-6.57533	206.74	-4.72338	206.24	-0.119312	206.94	6.45589
207.94	-4.32787	207.24	-6.72366	207.94	-7.23925	207.34	-6.60404	207.74	-4.71298	207.24	-0.112209	207.94	6.46498
208.94	-4.35366	208.24	-6.72627	208.94	-7.25808	208.34	-6.62114	208.74	-4.72798	208.24	-0.10347	208.94	6.46726
209.94	-4.34928	209.24	-6.73406	209.94	-7.27042	209.34	-6.64699	209.74	-4.73021	209.24	-0.119801	209.94	6.47298
210.94	-4.3671	210.24	-6.74749	210.94	-7.309	210.34	-6.65419	210.74	-4.74083	210.24	-0.134449	210.94	6.46712
211.94	-4.38073	211.24	-6.75698	211.94	-7.3131	211.34	-6.67265	211.74	-4.75192	211.24	-0.144314	211.94	6.46498
212.94	-4.41531	212.24	-6.77962	212.94	-7.31961	212.34	-6.70879	212.74	-4.76668	212.24	-0.147293	212.94	6.46653
213.94	-4.43103	213.24	-6.80688	213.94	-7.33228	213.34	-6.74231	213.74	-4.79028	213.24	-0.180664	213.94	6.46338
214.94	-4.44802	214.24	-6.80684	214.94	-7.34304	214.34	-6.75335	214.74	-4.81831	214.24	-0.185989	214.94	6.47568
215.94	-4.47972	215.24	-6.83352	215.94	-7.34349	215.34	-6.76957	215.74	-4.81344	215.24	-0.209133	215.94	6.47682
216.94	-4.50608	216.24	-6.84832	216.94	-7.36826	216.34	-6.79268	216.74	-4.83452	216.24	-0.212452	216.94	6.4656
217.94	-4.52644	217.24	-6.86497	217.94	-7.39009	217.34	-6.80178	217.74	-4.85801	217.24	-0.222633	217.94	6.46611
218.94	-4.55614	218.24	-6.88186	218.94	-7.42479	218.34	-6.82987	218.74	-4.88095	218.24	-0.236355	218.94	6.42982
219.94	-4.55087	219.24	-6.91377	219.94	-7.44711	219.34	-6.84923	219.74	-4.89894	219.24	-0.269974	219.94	6.41581
220.94	-4.55064	220.24	-6.90386	220.94	-7.48472	220.34	-6.86079	220.74	-4.91997	220.24	-0.252125	220.94	6.40432
221.94	-4.57163	221.24	-6.92424	221.94	-7.50059	221.34	-6.86983	221.74	-4.91436	221.24	-0.249073	221.94	6.38332
222.94	-4.58401	222.24	-6.93929	222.94	-7.52127	222.34	-6.88262	222.74	-4.93111	222.24	-0.266068	222.94	6.37449
223.94	-4.56562	223.24	-6.95274	223.94	-7.52278	223.34	-6.89444	223.74	-4.94859	223.24	-0.285988	223.94	6.3991
224.94	-4.59275	224.24	-6.97124	224.94	-7.551	224.34	-6.90718	224.74	-4.96843	224.24	-0.304005	224.94	6.39346
225.94	-4.6125	225.24	-7.01658	225.94	-7.56257	225.34	-6.93936	225.74	-4.98557	225.24	-0.341774	225.94	6.39006
226.94	-4.62278	226.24	-7.0468	226.94	-7.57127	226.34	-6.94954	226.74	-4.99175	226.24	-0.340748	226.94	6.4009
227.94	-4.6223	227.24	-7.07522	227.94	-7.60057	227.34	-6.94706	227.74	-4.98092	227.24	-0.33633	227.94	6.39479
228.94	-4.61029	228.24	-7.1106	228.94	-7.61774	228.34	-6.95367	228.74	-4.98285	228.24	-0.324223	228.94	6.40375
229.94	-4.5823	229.24	-7.12776	229.94	-7.60318	229.34	-6.94475	229.74	-4.95857	229.24	-0.310867	229.94	6.43943
230.94	-4.57234	230.24	-7.11411	230.94	-7.61116	230.34	-6.9512	230.74	-4.95408	230.24	-0.293678	230.94	6.44316
231.94	-4.59324	231.24	-7.09954	231.94	-7.60276	231.34	-6.9742	231.74	-4.97344	231.24	-0.305225	231.94	6.45315
232.94	-4.61719	232.24	-7.0929	232.94	-7.62012	232.34	-7.0061	232.74	-4.99073	232.24	-0.316532	232.94	6.4552
233.94	-4.64033	233.24	-7.1052	233.94	-7.63838	233.34	-7.02102	233.74	-4.99888	233.24	-0.330421	233.94	6.476
234.94	-4.65111	234.24	-7.11294	234.94	-7.64891	234.34	-7.04545	234.74	-5.00131	234.24	-0.34634	234.94	6.485
235.94	-4.67133	235.24	-7.12476	235.94	-7.65778	235.34	-7.06964	235.74	-5.01007	235.24	-0.343262	235.94	6.46796
236.94	-4.68854	236.24	-7.15149	236.94	-7.68475	236.34	-7.08148	236.74	-5.03449	236.24	-0.358768	236.94	6.45074
237.94	-4.7017	237.24	-7.17278	237.94	-7.73392	237.34	-7.09449	237.74	-5.06554	237.24	-0.389698	237.94	6.42159
238.94	-4.73145	238.24	-7.2118	238.94	-7.79126	238.34	-7.10083	238.74	-5.07447	238.24	-0.41077	238.94	6.40833
239.94	-3.83845	239.24	-9.71188	239.94	-6.40803	239.34	-10.8013	239.74	-4.04647	239.24	-2.85202	239.94	7.02422
240.94	-6.71736	240.24	-4.90092	240.94	-10.6107	240.34	-4.61874	240.74	-8.42442	240.24	0.979939	240.94	3.78081
241.94	-4.79255	241.24	-7.89248	241.94	-8.07221	241.34	-7.01863	241.74	-4.58102	241.24	-0.845726	241.94	5.33794
242.94	-5.1147	242.24	-7.83933	242.94	-8.31965	242.34	-7.82265	242.74	-6.00339	242.24	-1.75205	242.94	4.66118
243.94	-5.07178	243.24	-7.57544	243.94	-8.15881	243.34	-7.66431	243.74	-5.92273	243.24	-1.67322	243.94	4.53784
244.94	-4.98164	244.24	-7.50925	244.94	-8.04109	244.34	-7.50698	244.74	-5.85789	244.24	-1.69187	244.94	4.40715
245.94	-5.01598	245.24	-7.45462	245.94	-8.0316	245.34	-7.42777	245.74	-5.82455	245.24	-1.72537	245.94	4.23683
246.94	-5.04714	246.24	-7.45686	246.94	-8.05312	246.34	-7.43804	246.74	-5.87324	246.24	-1.79499	246.94	4.07676
247.94	-5.00446	247.24	-7.46912	247.94	-8.01031	247.34	-7.46454	247.74	-5.94086	247.24	-1.87244	247.94	3.90851
248.94	-5.01495	248.24	-7.48071	248.94	-7.99481	248.34	-7.50946	248.74	-5.94806	248.24	-1.96082	248.94	3.75226
249.94	-4.95684	249.24	-7.41861	249.94	-7.95952	249.34	-7.50181	249.74	-5.95889	249.24	-2.00979	249.94	3.63569
250.94	-4.97923	250.24	-7.40618	250.94	-7.93284	250.34	-7.46992	250.74	-5.93645	250.24	-2.04314	250.94	3.52822
251.94	-4.92122	251.24	-7.42588	251.94	-7.95503	251.34	-7.4512	251.74	-5.91734	251.24	-2.08738	251.94	3.46538
252.94	-4.86605	252.24	-7.43648	252.94	-7.9244	252.34	-7.41771	252.74	-5.93959	252.24	-2.12727	252.94	3.3964
253.94	-4.86448	253.24	-7.44353	253.94	-7.88206	253.34	-7.40889	253.74	-5.94915	253.24	-2.14605	253.94	3.26711
254.94	-4.85966	254.24	-7.43804	254.94	-7.84415	254.34	-7.41078	254.74	-5.93712	254.24	-2.17803	254.94	3.19064
255.94	-4.86012	255.24	-7.4138	255.94	-7.82338	255.34	-7.41012	255.74	-5.92094	255.24	-2.17808	255.94	3.06542
256.94	-4.85303	256.24	-7.40686	256.94	-7.80847	256.34	-7.38281	256.74	-5.92871	256.24	-2.19727	256.94	2.99255
257.94	-4.80899	257.24	-7.39351	257.94	-7.78567	257.34	-7.36773	257.74	-5.93391	257.24	-2.23323	257.94	2.94675
258.94	-4.79841	258.24	-7.36997	258.94	-7.77803	258.34	-7.39468	258.74	-5.94004	258.24	-2.30955	258.94	2.85479
259.94	-4.7933	259.24	-7.35408	259.94	-7.74838	259.34	-7.39025	259.74	-5.94276	259.24	-2.33601	259.94	2.84024
260.94	-4.83471	260.24	-7.32986	260.94	-7.76879	260.34	-7.35892	260.74	-5.95297	260.24	-2.35928	260.94	2.78712
261.94	-4.83936	261.24	-7.3418	261.94	-7.8125	261.34	-7.38892	261.74	-5.96887	261.24	-2.44116	261.94	2.69763
262.94	-4.85719	262.24	-7.33457	262.94	-7.79591	262.34	-7.39682	262.74	-5.99039	262.24	-2.47971	262.94	2.61583
263.94	-4.87816	263.24	-7.33279	263.94	-7.78124	263.34	-7.40751	263.74	-6.02987	263.24	-2.49746	263.94	2.5691
264.94	-4.87732	264.24	-7.30676	264.94	-7.77197	264.34	-7.41626	264.74	-6.04956	264.24	-2.53894	264.94	2.50928
265.94	-4.86937	265.24	-7.30117	265.94	-7.77257	265.34	-7.42289	265.74	-6.06088	265.24	-2.57559	265.94	2.47779
266.94	-4.87751	266.24	-7.29771	266.94	-7.7823	266.34	-7.41458	266.74	-6.05247	266.24	-2.58506	266.94	2.43682
267.94	-4.88115	267.24	-7.28604	267.94	-7.75591	267.34	-7.39768	267.74	-6.03018	267.24	-2.59292	267.94	2.39607
268.94	-4.87786	268.24	-7.29422	268.94	-7.74004	268.34	-7.36301	268.74	-6.02896	268.24	-2.58621	268.94	2.35994
269.94	-4.86963	269.24	-7.29382	269.94	-7.72327	269.34	-7.3645	269.74	-6.02881	269.24	-2.6123	269.94	2.31738
270.94	-4.85723	270.24	-7.28811	270.94	-7.71282	270.34	-7.36521	270.74	-6.05813	270.24	-2.63601	270.94	2.28096
271.94	-4.8599	271.24	-7.29058	271.94	-7.71232	271.34	-7.37245	271.74	-6.05931	271.24	-2.65801	271.94	2.22738
272.94	-4.8319	272.24	-7.28823	272.94	-7.70189	272.34	-7.3737	272.74	-6.07052	272.24	-2.66543	272.94	2.18531
273.94	-4.82848	273.24	-7.28653	273.94	-7.70043	273.34	-7.36088	273.74	-6.09286	273.24	-2.6719	273.94	2.14967
274.94	-4.80273	274.24	-7.28076	274.94	-7.69116	274.34	-7.34998	274.74	-6.09912	274.24	-2.6958	274.94	2.12952
275.94	-4.79882	275.24	-7.28494	275.94	-7.69066	275.34	-7.36088	275.74	-6.08773	275.24	-2.73086	275.94	2.08436
276.94	-4.811	276.24	-7.26289	276.94	-7.70602	276.34	-7.35631	276.74	-6.09315	276.24	-2.77571	276.94	2.06546
277.94	-4.78153	277.24	-7.23796	277.94	-7.68461	277.34	-7.3495	277.74	-6.07055	277.24	-2.80193	277.94	2.03756
278.94	-4.77757	278.24	-7.2011	278.94	-7.67222	278.34	-7.32295	278.74	-6.07341	278.24	-2.77629	278.94	2.00906
279.94	-4.75977	279.24	-7.19202	279.94	-7.64624	279.34	-7.30383	279.74	-6.07507	279.24	-2.76685	279.94	1.99597
280.94	-4.76805	280.24	-7.17593	280.94	-7.64806	280.34	-7.29105	280.74	-6.07846	280.24	-2.76223	280.94	1.96168
281.94	-4.77637	281.24	-7.18225	281.94	-7.66943	281.34	-7.28943	281.74	-6.0752	281.24	-2.78992	281.94	1.92236
282.94	-4.76959	282.24	-7.17566	282.94	-7.64276	282.34	-7.30231	282.74	-6.0733	282.24	-2.80627	282.94	1.91437
283.94	-4.76891	283.24	-7.16861	283.94	-7.61937	283.34	-7.30412	283.74	-6.07785	283.24	-2.81692	283.94	1.88063
284.94	-4.74415	284.24	-7.16416	284.94	-7.57508	284.34	-7.2883	284.74	-6.07719	284.24	-2.82249	284.94	1.88744
285.94	-4.72191	285.24	-7.13882	285.94	-7.51854	285.34	-7.25907	285.74	-6.08554	285.24	-2.80508	285.94	1.8982
286.94	-4.70569	286.24	-7.10266	286.94	-7.48938	286.34	-7.23413	286.74	-6.06958	286.24	-2.79663	286.94	1.89807
287.94	-4.68948	287.24	-7.10689	287.94	-7.49148	287.34	-7.22991	287.74	-6.07063	287.24	-2.79268	287.94	1.85532
288.94	-4.68724	288.24	-7.10586	288.94	-7.51036	288.34	-7.23893	288.74	-6.07602	288.24	-2.81973	288.94	1.81495
289.94	-4.68176	289.24	-7.12195	289.94	-7.51477	289.34	-7.24609	289.74	-6.07043	289.24	-2.82922	289.94	1.79272
290.94	-4.65441	290.24	-7.1	290.94	-7.51183	290.34	-7.24003	290.74	-6.05709	290.24	-2.82681	290.94	1.7909
291.94	-4.64977	291.24	-7.0679	291.94	-7.53466	291.34	-7.23136	291.74	-6.05111	291.24	-2.83877	291.94	1.75477
292.94	-4.62744	292.24	-7.05481	292.94	-7.48938	292.34	-7.22388	292.74	-6.05835	292.24	-2.84876	292.94	1.73804
293.94	-4.60094	293.24	-7.02908	293.94	-7.46654	293.34	-7.18217	293.74	-6.02816	293.24	-2.8262	293.94	1.75294
294.94	-4.5964	294.24	-6.99519	294.94	-7.457	294.34	-7.15099	294.74	-6.02357	294.24	-2.81844	294.94	1.74247
295.94	-4.60886	295.24	-6.99028	295.94	-7.45139	295.34	-7.12886	295.74	-6.02446	295.24	-2.80693	295.94	1.72353
296.94	-4.57917	296.24	-6.98606	296.94	-7.45271	296.34	-7.12674	296.74	-6.01023	296.24	-2.81748	296.94	1.71245
297.94	-4.57771	297.24	-6.9697	297.94	-7.44307	297.34	-7.12515	297.74	-6.01719	297.24	-2.82737	297.94	1.69097
298.94	-4.5786	298.24	-6.95584	298.94	-7.45043	298.34	-7.12943	298.74	-6.01413	298.24	-2.84939	298.94	1.64601
299.94	-4.56693	299.24	-6.98967	299.94	-7.45011	299.34	-7.14552	299.74	-6.03527	299.24	-2.89458	299.94	1.61544
300.94	-4.58777	300.24	-6.99182	300.94	-7.44141	300.34	-7.16663	300.74	-6.04724	300.24	-2.89868	300.94	1.60278
301.94	-4.59524	301.24	-7.00569	301.94	-7.45779	301.34	-7.174	301.74	-6.06258	301.24	-2.90913	301.94	1.58677
302.94	-4.59773	302.24	-7.01255	302.94	-7.46821	302.34	-7.16873	302.74	-6.06309	302.24	-2.92564	302.94	1.55669
303.94	-4.62316	303.24	-6.9927	303.94	-7.48693	303.34	-7.14347	303.74	-6.06027	303.24	-2.92886	303.94	1.53773
304.94	-4.6319	304.24	-6.99341	304.94	-7.49554	304.34	-7.13397	304.74	-6.06696	304.24	-2.94763	304.94	1.49152
305.94	-4.62909	305.24	-6.99255	305.94	-7.5108	305.34	-7.13885	305.74	-6.08319	305.24	-2.96619	305.94	1.45673
306.94	-4.63287	306.24	-6.9895	306.94	-7.51459	306.34	-7.15656	306.74	-6.11432	306.24	-2.98291	306.94	1.42169
307.94	-4.64206	307.24	-6.99947	307.94	-7.5206	307.34	-7.17162	307.74	-6.12233	307.24	-3.01692	307.94	1.41446
308.94	-4.6558	308.24	-7.00139	308.94	-7.50968	308.34	-7.1703	308.74	-6.12401	308.24	-3.04888	308.94	1.3973
309.94	-4.65795	309.24	-7.00283	309.94	-7.49096	309.34	-7.17728	309.74	-6.1152	309.24	-3.08767	309.94	1.38527
310.94	-4.66413	310.24	-7.00925	310.94	-7.48567	310.34	-7.16287	310.74	-6.10972	310.24	-3.09861	310.94	1.3499
311.94	-4.66609	311.24	-7.01951	311.94	-7.46772	311.34	-7.14492	311.74	-6.12132	311.24	-3.10288	311.94	1.33489
312.94	-4.6851	312.24	-7.03887	312.94	-7.45707	312.34	-7.13905	312.74	-6.14171	312.24	-3.10711	312.94	1.29916
313.94	-4.67761	313.24	-7.05078	313.94	-7.45154	313.34	-7.1272	313.74	-6.15356	313.24	-3.10486	313.94	1.28247
314.94	-4.6833	314.24	-7.0593	314.94	-7.46699	314.34	-7.11673	314.74	-6.17576	314.24	-3.12241	314.94	1.22905
315.94	-4.67611	315.24	-7.07845	315.94	-7.46139	315.34	-7.13671	315.74	-6.19313	315.24	-3.14705	315.94	1.20536
316.94	-4.68761	316.24	-7.07339	316.94	-7.45177	316.34	-7.14799	316.74	-6.19284	316.24	-3.14859	316.94	1.18568
317.94	-4.67794	317.24	-7.07259	317.94	-7.43856	317.34	-7.15014	317.74	-6.1974	317.24	-3.17989	317.94	1.19217
318.94	-4.66963	318.24	-7.06138	318.94	-7.43061	318.34	-7.15591	318.74	-6.19505	318.24	-3.17918	318.94	1.19353
319.94	-4.67683	319.24	-7.05198	319.94	-7.44612	319.34	-7.18484	319.74	-6.2136	319.24	-3.18894	319.94	1.195
320.94	-4.6591	320.24	-7.05034	320.94	-7.43143	320.34	-7.19252	320.74	-6.19945	320.24	-3.18731	320.94	1.20126
321.94	-4.65066	321.24	-7.04182	321.94	-7.44253	321.34	-7.18438	321.74	-6.1617	321.24	-3.18697	321.94	1.19968
322.94	-4.62772	322.24	-7.03508	322.94	-7.44071	322.34	-7.17921	322.74	-6.14562	322.24	-3.18999	322.94	1.20492
323.94	-4.61594	323.24	-7.02361	323.94	-7.44846	323.34	-7.17329	323.74	-6.1436	323.24	-3.19841	323.94	1.20498
324.94	-4.60735	324.24	-7.01138	324.94	-7.45	324.34	-7.16611	324.74	-6.14419	324.24	-3.19754	324.94	1.19722
325.94	-4.59768	325.24	-7.00313	325.94	-7.43216	325.34	-7.15947	325.74	-6.14742	325.24	-3.18929	325.94	1.20212
326.94	-4.58618	326.24	-7.0022	326.94	-7.41907	326.34	-7.13904	326.74	-6.14355	326.24	-3.18835	326.94	1.1969
327.94	-4.59	327.24	-6.9937	327.94	-7.42594	327.34	-7.13111	327.74	-6.14916	327.24	-3.19121	327.94	1.1755
328.94	-4.5782	328.24	-6.98289	328.94	-7.41706	328.34	-7.12808	328.74	-6.14622	328.24	-3.19675	328.94	1.15642
329.94	-4.55989	329.24	-6.97007	329.94	-7.4272	329.34	-7.12771	329.74	-6.14317	329.24	-3.19675	329.94	1.14507
330.94	-4.56489	330.24	-6.9586	330.94	-7.4272	330.34	-7.09842	330.74	-6.1251	330.24	-3.17722	330.94	1.12859
331.94	-4.55488	331.24	-6.96812	331.94	-7.41902	331.34	-7.095	331.74	-6.12327	331.24	-3.16746	331.94	1.09905
332.94	-4.548	332.24	-6.96992	332.94	-7.39224	332.34	-7.08281	332.74	-6.09956	332.24	-3.17415	332.94	1.08554
333.94	-4.55559	333.24	-6.97183	333.94	-7.38994	333.34	-7.06895	333.74	-6.09414	333.24	-3.16446	333.94	1.07441
334.94	-4.57335	334.24	-6.97549	334.94	-7.39611	334.34	-7.0651	334.74	-6.09677	334.24	-3.16958	334.94	1.03212
335.94	-4.58378	335.24	-6.98198	335.94	-7.38029	335.34	-7.07252	335.74	-6.10375	335.24	-3.18621	335.94	0.998863
336.94	-4.58695	336.24	-6.97417	336.94	-7.36893	336.34	-7.06117	336.74	-6.10534	336.24	-3.19597	336.94	0.97628
337.94	-4.56859	337.24	-6.96304	337.94	-7.34056	337.34	-7.05704	337.74	-6.09628	337.24	-3.20828	337.94	0.985973
338.94	-4.55651	338.24	-6.95413	338.94	-7.33556	338.34	-7.04325	338.74	-6.08029	338.24	-3.21048	338.94	0.960583
339.94	-4.54174	339.24	-6.94961	339.94	-7.33055	339.34	-7.06351	339.74	-6.07345	339.24	-3.22512	339.94	0.954235
340.94	-4.51937	340.24	-6.93074	340.94	-7.31002	340.34	-7.06737	340.74	-6.05373	340.24	-3.21773	340.94	0.964512
341.94	-4.52982	341.24	-6.92339	341.94	-7.30851	341.34	-7.07948	341.74	-6.0515	341.24	-3.21929	341.94	0.964561
342.94	-4.53392	342.24	-6.9346	342.94	-7.31603	342.34	-7.09098	342.74	-6.0577	342.24	-3.22183	342.94	0.968395
343.94	-4.54435	343.24	-6.9511	343.94	-7.30839	343.34	-7.09047	343.74	-6.07921	343.24	-3.22869	343.94	0.97628
344.94	-4.54609	344.24	-6.96226	344.94	-7.29841	344.34	-7.09988	344.74	-6.09129	344.24	-3.24802	344.94	0.98711
345.94	-4.54702	345.24	-6.96211	345.94	-7.2814	345.34	-7.0794	345.74	-6.09663	345.24	-3.25618	345.94	0.986423
346.94	-4.52776	346.24	-6.94253	346.94	-7.2708	346.34	-7.06748	346.74	-6.08755	346.24	-3.24771	346.94	1.00251
347.94	-4.54139	347.24	-6.9365	347.94	-7.27613	347.34	-7.06576	347.74	-6.10441	347.24	-3.24302	347.94	0.9641
348.94	-4.56977	348.24	-6.95139	348.94	-7.27534	348.34	-7.08865	348.74	-6.11777	348.24	-3.26646	348.94	0.930958
349.94	-4.59135	349.24	-6.97161	349.94	-7.29533	349.34	-7.10316	349.74	-6.14379	349.24	-3.29021	349.94	0.892906
350.94	-4.60292	350.24	-6.9763	350.94	-7.32313	350.34	-7.12277	350.74	-6.16496	350.24	-3.31126	350.94	0.852039
351.94	-4.61466	351.24	-6.98235	351.94	-7.32804	351.34	-7.15773	351.74	-6.16088	351.24	-3.33806	351.94	0.828697
352.94	-4.60929	352.24	-6.95391	352.94	-7.30131	352.34	-7.15797	352.74	-6.15404	352.24	-3.35576	352.94	0.819786
353.94	-4.58674	353.24	-6.94419	353.94	-7.30049	353.34	-7.14248	353.74	-6.16135	353.24	-3.34946	353.94	0.799488
354.94	-4.5778	354.24	-6.92424	354.94	-7.29154	354.34	-7.12037	354.74	-6.16539	354.24	-3.35735	354.94	0.779137
355.94	-4.55797	355.24	-6.90213	355.94	-7.27172	355.34	-7.09818	355.74	-6.15792	355.24	-3.33828	355.94	0.786022
356.94	-4.55443	356.24	-6.87674	356.94	-7.2567	356.34	-7.07169	356.74	-6.15854	356.24	-3.32937	356.94	0.769665
357.94	-4.57063	357.24	-6.87241	357.94	-7.26606	357.34	-7.05911	357.74	-6.16758	357.24	-3.33457	357.94	0.768238
358.94	-4.56404	358.24	-6.85276	358.94	-7.26765	358.34	-7.0491	358.74	-6.1594	358.24	-3.33738	358.94	0.760181
359.94	-4.57458	359.24	-6.83679	359.94	-7.2699	359.34	-7.04285	359.74	-6.15625	359.24	-3.33826	359.94	0.748413
360.94	-4.55753	360.24	-6.83513	360.94	-7.27909	360.34	-7.0597	360.74	-6.16246	360.24	-3.35967	360.94	0.765343
361.94	-4.5467	361.24	-6.827	361.94	-7.29756	361.34	-7.05386	361.74	-6.15025	361.24	-3.36131	361.94	0.751637
362.94	-4.52225	362.24	-6.81487	362.94	-7.29118	362.34	-7.04823	362.74	-6.13597	362.24	-3.36736	362.94	0.734947
363.94	-4.50817	363.24	-6.79312	363.94	-7.27855	363.34	-7.02103	363.74	-6.11557	363.24	-3.34854	363.94	0.729626
364.94	-4.48542	364.24	-6.76414	364.94	-7.26765	364.34	-7.00186	364.74	-6.10081	364.24	-3.33787	364.94	0.71941
365.94	-4.4985	365.24	-6.7618	365.94	-7.26107	365.34	-6.98961	365.74	-6.1017	365.24	-3.34676	365.94	0.69669
366.94	-4.4969	366.24	-6.76463	366.94	-7.25007	366.34	-6.98062	366.74	-6.09104	366.24	-3.34922	366.94	0.676807
367.94	-4.50185	367.24	-6.77766	367.94	-7.27456	367.34	-6.99346	367.74	-6.11067	367.24	-3.34431	367.94	0.652321
368.94	-4.5113	368.24	-6.80283	368.94	-7.28193	368.34	-7.0303	368.74	-6.15855	368.24	-3.37962	368.94	0.633228
369.94	-4.49613	369.24	-6.81841	369.94	-7.27628	369.34	-7.04152	369.74	-6.17003	369.24	-3.40325	369.94	0.638878
370.94	-4.48812	370.24	-6.82857	370.94	-7.26986	370.34	-7.03392	370.74	-6.17299	370.24	-3.3968	370.94	0.633579
371.94	-4.48766	371.24	-6.81497	371.94	-7.26781	371.34	-7.04044	371.74	-6.18136	371.24	-3.39151	371.94	0.627453
372.94	-4.47712	372.24	-6.8115	372.94	-7.25068	372.34	-7.0364	372.74	-6.15757	372.24	-3.38828	372.94	0.62505
373.94	-4.46684	373.24	-6.78252	373.94	-7.24235	373.34	-7.03529	373.74	-6.14586	373.24	-3.37725	373.94	0.625328
374.94	-4.45881	374.24	-6.75449	374.94	-7.23115	374.34	-7.02005	374.74	-6.11692	374.24	-3.36716	374.94	0.627003
375.94	-4.43916	375.24	-6.73167	375.94	-7.2115	375.34	-7.01846	375.74	-6.10532	375.24	-3.34556	375.94	0.625416
376.94	-4.42675	376.24	-6.7034	376.94	-7.18932	376.34	-7.01115	376.74	-6.09311	376.24	-3.34072	376.94	0.611462
377.94	-4.43412	377.24	-6.68303	377.94	-7.19669	377.34	-7.01307	377.74	-6.08165	377.24	-3.33989	377.94	0.609093
378.94	-4.43513	378.24	-6.7009	378.94	-7.17976	378.34	-7.02835	378.74	-6.07017	378.24	-3.35935	378.94	0.598072
379.94	-4.42838	379.24	-6.72075	379.94	-7.15995	379.34	-7.00099	379.74	-6.06285	379.24	-3.35967	379.94	0.596886
380.94	-4.41691	380.24	-6.73211	380.94	-7.16129	380.34	-6.9972	380.74	-6.06444	380.24	-3.3416	380.94	0.605064
381.94	-4.43154	381.24	-6.74836	381.94	-7.17617	381.34	-6.97551	381.74	-6.0666	381.24	-3.33455	381.94	0.588722
382.94	-4.41523	382.24	-6.75974	382.94	-7.17622	382.34	-6.9772	382.74	-6.05186	382.24	-3.35423	382.94	0.59026
383.94	-4.42644	383.24	-6.74063	383.94	-7.17925	383.34	-6.96079	383.74	-6.06179	383.24	-3.33889	383.94	0.585888
384.94	-4.44326	384.24	-6.73823	384.94	-7.20425	384.34	-6.9594	384.74	-6.08455	384.24	-3.3509	384.94	0.562477
385.94	-4.44775	385.24	-6.7406	385.94	-7.19702	385.34	-6.98792	385.74	-6.10962	385.24	-3.35645	385.94	0.556396
386.94	-4.48249	386.24	-6.75657	386.94	-7.20564	386.34	-7.00698	386.74	-6.12498	386.24	-3.38059	386.94	0.5396
387.94	-4.49674	387.24	-6.76567	387.94	-7.22648	387.34	-7.0066	387.74	-6.15343	387.24	-3.39946	387.94	0.512291
388.94	-4.51423	388.24	-6.77476	388.94	-7.23567	388.34	-7.00479	388.74	-6.17637	388.24	-3.40025	388.94	0.50835
389.94	-4.51509	389.24	-6.78086	389.94	-7.22822	389.34	-7.00027	389.74	-6.18906	389.24	-3.40623	389.94	0.505421
390.94	-4.51579	390.24	-6.77446	390.94	-7.23734	390.34	-6.99183	390.74	-6.18639	390.24	-3.39849	390.94	0.499474
391.94	-4.51582	391.24	-6.77476	391.94	-7.21931	391.34	-7.00979	391.74	-6.18613	391.24	-3.40037	391.94	0.499683
392.94	-4.49685	392.24	-6.78438	392.94	-7.20889	392.34	-7.02031	392.74	-6.17232	392.24	-3.38899	392.94	0.480808
393.94	-4.51262	393.24	-6.77639	393.94	-7.21782	393.34	-7.00303	393.74	-6.16848	393.24	-3.40054	393.94	0.478222
394.94	-4.50642	394.24	-6.76255	394.94	-7.19868	394.34	-7.00393	394.74	-6.15318	394.24	-3.41465	394.94	0.477833
395.94	-4.49568	395.24	-6.74351	395.94	-7.18953	395.34	-6.99868	395.74	-6.14841	395.24	-3.42612	395.94	0.488575
396.94	-4.48518	396.24	-6.73985	396.94	-7.16938	396.34	-6.97781	396.74	-6.12522	396.24	-3.41441	396.94	0.495777
397.94	-4.47465	397.24	-6.72429	397.94	-7.17863	397.34	-6.96449	397.74	-6.12511	397.24	-3.41704	397.94	0.480064
398.94	-4.4748	398.24	-6.7158	398.94	-7.17512	398.34	-6.97354	398.74	-6.13535	398.24	-3.4199	398.94	0.4771
399.94	-4.50248	399.24	-6.71001	399.94	-7.20609	399.34	-6.98097	399.74	-6.16063	399.24	-3.41716	399.94	0.45089
400.94	-4.49772	400.24	-6.71477	400.94	-7.19779	400.34	-7.00196	400.74	-6.17748	400.24	-3.42022	400.94	0.437706
401.94	-4.48698	401.24	-6.71416	401.94	-7.18082	401.34	-6.99061	401.74	-6.17528	401.24	-3.41655	401.94	0.427086
402.94	-4.46618	402.24	-6.72329	402.94	-7.16808	402.34	-6.9799	402.74	-6.17965	402.24	-3.41055	402.94	0.448132
403.94	-4.4491	403.24	-6.72205	403.94	-7.13281	403.34	-6.97485	403.74	-6.17346	403.24	-3.40625	403.94	0.455322
404.94	-4.43529	404.24	-6.73501	404.94	-7.11779	404.34	-6.95097	404.74	-6.16024	404.24	-3.3981	404.94	0.457531
405.94	-4.42102	405.24	-6.71277	405.94	-7.10193	405.34	-6.92639	405.74	-6.15356	405.24	-3.41541	405.94	0.473511
406.94	-4.40518	406.24	-6.68745	406.94	-7.09903	406.34	-6.9124	406.74	-6.14803	406.24	-3.41109	406.94	0.479832
407.94	-4.39555	407.24	-6.68328	407.94	-7.08964	407.34	-6.9109	407.74	-6.15111	407.24	-3.42485	407.94	0.459801
408.94	-4.38594	408.24	-6.66331	408.94	-7.08796	408.34	-6.90872	408.74	-6.14182	408.24	-3.43589	408.94	0.456104
409.94	-4.38325	409.24	-6.64353	409.94	-7.08503	409.34	-6.90164	409.74	-6.15025	409.24	-3.42954	409.94	0.439137
410.94	-4.39355	410.24	-6.65405	410.94	-7.09717	410.34	-6.91333	410.74	-6.16663	410.24	-3.43982	410.94	0.420532
411.94	-4.39713	411.24	-6.66179	411.94	-7.07145	411.34	-6.91249	411.74	-6.17406	411.24	-3.45891	411.94	0.407433
412.94	-4.4152	412.24	-6.66704	412.94	-7.07816	412.34	-6.9098	412.74	-6.16869	412.24	-3.4544	412.94	0.379601
413.94	-4.41478	413.24	-6.6846	413.94	-7.08593	413.34	-6.9047	413.74	-6.1589	413.24	-3.45071	413.94	0.368664
414.94	-4.41621	414.24	-6.68491	414.94	-7.09541	414.34	-6.90188	414.74	-6.17014	414.24	-3.45737	414.94	0.368824
415.94	-4.40302	415.24	-6.66528	415.94	-7.0871	415.34	-6.90167	415.74	-6.14703	415.24	-3.44922	415.94	0.360657
416.94	-4.40358	416.24	-6.65757	416.94	-7.10731	416.34	-6.88717	416.74	-6.15336	416.24	-3.45005	416.94	0.350452
417.94	-4.39473	417.24	-6.65549	417.94	-7.10688	417.34	-6.89212	417.74	-6.15842	417.24	-3.45933	417.94	0.339527
418.94	-4.40466	418.24	-6.63599	418.94	-7.09839	418.34	-6.8811	418.74	-6.15002	418.24	-3.46948	418.94	0.337769
419.94	-4.38981	419.24	-6.6281	419.94	-7.08683	419.34	-6.88295	419.74	-6.14037	419.24	-3.46941	419.94	0.328087
420.94	-4.39525	420.24	-6.60794	420.94	-7.08715	420.34	-6.88517	420.74	-6.14779	420.24	-3.48013	420.94	0.331188
421.94	-4.39481	421.24	-6.6032	421.94	-7.08842	421.34	-6.88453	421.74	-6.15795	421.24	-3.47747	421.94	0.318565
422.94	-4.38831	422.24	-6.59509	422.94	-7.09033	422.34	-6.90259	422.74	-6.14966	422.24	-3.48865	422.94	0.308472
423.94	-4.37458	423.24	-6.5947	423.94	-7.08003	423.34	-6.90884	423.74	-6.14182	423.24	-3.49802	423.94	0.32378
424.94	-4.36543	424.24	-6.58518	424.94	-7.06904	424.34	-6.91336	424.74	-6.14048	424.24	-3.49021	424.94	0.318165
425.94	-4.35648	425.24	-6.59307	425.94	-7.04362	425.34	-6.91908	425.74	-6.12499	425.24	-3.49834	425.94	0.317589
426.94	-4.34561	426.24	-6.56587	426.94	-7.01638	426.34	-6.92083	426.74	-6.11018	426.24	-3.4908	426.94	0.327
427.94	-4.35054	427.24	-6.54429	427.94	-7.03303	427.34	-6.91006	427.74	-6.08811	427.24	-3.48862	427.94	0.338062
428.94	-4.34412	428.24	-6.5332	428.94	-7.02661	428.34	-6.9104	428.74	-6.08594	428.24	-3.47913	428.94	0.346069
429.94	-4.35167	429.24	-6.53616	429.94	-7.02269	429.34	-6.90446	429.74	-6.08407	429.24	-3.48208	429.94	0.322399
430.94	-4.36282	430.24	-6.54499	430.94	-7.04177	430.34	-6.90191	430.74	-6.08479	430.24	-3.4991	430.94	0.293312
431.94	-4.38005	431.24	-6.5679	431.94	-7.07048	431.34	-6.89793	431.74	-6.08084	431.24	-3.50406	431.94	0.274487
432.94	-4.39741	432.24	-6.59568	432.94	-7.08149	432.34	-6.90786	432.74	-6.1002	432.24	-3.51194	432.94	0.248585
433.94	-4.39278	433.24	-6.60041	433.94	-7.08663	433.34	-6.92089	433.74	-6.11512	433.24	-3.51667	433.94	0.232094
434.94	-4.38337	434.24	-6.59312	434.94	-7.09675	434.34	-6.92154	434.74	-6.09788	434.24	-3.51121	434.94	0.221973
435.94	-4.37222	435.24	-6.59541	435.94	-7.10537	435.34	-6.94451	435.74	-6.10273	435.24	-3.51204	435.94	0.208595
436.94	-4.36223	436.24	-6.61282	436.94	-7.08696	436.34	-6.95261	436.74	-6.11612	436.24	-3.52114	436.94	0.208691
437.94	-4.3376	437.24	-6.61301	437.94	-7.09517	437.34	-6.94107	437.74	-6.10801	437.24	-3.52769	437.94	0.190723
438.94	-4.32796	438.24	-6.63154	438.94	-7.08041	438.34	-6.9226	438.74	-6.10853	438.24	-3.52021	438.94	0.18766
439.94	-4.32624	439.24	-6.62742	439.94	-7.07917	439.34	-6.91531	439.74	-6.12119	439.24	-3.52146	439.94	0.197315
440.94	-4.28938	440.24	-6.59617	440.94	-7.06025	440.34	-6.88919	440.74	-6.11216	440.24	-3.52769	440.94	0.207691
441.94	-4.28104	441.24	-6.59343	441.94	-7.03068	441.34	-6.86988	441.74	-6.1035	441.24	-3.51006	441.94	0.207848
442.94	-4.26619	442.24	-6.58494	442.94	-7.01875	442.34	-6.85562	442.74	-6.1002	442.24	-3.49973	442.94	0.206593
443.94	-4.24711	443.24	-6.56414	443.94	-7.01127	443.34	-6.85072	443.74	-6.0924	443.24	-3.46929	443.94	0.207848
444.94	-4.24547	444.24	-6.55569	444.94	-7.00646	444.34	-6.85368	444.74	-6.09225	444.24	-3.47073	444.94	0.203014
445.94	-4.26183	445.24	-6.57364	445.94	-7.00475	445.34	-6.86344	445.74	-6.10202	445.24	-3.48867	445.94	0.185314
446.94	-4.24259	446.24	-6.58049	446.94	-7.01298	446.34	-6.86146	446.74	-6.11376	446.24	-3.50493	446.94	0.173302
447.94	-4.24353	447.24	-6.56616	447.94	-7.00574	447.34	-6.87427	447.74	-6.10413	447.24	-3.50037	447.94	0.162598
448.94	-4.26129	448.24	-6.56177	448.94	-7.02362	448.34	-6.88141	448.74	-6.1087	448.24	-3.5238	448.94	0.133362
449.94	-4.27044	449.24	-6.57766	449.94	-7.05254	449.34	-6.89634	449.74	-6.12161	449.24	-3.5513	449.94	0.104443
450.94	-4.25333	450.24	-6.58013	450.94	-7.04716	450.34	-6.89759	450.74	-6.0924	450.24	-3.54741	450.94	0.109947
451.94	-4.26228	451.24	-6.56223	451.94	-7.04622	451.34	-6.86258	451.74	-6.06663	451.24	-3.52927	451.94	0.120777
452.94	-4.28357	452.24	-6.57239	452.94	-7.03796	452.34	-6.84204	452.74	-6.04846	452.24	-3.52808	452.94	0.128784
453.94	-4.27257	453.24	-6.56375	453.94	-7.03319	453.34	-6.84916	453.74	-6.035	453.24	-3.50943	453.94	0.130016
454.94	-4.25656	454.24	-6.55806	454.94	-7.02853	454.34	-6.84642	454.74	-6.03102	454.24	-3.50557	454.94	0.11832
455.94	-4.27477	455.24	-6.55532	455.94	-7.03698	455.34	-6.84513	455.74	-6.03329	455.24	-3.5032	455.94	0.118176
456.94	-4.25586	456.24	-6.56226	456.94	-7.04614	456.34	-6.87097	456.74	-6.05347	456.24	-3.51819	456.94	0.127686
457.94	-4.25206	457.24	-6.55728	457.94	-7.0537	457.34	-6.87638	457.74	-6.06295	457.24	-3.5325	457.94	0.113415
458.94	-4.2327	458.24	-6.56255	458.94	-7.04777	458.34	-6.88099	458.74	-6.07628	458.24	-3.5573	458.94	0.119347
459.94	-4.22526	459.24	-6.57195	459.94	-7.03703	459.34	-6.86171	459.74	-6.07067	459.24	-3.55852	459.94	0.11837
460.94	-4.21199	460.24	-6.55369	460.94	-7.02522	460.34	-6.85232	460.74	-6.06577	460.24	-3.55173	460.94	0.141529
461.94	-4.21179	461.24	-6.55664	461.94	-7.02515	461.34	-6.84338	461.74	-6.07605	461.24	-3.55981	461.94	0.131836
462.94	-4.21243	462.24	-6.55659	462.94	-7.01406	462.34	-6.83648	462.74	-6.09431	462.24	-3.58101	462.94	0.106911
463.94	-4.20635	463.24	-6.55313	463.94	-7.01775	463.34	-6.84922	463.74	-6.08999	463.24	-3.57083	463.94	0.109692
464.94	-4.20385	464.24	-6.54544	464.94	-7.00866	464.34	-6.85392	464.74	-6.07687	464.24	-3.57315	464.94	0.130383
465.94	-4.2041	465.24	-6.5282	465.94	-7.00928	465.34	-6.83643	465.74	-6.07483	465.24	-3.56287	465.94	0.119995
466.94	-4.20385	466.24	-6.51468	466.94	-7.01549	466.34	-6.84257	466.74	-6.087	466.24	-3.56009	466.94	0.122204
467.94	-4.20522	467.24	-6.51179	467.94	-7.00845	467.34	-6.82232	467.74	-6.06977	467.24	-3.53938	467.94	0.137306
468.94	-4.22884	468.24	-6.50898	468.94	-7.02206	468.34	-6.8203	468.74	-6.08009	468.24	-3.54475	468.94	0.11515
469.94	-4.24337	469.24	-6.51448	469.94	-7.0173	469.34	-6.83214	469.74	-6.11415	469.24	-3.5616	469.94	0.108925
470.94	-4.26903	470.24	-6.51699	470.94	-7.02343	470.34	-6.85661	470.74	-6.14035	470.24	-3.57583	470.94	0.0847282
471.94	-4.29158	471.24	-6.53367	471.94	-7.04109	471.34	-6.87503	471.74	-6.13926	471.24	-3.60056	471.94	0.0637703
472.94	-4.29578	472.24	-6.53809	472.94	-7.03687	472.34	-6.88672	472.74	-6.13733	472.24	-3.61621	472.94	0.0595703
473.94	-4.29406	473.24	-6.52517	473.94	-7.03356	473.34	-6.89384	473.74	-6.13546	473.24	-3.60159	473.94	0.049572
474.94	-4.31979	474.24	-6.51985	474.94	-7.0527	474.34	-6.89122	474.74	-6.15638	474.24	-3.59358	474.94	0.0516739
475.94	-4.31644	475.24	-6.53167	475.94	-7.06571	475.34	-6.88942	475.74	-6.16613	475.24	-3.60845	475.94	0.0522079
476.94	-4.288	476.24	-6.52312	476.94	-7.0308	476.34	-6.87648	476.74	-6.17064	476.24	-3.60808	476.94	0.0496445
477.94	-4.28835	477.24	-6.50837	477.94	-7.03957	477.34	-6.87578	477.74	-6.1894	477.24	-3.61299	477.94	0.0439224
478.94	-4.26693	478.24	-6.50386	478.94	-7.0378	478.34	-6.87828	478.74	-6.1952	478.24	-3.61494	478.94	0.0391006
479.94	-4.25605	479.24	-6.47739	479.94	-7.01692	479.34	-6.89029	479.74	-6.18967	479.24	-3.61753	479.94	0.0404549
480.94	-4.23637	480.24	-6.46099	480.94	-6.99345	480.34	-6.88099	480.74	-6.17931	480.24	-3.5999	480.94	0.050621
481.94	-4.24177	481.24	-6.47239	481.94	-6.99421	481.34	-6.88504	481.74	-6.16489	481.24	-3.5836	481.94	0.0498543
482.94	-4.24352	482.24	-6.45645	482.94	-6.98632	482.34	-6.88053	482.74	-6.15658	482.24	-3.59024	482.94	0.0515251
483.94	-4.23475	483.24	-6.45493	483.94	-6.97743	483.34	-6.86666	483.74	-6.15006	483.24	-3.59019	483.94	0.0486946
484.94	-4.24275	484.24	-6.44309	484.94	-6.95808	484.34	-6.83633	484.74	-6.14085	484.24	-3.598	484.94	0.0485115
485.94	-4.25187	485.24	-6.43694	485.94	-6.95744	485.34	-6.82814	485.74	-6.12633	485.24	-3.60003	485.94	0.0313339
486.94	-4.2447	486.24	-6.42356	486.94	-6.93855	486.34	-6.83352	486.74	-6.12754	486.24	-3.59995	486.94	0.0289803
487.94	-4.23555	487.24	-6.40745	487.94	-6.90815	487.34	-6.82486	487.74	-6.13438	487.24	-3.60813	487.94	0.0217781
488.94	-4.23262	488.24	-6.41575	488.94	-6.90681	488.34	-6.82425	488.74	-6.14121	488.24	-3.62144	488.94	0.012989
489.94	-4.22559	489.24	-6.43372	489.94	-6.88843	489.34	-6.83325	489.74	-6.15332	489.24	-3.6394	489.94	0.00244141
490.94	-4.20597	490.24	-6.44536	490.94	-6.89799	490.34	-6.82533	490.74	-6.15502	490.24	-3.64128	490.94	0.000816345
491.94	-4.20234	491.24	-6.43491	491.94	-6.89619	491.34	-6.81472	491.74	-6.15549	491.24	-3.63438	491.94	-0.000926971
492.94	-4.1945	492.24	-6.43499	492.94	-6.88822	492.34	-6.80507	492.74	-6.15575	492.24	-3.61296	492.94	-0.0176163
493.94	-4.19392	493.24	-6.43333	493.94	-6.88606	493.34	-6.81216	493.74	-6.16502	493.24	-3.59824	493.94	-0.0185051
494.94	-4.19437	494.24	-6.41411	494.94	-6.90263	494.34	-6.82533	494.74	-6.1549	494.24	-3.57061	494.94	-0.0284805
495.94	-4.19531	495.24	-6.422	495.94	-6.9071	495.34	-6.84192	495.74	-6.14807	495.24	-3.56873	495.94	-0.0098877
496.94	-4.19282	496.24	-6.42551	496.94	-6.91768	496.34	-6.84597	496.74	-6.14732	496.24	-3.59019	496.94	-0.0188713
497.94	-4.19017	497.24	-6.42862	497.94	-6.92504	497.34	-6.85624	497.74	-6.15768	497.24	-3.60159	497.94	-0.0359993
498.94	-4.19756	498.24	-6.44998	498.94	-6.91289	498.34	-6.85923	498.74	-6.14346	498.24	-3.62637	498.94	-0.0156746
499.94	-4.18456	499.24	-6.43972	499.94	-6.90477	499.34	-6.84708	499.74	-6.14621	499.24	-3.62075	499.94	-0.0190315
500.94	-4.19017	500.24	-6.43814	500.94	-6.90355	500.34	-6.84843	500.74	-6.14975	500.24	-3.64065	500.94	-0.0358772
501.94	-4.22261	501.24	-6.42771	501.94	-6.91487	501.34	-6.84634	501.74	-6.14146	501.24	-3.66123	501.94	-0.0402336
502.94	-4.2184	502.24	-6.41697	502.94	-6.90712	502.34	-6.84335	502.74	-6.14811	502.24	-3.67197	502.94	-0.014904
503.94	-4.23079	503.24	-6.40452	503.94	-6.92122	503.34	-6.83194	503.74	-6.15037	503.24	-3.67576	503.94	-0.0258293
504.94	-4.23246	504.24	-6.41008	504.94	-6.92509	504.34	-6.82826	504.74	-6.14891	504.24	-3.69048	504.94	-0.0438614
505.94	-4.23262	505.24	-6.3895	505.94	-6.93147	505.34	-6.81961	505.74	-6.15916	505.24	-3.7031	505.94	-0.0553703
506.94	-4.22543	506.24	-6.38679	506.94	-6.93722	506.34	-6.81615	506.74	-6.15797	506.24	-3.71003	506.94	-0.0677109
507.94	-4.21166	507.24	-6.39944	507.94	-6.94493	507.34	-6.79789	507.74	-6.15951	507.24	-3.72427	507.94	-0.0867805
508.94	-4.20431	508.24	-6.40657	508.94	-6.93551	508.34	-6.82238	508.74	-6.15443	508.24	-3.72334	508.94	-0.110313
509.94	-4.19453	509.24	-6.40562	509.94	-6.95369	509.34	-6.82644	509.74	-6.16526	509.24	-3.72251	509.94	-0.102001
510.94	-4.17296	510.24	-6.41311	510.94	-6.95507	510.34	-6.81132	510.74	-6.14914	510.24	-3.71023	510.94	-0.100086
511.94	-4.17069	511.24	-6.41216	511.94	-6.94462	511.34	-6.81227	511.74	-6.14977	511.24	-3.69793	511.94	-0.0914688
512.94	-4.17277	512.24	-6.39397	512.94	-6.92545	512.34	-6.8119	512.74	-6.1372	512.24	-3.66961	512.94	-0.0705948
513.94	-4.18264	513.24	-6.37898	513.94	-6.95156	513.34	-6.79375	513.74	-6.15901	513.24	-3.66316	513.94	-0.0707054
514.94	-4.18474	514.24	-6.39602	514.94	-6.96331	514.34	-6.81321	514.74	-6.16385	514.24	-3.68179	514.94	-0.0664558
515.94	-4.20154	515.24	-6.38513	515.94	-6.98364	515.34	-6.82483	515.74	-6.16016	515.24	-3.6925	515.94	-0.0770264
516.94	-4.23006	516.24	-6.40794	516.94	-7.0024	516.34	-6.83072	516.74	-6.16758	516.24	-3.71519	516.94	-0.103958
517.94	-4.24174	517.24	-6.43889	517.94	-7.01408	517.34	-6.83705	517.74	-6.18737	517.24	-3.73467	517.94	-0.134804
518.94	-4.22501	518.24	-6.44341	518.94	-6.9954	518.34	-6.84035	518.74	-6.1759	518.24	-3.7553	518.94	-0.147377
519.94	-4.22943	519.24	-6.42908	519.94	-6.99371	519.34	-6.85395	519.74	-6.18854	519.24	-3.75391	519.94	-0.165222
520.94	-4.2376	520.24	-6.4158	520.94	-7.00212	520.34	-6.85691	520.74	-6.19033	520.24	-3.75051	520.94	-0.184864
521.94	-4.24783	521.24	-6.40608	521.94	-7.01199	521.34	-6.85723	521.74	-6.1888	521.24	-3.75081	521.94	-0.188137
522.94	-4.25108	522.24	-6.41008	522.94	-7.00571	522.34	-6.87398	522.74	-6.18535	522.24	-3.75994	522.94	-0.171852
523.94	-4.26049	523.24	-6.40725	523.94	-7.01329	523.34	-6.86796	523.74	-6.18893	523.24	-3.76333	523.94	-0.18639
524.94	-4.23998	524.24	-6.40371	524.94	-6.99938	524.34	-6.86174	524.74	-6.17221	524.24	-3.76785	524.94	-0.185658
525.94	-4.24357	525.24	-6.42339	525.94	-6.99479	525.34	-6.84694	525.74	-6.18041	525.24	-3.76116	525.94	-0.206947
526.94	-4.2549	526.24	-6.4354	526.94	-6.9944	526.34	-6.84469	526.74	-6.1862	526.24	-3.77354	526.94	-0.210098
527.94	-4.257	527.24	-6.43535	527.94	-6.9965	527.34	-6.83632	527.74	-6.19481	527.24	-3.76336	527.94	-0.208656
528.94	-4.25374	528.24	-6.43723	528.94	-6.99654	528.34	-6.83657	528.74	-6.18674	528.24	-3.77183	528.94	-0.207108
529.94	-4.25394	529.24	-6.42376	529.94	-6.98722	529.34	-6.84193	529.74	-6.1892	529.24	-3.75872	529.94	-0.188026
530.94	-4.26066	530.24	-6.41741	530.94	-6.99552	530.34	-6.83925	530.74	-6.18236	530.24	-3.76372	530.94	-0.17997
531.94	-4.23637	531.24	-6.40594	531.94	-6.98087	531.34	-6.83412	531.74	-6.1693	531.24	-3.76824	531.94	-0.163857
532.94	-4.22976	532.24	-6.40535	532.94	-6.95291	532.34	-6.82671	532.74	-6.16011	532.24	-3.76302	532.94	-0.185207
533.94	-4.24224	533.24	-6.39724	533.94	-6.94744	533.34	-6.82578	533.74	-6.16433	533.24	-3.76968	533.94	-0.20879
534.94	-4.24096	534.24	-6.40762	534.94	-6.93676	534.34	-6.83048	534.74	-6.17916	534.24	-3.7731	534.94	-0.227039
535.94	-4.24398	535.24	-6.41646	535.94	-6.93612	535.34	-6.81872	535.74	-6.18434	535.24	-3.77254	535.94	-0.231533
536.94	-4.2541	536.24	-6.41917	536.94	-6.93465	536.34	-6.83914	536.74	-6.20335	536.24	-3.79331	536.94	-0.228714
537.94	-4.25154	537.24	-6.41538	537.94	-6.9438	537.34	-6.85415	537.74	-6.20457	537.24	-3.79917	537.94	-0.236038
538.94	-4.23919	538.24	-6.42227	538.94	-6.94744	538.34	-6.85435	538.74	-6.2073	538.24	-3.79824	538.94	-0.231495
539.94	-4.24193	539.24	-6.40847	539.94	-6.9569	539.34	-6.8372	539.74	-6.19662	539.24	-3.78408	539.94	-0.221424
540.94	-4.24369	540.24	-6.40728	540.94	-6.95548	540.34	-6.83595	540.74	-6.1765	540.24	-3.78289	540.94	-0.220009
541.94	-4.2423	541.24	-6.4053	541.94	-6.95372	541.34	-6.83574	541.74	-6.17392	541.24	-3.78286	541.94	-0.228382
542.94	-4.26688	542.24	-6.40996	542.94	-6.97208	542.34	-6.8318	542.74	-6.19262	542.24	-3.7741	542.94	-0.235023
543.94	-4.29285	543.24	-6.4281	543.94	-6.98352	543.34	-6.83997	543.74	-6.20044	543.24	-3.80017	543.94	-0.239746
544.94	-4.30167	544.24	-6.429	544.94	-6.98539	544.34	-6.83913	544.74	-6.21141	544.24	-3.80437	544.94	-0.258095
545.94	-4.29397	545.24	-6.42696	545.94	-6.97488	545.34	-6.82647	545.74	-6.21565	545.24	-3.80305	545.94	-0.252346
546.94	-4.26625	546.24	-6.40769	546.94	-6.96669	546.34	-6.81698	546.74	-6.22562	546.24	-3.80125	546.94	-0.250992
547.94	-4.24964	547.24	-6.37818	547.94	-6.95789	547.34	-6.81592	547.74	-6.21875	547.24	-3.79139	547.94	-0.2439
548.94	-4.23269	548.24	-6.36592	548.94	-6.95108	548.34	-6.80779	548.74	-6.19612	548.24	-3.78438	548.94	-0.228542
549.94	-4.22343	549.24	-6.36333	549.94	-6.94303	549.34	-6.78481	549.74	-6.16772	549.24	-3.77837	549.94	-0.219276
550.94	-4.2231	550.24	-6.34739	550.94	-6.96077	550.34	-6.777	550.74	-6.16074	550.24	-3.78001	550.94	-0.237015
551.94	-4.23901	551.24	-6.354	551.94	-6.96411	551.34	-6.78736	551.74	-6.16211	551.24	-3.79175	551.94	-0.256714
552.94	-4.24913	552.24	-6.35684	552.94	-6.95275	552.34	-6.79801	552.74	-6.1694	552.24	-3.81094	552.94	-0.27306
553.94	-4.25848	553.24	-6.35596	553.94	-6.95074	553.34	-6.78119	553.74	-6.19086	553.24	-3.83118	553.94	-0.31012
554.94	-4.24462	554.24	-6.37271	554.94	-6.94664	554.34	-6.80045	554.74	-6.2026	554.24	-3.85611	554.94	-0.311146
555.94	-4.24895	555.24	-6.37954	555.94	-6.94927	555.34	-6.79966	555.74	-6.20535	555.24	-3.85806	555.94	-0.321705
556.94	-4.2509	556.24	-6.40359	556.94	-6.9417	556.34	-6.8082	556.74	-6.2128	556.24	-3.86245	556.94	-0.342091
557.94	-4.26045	557.24	-6.42271	557.94	-6.94258	557.34	-6.82376	557.74	-6.23008	557.24	-3.88853	557.94	-0.356155
558.94	-4.2809	558.24	-6.43613	558.94	-6.97132	558.34	-6.84274	558.74	-6.23759	558.24	-3.90342	558.94	-0.374523
559.94	-4.29138	559.24	-6.43567	559.94	-6.97388	559.34	-6.85767	559.74	-6.25	559.24	-3.91089	559.94	-0.369263
560.94	-4.27303	560.24	-6.42551	560.94	-6.95552	560.34	-6.86587	560.74	-6.24534	560.24	-3.9105	560.94	-0.377029
561.94	-4.27445	561.24	-6.41253	561.94	-6.939	561.34	-6.86464	561.74	-6.23668	561.24	-3.89592	561.94	-0.37809
562.94	-4.25586	562.24	-6.41382	562.94	-6.91712	562.34	-6.85144	562.74	-6.23011	562.24	-3.87928	562.94	-0.369633
563.94	-4.22819	563.24	-6.40594	563.94	-6.90873	563.34	-6.81581	563.74	-6.21032	563.24	-3.86163	563.94	-0.34977
564.94	-4.1995	564.24	-6.39739	564.94	-6.88004	564.34	-6.7914	564.74	-6.18554	564.24	-3.84283	564.94	-0.334389
565.94	-4.17805	565.24	-6.38706	565.94	-6.86836	565.34	-6.76419	565.74	-6.15903	565.24	-3.81504	565.94	-0.312943
566.94	-4.18956	566.24	-6.38028	566.94	-6.89159	566.34	-6.75175	566.74	-6.16806	566.24	-3.80972	566.94	-0.327991
567.94	-4.17501	567.24	-6.37727	567.94	-6.88021	567.34	-6.74584	567.74	-6.17433	567.24	-3.80489	567.94	-0.319546
568.94	-4.18077	568.24	-6.37796	568.94	-6.87621	568.34	-6.75736	568.74	-6.18075	568.24	-3.7864	568.94	-0.309071
569.94	-4.20093	569.24	-6.37744	569.94	-6.89478	569.34	-6.7594	569.74	-6.19006	569.24	-3.79395	569.94	-0.325684
570.94	-4.22741	570.24	-6.37674	570.94	-6.92113	570.34	-6.7681	570.74	-6.20749	570.24	-3.80471	570.94	-0.335804
571.94	-4.23087	571.24	-6.39336	571.94	-6.9329	571.34	-6.78407	571.74	-6.22081	571.24	-3.8178	571.94	-0.336464
572.94	-4.23349	572.24	-6.40279	572.94	-6.92709	572.34	-6.80285	572.74	-6.22316	572.24	-3.81941	572.94	-0.338833
573.94	-4.22301	573.24	-6.38772	573.94	-6.91527	573.34	-6.80936	573.74	-6.212	573.24	-3.83206	573.94	-0.346546
574.94	-4.22348	574.24	-6.39497	574.94	-6.91415	574.34	-6.80285	574.74	-6.21339	574.24	-3.83736	574.94	-0.339077
575.94	-4.20599	575.24	-6.3877	575.94	-6.88849	575.34	-6.79718	575.74	-6.19648	575.24	-3.81409	575.94	-0.347473
576.94	-4.18474	576.24	-6.37478	576.94	-6.87383	576.34	-6.78563	576.74	-6.18509	576.24	-3.80093	576.94	-0.335987
577.94	-4.16593	577.24	-6.3731	577.94	-6.83866	577.34	-6.77187	577.74	-6.15795	577.24	-3.7979	577.94	-0.320473
578.94	-4.15527	578.24	-6.34546	578.94	-6.82605	578.34	-6.75476	578.74	-6.15686	578.24	-3.78162	578.94	-0.309692
579.94	-4.14375	579.24	-6.32749	579.94	-6.8083	579.34	-6.75613	579.74	-6.15549	579.24	-3.77341	579.94	-0.300125
580.94	-4.15271	580.24	-6.32788	580.94	-6.78955	580.34	-6.75965	580.74	-6.16211	580.24	-3.77405	580.94	-0.30249
581.94	-4.13541	581.24	-6.34575	581.94	-6.78703	581.34	-6.74013	581.74	-6.1765	581.24	-3.7835	581.94	-0.293373
582.94	-4.15287	582.24	-6.33269	582.94	-6.78812	582.34	-6.73146	582.74	-6.17394	582.24	-3.77507	582.94	-0.291176
583.94	-4.13594	583.24	-6.33726	583.94	-6.7856	583.34	-6.71731	583.74	-6.16721	583.24	-3.78318	583.94	-0.290359
584.94	-4.15625	584.24	-6.33789	584.94	-6.79614	584.34	-6.70887	584.74	-6.15222	584.24	-3.7738	584.94	-0.29895
585.94	-4.17321	585.24	-6.35061	585.94	-6.80993	585.34	-6.71268	585.74	-6.15829	585.24	-3.78518	585.94	-0.308094
586.94	-4.17249	586.24	-6.35559	586.94	-6.82227	586.34	-6.71546	586.74	-6.14417	586.24	-3.78394	586.94	-0.327026
587.94	-4.16666	587.24	-6.35552	587.94	-6.82645	587.34	-6.72255	587.74	-6.12572	587.24	-3.78191	587.94	-0.331215
588.94	-4.17064	588.24	-6.34048	588.94	-6.82225	588.34	-6.71598	588.74	-6.11044	588.24	-3.78482	588.94	-0.336781
589.94	-4.17126	589.24	-6.34619	589.94	-6.82605	589.34	-6.73792	589.74	-6.10999	589.24	-3.78394	589.94	-0.345459
590.94	-4.18587	590.24	-6.35911	590.94	-6.84053	590.34	-6.7471	590.74	-6.11875	590.24	-3.79356	590.94	-0.364944
591.94	-4.1932	591.24	-6.36568	591.94	-6.85421	591.34	-6.76635	591.74	-6.13026	591.24	-3.8116	591.94	-0.376919
592.94	-4.20174	592.24	-6.36692	592.94	-6.84639	592.34	-6.76065	592.74	-6.12949	592.24	-3.81248	592.94	-0.377274
593.94	-4.21049	593.24	-6.35881	593.94	-6.86173	593.34	-6.75197	593.74	-6.13622	593.24	-3.82268	593.94	-0.396156
594.94	-4.22348	594.24	-6.37764	594.94	-6.86801	594.34	-6.7517	594.74	-6.15675	594.24	-3.82686	594.94	-0.407192
595.94	-4.22526	595.24	-6.3864	595.94	-6.84916	595.34	-6.7549	595.74	-6.16478	595.24	-3.84368	595.94	-0.402748
596.94	-4.22416	596.24	-6.38579	596.94	-6.82645	596.34	-6.74611	596.74	-6.1538	596.24	-3.83367	596.94	-0.391884
597.94	-4.19779	597.24	-6.36846	597.94	-6.78825	597.34	-6.74525	597.74	-6.15502	597.24	-3.83269	597.94	-0.379921
598.94	-4.19193	598.24	-6.36199	598.94	-6.78617	598.34	-6.73927	598.74	-6.15245	598.24	-3.82415	598.94	-0.379189
599.94	-4.16846	599.24	-6.35352	599.94	-6.75098	599.34	-6.73169	599.74	-6.14246	599.24	-3.82715	599.94	-0.337284
600.94	-4.15863	600.24	-6.32373	600.94	-6.76105	600.34	-6.72272	600.74	-6.14948	600.24	-3.8186	600.94	-0.345886
601.94	-4.16772	601.24	-6.33801	601.94	-6.78186	601.34	-6.72974	601.74	-6.17053	601.24	-3.83118	601.94	-0.374878
602.94	-4.17944	602.24	-6.34778	602.94	-6.80139	602.34	-6.73987	602.74	-6.1803	602.24	-3.85425	602.94	-0.378052
603.94	-4.18602	603.24	-6.36856	603.94	-6.81151	603.34	-6.75016	603.74	-6.17807	603.24	-3.85513	603.94	-0.402821
604.94	-4.19778	604.24	-6.38752	604.94	-6.82132	604.34	-6.76384	604.74	-6.19514	604.24	-3.8741	604.94	-0.422512
605.94	-4.21619	605.24	-6.41638	605.94	-6.82861	605.34	-6.78943	605.74	-6.21216	605.24	-3.8772	605.94	-0.470581
606.94	-4.22014	606.24	-6.42666	606.94	-6.8405	606.34	-6.80686	606.74	-6.21634	606.24	-3.89041	606.94	-0.483936
607.94	-4.2059	607.24	-6.41451	607.94	-6.82431	607.34	-6.81261	607.74	-6.20363	607.24	-3.88655	607.94	-0.487637
608.94	-4.20892	608.24	-6.4082	608.94	-6.83258	608.34	-6.81427	608.74	-6.21686	608.24	-3.89136	608.94	-0.515442
609.94	-4.19578	609.24	-6.3947	609.94	-6.83408	609.34	-6.79634	609.74	-6.21502	609.24	-3.898	609.94	-0.520485
610.94	-4.17496	610.24	-6.38457	610.94	-6.82499	610.34	-6.79726	610.74	-6.22448	610.24	-3.90044	610.94	-0.49955
611.94	-4.15372	611.24	-6.37505	611.94	-6.81474	611.34	-6.81593	611.74	-6.21581	611.24	-3.90105	611.94	-0.497597
612.94	-4.1505	612.24	-6.37442	612.94	-6.8037	612.34	-6.79655	612.74	-6.19503	612.24	-3.902	612.94	-0.489735
613.94	-4.13559	613.24	-6.36214	613.94	-6.79501	613.34	-6.76696	613.74	-6.17751	613.24	-3.90303	613.94	-0.479458
614.94	-4.13301	614.24	-6.35874	614.94	-6.79597	614.34	-6.75747	614.74	-6.1721	614.24	-3.90427	614.94	-0.460892
615.94	-4.12598	615.24	-6.36536	615.94	-6.79675	615.34	-6.74854	615.74	-6.16663	615.24	-3.9043	615.94	-0.468262
616.94	-4.11543	616.24	-6.34898	616.94	-6.79439	616.34	-6.72	616.74	-6.16587	616.24	-3.89634	616.94	-0.46907
617.94	-4.1121	617.24	-6.33928	617.94	-6.80448	617.34	-6.69862	617.74	-6.18053	617.24	-3.87615	617.94	-0.469398
618.94	-4.10514	618.24	-6.32817	618.94	-6.79581	618.34	-6.69777	618.74	-6.19152	618.24	-3.87371	618.94	-0.478676
619.94	-4.10193	619.24	-6.30835	619.94	-6.78796	619.34	-6.69751	619.74	-6.18347	619.24	-3.86719	619.94	-0.479004
620.94	-4.10131	620.24	-6.30008	620.94	-6.79198	620.34	-6.68168	620.74	-6.19577	620.24	-3.86673	620.94	-0.484486
621.94	-4.11653	621.24	-6.30283	621.94	-6.78096	621.34	-6.69192	621.74	-6.19004	621.24	-3.86167	621.94	-0.485062
622.94	-4.14819	622.24	-6.297	622.94	-6.79126	622.34	-6.69886	622.74	-6.17676	622.24	-3.85388	622.94	-0.495605
623.94	-4.15414	623.24	-6.29695	623.94	-6.78744	623.34	-6.70617	623.74	-6.17104	623.24	-3.87056	623.94	-0.507778
624.94	-4.15831	624.24	-6.29007	624.94	-6.79979	624.34	-6.69938	624.74	-6.16806	624.24	-3.87503	624.94	-0.513905
625.94	-4.16225	625.24	-6.28877	625.94	-6.80373	625.34	-6.70721	625.74	-6.15181	625.24	-3.88155	625.94	-0.524071
626.94	-4.15269	626.24	-6.29681	626.94	-6.80393	626.34	-6.71724	626.74	-6.15228	626.24	-3.88177	626.94	-0.535988
627.94	-4.13578	627.24	-6.28704	627.94	-6.79679	627.34	-6.72401	627.74	-6.14562	627.24	-3.88152	627.94	-0.526894
628.94	-4.11609	628.24	-6.27515	628.94	-6.78894	628.34	-6.70593	628.74	-6.14551	628.24	-3.89136	628.94	-0.52063
629.94	-4.11205	629.24	-6.25881	629.94	-6.77502	629.34	-6.69804	629.74	-6.15182	629.24	-3.89455	629.94	-0.518425
630.94	-4.11312	630.24	-6.25826	630.94	-6.75838	630.34	-6.68664	630.74	-6.15175	630.24	-3.88387	630.94	-0.52108
631.94	-4.10469	631.24	-6.25718	631.94	-6.74617	631.34	-6.68423	631.74	-6.1638	631.24	-3.89292	631.94	-0.519119
632.94	-4.08659	632.24	-6.23797	632.94	-6.71989	632.34	-6.657	632.74	-6.15685	632.24	-3.8814	632.94	-0.512123
633.94	-4.10014	633.24	-6.22356	633.94	-6.73185	633.34	-6.64711	633.74	-6.14965	633.24	-3.87701	633.94	-0.520912
634.94	-4.09359	634.24	-6.23677	634.94	-6.73702	634.34	-6.65075	634.74	-6.15504	634.24	-3.89168	634.94	-0.530846
635.94	-4.09252	635.24	-6.21938	635.94	-6.74377	635.34	-6.65079	635.74	-6.15304	635.24	-3.89577	635.94	-0.529655
636.94	-4.10111	636.24	-6.20684	636.94	-6.74454	636.34	-6.6526	636.74	-6.15966	636.24	-3.90276	636.94	-0.528603
637.94	-4.10197	637.24	-6.21368	637.94	-6.75163	637.34	-6.64857	637.74	-6.16381	637.24	-3.91119	637.94	-0.527504
638.94	-4.10404	638.24	-6.20647	638.94	-6.76188	638.34	-6.64113	638.74	-6.161	638.24	-3.9024	638.94	-0.518227
639.94	-4.11079	639.24	-6.20554	639.94	-6.76216	639.34	-6.63309	639.74	-6.18589	639.24	-3.88511	639.94	-0.533279
640.94	-4.11471	640.24	-6.2137	640.94	-6.76473	640.34	-6.63744	640.74	-6.18275	640.24	-3.89168	640.94	-0.529259
641.94	-4.10413	641.24	-6.22046	641.94	-6.77368	641.34	-6.63354	641.74	-6.18213	641.24	-3.89526	641.94	-0.530029
642.94	-4.10213	642.24	-6.2197	642.94	-6.77486	642.34	-6.63016	642.74	-6.18027	642.24	-3.88633	642.94	-0.537796
643.94	-4.11283	643.24	-6.22015	643.94	-6.76408	643.34	-6.62148	643.74	-6.18578	643.24	-3.88677	643.94	-0.558266
644.94	-4.10371	644.24	-6.23643	644.94	-6.76155	644.34	-6.61685	644.74	-6.18845	644.24	-3.90464	644.94	-0.557205
645.94	-4.10115	645.24	-6.22984	645.94	-6.77852	645.34	-6.60843	645.74	-6.18357	645.24	-3.90293	645.94	-0.564163
646.94	-4.10913	646.24	-6.23999	646.94	-6.77332	646.34	-6.63477	646.74	-6.20459	646.24	-3.92261	646.94	-0.567505
647.94	-4.13118	647.24	-6.25864	647.94	-6.77425	647.34	-6.63357	647.74	-6.23399	647.24	-3.93467	647.94	-0.577835
648.94	-4.13319	648.24	-6.27744	648.94	-6.76479	648.34	-6.63046	648.74	-6.22416	648.24	-3.96177	648.94	-0.580215
649.94	-4.13261	649.24	-6.27911	649.94	-6.77384	649.34	-6.63319	649.74	-6.21349	649.24	-3.95708	649.94	-0.576088
650.94	-4.13045	650.24	-6.2888	650.94	-6.76521	650.34	-6.63956	650.74	-6.20042	650.24	-3.9636	650.94	-0.584061
651.94	-4.11092	651.24	-6.29307	651.94	-6.75594	651.34	-6.63504	651.74	-6.19492	651.24	-3.96128	651.94	-0.584061
652.94	-4.11906	652.24	-6.27715	652.94	-6.77225	652.34	-6.62965	652.74	-6.18737	652.24	-3.9356	652.94	-0.601967
653.94	-4.10355	653.24	-6.27227	653.94	-6.77299	653.34	-6.64345	653.74	-6.16369	653.24	-3.93414	653.94	-0.614174
654.94	-4.12927	654.24	-6.26965	654.94	-6.7887	654.34	-6.66077	654.74	-6.16565	654.24	-3.92615	654.94	-0.631714
655.94	-4.12406	655.24	-6.28167	655.94	-6.78153	655.34	-6.6714	655.74	-6.17455	655.24	-3.93194	655.94	-0.618324
656.94	-4.14294	656.24	-6.26733	656.94	-6.75635	656.34	-6.67444	656.74	-6.17505	656.24	-3.91602	656.94	-0.627075
657.94	-4.13468	657.24	-6.27154	657.94	-6.73527	657.34	-6.67165	657.74	-6.16759	657.24	-3.88103	657.94	-0.601357
658.94	-4.13379	658.24	-6.25562	658.94	-6.72644	658.34	-6.65515	658.74	-6.16467	658.24	-3.86951	658.94	-0.582397
659.94	-4.14196	659.24	-6.24905	659.94	-6.74084	659.34	-6.65372	659.74	-6.17599	659.24	-3.84695	659.94	-0.577629
660.94	-4.13363	660.24	-6.25435	660.94	-6.74581	660.34	-6.64587	660.74	-6.16615	660.24	-3.84053	660.94	-0.560997
661.94	-4.14017	661.24	-6.25762	661.94	-6.76408	661.34	-6.64455	661.74	-6.16943	661.24	-3.81805	661.94	-0.567665
662.94	-4.13863	662.24	-6.26768	662.94	-6.78987	662.34	-6.65103	662.74	-6.17771	662.24	-3.82615	662.94	-0.56929
663.94	-4.1499	663.24	-6.28723	663.94	-6.80457	663.34	-6.6532	663.74	-6.18848	663.24	-3.82654	663.94	-0.577271
664.94	-4.15917	664.24	-6.30019	664.94	-6.81017	664.34	-6.65507	664.74	-6.20455	664.24	-3.82778	664.94	-0.602776
665.94	-4.15076	665.24	-6.32275	665.94	-6.80554	665.34	-6.65833	665.74	-6.20117	665.24	-3.83276	665.94	-0.605957
666.94	-4.14644	666.24	-6.32627	666.94	-6.81099	666.34	-6.65067	666.74	-6.21665	666.24	-3.83262	666.94	-0.623123
667.94	-4.14099	667.24	-6.32434	667.94	-6.80554	667.34	-6.64673	667.74	-6.22852	667.24	-3.83081	667.94	-0.615723
668.94	-4.14127	668.24	-6.31841	668.94	-6.80448	668.34	-6.64955	668.74	-6.21911	668.24	-3.83111	668.94	-0.634315
669.94	-4.12402	669.24	-6.3158	669.94	-6.79321	669.34	-6.63562	669.74	-6.20728	669.24	-3.84839	669.94	-0.608521
670.94	-4.11971	670.24	-6.30796	670.94	-6.77449	670.34	-6.62662	670.74	-6.19981	670.24	-3.86985	670.94	-0.607742
671.94	-4.11328	671.24	-6.29688	671.94	-6.76294	671.34	-6.6272	671.74	-6.19299	671.24	-3.87964	671.94	-0.607788
672.94	-4.12303	672.24	-6.29238	672.94	-6.78062	672.34	-6.63309	672.74	-6.18563	672.24	-3.89529	672.94	-0.615463
673.94	-4.1133	673.24	-6.2971	673.94	-6.77467	673.34	-6.64523	673.74	-6.18168	673.24	-3.94236	673.94	-0.619278
674.94	-4.12544	674.24	-6.30381	674.94	-6.79817	674.34	-6.6581	674.74	-6.19016	674.24	-3.94932	674.94	-0.633011
675.94	-4.13847	675.24	-6.30706	675.94	-6.8112	675.34	-6.6714	675.74	-6.21471	675.24	-3.96221	675.94	-0.637856
676.94	-4.13363	676.24	-6.30513	676.94	-6.81454	676.34	-6.68371	676.74	-6.20522	676.24	-3.9698	676.94	-0.620079
677.94	-4.10469	677.24	-6.27671	677.94	-6.79854	677.34	-6.66666	677.74	-6.18674	677.24	-3.94956	677.94	-0.620438
678.94	-4.10193	678.24	-6.27747	678.94	-6.78601	678.34	-6.65833	678.74	-6.18347	678.24	-3.94214	678.94	-0.599609
679.94	-4.10355	679.24	-6.28094	679.94	-6.78764	679.34	-6.65993	679.74	-6.18298	679.24	-3.94207	679.94	-0.607582
680.94	-4.11344	680.24	-6.27874	680.94	-6.77641	680.34	-6.64943	680.74	-6.17553	680.24	-3.94341	680.94	-0.60807
681.94	-4.11169	681.24	-6.27077	681.94	-6.77294	681.34	-6.64371	681.74	-6.18465	681.24	-3.93716	681.94	-0.622307
682.94	-4.11651	682.24	-6.28432	682.94	-6.75603	682.34	-6.65586	682.74	-6.19204	682.24	-3.94277	682.94	-0.628716
683.94	-4.09651	683.24	-6.27634	683.94	-6.7364	683.34	-6.64835	683.74	-6.18479	683.24	-3.94297	683.94	-0.610306
684.94	-4.09273	684.24	-6.25034	684.94	-6.74214	684.34	-6.62784	684.74	-6.17124	684.24	-3.95286	684.94	-0.596512
685.94	-4.07708	685.24	-6.24062	685.94	-6.73846	685.34	-6.63474	685.74	-6.17251	685.24	-3.94473	685.94	-0.610771
686.94	-4.03694	686.24	-6.22593	686.94	-6.70967	686.34	-6.64224	686.74	-6.14866	686.24	-3.92503	686.94	-0.585526
687.94	-4.03275	687.24	-6.20379	687.94	-6.71525	687.34	-6.64101	687.74	-6.15966	687.24	-3.90813	687.94	-0.597328
688.94	-4.06209	688.24	-6.20249	688.94	-6.74263	688.34	-6.65262	688.74	-6.14146	688.24	-3.91441	688.94	-0.608719
689.94	-4.07166	689.24	-6.19922	689.94	-6.74438	689.34	-6.66138	689.74	-6.15918	689.24	-3.90662	689.94	-0.628296
690.94	-4.06847	690.24	-6.2084	690.94	-6.73302	690.34	-6.65214	690.74	-6.16024	690.24	-3.9125	690.94	-0.62487
691.94	-4.08367	691.24	-6.21401	691.94	-6.73687	691.34	-6.64768	691.74	-6.15456	691.24	-3.90176	691.94	-0.648247
692.94	-4.08174	692.24	-6.21165	692.94	-6.74471	692.34	-6.63589	692.74	-6.15855	692.24	-3.90598	692.94	-0.649857
693.94	-4.08402	693.24	-6.22344	693.94	-6.73722	693.34	-6.61928	693.74	-6.16222	693.24	-3.90142	693.94	-0.640419
694.94	-4.05375	694.24	-6.22832	694.94	-6.73319	694.34	-6.61195	694.74	-6.16784	694.24	-3.89654	694.94	-0.630165
695.94	-4.05436	695.24	-6.23479	695.94	-6.72575	695.34	-6.59938	695.74	-6.16222	695.24	-3.91277	695.94	-0.629066
696.94	-4.0491	696.24	-6.23079	696.94	-6.71828	696.34	-6.60088	696.74	-6.14571	696.24	-3.90559	696.94	-0.633568
697.94	-4.04138	697.24	-6.23132	697.94	-6.71057	697.34	-6.60413	697.74	-6.13904	697.24	-3.9093	697.94	-0.625732
698.94	-4.0591	698.24	-6.22896	698.94	-6.71853	698.34	-6.62005	698.74	-6.13301	698.24	-3.91353	698.94	-0.631859
699.94	-4.05434	699.24	-6.22713	699.94	-6.71535	699.34	-6.6264	699.74	-6.12666	699.24	-3.93941	699.94	-0.646629
700.94	-4.06054	700.24	-6.22012	700.94	-6.70531	700.34	-6.63102	700.74	-6.10946	700.24	-3.93557	700.94	-0.646355
701.94	-4.06348	701.24	-6.21887	701.94	-6.71313	701.34	-6.63831	701.74	-6.11023	701.24	-3.93274	701.94	-0.655762
702.94	-4.06591	702.24	-6.22048	702.94	-6.73046	702.34	-6.65189	702.74	-6.12252	702.24	-3.93911	702.94	-0.663322
703.94	-4.07037	703.24	-6.2355	703.94	-6.73333	703.34	-6.65586	703.74	-6.12991	703.24	-3.93948	703.94	-0.667778
704.94	-4.06111	704.24	-6.23801	704.94	-6.73384	704.34	-6.63992	704.74	-6.13767	704.24	-3.92539	704.94	-0.650345
705.94	-4.06925	705.24	-6.24578	705.94	-6.71586	705.34	-6.61855	705.74	-6.13769	705.24	-3.91216	705.94	-0.657143
706.94	-4.08528	706.24	-6.25791	706.94	-6.73018	706.34	-6.62307	706.74	-6.16965	706.24	-3.90818	706.94	-0.674149
707.94	-4.09823	707.24	-6.26411	707.94	-6.73153	707.34	-6.63573	707.74	-6.17921	707.24	-3.91121	707.94	-0.685875
708.94	-4.10095	708.24	-6.25793	708.94	-6.73267	708.34	-6.625	708.74	-6.16895	708.24	-3.9082	708.94	-0.685059
709.94	-4.10912	709.24	-6.26699	709.94	-6.73107	709.34	-6.63065	709.74	-6.17623	709.24	-3.89602	709.94	-0.685417
710.94	-4.11312	710.24	-6.2563	710.94	-6.7253	710.34	-6.63586	710.74	-6.18275	710.24	-3.91121	710.94	-0.685875
711.94	-4.10237	711.24	-6.2396	711.94	-6.73091	711.34	-6.6409	711.74	-6.17893	711.24	-3.90781	711.94	-0.686844
712.94	-4.09594	712.24	-6.23806	712.94	-6.74255	712.34	-6.64152	712.74	-6.16891	712.24	-3.90469	712.94	-0.696526
713.94	-4.09478	713.24	-6.23977	713.94	-6.73443	713.34	-6.62974	713.74	-6.1675	713.24	-3.89822	713.94	-0.696953
714.94	-4.09135	714.24	-6.24627	714.94	-6.74296	714.34	-6.6382	714.74	-6.15612	714.24	-3.90301	714.94	-0.705116
715.94	-4.1016	715.24	-6.24883	715.94	-6.76102	715.34	-6.63332	715.74	-6.17236	715.24	-3.91351	715.94	-0.723427
716.94	-4.09074	716.24	-6.2459	716.94	-6.74381	716.34	-6.62672	716.74	-6.16064	716.24	-3.92034	716.94	-0.722084
717.94	-4.08146	717.24	-6.24688	717.94	-6.73234	717.34	-6.61891	717.74	-6.16552	717.24	-3.93926	717.94	-0.724159
718.94	-4.08801	718.24	-6.2384	718.94	-6.73425	718.34	-6.62659	718.74	-6.17676	718.24	-3.94214	718.94	-0.724121
719.94	-4.10476	719.24	-6.22896	719.94	-6.74123	719.34	-6.63299	719.74	-6.19514	719.24	-3.93782	719.94	-0.744408
720.94	-4.11238	720.24	-6.24863	720.94	-6.72774	720.34	-6.64834	720.74	-6.18943	720.24	-3.94419	720.94	-0.740677
721.94	-4.11908	721.24	-6.24951	721.94	-6.72296	721.34	-6.65094	721.74	-6.1889	721.24	-3.93738	721.94	-0.729431
722.94	-4.11055	722.24	-6.24778	722.94	-6.72273	722.34	-6.65884	722.74	-6.19492	722.24	-3.93552	722.94	-0.716019
723.94	-4.1123	723.24	-6.2478	723.94	-6.7323	723.34	-6.66724	723.74	-6.19788	723.24	-3.92419	723.94	-0.715942
724.94	-4.13086	724.24	-6.24817	724.94	-6.74304	724.34	-6.69006	724.74	-6.20471	724.24	-3.91663	724.94	-0.724731
725.94	-4.12227	725.24	-6.24937	725.94	-6.75203	725.34	-6.69791	725.74	-6.19846	725.24	-3.92222	725.94	-0.717728
726.94	-4.12195	726.24	-6.2478	726.94	-6.75378	726.34	-6.69849	726.74	-6.1897	726.24	-3.94226	726.94	-0.727661
727.94	-4.13097	727.24	-6.25173	727.94	-6.76268	727.34	-6.70304	727.74	-6.20516	727.24	-3.95583	727.94	-0.746323
728.94	-4.15041	728.24	-6.25181	728.94	-6.77431	728.34	-6.71322	728.74	-6.22623	728.24	-3.97581	728.94	-0.767715
729.94	-4.16068	729.24	-6.27129	729.94	-6.78263	729.34	-6.72243	729.74	-6.22704	729.24	-3.98833	729.94	-0.775917
730.94	-4.15173	730.24	-6.28918	730.94	-6.78381	730.34	-6.73792	730.74	-6.22949	730.24	-3.99316	730.94	-0.776855
731.94	-4.14298	731.24	-6.29888	731.94	-6.77616	731.34	-6.73683	731.74	-6.23254	731.24	-3.98309	731.94	-0.767738
732.94	-4.13956	732.24	-6.30218	732.94	-6.78422	732.34	-6.72401	732.74	-6.23522	732.24	-3.97503	732.94	-0.774452
733.94	-4.14483	733.24	-6.29983	733.94	-6.77654	733.34	-6.73264	733.74	-6.24966	733.24	-3.98415	733.94	-0.789482
734.94	-4.11787	734.24	-6.28806	734.94	-6.75948	734.34	-6.72842	734.74	-6.2374	734.24	-3.97422	734.94	-0.772415
735.94	-4.09631	735.24	-6.26892	735.94	-6.73975	735.34	-6.70947	735.74	-6.21704	735.24	-3.95313	735.94	-0.754272
736.94	-4.09411	736.24	-6.25881	736.94	-6.71801	736.34	-6.69181	736.74	-6.20382	736.24	-3.93679	736.94	-0.748772
737.94	-4.10514	737.24	-6.24163	737.94	-6.73222	737.34	-6.67506	737.74	-6.19738	737.24	-3.92779	737.94	-0.776039
738.94	-4.0944	738.24	-6.2387	738.94	-6.7327	738.34	-6.67921	738.74	-6.20971	738.24	-3.93621	738.94	-0.778114
739.94	-4.07422	739.24	-6.25598	739.94	-6.72583	739.34	-6.68579	739.74	-6.19458	739.24	-3.93396	739.94	-0.779419
740.94	-4.07766	740.24	-6.25264	740.94	-6.7289	740.34	-6.6823	740.74	-6.20345	740.24	-3.9388	740.94	-0.790794
741.94	-4.07931	741.24	-6.25667	741.94	-6.73092	741.34	-6.68603	741.74	-6.19765	741.24	-3.94942	741.94	-0.812584
742.94	-4.07308	742.24	-6.26021	742.94	-6.73409	742.34	-6.70922	742.74	-6.18959	742.24	-3.95454	742.94	-0.817345
743.94	-4.07967	743.24	-6.27903	743.94	-6.73445	743.34	-6.70169	743.74	-6.19846	743.24	-3.95542	743.94	-0.816116
744.94	-4.08398	744.24	-6.28882	744.94	-6.71729	744.34	-6.68738	744.74	-6.20276	744.24	-3.96008	744.94	-0.79895
745.94	-4.09102	745.24	-6.27903	745.94	-6.7032	745.34	-6.68033	745.74	-6.21836	745.24	-3.95542	745.94	-0.786453
746.94	-4.0848	746.24	-6.28401	746.94	-6.67904	746.34	-6.67516	746.74	-6.19862	746.24	-3.93391	746.94	-0.772057
747.94	-4.07503	747.24	-6.26694	747.94	-6.64656	747.34	-6.64163	747.74	-6.17857	747.24	-3.92381	747.94	-0.750809
748.94	-4.0734	748.24	-6.24944	748.94	-6.62504	748.34	-6.61488	748.74	-6.17907	748.24	-3.90618	748.94	-0.765297
749.94	-4.06429	749.24	-6.2469	749.94	-6.61788	749.34	-6.62133	749.74	-6.17458	749.24	-3.90657	749.94	-0.77108
750.94	-4.04275	750.24	-6.22298	750.94	-6.62222	750.34	-6.63177	750.74	-6.16035	750.24	-3.90718	750.94	-0.782005
751.94	-4.04183	751.24	-6.21919	751.94	-6.63485	751.34	-6.62084	751.74	-6.16029	751.24	-3.89717	751.94	-0.796227
752.94	-4.03242	752.24	-6.20237	752.94	-6.62495	752.34	-6.63113	752.74	-6.14964	752.24	-3.89646	752.94	-0.805984
753.94	-4.02982	753.24	-6.19085	753.94	-6.64201	753.34	-6.63417	753.74	-6.16296	753.24	-3.90826	753.94	-0.824867
754.94	-4.02026	754.24	-6.19543	754.94	-6.63562	754.34	-6.63538	754.74	-6.14258	754.24	-3.9209	754.94	-0.816895
755.94	-4.01949	755.24	-6.17942	755.94	-6.63484	755.34	-6.62015	755.74	-6.12852	755.24	-3.91441	755.94	-0.825882
756.94	-4.00952	756.24	-6.17786	756.94	-6.63464	756.34	-6.61877	756.74	-6.12634	756.24	-3.92261	756.94	-0.835449
757.94	-4.00787	757.24	-6.18604	757.94	-6.64301	757.34	-6.6264	757.74	-6.1286	757.24	-3.93396	757.94	-0.827576
758.94	-4.00954	758.24	-6.20408	758.94	-6.65102	758.34	-6.62508	758.74	-6.13615	758.24	-3.93601	758.94	-0.815811
759.94	-4.02824	759.24	-6.22051	759.94	-6.65995	759.34	-6.62941	759.74	-6.13403	759.24	-3.95391	759.94	-0.831459
760.94	-4.04858	760.24	-6.23096	760.94	-6.6803	760.34	-6.65076	760.74	-6.17786	760.24	-3.96948	760.94	-0.849854
761.94	-4.06042	761.24	-6.25891	761.94	-6.70032	761.34	-6.66931	761.74	-6.21289	761.24	-3.97583	761.94	-0.857056
762.94	-4.07902	762.24	-6.27093	762.94	-6.70878	762.34	-6.67323	762.74	-6.23168	762.24	-3.98638	762.94	-0.854164
763.94	-4.08526	763.24	-6.27798	763.94	-6.71539	763.34	-6.66721	763.74	-6.21316	763.24	-3.98342	763.94	-0.847466
764.94	-4.08166	764.24	-6.27016	764.94	-6.72131	764.34	-6.66349	764.74	-6.21883	764.24	-3.97622	764.94	-0.845573
765.94	-4.07068	765.24	-6.25598	765.94	-6.7157	765.34	-6.65808	765.74	-6.22888	765.24	-3.97302	765.94	-0.838013
766.94	-4.07246	766.24	-6.25401	766.94	-6.69441	766.34	-6.64615	766.74	-6.21311	766.24	-3.973	766.94	-0.836624
767.94	-4.06152	767.24	-6.24622	767.94	-6.67371	767.34	-6.64966	767.74	-6.19983	767.24	-3.97498	767.94	-0.835449
768.94	-4.06863	768.24	-6.24715	768.94	-6.66128	768.34	-6.65789	768.74	-6.20796	768.24	-3.97432	768.94	-0.842552
769.94	-4.07108	769.24	-6.22576	769.94	-6.64408	769.34	-6.65883	769.74	-6.21691	769.24	-3.97088	769.94	-0.854774
770.94	-4.0838	770.24	-6.22913	770.94	-6.6452	770.34	-6.67279	770.74	-6.22589	770.24	-3.9856	770.94	-0.878845
771.94	-4.06612	771.24	-6.24776	771.94	-6.63412	771.34	-6.66296	771.74	-6.23097	771.24	-3.97652	771.94	-0.86776
772.94	-4.04641	772.24	-6.23787	772.94	-6.63723	772.34	-6.64996	772.74	-6.222	772.24	-3.96504	772.94	-0.849388
773.94	-4.02661	773.24	-6.22827	773.94	-6.62585	773.34	-6.63196	773.74	-6.23206	773.24	-3.95544	773.94	-0.849609
774.94	-4.01493	774.24	-6.21026	774.94	-6.63529	774.34	-6.6205	774.74	-6.2174	774.24	-3.93572	774.94	-0.841225
775.94	-4.00248	775.24	-6.20806	775.94	-6.63578	775.34	-6.60378	775.74	-6.18688	775.24	-3.9251	775.94	-0.829994
776.94	-3.99332	776.24	-6.20061	776.94	-6.64652	776.34	-6.57411	776.74	-6.18078	776.24	-3.91766	776.94	-0.825844
777.94	-3.98006	777.24	-6.18101	777.94	-6.63484	777.34	-6.56277	777.74	-6.17112	777.24	-3.90623	777.94	-0.827469
778.94	-3.96326	778.24	-6.17749	778.94	-6.63757	778.34	-6.54871	778.74	-6.16211	778.24	-3.89136	778.94	-0.828247
779.94	-3.96789	779.24	-6.1647	779.94	-6.64208	779.34	-6.53556	779.74	-6.15377	779.24	-3.88674	779.94	-0.834831
780.94	-3.96692	780.24	-6.15833	780.94	-6.63464	780.34	-6.52234	780.74	-6.14771	780.24	-3.87537	780.94	-0.835449
781.94	-3.97347	781.24	-6.15889	781.94	-6.6263	781.34	-6.52282	781.74	-6.16664	781.24	-3.86629	781.94	-0.829063
782.94	-3.96293	782.24	-6.15948	782.94	-6.606	782.34	-6.51955	782.74	-6.17358	782.24	-3.85577	782.94	-0.829872
783.94	-3.96049	783.24	-6.15142	783.94	-6.60551	783.34	-6.51173	783.74	-6.17907	783.24	-3.83746	783.94	-0.809731
784.94	-3.96468	784.24	-6.14034	784.94	-6.5964	784.34	-6.50036	784.74	-6.1664	784.24	-3.82649	784.94	-0.808556
785.94	-3.9637	785.24	-6.13377	785.94	-6.59419	785.34	-6.48428	785.74	-6.17075	785.24	-3.81797	785.94	-0.779861
786.94	-3.95667	786.24	-6.14001	786.94	-6.59497	786.34	-6.4718	786.74	-6.15552	786.24	-3.81482	786.94	-0.77124
787.94	-3.9445	787.24	-6.13213	787.94	-6.58439	787.34	-6.46327	787.74	-6.14172	787.24	-3.81646	787.94	-0.759071
788.94	-3.95332	788.24	-6.14036	788.94	-6.59126	788.34	-6.4645	788.74	-6.14512	788.24	-3.82847	788.94	-0.767899
789.94	-3.95142	789.24	-6.16187	789.94	-6.6012	789.34	-6.47485	789.74	-6.15625	789.24	-3.84644	789.94	-0.777466
790.94	-3.96033	790.24	-6.16809	790.94	-6.59558	790.34	-6.49146	790.74	-6.151	790.24	-3.85425	790.94	-0.780273
791.94	-3.97524	791.24	-6.17451	791.94	-6.60696	791.34	-6.49578	791.74	-6.15132	791.24	-3.85909	791.94	-0.791405
792.94	-4.00704	792.24	-6.17891	792.94	-6.63912	792.34	-6.5305	792.74	-6.18056	792.24	-3.8846	792.94	-0.813805
793.94	-4.01254	793.24	-6.18794	793.94	-6.63448	793.34	-6.55871	793.74	-6.18788	793.24	-3.91194	793.94	-0.817345
794.94	-4.01687	794.24	-6.19051	794.94	-6.64077	794.34	-6.56475	794.74	-6.17537	794.24	-3.90755	794.94	-0.823631
795.94	-4.03784	795.24	-6.19617	795.94	-6.65161	795.34	-6.56116	795.74	-6.17224	795.24	-3.91516	795.94	-0.832886
796.94	-4.02928	796.24	-6.2062	796.94	-6.66136	796.34	-6.58146	796.74	-6.1849	796.24	-3.92519	796.94	-0.836044
797.94	-4.0412	797.24	-6.20959	797.94	-6.68268	797.34	-6.5943	797.74	-6.17841	797.24	-3.94458	797.94	-0.86554
798.94	-4.05054	798.24	-6.22705	798.94	-6.68567	798.34	-6.60437	798.74	-6.18848	798.24	-3.94763	798.94	-0.878296
799.94	-4.06591	799.24	-6.22988	799.94	-6.7008	799.34	-6.6143	799.74	-6.19479	799.24	-3.94717	799.94	-0.893425
800.94	-4.08012	800.24	-6.23122	800.94	-6.72319	800.34	-6.61253	800.74	-6.20571	800.24	-3.95644	800.94	-0.906052
801.94	-4.08147	801.24	-6.22988	801.94	-6.72454	801.34	-6.6312	801.74	-6.21035	801.24	-3.96487	801.94	-0.905815
802.94	-4.08063	802.24	-6.21643	802.94	-6.72565	802.34	-6.62653	802.74	-6.19354	802.24	-3.96472	802.94	-0.903381
803.94	-4.08125	803.24	-6.20872	803.94	-6.71297	803.34	-6.6116	803.74	-6.19688	803.24	-3.94529	803.94	-0.904007
804.94	-4.07227	804.24	-6.19861	804.94	-6.68945	804.34	-6.59595	804.74	-6.18323	804.24	-3.93359	804.94	-0.878662
805.94	-4.03882	805.24	-6.1875	805.94	-6.65747	805.34	-6.57544	805.74	-6.17566	805.24	-3.92249	805.94	-0.851807
806.94	-4.0153	806.24	-6.17876	806.94	-6.64713	806.34	-6.54323	806.74	-6.15429	806.24	-3.89581	806.94	-0.83976
807.94	-4.00549	807.24	-6.16138	807.94	-6.60791	807.34	-6.5127	807.74	-6.1438	807.24	-3.87695	807.94	-0.831787
808.94	-4.00195	808.24	-6.15456	808.94	-6.59301	808.34	-6.50272	808.74	-6.14718	808.24	-3.85891	808.94	-0.818474
809.94	-4.01172	809.24	-6.15369	809.94	-6.6106	809.34	-6.50537	809.74	-6.14771	809.24	-3.86401	809.94	-0.816406
810.94	-4.01172	810.24	-6.16187	810.94	-6.61255	810.34	-6.51355	810.74	-6.14136	810.24	-3.85779	810.94	-0.834473
811.94	-4.02299	811.24	-6.17132	811.94	-6.6121	811.34	-6.52028	811.74	-6.13024	811.24	-3.86529	811.94	-0.825844
812.94	-4.0201	812.24	-6.17161	812.94	-6.60921	812.34	-6.53945	812.74	-6.11546	812.24	-3.8773	812.94	-0.834671
813.94	-4.00375	813.24	-6.18794	813.94	-6.5964	813.34	-6.54601	813.74	-6.11244	813.24	-3.88191	813.94	-0.836266
814.94	-3.99165	814.24	-6.1793	814.94	-6.60201	814.34	-6.54129	814.74	-6.09885	814.24	-3.87534	814.94	-0.837234
815.94	-3.97408	815.24	-6.16805	815.94	-6.57809	815.34	-6.53588	815.74	-6.07301	815.24	-3.89168	815.94	-0.821495
816.94	-3.94176	816.24	-6.15884	816.94	-6.53625	816.34	-6.51994	816.74	-6.07137	816.24	-3.89577	816.94	-0.820427
817.94	-3.94877	817.24	-6.14201	817.94	-6.54923	817.34	-6.49806	817.74	-6.09325	817.24	-3.88713	817.94	-0.831947
818.94	-3.95935	818.24	-6.15051	818.94	-6.57153	818.34	-6.50415	818.74	-6.10376	818.24	-3.89526	818.94	-0.83606
819.94	-3.95935	819.24	-6.15869	819.94	-6.56335	819.34	-6.50415	819.74	-6.125	819.24	-3.89722	819.94	-0.83606
820.94	-3.97744	820.24	-6.16023	820.94	-6.56155	820.34	-6.50237	820.74	-6.14436	820.24	-3.90523	820.94	-0.837791
821.94	-3.98838	821.24	-6.17803	821.94	-6.57285	821.34	-6.50923	821.74	-6.14776	821.24	-3.90484	821.94	-0.827614
822.94	-4.00935	822.24	-6.17356	822.94	-6.5887	822.34	-6.52444	822.74	-6.15195	822.24	-3.90037	822.94	-0.853592
823.94	-4.01913	823.24	-6.19807	823.94	-6.59383	823.34	-6.54894	823.74	-6.14857	823.24	-3.91512	823.94	-0.866539
824.94	-4.01208	824.24	-6.18921	824.94	-6.56726	824.34	-6.53894	824.74	-6.14258	824.24	-3.92419	824.94	-0.859741
825.94	-3.99434	825.24	-6.16758	825.94	-6.58028	825.34	-6.52701	825.74	-6.14121	825.24	-3.90781	825.94	-0.857742
826.94	-3.99316	826.24	-6.15833	826.94	-6.57605	826.34	-6.52075	826.74	-6.1377	826.24	-3.89526	826.94	-0.858521
827.94	-3.98217	827.24	-6.14944	827.94	-6.5631	827.34	-6.51151	827.74	-6.13717	827.24	-3.88467	827.94	-0.845573
828.94	-3.97782	828.24	-6.14507	828.94	-6.56034	828.34	-6.50526	828.74	-6.15978	828.24	-3.88519	828.94	-0.834633
829.94	-3.9871	829.24	-6.15716	829.94	-6.57157	829.34	-6.50246	829.74	-6.17236	829.24	-3.89202	829.94	-0.836098
830.94	-4.00773	830.24	-6.16032	830.94	-6.59684	830.34	-6.50465	830.74	-6.19591	830.24	-3.90508	830.94	-0.841713
831.94	-4.02934	831.24	-6.17727	831.94	-6.59575	831.34	-6.51328	831.74	-6.20217	831.24	-3.94155	831.94	-0.863449
832.94	-4.02985	832.24	-6.19116	832.94	-6.60077	832.34	-6.5329	832.74	-6.19562	832.24	-3.95703	832.94	-0.88324
833.94	-4.04901	833.24	-6.18994	833.94	-6.61395	833.34	-6.53204	833.74	-6.20612	833.24	-3.97388	833.94	-0.894836
834.94	-4.04199	834.24	-6.19739	834.94	-6.61353	834.34	-6.54041	834.74	-6.20959	834.24	-3.97693	834.94	-0.905762
835.94	-4.04154	835.24	-6.17486	835.94	-6.62284	835.34	-6.55446	835.74	-6.19775	835.24	-3.97857	835.94	-0.924843
836.94	-4.05082	836.24	-6.18011	836.94	-6.63212	836.34	-6.56496	836.74	-6.1986	836.24	-3.9854	836.94	-0.943886
837.94	-4.06091	837.24	-6.19116	837.94	-6.64844	837.34	-6.57446	837.74	-6.22498	837.24	-3.98706	837.94	-0.955566
838.94	-4.03811	838.24	-6.201	838.94	-6.65347	838.34	-6.57073	838.74	-6.22859	838.24	-3.97041	838.94	-0.978539
839.94	-4.04089	839.24	-6.22269	839.94	-6.65148	839.34	-6.57658	839.74	-6.24216	839.24	-4.00381	839.94	-0.98632
840.94	-4.1597	840.24	-6.23787	840.94	-6.71609	840.34	-6.5794	840.74	-6.32295	840.24	-4.04158	840.94	-1.06924

## Sheet: ICAM-1 L42A - BC12a
Cycle: 20 Bc12a DBL_B 7.81 nM_X	Cycle: 20 Bc12a DBL_B 7.81 nM_Y	Cycle: 21 Bc12a DBL_B 15.625 _X	Cycle: 21 Bc12a DBL_B 15.625 _Y	Cycle: 22 Bc12a DBL_B 31.25 n_X	Cycle: 22 Bc12a DBL_B 31.25 n_Y	Cycle: 23 Bc12a DBL_B 62.5 nM_X	Cycle: 23 Bc12a DBL_B 62.5 nM_Y	Cycle: 24 Bc12a DBL_B 125 nM_X	Cycle: 24 Bc12a DBL_B 125 nM_Y	Cycle: 25 Bc12a DBL_B 250 nM_X	Cycle: 25 Bc12a DBL_B 250 nM_Y	Cycle: 26 Bc12a DBL_B 500 nM_X	Cycle: 26 Bc12a DBL_B 500 nM_Y	Cycle: 27 Bc12a DBL_B 1000 nM_X	Cycle: 27 Bc12a DBL_B 1000 nM_Y
-60.66	-1.25724	-60.56	-1.16253	-60.66	-1.26921	-60.66	-1.24906	-60.56	-1.278	-60.56	-1.247	-60.76	-1.29727	-60.56	-1.29729
-59.66	-1.18122	-59.56	-1.11743	-59.66	-1.14679	-59.66	-1.17609	-59.56	-1.23218	-59.56	-1.18787	-59.76	-1.26221	-59.56	-1.2677
-58.66	-1.14799	-58.56	-1.11138	-58.66	-1.11857	-58.66	-1.19035	-58.56	-1.16985	-58.56	-1.12713	-58.76	-1.17569	-58.56	-1.18255
-57.66	-1.15999	-57.56	-1.07151	-57.66	-1.08553	-57.66	-1.13606	-57.56	-1.10911	-57.56	-1.05039	-57.76	-1.14849	-57.56	-1.12388
-56.66	-1.08891	-56.56	-1.00872	-56.66	-1.04032	-56.66	-1.08085	-56.56	-1.08513	-56.56	-1.03936	-56.76	-1.11465	-56.56	-1.10296
-55.66	-1.09544	-55.56	-0.993947	-55.66	-1.02512	-55.66	-1.05967	-55.56	-1.07036	-55.56	-1.02422	-55.76	-1.07986	-55.56	-1.10772
-54.66	-1.11043	-54.56	-0.991798	-54.66	-1.04024	-54.66	-1.10091	-54.56	-1.07456	-54.56	-1.03062	-54.76	-1.11932	-54.56	-1.12009
-53.66	-1.11588	-53.56	-0.964528	-53.66	-1.02799	-53.66	-1.11979	-53.56	-1.05034	-53.56	-1.01153	-53.76	-1.11063	-53.56	-1.11394
-52.66	-1.0664	-52.56	-0.935207	-52.66	-0.998038	-52.66	-1.06994	-52.56	-1.02102	-52.56	-0.973782	-52.76	-1.07186	-52.56	-1.06668
-51.66	-1.02755	-51.56	-0.868117	-51.66	-0.931119	-51.66	-0.999967	-51.56	-0.96675	-51.56	-0.91011	-51.76	-0.991558	-51.56	-0.993239
-50.66	-0.964603	-50.56	-0.809816	-50.66	-0.884892	-50.66	-0.935429	-50.56	-0.926882	-50.56	-0.879519	-50.76	-0.943731	-50.56	-0.933352
-49.66	-0.933841	-49.56	-0.743532	-49.66	-0.847537	-49.66	-0.885135	-49.56	-0.863771	-49.56	-0.836306	-49.76	-0.909062	-49.56	-0.890139
-48.66	-0.915115	-48.56	-0.731789	-48.66	-0.83699	-48.66	-0.854691	-48.56	-0.837379	-48.56	-0.803322	-48.76	-0.906182	-48.56	-0.878273
-47.66	-0.877396	-47.56	-0.708229	-47.66	-0.799271	-47.66	-0.834915	-47.56	-0.784279	-47.56	-0.7584	-47.76	-0.877252	-47.56	-0.833351
-46.66	-0.827616	-46.56	-0.709401	-46.66	-0.761209	-46.66	-0.80662	-46.56	-0.773854	-46.56	-0.729909	-46.76	-0.847686	-46.56	-0.782155
-45.66	-0.775968	-45.56	-0.688063	-45.66	-0.735318	-45.66	-0.784268	-45.56	-0.775831	-45.56	-0.726881	-45.76	-0.832377	-45.56	-0.751051
-44.66	-0.783035	-44.56	-0.669167	-44.66	-0.735794	-44.66	-0.799637	-44.56	-0.783058	-44.56	-0.717506	-44.76	-0.822929	-44.56	-0.766579
-43.66	-0.781559	-43.56	-0.642824	-43.66	-0.724552	-43.66	-0.793155	-43.56	-0.777834	-43.56	-0.683229	-43.76	-0.825201	-43.56	-0.753054
-42.66	-0.759232	-42.56	-0.614113	-42.66	-0.692459	-42.66	-0.749954	-42.56	-0.747169	-42.56	-0.643166	-42.76	-0.781548	-42.56	-0.714577
-41.66	-0.720169	-41.56	-0.592995	-41.66	-0.643631	-41.66	-0.712112	-41.56	-0.708107	-41.56	-0.615456	-41.76	-0.750298	-41.56	-0.696754
-40.66	-0.676322	-40.56	-0.539577	-40.66	-0.608328	-40.66	-0.658865	-40.56	-0.658229	-40.56	-0.599513	-40.76	-0.735918	-40.56	-0.672877
-39.66	-0.64003	-39.56	-0.505836	-39.66	-0.589615	-39.66	-0.658463	-39.56	-0.629128	-39.56	-0.572365	-39.76	-0.710014	-39.56	-0.655495
-38.66	-0.615176	-38.56	-0.480348	-38.66	-0.558169	-38.66	-0.644595	-38.56	-0.606813	-38.56	-0.55005	-38.76	-0.705327	-38.56	-0.642946
-37.66	-0.592007	-37.56	-0.498244	-37.66	-0.524014	-37.66	-0.623379	-37.56	-0.595412	-37.56	-0.536696	-37.76	-0.680888	-37.56	-0.621413
-36.66	-0.572476	-36.56	-0.494704	-36.66	-0.500943	-36.66	-0.602261	-36.56	-0.593825	-36.56	-0.518752	-36.76	-0.680888	-36.56	-0.600295
-35.66	-0.564395	-35.56	-0.460451	-35.66	-0.474917	-35.66	-0.56293	-35.56	-0.56421	-35.56	-0.489503	-35.76	-0.654912	-35.56	-0.571046
-34.66	-0.548941	-34.56	-0.441066	-34.66	-0.45751	-34.66	-0.519766	-34.56	-0.538234	-34.56	-0.453395	-34.76	-0.607255	-34.56	-0.544703
-33.66	-0.537747	-33.56	-0.429518	-33.66	-0.447903	-33.66	-0.477322	-33.56	-0.509108	-33.56	-0.412795	-33.76	-0.574687	-33.56	-0.515456
-32.66	-0.513113	-32.56	-0.420314	-32.66	-0.444754	-32.66	-0.474173	-32.56	-0.506129	-32.56	-0.391994	-32.76	-0.557694	-32.56	-0.506007
-31.66	-0.496536	-31.56	-0.403542	-31.66	-0.437942	-31.66	-0.485305	-31.56	-0.517067	-31.56	-0.371681	-31.76	-0.549491	-31.56	-0.484108
-30.66	-0.476895	-30.56	-0.381789	-30.66	-0.428067	-30.66	-0.477017	-30.56	-0.50862	-30.56	-0.361647	-30.76	-0.525371	-30.56	-0.48384
-29.66	-0.434268	-29.56	-0.344728	-29.66	-0.396792	-29.66	-0.452334	-29.56	-0.46338	-29.56	-0.345705	-29.76	-0.473638	-29.56	-0.430421
-28.66	-0.390335	-28.56	-0.309425	-28.66	-0.351273	-28.66	-0.400345	-28.56	-0.423317	-28.56	-0.325172	-28.76	-0.457695	-28.56	-0.398537
-27.66	-0.372415	-27.56	-0.283131	-27.66	-0.325174	-27.66	-0.354593	-27.56	-0.398243	-27.56	-0.311818	-27.76	-0.459623	-27.56	-0.375416
-26.66	-0.372329	-26.56	-0.27317	-26.66	-0.313613	-26.66	-0.325332	-26.56	-0.38047	-26.56	-0.321754	-26.76	-0.450004	-26.56	-0.363868
-25.66	-0.349051	-25.56	-0.273829	-25.66	-0.319388	-25.66	-0.327444	-25.56	-0.379176	-25.56	-0.313869	-25.76	-0.446367	-25.56	-0.364528
-24.66	-0.326443	-24.56	-0.250197	-24.66	-0.298733	-24.66	-0.308621	-24.56	-0.339552	-24.56	-0.290602	-24.76	-0.397075	-24.56	-0.332716
-23.66	-0.272232	-23.56	-0.228859	-23.66	-0.262466	-23.66	-0.274307	-23.56	-0.288551	-23.56	-0.249367	-23.76	-0.359184	-23.56	-0.298073
-22.66	-0.256912	-22.56	-0.192482	-22.66	-0.238967	-22.66	-0.255447	-22.56	-0.270118	-22.56	-0.216163	-22.76	-0.320365	-22.56	-0.268409
-21.66	-0.238089	-21.56	-0.171168	-21.66	-0.228323	-21.66	-0.21868	-21.56	-0.252345	-21.56	-0.203395	-21.76	-0.29622	-21.56	-0.245631
-20.66	-0.205765	-20.56	-0.118019	-20.66	-0.197586	-20.66	-0.189407	-20.56	-0.223732	-20.56	-0.188087	-20.76	-0.259696	-20.56	-0.220436
-19.66	-0.18024	-19.56	-0.142457	-19.66	-0.18024	-19.66	-0.178775	-19.56	-0.204103	-19.56	-0.181276	-19.76	-0.267827	-19.56	-0.215578
-18.66	-0.131119	-18.56	-0.144264	-18.66	-0.149429	-18.66	-0.149185	-18.56	-0.201027	-18.56	-0.151832	-18.76	-0.244926	-18.56	-0.213844
-17.66	-0.147183	-17.56	-0.10298	-17.66	-0.12106	-17.66	-0.139126	-17.56	-0.16255	-17.56	-0.123366	-17.76	-0.213847	-17.56	-0.167067
-16.66	-0.14866	-16.56	-0.0505874	-16.66	-0.0950713	-16.66	-0.101419	-16.56	-0.100392	-16.56	-0.102345	-16.76	-0.171171	-16.56	-0.147633
-15.66	-0.134256	-15.56	-0.037892	-15.66	-0.0738308	-15.66	-0.0656521	-15.56	-0.0385023	-15.56	-0.100636	-15.76	-0.132109	-15.56	-0.0891615
-14.66	-0.102957	-14.56	-0.023097	-14.66	-0.0360622	-14.66	-0.0542507	-14.56	0.00192738	-14.56	-0.0537367	-14.76	-0.101884	-14.56	-0.0550795
-13.66	-0.0436792	-13.56	-0.0112805	-13.66	-0.0127954	-13.66	-0.0257349	-13.56	0.013988	-13.56	-0.00273561	-13.76	-0.0790076	-13.56	-0.0332532
-12.66	-0.00849855	-12.56	0.0105212	-12.66	0.00114501	-12.66	-0.0122827	-12.56	0.00795776	-12.56	0.0224841	-12.76	-0.0353308	-12.56	0.00661498
-11.66	0.0165749	-11.56	0.0354481	-11.66	0.00485611	-11.66	-0.0033226	-11.56	0.0121326	-11.56	0.026659	-11.76	0.0210171	-11.56	0.0236073
-10.66	0.0164161	-10.56	0.0456531	-10.66	0.0128761	-10.66	0.0244728	-10.56	0.0303943	-10.56	0.033202	-10.76	0.0394252	-10.56	0.0416248
-9.66	0.0400977	-9.56	0.0704333	-9.66	0.0365576	-9.66	0.0676856	-9.56	0.061156	-9.56	0.0692126	-9.76001	0.0346643	-9.56	0.0747058
-8.66	0.0943947	-8.56	0.0878162	-8.66	0.0629005	-8.66	0.0923195	-8.56	0.0867176	-8.56	0.0966053	-8.76001	0.0493374	-8.56	0.101732
-7.66	0.118259	-7.56	0.122362	-7.66	0.0905492	-7.66	0.10178	-7.56	0.106615	-7.56	0.132738	-7.76001	0.063253	-7.56	0.139452
-6.66	0.146189	-6.56	0.156224	-6.66	0.133128	-6.66	0.136301	-6.56	0.140721	-6.56	0.174779	-6.76001	0.102584	-6.56	0.163182
-5.66	0.168406	-5.56	0.161595	-5.66	0.169504	-5.66	0.151804	-5.56	0.185521	-5.56	0.173558	-5.76001	0.143966	-5.56	0.198216
-4.66	0.205137	-4.56	0.212645	-4.66	0.188291	-4.66	0.172178	-4.56	0.220214	-4.56	0.195311	-4.76001	0.195676	-4.56	0.206786
-3.66	0.310934	-3.56	0.314647	-3.66	0.235494	-3.66	0.204855	-3.56	0.317088	-3.56	0.274241	-3.76001	0.267182	-3.56	0.276194
-2.66	0.29289	-2.56	0.274192	-2.66	0.219404	-2.66	0.196699	-2.56	0.203269	-2.56	0.193137	-2.76001	0.26508	-2.56	0.168967
-1.66	0.163824	-1.56	0.188205	-1.66	0.189947	-1.66	0.137579	-1.56	0.195773	-1.56	0.107394	-1.76001	0.239297	-1.56	0.0256071
-0.660004	-5.29797	-0.559998	-5.26025	-0.660004	-5.51244	-0.660004	-4.69225	-0.559998	-5.45813	-0.559998	-5.04382	-0.76001	-2.19408	-0.559998	-3.6455
0.339996	9.1102	0.440002	8.49812	0.339996	9.01071	0.339996	7.5422	0.440002	9.10371	0.440002	8.71284	0.23999	5.7274	0.440002	7.60408
1.34	0.0131547	1.44	0.292985	1.34	-0.180083	1.34	-0.105864	1.44	0.197404	1.44	0.209244	1.23999	0.079638	1.44	-0.149398
2.34	2.83943	2.44	2.78998	2.34	2.58491	2.34	2.55439	2.44	2.77924	2.44	2.81025	2.23999	2.79744	2.44	2.87934
3.34	3.39868	3.44	3.36862	3.34	3.13831	3.34	3.09387	3.44	3.32858	3.44	3.42783	3.23999	3.46036	3.44	3.7518
4.34	3.87294	4.44	3.7812	4.34	3.54237	4.34	3.49098	4.44	3.73652	4.44	3.85371	4.23999	4.00265	4.44	4.45283
5.34	4.21006	5.44	4.0812	5.34	3.88487	5.34	3.81565	5.44	4.06301	5.44	4.19777	5.23999	4.41107	5.44	4.97536
6.34	4.43632	6.44	4.33657	6.34	4.1187	6.34	3.97514	6.44	4.28042	6.44	4.42898	6.23999	4.7099	6.44	5.41213
7.34	4.64063	7.44	4.55881	7.34	4.3036	7.34	4.14478	7.44	4.47934	7.44	4.63291	7.23999	4.96867	7.44	5.76011
8.34	4.78618	8.44	4.71828	8.34	4.50493	8.34	4.3466	8.44	4.61635	8.44	4.84817	8.23999	5.21393	8.44	6.08132
9.34	4.93153	9.44	4.87363	9.34	4.64356	9.34	4.42628	9.44	4.71555	9.44	4.9852	9.23999	5.3195	9.44	6.27414
10.34	5.09926	10.44	5.01911	10.34	4.80629	10.34	4.56276	10.44	4.87751	10.44	5.11225	10.24	5.47861	10.44	6.48811
11.34	5.24156	11.44	5.15188	11.34	4.96385	11.34	4.73985	11.44	5.06252	11.44	5.23879	11.24	5.63886	11.44	6.70937
12.34	5.34431	12.44	5.23301	12.34	5.02204	12.34	4.84577	12.44	5.16526	12.44	5.32663	12.24	5.76628	12.44	6.93601
13.34	5.42693	13.44	5.3041	13.34	5.06718	13.34	4.91838	13.44	5.20815	13.44	5.38955	13.24	5.87495	13.44	7.09853
14.34	5.50758	14.44	5.39585	14.34	5.12013	14.34	4.97144	14.44	5.25925	14.44	5.44211	14.24	5.92839	14.44	7.20493
15.34	5.5924	15.44	5.50097	15.34	5.18029	15.34	5.00049	15.44	5.33972	15.44	5.50622	15.24	5.99169	15.44	7.29016
16.34	5.69184	16.44	5.57834	16.34	5.23078	16.34	5.06269	16.44	5.41208	16.44	5.56711	16.24	6.07683	16.44	7.4105
17.34	5.79054	17.44	5.64756	17.34	5.2721	17.34	5.15797	17.44	5.49302	17.44	5.63682	17.24	6.17033	17.44	7.52195
18.34	5.87271	18.44	5.71367	18.34	5.31839	18.34	5.21085	18.44	5.56731	18.44	5.66142	18.24	6.22365	18.44	7.6353
19.34	5.93652	19.44	5.75952	19.34	5.34314	19.34	5.24682	19.44	5.62329	19.44	5.67969	19.24	6.2655	19.44	7.71081
20.34	6.01192	20.44	5.81282	20.34	5.38741	20.34	5.29085	20.44	5.68598	20.44	5.69392	20.24	6.32053	20.44	7.79975
21.34	6.07497	21.44	5.86726	21.34	5.41164	21.34	5.33144	21.44	5.7143	21.44	5.70918	21.24	6.34226	21.44	7.89204
22.34	6.12035	22.44	5.91933	22.34	5.46519	22.34	5.37682	22.44	5.76614	22.44	5.71194	22.24	6.39765	22.44	7.94057
23.34	6.1422	23.44	5.94778	23.34	5.4669	23.34	5.38853	23.44	5.7947	23.44	5.7178	23.24	6.42683	23.44	7.99392
24.34	6.17509	24.44	5.9717	24.34	5.47734	24.34	5.37578	24.44	5.80227	24.44	5.72207	24.24	6.43281	24.44	8.02944
25.34	6.20061	25.44	5.99929	25.34	5.4926	25.34	5.36028	25.44	5.80874	25.44	5.76308	25.24	6.44087	25.44	8.05373
26.34	6.23138	26.44	6.0393	26.34	5.4931	26.34	5.37848	26.44	5.81311	26.44	5.8031	26.24	6.47009	26.44	8.09875
27.34	6.26855	27.44	6.08691	27.34	5.50061	27.34	5.4154	27.44	5.8551	27.44	5.84338	27.24	6.51513	27.44	8.1261
28.34	6.32304	28.44	6.14065	28.34	5.51262	28.34	5.45073	28.44	5.88015	28.44	5.88613	28.24	6.55146	28.44	8.16579
29.34	6.35443	29.44	6.17041	29.34	5.51495	29.34	5.47223	29.44	5.90491	29.44	5.88977	29.24	6.58337	29.44	8.19372
30.34	6.38465	30.44	6.18308	30.34	5.51368	30.34	5.48414	30.44	5.92039	30.44	5.88254	30.24	6.59477	30.44	8.24424
31.34	6.41241	31.44	6.18457	31.34	5.51239	31.34	5.50213	31.44	5.94714	31.44	5.89758	31.24	6.59668	31.44	8.27344
32.34	6.43948	32.44	6.18489	32.34	5.50674	32.34	5.50967	32.44	5.94526	32.44	5.88447	32.24	6.60153	32.44	8.28669
33.34	6.46576	33.44	6.17554	33.34	5.48224	33.34	5.49847	33.44	5.93152	33.44	5.8855	33.24	6.61596	33.44	8.28393
34.34	6.4698	34.44	6.15928	34.34	5.44526	34.34	5.48603	34.44	5.92466	34.44	5.86228	34.24	6.62859	34.44	8.32175
35.34	6.48008	35.44	6.15679	35.34	5.42466	35.34	5.4863	35.44	5.9124	35.44	5.85002	35.24	6.63906	35.44	8.33562
36.34	6.48428	36.44	6.15181	36.34	5.38796	36.34	5.4905	36.44	5.9156	36.44	5.8531	36.24	6.63388	36.44	8.37654
37.34	6.50139	37.44	6.16909	37.34	5.377	37.34	5.48967	37.44	5.90823	37.44	5.85256	37.24	6.63276	37.44	8.41457
38.34	6.53267	38.44	6.18293	38.34	5.36117	38.34	5.50326	38.44	5.90925	38.44	5.8553	38.24	6.64426	38.44	8.43196
39.34	6.56192	39.44	6.20952	39.34	5.36075	39.34	5.50284	39.44	5.91777	39.44	5.87346	39.24	6.66945	39.44	8.46184
40.34	6.58784	40.44	6.2429	40.34	5.37849	40.34	5.50605	40.44	5.92161	40.44	5.87754	40.24	6.68791	40.44	8.49192
41.34	6.61175	41.44	6.25537	41.34	5.37152	41.34	5.49554	41.44	5.90307	41.44	5.86023	41.24	6.7008	41.44	8.50427
42.34	6.61627	42.44	6.24121	42.34	5.36786	42.34	5.49029	42.44	5.8855	42.44	5.84619	42.24	6.68469	42.44	8.52783
43.34	6.60176	43.44	6.23276	43.34	5.37287	43.34	5.47737	43.44	5.86728	43.44	5.83774	43.24	6.68022	43.44	8.54709
44.34	6.60349	44.44	6.20806	44.34	5.34177	44.34	5.47886	44.44	5.83452	44.44	5.83452	44.24	6.66237	44.44	8.54704
45.34	6.60769	45.44	6.19624	45.34	5.3362	45.34	5.46731	45.44	5.82795	45.44	5.85847	45.24	6.64878	45.44	8.571
46.34	6.59575	46.44	6.19936	46.34	5.33403	46.34	5.43388	46.44	5.81423	46.44	5.86477	46.24	6.64472	46.44	8.57925
47.34	6.61211	47.44	6.22695	47.34	5.33232	47.34	5.40092	47.44	5.80276	47.44	5.86306	47.24	6.66096	47.44	8.58694
48.34	6.63279	48.44	6.24614	48.34	5.33323	48.34	5.3823	48.44	5.80217	48.44	5.8709	48.24	6.67946	48.44	8.60308
49.34	6.65051	49.44	6.26269	49.34	5.34936	49.34	5.38061	49.44	5.78967	49.44	5.86792	49.24	6.68859	49.44	8.62964
50.34	6.66022	50.44	6.27405	50.34	5.35089	50.34	5.37579	50.44	5.78625	50.44	5.85461	50.24	6.69824	50.44	8.62109
51.34	6.68476	51.44	6.29062	51.34	5.35932	51.34	5.35456	51.44	5.77012	51.44	5.82871	51.24	6.69853	51.44	8.63938
52.34	6.69414	52.44	6.29116	52.34	5.37688	52.34	5.35417	52.44	5.76113	52.44	5.80312	52.24	6.67927	52.44	8.66286
53.34	6.69625	53.44	6.27131	53.34	5.37862	53.34	5.34139	53.44	5.74568	53.44	5.78669	53.24	6.67868	53.44	8.66768
54.34	6.7244	54.44	6.26055	54.34	5.35794	54.34	5.34342	54.44	5.73369	54.44	5.77239	54.24	6.68715	54.44	8.66667
55.34	6.74323	55.44	6.24729	55.34	5.35542	55.34	5.33918	55.44	5.71348	55.44	5.75913	55.24	6.67522	55.44	8.67295
56.34	6.74127	56.44	6.22681	56.34	5.32635	56.34	5.31146	56.44	5.6886	56.44	5.74695	56.24	6.67468	56.44	8.64111
57.34	6.74873	57.44	6.21348	57.34	5.28901	57.34	5.28767	57.44	5.68479	57.44	5.73215	57.24	6.65019	57.44	8.62278
58.34	6.73898	58.44	6.21345	58.34	5.27804	58.34	5.26669	58.44	5.66951	58.44	5.71528	58.24	6.62021	58.44	8.60469
59.34	6.72761	59.44	6.20896	59.34	5.26826	59.34	5.2635	59.44	5.66416	59.44	5.69199	59.24	6.61455	59.44	8.58738
60.34	6.7082	60.44	6.18979	60.34	5.26667	60.34	5.2342	60.44	5.65598	60.44	5.69004	60.24	6.59819	60.44	8.57603
61.34	6.6982	61.44	6.18061	61.34	5.23531	61.34	5.20602	61.44	5.63569	61.44	5.68	61.24	6.60483	61.44	8.55586
62.34	6.68819	62.44	6.17244	62.34	5.22897	62.34	5.17684	62.44	5.6175	62.44	5.67268	62.24	6.58896	62.44	8.54731
63.34	6.6831	63.44	6.18066	63.34	5.21387	63.34	5.18298	63.44	5.60461	63.44	5.6582	63.24	6.58618	63.44	8.54272
64.34	6.67948	64.44	6.15618	64.34	5.19864	64.34	5.1774	64.44	5.58684	64.44	5.65532	64.24	6.56374	64.44	8.53935
65.34	6.67892	65.44	6.12666	65.34	5.19027	65.34	5.16085	65.44	5.57844	65.44	5.6258	65.24	6.5261	65.44	8.51997
66.34	6.67903	66.44	6.1168	66.34	5.19038	66.34	5.1219	66.44	5.55869	66.44	5.60447	66.24	6.49455	66.44	8.51938
67.34	6.68196	67.44	6.09958	67.34	5.18672	67.34	5.09358	67.44	5.53477	67.44	5.59983	67.24	6.48686	67.44	8.5073
68.34	6.69893	68.44	6.08591	68.34	5.18061	68.34	5.0793	68.44	5.51304	68.44	5.57822	68.24	6.49345	68.44	8.51353
69.34	6.71711	69.44	6.08201	69.34	5.14326	69.34	5.05842	69.44	5.48838	69.44	5.56467	69.24	6.4832	69.44	8.52915
70.34	6.70589	70.44	6.05061	70.34	5.11752	70.34	5.03463	70.44	5.43501	70.44	5.53315	70.24	6.47153	70.44	8.51057
71.34	6.6909	71.44	6.02663	71.34	5.06627	71.34	5.01891	71.44	5.3904	71.44	5.47829	71.24	6.45503	71.44	8.49331
72.34	6.69438	72.44	5.99697	72.34	5.02751	72.34	5.01299	72.44	5.36037	72.44	5.45815	72.24	6.44819	72.44	8.49575
73.34	6.69004	73.44	5.96282	73.34	5.01157	73.34	4.99729	73.44	5.33794	73.44	5.43413	73.24	6.4241	73.44	8.50334
74.34	6.68478	74.44	5.95564	74.34	4.97689	74.34	4.98348	74.44	5.30268	74.44	5.41682	74.24	6.39145	74.44	8.48921
75.34	6.68003	75.44	5.92766	75.34	4.94248	75.34	4.96079	75.44	5.2813	75.44	5.3958	75.24	6.34597	75.44	8.45635
76.34	6.66488	76.44	5.92476	76.34	4.92623	76.34	4.94442	76.44	5.2718	76.44	5.38594	76.24	6.31797	76.44	8.46296
77.34	6.67309	77.44	5.91736	77.34	4.89648	77.34	4.91443	77.44	5.25146	77.44	5.36084	77.24	6.29944	77.44	8.4458
78.34	6.68	78.44	5.9033	78.34	4.86116	78.34	4.89863	78.44	5.228	78.44	5.32383	78.24	6.27251	78.44	8.4321
79.34	6.68616	79.44	5.87793	79.34	4.8573	79.34	4.85742	79.44	5.20349	79.44	5.30127	79.24	6.25781	79.44	8.44702
80.34	6.6769	80.44	5.85652	80.34	4.84365	80.34	4.83535	80.44	5.19563	80.44	5.28682	80.24	6.25632	80.44	8.4521
81.34	6.6771	81.44	5.82915	81.34	4.82712	81.34	4.7977	81.44	5.17302	81.44	5.26262	81.24	6.24905	81.44	8.43767
82.34	6.6866	82.44	5.80979	82.34	4.80891	82.34	4.76497	82.44	5.17161	82.44	5.25998	82.24	6.25688	82.44	8.44138
83.34	6.68441	83.44	5.81416	83.34	4.78365	83.34	4.7347	83.44	5.15998	83.44	5.248	83.24	6.25681	83.44	8.43782
84.34	6.68043	84.44	5.82383	84.34	4.75856	84.34	4.70961	84.44	5.15488	84.44	5.23301	84.24	6.24968	84.44	8.426
85.34	6.68191	85.44	5.80769	85.34	4.73391	85.34	4.6935	85.44	5.14839	85.44	5.21809	85.24	6.25595	85.44	8.41926
86.34	6.68014	86.44	5.80598	86.34	4.72115	86.34	4.69015	86.44	5.12837	86.44	5.20539	86.24	6.23484	86.44	8.39961
87.34	6.6711	87.44	5.82319	87.34	4.7214	87.34	4.70528	87.44	5.1374	87.44	5.19612	87.24	6.24179	87.44	8.39729
88.34	6.67187	88.44	5.82556	88.34	4.729	88.34	4.71911	88.44	5.12878	88.44	5.20349	88.24	6.25134	88.44	8.39661
89.34	6.668	89.44	5.81914	89.34	4.72696	89.34	4.73502	89.44	5.12358	89.44	5.19866	89.24	6.25954	89.44	8.41826
90.34	6.65596	90.44	5.81724	90.34	4.71772	90.34	4.72297	90.44	5.11069	90.44	5.19553	90.24	6.2581	90.44	8.41794
91.34	6.65108	91.44	5.82161	91.34	4.67879	91.34	4.70992	91.44	5.08857	91.44	5.18318	91.24	6.25254	91.44	8.42231
92.34	6.65548	92.44	5.80183	92.34	4.66488	92.34	4.70614	92.44	5.07258	92.44	5.16877	92.24	6.25937	92.44	8.41877
93.34	6.66903	93.44	5.78413	93.34	4.63815	93.34	4.68185	93.44	5.04951	93.44	5.16047	93.24	6.26426	93.44	8.41365
94.34	6.67549	94.44	5.77146	94.34	4.62629	94.34	4.66719	94.44	5.04038	94.44	5.15769	94.24	6.26945	94.44	8.42112
95.34	6.68917	95.44	5.76191	95.34	4.60751	95.34	4.6578	95.44	5.01594	95.44	5.13862	95.24	6.24399	95.44	8.41328
96.34	6.67424	96.44	5.75173	96.34	4.60198	96.34	4.6425	96.44	4.99599	96.44	5.1133	96.24	6.20979	96.44	8.41103
97.34	6.6719	97.44	5.74385	97.34	4.58669	97.34	4.61123	97.44	4.98652	97.44	5.09443	97.24	6.15561	97.44	8.40315
98.34	6.686	98.44	5.75557	98.34	4.58761	98.34	4.58749	98.44	4.97371	98.44	5.07771	98.24	6.13144	98.44	8.40034
99.34	6.67964	99.44	5.73838	99.34	4.57685	99.34	4.56697	99.44	4.94358	99.44	5.05771	99.24	6.10503	99.44	8.36863
100.34	6.67706	100.44	5.71594	100.34	4.52948	100.34	4.51996	100.44	4.89648	100.44	5.01892	100.24	6.06811	100.44	8.33936
101.34	6.67179	101.44	5.69634	101.34	4.47416	101.34	4.50175	101.44	4.83269	101.44	4.99578	101.24	6.03066	101.44	8.31499
102.34	6.68232	102.44	5.67624	102.34	4.44172	102.34	4.47285	102.44	4.79941	102.44	4.98228	102.24	5.99919	102.44	8.29441
103.34	6.66092	103.44	5.66094	103.34	4.4285	103.34	4.45682	103.44	4.75481	103.44	4.94084	103.24	5.99343	103.44	8.27922
104.34	6.62741	104.44	5.62761	104.34	4.39499	104.34	4.41636	104.44	4.70159	104.44	4.92546	104.24	5.96096	104.44	8.26738
105.34	6.61001	105.44	5.61103	105.34	4.36941	105.34	4.40591	105.44	4.67366	105.44	4.90071	105.24	5.95945	105.44	8.26875
106.34	6.5937	106.44	5.60544	106.34	4.35652	106.34	4.39204	106.44	4.64695	106.44	4.89353	106.24	5.95635	106.44	8.27415
107.34	6.58359	107.44	5.57463	107.34	4.33042	107.34	4.37913	107.44	4.63408	107.44	4.85454	107.24	5.92666	107.44	8.26006
108.34	6.56833	108.44	5.5562	108.34	4.29648	108.34	4.35532	108.44	4.60442	108.44	4.81816	108.24	5.90749	108.44	8.23821
109.34	6.59127	109.44	5.54548	109.34	4.27096	109.34	4.3525	109.44	4.58577	109.44	4.79451	109.24	5.89548	109.44	8.22309
110.34	6.59443	110.44	5.54416	110.34	4.26875	110.34	4.32441	110.44	4.56736	110.44	4.7667	110.24	5.8687	110.44	8.1948
111.34	6.62179	111.44	5.53376	111.34	4.25069	111.34	4.32284	111.44	4.56746	111.44	4.75349	111.24	5.84433	111.44	8.17537
112.34	6.63572	112.44	5.54253	112.34	4.25168	112.34	4.31687	112.44	4.55828	112.44	4.7542	112.24	5.84853	112.44	8.14604
113.34	6.64548	113.44	5.53594	113.34	4.23337	113.34	4.29575	113.44	4.53996	113.44	4.74272	113.24	5.83718	113.44	8.13652
114.34	6.65388	114.44	5.52695	114.34	4.22261	114.34	4.28462	114.44	4.53757	114.44	4.73154	114.24	5.82744	114.44	8.11582
115.34	6.66794	115.44	5.52886	115.34	4.19724	115.34	4.2678	115.44	4.51457	115.44	4.71709	115.24	5.82119	115.44	8.09953
116.34	6.68637	116.44	5.52764	116.34	4.20115	116.34	4.27292	116.44	4.51055	116.44	4.71611	116.24	5.84121	116.44	8.10527
117.34	6.71832	117.44	5.53931	117.34	4.22613	117.34	4.28692	117.44	4.52344	117.44	4.73132	117.24	5.86633	117.44	8.1217
118.34	6.73568	118.44	5.56392	118.34	4.24227	118.34	4.29256	118.44	4.53035	118.44	4.73945	118.24	5.8917	118.44	8.13679
119.34	6.74643	119.44	5.57585	119.34	4.25461	119.34	4.31308	119.44	4.53923	119.44	4.74004	119.24	5.87978	119.44	8.13701
120.34	6.73625	120.44	5.5779	120.34	4.24407	120.34	4.28813	120.44	4.5115	120.44	4.73	120.24	5.86091	120.44	8.14883
121.34	6.72563	121.44	5.57546	121.34	4.23345	121.34	4.26616	121.44	4.46987	121.44	4.71633	121.24	5.85176	121.44	8.14492
122.34	6.70638	122.44	5.53804	122.34	4.20296	122.34	4.22738	122.44	4.44917	122.44	4.68599	122.24	5.81943	122.44	8.13362
123.34	6.69042	123.44	5.50161	123.34	4.18846	123.34	4.20006	123.44	4.43215	123.44	4.65066	123.24	5.79426	123.44	8.12661
124.34	6.67219	124.44	5.4769	124.34	4.15254	124.34	4.16377	124.44	4.42002	124.44	4.63584	124.24	5.77873	124.44	8.10496
125.34	6.6605	125.44	5.44084	125.34	4.11789	125.34	4.13926	125.44	4.39763	125.44	4.61174	125.24	5.76162	125.44	8.09575
126.34	6.6418	126.44	5.40281	126.34	4.09895	126.34	4.1186	126.44	4.3856	126.44	4.58262	126.24	5.72759	126.44	8.07957
127.34	6.61598	127.44	5.37998	127.34	4.07191	127.34	4.07997	127.44	4.34629	127.44	4.55381	127.24	5.69927	127.44	8.06052
128.34	6.59502	128.44	5.34084	128.34	4.04106	128.34	4.02934	128.44	4.3074	128.44	4.53274	128.24	5.66975	128.44	8.05093
129.34	6.58884	129.44	5.29607	129.34	4.02476	129.34	3.97776	129.44	4.25432	129.44	4.48613	129.24	5.62698	129.44	8.02593
130.34	6.58054	130.44	5.27654	130.34	3.99851	130.34	3.93516	130.44	4.19255	130.44	4.45683	130.24	5.59609	130.44	7.99639
131.34	6.57224	131.44	5.24956	131.34	3.98044	131.34	3.90879	131.44	4.15666	131.44	4.43144	131.24	5.55862	131.44	7.96269
132.34	6.57212	132.44	5.22808	132.34	3.96079	132.34	3.8873	132.44	4.1176	132.44	4.41814	132.24	5.52932	132.44	7.93804
133.34	6.56151	133.44	5.22744	133.34	3.93895	133.34	3.8607	133.44	4.11379	133.44	4.40115	133.24	5.5063	133.44	7.90932
134.34	6.56625	134.44	5.19551	134.34	3.91732	134.34	3.83407	134.44	4.08979	134.44	4.37739	134.24	5.47532	134.44	7.89534
135.34	6.54225	135.44	5.17466	135.34	3.89186	135.34	3.81019	135.44	4.05955	135.44	4.3552	135.24	5.45952	135.44	7.87327
136.34	6.55338	136.44	5.17192	136.34	3.87369	136.34	3.79386	136.44	4.03691	136.44	4.32598	136.24	5.44241	136.44	7.85381
137.34	6.53221	137.44	5.16055	137.34	3.83104	137.34	3.77123	137.44	4.00442	137.44	4.29177	137.24	5.41487	137.44	7.8312
138.34	6.53159	138.44	5.14128	138.34	3.80894	138.34	3.75828	138.44	3.97539	138.44	4.27117	138.24	5.39687	138.44	7.8073
139.34	6.52905	139.44	5.1366	139.34	3.78686	139.34	3.75403	139.44	3.94446	139.44	4.24805	139.24	5.38244	139.44	7.7876
140.34	6.53869	140.44	5.11682	140.34	3.75744	140.34	3.72656	140.44	3.91992	140.44	4.21851	140.24	5.36365	140.44	7.75488
141.34	6.52556	141.44	5.09426	141.34	3.7166	141.34	3.70366	141.44	3.89053	141.44	4.1863	141.24	5.32197	141.44	7.71414
142.34	6.52479	142.44	5.07541	142.34	3.68519	142.34	3.67701	142.44	3.85239	142.44	4.1561	142.24	5.29216	142.44	7.66623
143.34	6.49961	143.44	5.06914	143.34	3.65635	143.34	3.64865	143.44	3.83318	143.44	4.13176	143.24	5.27419	143.44	7.67632
144.34	6.48263	144.44	5.06306	144.34	3.63937	144.34	3.63924	144.44	3.80549	144.44	4.12275	144.24	5.27695	144.44	7.6634
145.34	6.48191	145.44	5.05913	145.34	3.64023	145.34	3.63535	145.44	3.79522	145.44	4.10418	145.24	5.28237	145.44	7.65154
146.34	6.45769	146.44	5.04592	146.34	3.62456	146.34	3.6165	146.44	3.76907	146.44	4.07424	146.24	5.27559	146.44	7.64492
147.34	6.45981	147.44	5.028	147.34	3.63279	147.34	3.59018	147.44	3.7398	147.44	4.06621	147.24	5.26455	147.44	7.63494
148.34	6.46799	148.44	5.01665	148.34	3.64072	148.34	3.5676	148.44	3.72002	148.44	4.03679	148.24	5.25307	148.44	7.62371
149.34	6.45996	149.44	5.02722	149.34	3.64441	149.34	3.55835	149.44	3.68945	149.44	4.03406	149.24	5.22534	149.44	7.61646
150.34	6.46626	150.44	5.01535	150.34	3.6324	150.34	3.52473	150.44	3.65805	150.44	4.00583	150.24	5.21318	150.44	7.60276
151.34	6.46279	151.44	4.99421	151.34	3.62295	151.34	3.49538	151.44	3.62397	151.44	3.96211	151.24	5.20017	151.44	7.58162
152.34	6.45549	152.44	4.96426	152.34	3.59453	152.34	3.46392	152.44	3.59414	152.44	3.92104	152.24	5.17146	152.44	7.55202
153.34	6.43276	153.44	4.94001	153.34	3.57265	153.34	3.44204	153.44	3.55342	153.44	3.87861	153.24	5.14255	153.44	7.52742
154.34	6.42546	154.44	4.90639	154.34	3.52813	154.34	3.39763	154.44	3.52651	154.44	3.83511	154.24	5.10371	154.44	7.50039
155.34	6.40317	155.44	4.87175	155.34	3.4946	155.34	3.37217	155.44	3.50151	155.44	3.81035	155.24	5.06252	155.44	7.46856
156.34	6.38652	156.44	4.84853	156.34	3.46819	156.34	3.34734	156.44	3.46035	156.44	3.79397	156.24	5.0251	156.44	7.45437
157.34	6.38656	157.44	4.8553	157.34	3.45492	157.34	3.33566	157.44	3.44917	157.44	3.77583	157.24	5.01487	157.44	7.4333
158.34	6.37595	158.44	4.84636	158.34	3.44431	158.34	3.31687	158.44	3.41057	158.44	3.7553	158.24	4.99441	158.44	7.41545
159.34	6.36486	159.44	4.84512	159.34	3.42504	159.34	3.31591	159.44	3.38003	159.44	3.74465	159.24	4.98201	159.44	7.40481
160.34	6.36226	160.44	4.84995	160.34	3.43098	160.34	3.30195	160.44	3.34739	160.44	3.72007	160.24	4.97002	160.44	7.38352
161.34	6.34435	161.44	4.83108	161.34	3.41088	161.34	3.29308	161.44	3.32888	161.44	3.69155	161.24	4.93245	161.44	7.35207
162.34	6.33566	162.44	4.80525	162.34	3.40243	162.34	3.26363	162.44	3.31587	162.44	3.67195	162.24	4.8928	162.44	7.32234
163.34	6.31231	163.44	4.77285	163.34	3.36931	163.34	3.24028	163.44	3.29604	163.44	3.64931	163.24	4.86055	163.44	7.30593
164.34	6.28032	164.44	4.74892	164.34	3.33733	164.34	3.21648	164.44	3.27285	164.44	3.62563	164.24	4.82588	164.44	7.27419
165.34	6.2756	165.44	4.75605	165.34	3.29635	165.34	3.21651	165.44	3.25972	165.44	3.62544	165.24	4.7938	165.44	7.27131
166.34	6.26096	166.44	4.76165	166.34	3.27036	166.34	3.20066	166.44	3.25432	166.44	3.61187	166.24	4.77566	166.44	7.26421
167.34	6.26034	167.44	4.76826	167.34	3.23263	167.34	3.19967	167.44	3.23286	167.44	3.59236	167.24	4.76938	167.44	7.23811
168.34	6.239	168.44	4.7626	168.34	3.19334	168.34	3.1787	168.44	3.22439	168.44	3.56399	168.24	4.71992	168.44	7.22768
169.34	6.24483	169.44	4.75605	169.34	3.18417	169.34	3.17245	169.44	3.2093	169.44	3.55708	169.24	4.72226	169.44	7.23372
170.34	6.26002	170.44	4.7446	170.34	3.18116	170.34	3.17994	170.44	3.19663	170.44	3.551	170.24	4.70695	170.44	7.22922
171.34	6.25897	171.44	4.73657	171.34	3.19379	171.34	3.18585	171.44	3.17847	171.44	3.53406	171.24	4.71265	171.44	7.22559
172.34	6.25425	172.44	4.70391	172.34	3.18235	172.34	3.17246	172.44	3.1458	172.44	3.51006	172.24	4.69192	172.44	7.1917
173.34	6.24704	173.44	4.6867	173.34	3.16538	173.34	3.16526	173.44	3.11223	173.44	3.49443	173.24	4.67312	173.44	7.17766
174.34	6.26354	174.44	4.6802	174.34	3.16039	174.34	3.14232	174.44	3.08498	174.44	3.4866	174.24	4.65925	174.44	7.16018
175.34	6.25064	175.44	4.6574	175.34	3.14566	175.34	3.09818	175.44	3.06304	175.44	3.46477	175.24	4.63857	175.44	7.14641
176.34	6.23025	176.44	4.64363	176.34	3.12527	176.34	3.05825	176.44	3.02681	176.44	3.43171	176.24	4.61789	176.44	7.11531
177.34	6.22991	177.44	4.61965	177.34	3.10222	177.34	3.0009	177.44	2.98464	177.44	3.39809	177.24	4.59004	177.44	7.07156
178.34	6.20608	178.44	4.61189	178.34	3.09353	178.34	2.96413	178.44	2.95918	178.44	3.38386	178.24	4.57431	178.44	7.04255
179.34	6.19666	179.44	4.62024	179.34	3.08179	179.34	2.94495	179.44	2.94739	179.44	3.37061	179.24	4.59082	179.44	7.01123
180.34	6.17135	180.44	4.61555	180.34	3.05221	180.34	2.92977	180.44	2.92341	180.44	3.34968	180.24	4.57932	180.44	6.98762
181.34	6.16552	181.44	4.60329	181.34	3.02452	181.34	2.89708	181.44	2.8987	181.44	3.3312	181.24	4.54475	181.44	6.94424
182.34	6.13546	182.44	4.58967	182.34	3.00961	182.34	2.87081	182.44	2.87458	182.44	3.3188	182.24	4.53684	182.44	6.92549
183.34	6.11473	183.44	4.574	183.34	2.99523	183.34	2.8286	183.44	2.85574	183.44	3.30202	183.24	4.53144	183.44	6.90163
184.34	6.10137	184.44	4.55056	184.34	2.96233	184.34	2.81182	184.44	2.8417	184.44	3.2781	184.24	4.50935	184.44	6.88638
185.34	6.08231	185.44	4.52263	185.34	2.94132	185.34	2.78141	185.44	2.80474	185.44	3.25689	185.24	4.48208	185.44	6.85845
186.34	6.06363	186.44	4.49956	186.34	2.91983	186.34	2.75956	186.44	2.77471	186.44	3.23027	186.24	4.45986	186.44	6.84673
187.34	6.0311	187.44	4.48699	187.34	2.8917	187.34	2.73178	187.44	2.73284	187.44	3.19036	187.24	4.4418	187.44	6.8228
188.34	6.01276	188.44	4.47168	188.34	2.87372	188.34	2.71344	188.44	2.69763	188.44	3.15515	188.24	4.41504	188.44	6.81067
189.34	6.01036	189.44	4.46194	189.34	2.8518	189.34	2.708	189.44	2.6769	189.44	3.13247	189.24	4.39961	189.44	6.79775
190.34	6.019	190.44	4.43843	190.34	2.8276	190.34	2.70834	190.44	2.65144	190.44	3.09919	190.24	4.38108	190.44	6.80354
191.34	6.0205	191.44	4.41933	191.34	2.80956	191.34	2.68212	191.44	2.62807	191.44	3.06411	191.24	4.36213	191.44	6.78957
192.34	6.01608	192.44	4.39192	192.34	2.79696	192.34	2.64645	192.44	2.61824	192.44	3.06245	192.24	4.33847	192.44	6.77388
193.34	6.00693	193.44	4.3637	193.34	2.77488	193.34	2.61472	193.44	2.59978	193.44	3.04399	193.24	4.29958	193.44	6.7531
194.34	6.01183	194.44	4.3478	194.34	2.75682	194.34	2.59874	194.44	2.56435	194.44	3.00198	194.24	4.26155	194.44	6.72121
195.34	5.98862	195.44	4.32341	195.34	2.74643	195.34	2.55686	195.44	2.54973	195.44	2.97795	195.24	4.23879	195.44	6.70183
196.34	5.97972	196.44	4.30642	196.34	2.72814	196.34	2.52062	196.44	2.51443	196.44	2.95046	196.24	4.20979	196.44	6.66811
197.34	5.96927	197.44	4.28789	197.34	2.69584	197.34	2.49686	197.44	2.48796	197.44	2.92949	197.24	4.18838	197.44	6.65337
198.34	5.95879	198.44	4.26882	198.34	2.67412	198.34	2.47625	198.44	2.46194	198.44	2.88857	198.24	4.15596	198.44	6.6238
199.34	5.9531	199.44	4.25432	199.34	2.66245	199.34	2.47287	199.44	2.43682	199.44	2.86431	199.24	4.14809	199.44	6.61003
200.34	5.95492	200.44	4.23726	200.34	2.64559	200.34	2.4642	200.44	2.42915	200.44	2.85383	200.24	4.15134	200.44	6.59578
201.34	5.96592	201.44	4.22625	201.34	2.63584	201.34	2.45603	201.44	2.41497	201.44	2.84441	201.24	4.14797	201.44	6.57683
202.34	5.95814	202.44	4.19614	202.34	2.62306	202.34	2.43531	202.44	2.4072	202.44	2.83542	202.24	4.13237	202.44	6.53659
203.34	5.95565	203.44	4.19392	203.34	2.61739	203.34	2.42477	203.44	2.40742	203.44	2.81404	203.24	4.14804	203.44	6.52473
204.34	5.96164	204.44	4.17962	204.34	2.60849	204.34	2.41074	204.44	2.38286	204.44	2.80059	204.24	4.13174	204.44	6.51043
205.34	5.978	205.44	4.17778	205.34	2.60032	205.34	2.39939	205.44	2.37127	205.44	2.79949	205.24	4.13015	205.44	6.5186
206.34	5.97579	206.44	4.17207	206.34	2.60323	206.34	2.38741	206.44	2.35737	206.44	2.78242	206.24	4.12497	206.44	6.50166
207.34	5.96178	207.44	4.16738	207.34	2.56798	207.34	2.36046	207.44	2.31521	207.44	2.7477	207.24	4.10676	207.44	6.47671
208.34	5.95589	208.44	4.15486	208.34	2.54855	208.34	2.33981	208.44	2.27998	208.44	2.72419	208.24	4.08847	208.44	6.47163
209.34	5.93359	209.44	4.1488	209.34	2.52026	209.34	2.31274	209.44	2.26062	209.44	2.69861	209.24	4.05945	209.44	6.44556
210.34	5.9095	210.44	4.14341	210.34	2.4958	210.34	2.27851	210.44	2.22092	210.44	2.6749	210.24	4.04802	210.44	6.43015
211.34	5.89131	211.44	4.10874	211.34	2.46638	211.34	2.24897	211.44	2.17991	211.44	2.64683	211.24	4.00335	211.44	6.40549
212.34	5.85794	212.44	4.08184	212.34	2.43448	212.34	2.22391	212.44	2.14458	212.44	2.61992	212.24	3.97402	212.44	6.37859
213.34	5.8497	213.44	4.07317	213.34	2.42502	213.34	2.18003	213.44	2.12957	213.44	2.58855	213.24	3.93899	213.44	6.36333
214.34	5.84281	214.44	4.04107	214.34	2.4014	214.34	2.16141	214.44	2.11382	214.44	2.56316	214.24	3.92275	214.44	6.34758
215.34	5.83159	215.44	4.02126	215.34	2.38213	215.34	2.14214	215.44	2.10537	215.44	2.52993	215.24	3.9123	215.44	6.32937
216.34	5.82344	216.44	4.01303	216.34	2.38044	216.34	2.13386	216.44	2.08725	216.44	2.525	216.24	3.90068	216.44	6.29331
217.34	5.82486	217.44	4.03948	217.34	2.37369	217.34	2.14347	217.44	2.07598	217.44	2.52373	217.24	3.90957	217.44	6.27886
218.34	5.81591	218.44	4.022	218.34	2.37291	218.34	2.15245	218.44	2.04556	218.44	2.52419	218.24	3.90095	218.44	6.26955
219.34	5.80199	219.44	4.01723	219.34	2.33934	219.34	2.13036	219.44	2.01431	219.44	2.50771	219.24	3.87141	219.44	6.27431
220.34	5.78049	220.44	3.99883	220.34	2.31931	220.34	2.0875	220.44	1.97344	220.44	2.48772	220.24	3.82082	220.44	6.24639
221.34	5.77914	221.44	3.98652	221.34	2.30843	221.34	2.05856	221.44	1.95112	221.44	2.45747	221.24	3.78037	221.44	6.22749
222.34	5.74802	222.44	3.96563	222.34	2.2789	222.34	2.02561	222.44	1.9384	222.44	2.41704	222.24	3.74856	222.44	6.2116
223.34	5.73569	223.44	3.95464	223.34	2.24704	223.34	1.98716	223.44	1.92083	223.44	2.39788	223.24	3.70718	223.44	6.17437
224.34	5.72102	224.44	3.94809	224.34	2.23237	224.34	1.98066	224.44	1.91111	224.44	2.36362	224.24	3.68437	224.44	6.14804
225.34	5.7202	225.44	3.90054	225.34	2.20226	225.34	1.94872	225.44	1.88662	225.44	2.31472	225.24	3.65803	225.44	6.12856
226.34	5.74007	226.44	3.89204	226.34	2.17135	226.34	1.91659	226.44	1.87996	226.44	2.30427	226.24	3.63926	226.44	6.11177
227.34	5.78024	227.44	3.87605	227.34	2.14962	227.34	1.89449	227.44	1.87336	227.44	2.29158	227.24	3.63791	227.44	6.10884
228.34	5.80882	228.44	3.86806	228.34	2.14671	228.34	1.86266	228.44	1.86391	228.44	2.27065	228.24	3.63533	228.44	6.10586
229.34	5.81223	229.44	3.88079	229.34	2.14707	229.34	1.87741	229.44	1.87468	229.44	2.25408	229.24	3.63601	229.44	6.09905
230.34	5.82042	230.44	3.90493	230.34	2.16149	230.34	1.89879	230.44	1.86782	230.44	2.26015	230.24	3.64973	230.44	6.09023
231.34	5.79927	231.44	3.89963	231.34	2.17671	231.34	1.88752	231.44	1.83493	231.44	2.26633	231.24	3.64677	231.44	6.0687
232.34	5.76118	232.44	3.91208	232.34	2.16975	232.34	1.8802	232.44	1.82444	232.44	2.27219	232.24	3.62041	232.44	6.05027
233.34	5.75289	233.44	3.90303	233.34	2.14632	233.34	1.86568	233.44	1.79768	233.44	2.25483	233.24	3.59006	233.44	6.01313
234.34	5.72627	234.44	3.88352	234.34	2.11372	234.34	1.8354	234.44	1.74851	234.44	2.21579	234.24	3.55644	234.44	5.97251
235.34	5.70144	235.44	3.86506	235.34	2.0917	235.34	1.81387	235.44	1.70881	235.44	2.20381	235.24	3.54306	235.44	5.94416
236.34	5.69611	236.44	3.84021	236.34	2.06683	236.34	1.79559	236.44	1.67896	236.44	2.18689	236.24	3.50671	236.44	5.91248
237.34	5.67368	237.44	3.81096	237.34	2.04282	237.34	1.74851	237.44	1.63848	237.44	2.14629	237.24	3.4761	237.44	5.86431
238.34	5.65581	238.44	3.78909	238.34	2.023	238.34	1.721	238.44	1.60012	238.44	2.14565	238.24	3.44954	238.44	5.83242
239.34	1.92105	239.44	-1.13795	239.34	-1.86386	239.34	-2.16977	239.44	-2.64064	239.44	-2.70363	239.24	0.796825	239.44	0.741318
240.34	8.29093	240.44	8.09966	240.34	5.08463	240.34	4.69693	240.44	4.3726	240.44	5.57317	240.24	5.01003	240.44	7.70305
241.34	7.6001	241.44	5.19467	241.34	3.43567	241.34	2.93555	241.44	3.61179	241.44	3.67282	241.24	3.86478	241.44	7.58786
242.34	6.2888	242.44	4.34002	242.34	2.72557	242.34	2.20738	242.44	2.07952	242.44	2.35088	242.24	3.57792	242.44	5.56963
243.34	6.23354	243.44	4.28941	243.34	2.61403	243.34	2.21242	243.44	1.99424	243.44	2.28696	243.24	3.37371	243.44	5.20957
244.34	6.2782	244.44	4.25232	244.34	2.6488	244.34	2.21545	244.44	1.90515	244.44	2.25024	244.24	3.27161	244.44	4.97168
245.34	6.26154	245.44	4.26746	245.34	2.65338	245.34	2.15826	245.44	1.92493	245.44	2.20898	245.24	3.18176	245.44	4.81116
246.34	6.26027	246.44	4.35923	246.34	2.67872	246.34	2.2295	246.44	1.94333	246.44	2.23056	246.24	3.17778	246.44	4.73154
247.34	6.32617	247.44	4.43396	247.34	2.74292	247.34	2.30811	247.44	1.95605	247.44	2.23389	247.24	3.19983	247.44	4.60681
248.34	6.31712	248.44	4.44683	248.34	2.76292	248.34	2.25645	248.44	1.92815	248.44	2.17986	248.24	3.10598	248.44	4.53325
249.34	6.35052	249.44	4.41907	249.34	2.72467	249.34	2.23956	249.44	1.91992	249.44	2.24829	249.24	3.03589	249.44	4.42566
250.34	6.415	250.44	4.42317	250.34	2.75594	250.34	2.27267	250.44	1.93379	250.44	2.25898	250.24	3.04978	250.44	4.36384
251.34	6.42118	251.44	4.45037	251.34	2.79862	251.34	2.32145	251.44	1.97905	251.44	2.24858	251.24	3.074	251.44	4.30156
252.34	6.40854	252.44	4.4738	252.34	2.78745	252.34	2.36399	252.44	2.01702	252.44	2.28179	252.24	3.0021	252.44	4.25469
253.34	6.39674	253.44	4.49656	253.34	2.78895	253.34	2.37562	253.44	2.04478	253.44	2.32078	253.24	2.9467	253.44	4.21348
254.34	6.37855	254.44	4.49693	254.34	2.78834	254.34	2.35377	254.44	2.02097	254.44	2.3198	254.24	2.9533	254.44	4.17002
255.34	6.4155	255.44	4.49822	255.34	2.81052	255.34	2.35483	255.44	2.05303	255.44	2.33086	255.24	2.98013	255.44	4.1729
256.34	6.46924	256.44	4.49792	256.34	2.84973	256.34	2.40039	256.44	2.06067	256.44	2.34656	256.24	3.00195	256.44	4.16907
257.34	6.48313	257.44	4.47966	257.34	2.86203	257.34	2.42087	257.44	2.07048	257.44	2.3449	257.24	3.02615	257.44	4.14934
258.34	6.47035	258.44	4.50632	258.34	2.88685	258.34	2.42921	258.44	2.05296	258.44	2.36521	258.24	3.0346	258.44	4.12388
259.34	6.48224	259.44	4.54541	259.34	2.90887	259.34	2.461	259.44	2.07202	259.44	2.38428	259.24	3.07373	259.44	4.12305
260.34	6.50305	260.44	4.57092	260.34	2.94885	260.34	2.48303	260.44	2.1145	260.44	2.43604	260.24	3.09241	260.44	4.10962
261.34	6.53855	261.44	4.58599	261.34	2.97959	261.34	2.51889	261.44	2.16338	261.44	2.45073	261.24	3.10622	261.44	4.09832
262.34	6.5488	262.44	4.59954	262.34	3.00425	262.34	2.52097	262.44	2.16729	262.44	2.46148	262.24	3.08364	262.44	4.07268
263.34	6.58083	263.44	4.6208	263.34	3.03799	263.34	2.54482	263.44	2.19831	263.44	2.46638	263.24	3.09006	263.44	4.05842
264.34	6.60359	264.44	4.65842	264.34	3.05952	264.34	2.57075	264.44	2.22446	264.44	2.47763	264.24	3.08879	264.44	4.05356
265.34	6.61406	265.44	4.65591	265.34	3.05816	265.34	2.60894	265.44	2.23025	265.44	2.48476	265.24	3.0904	265.44	4.04421
266.34	6.60695	266.44	4.64976	266.34	3.07887	266.34	2.61183	266.44	2.2241	266.44	2.49839	266.24	3.06157	266.44	4.03831
267.34	6.60093	267.44	4.63933	267.34	3.09897	267.34	2.61838	267.44	2.22039	267.44	2.52398	267.24	3.05129	267.44	4.03423
268.34	6.59998	268.44	4.64783	268.34	3.14563	268.34	2.62085	268.44	2.24023	268.44	2.56189	268.24	3.06396	268.44	4.03455
269.34	6.59476	269.44	4.65459	269.34	3.19095	269.34	2.6337	269.44	2.27507	269.44	2.59002	269.24	3.08279	269.44	4.06792
270.34	6.62839	270.44	4.69304	270.34	3.21506	270.34	2.68406	270.44	2.31499	270.44	2.61235	270.24	3.12954	270.44	4.09954
271.34	6.66184	271.44	4.71685	271.34	3.22873	271.34	2.69114	271.44	2.32354	271.44	2.63384	271.24	3.16665	271.44	4.1325
272.34	6.68832	272.44	4.74238	272.34	3.22543	272.34	2.71285	272.44	2.30696	272.44	2.64338	272.24	3.16257	272.44	4.13252
273.34	6.70469	273.44	4.76336	273.34	3.23056	273.34	2.71946	273.44	2.3294	273.44	2.64629	273.24	3.16152	273.44	4.11565
274.34	6.70581	274.44	4.76343	274.34	3.21716	274.34	2.71521	274.44	2.32629	274.44	2.64319	274.24	3.17004	274.44	4.0813
275.34	6.71271	275.44	4.76245	275.34	3.20746	275.34	2.7254	275.44	2.33484	275.44	2.65173	275.24	3.14514	275.44	4.06091
276.34	6.70952	276.44	4.74502	276.34	3.21733	276.34	2.721	276.44	2.33926	276.44	2.63625	276.24	3.14851	276.44	4.05703
277.34	6.72092	277.44	4.7509	277.34	3.22397	277.34	2.73362	277.44	2.3626	277.44	2.63884	277.24	3.14541	277.44	4.04094
278.34	6.72751	278.44	4.77068	278.34	3.23349	278.34	2.74533	278.44	2.37432	278.44	2.64861	278.24	3.13564	278.44	4.03313
279.34	6.73622	279.44	4.78098	279.34	3.23622	279.34	2.76222	279.44	2.39243	279.44	2.63084	279.24	3.14312	279.44	4.02354
280.34	6.72997	280.44	4.79189	280.34	3.22484	280.34	2.7755	280.44	2.41677	280.44	2.64016	280.24	3.15217	280.44	4.01687
281.34	6.74376	281.44	4.80996	281.34	3.23204	281.34	2.7827	281.44	2.42336	281.44	2.63052	281.24	3.16023	281.44	4.00356
282.34	6.73806	282.44	4.81306	282.34	3.23428	282.34	2.80483	282.44	2.41511	282.44	2.63362	282.24	3.17173	282.44	3.98713
283.34	6.73383	283.44	4.81177	283.34	3.23187	283.34	2.82196	283.44	2.4314	283.44	2.6405	283.24	3.18958	283.44	3.97424
284.34	6.73617	284.44	4.82869	284.34	3.2358	284.34	2.82589	284.44	2.40583	284.44	2.6313	284.24	3.18161	284.44	3.95552
285.34	6.75954	285.44	4.85652	285.34	3.25137	285.34	2.82314	285.44	2.41291	285.44	2.63997	285.24	3.19761	285.44	3.9427
286.34	6.77085	286.44	4.8781	286.34	3.26889	286.34	2.83945	286.44	2.43291	286.44	2.66814	286.24	3.23281	286.44	3.93621
287.34	6.79055	287.44	4.89595	287.34	3.28555	287.34	2.85879	287.44	2.45222	287.44	2.69416	287.24	3.25388	287.44	3.94746
288.34	6.80681	288.44	4.9053	288.34	3.30327	288.34	2.88677	288.44	2.46938	288.44	2.71951	288.24	3.27327	288.44	3.9634
289.34	6.80835	289.44	4.91272	289.34	3.31616	289.34	2.9093	289.44	2.48877	289.44	2.75012	289.24	3.28442	289.44	3.96277
290.34	6.80698	290.44	4.92144	290.34	3.32334	290.34	2.91806	290.44	2.48784	290.44	2.77202	290.24	3.28286	290.44	3.98455
291.34	6.80075	291.44	4.93914	291.34	3.34775	291.34	2.95896	291.44	2.51152	291.44	2.78777	291.24	3.2886	291.44	3.99212
292.34	6.818	292.44	4.96531	292.34	3.36879	292.34	2.96827	292.44	2.51035	292.44	2.82395	292.24	3.32708	292.44	4.0167
293.34	6.83806	293.44	4.98525	293.34	3.37737	293.34	2.96868	293.44	2.53201	293.44	2.85513	293.24	3.34675	293.44	4.03017
294.34	6.84557	294.44	4.97915	294.34	3.38268	294.34	2.97277	294.44	2.53225	294.44	2.85867	294.24	3.3448	294.44	4.04189
295.34	6.84695	295.44	4.97444	295.34	3.37746	295.34	2.96255	295.44	2.52729	295.44	2.84272	295.24	3.32407	295.44	4.02754
296.34	6.84462	296.44	4.98154	296.34	3.37428	296.34	2.95436	296.44	2.52476	296.44	2.81846	296.24	3.33794	296.44	4.03111
297.34	6.84717	297.44	4.99219	297.34	3.37952	297.34	2.97791	297.44	2.5293	297.44	2.81311	297.24	3.3429	297.44	4.03735
298.34	6.8535	298.44	5.00771	298.34	3.39257	298.34	2.97252	298.44	2.53274	298.44	2.8091	298.24	3.37117	298.44	4.04116
299.34	6.8391	299.44	5.0209	299.34	3.3778	299.34	2.98595	299.44	2.50381	299.44	2.79104	299.24	3.38838	299.44	4.03652
300.34	6.81493	300.44	5.01968	300.34	3.37194	300.34	2.98632	300.44	2.50271	300.44	2.78005	300.24	3.37214	300.44	4.02395
301.34	6.80988	301.44	5.02161	301.34	3.38495	301.34	2.98822	301.44	2.49585	301.44	2.78198	301.24	3.37073	301.44	4.01599
302.34	6.80262	302.44	5.0167	302.34	3.38087	302.34	2.98378	302.44	2.49107	302.44	2.77866	302.24	3.3344	302.44	3.9929
303.34	6.82234	303.44	5.0228	303.34	3.37312	303.34	3.00068	303.44	2.51352	303.44	2.78318	303.24	3.32207	303.44	3.98642
304.34	6.85195	304.44	5.01143	304.34	3.40932	304.34	3.02175	304.44	2.54316	304.44	2.79792	304.24	3.34043	304.44	4.00117
305.34	6.85364	305.44	5.02344	305.34	3.4314	305.34	3.04614	305.44	2.57666	305.44	2.83105	305.24	3.33252	305.44	4.00464
306.34	6.89536	306.44	5.04412	306.34	3.45542	306.34	3.05527	306.44	2.60674	306.44	2.85332	306.24	3.36611	306.44	4.03508
307.34	6.92709	307.44	5.05769	307.34	3.45748	307.34	3.0754	307.44	2.6175	307.44	2.85591	307.24	3.38633	307.44	4.0373
308.34	6.94774	308.44	5.05447	308.34	3.4735	308.34	3.08471	308.44	2.6155	308.44	2.86208	308.24	3.37873	308.44	4.04385
309.34	6.95198	309.44	5.03574	309.34	3.47773	309.34	3.07917	309.44	2.61826	309.44	2.84531	309.24	3.37224	309.44	4.03489
310.34	6.94461	310.44	5.02068	310.34	3.47196	310.34	3.0734	310.44	2.61138	310.44	2.84002	310.24	3.3633	310.44	4.02996
311.34	6.93468	311.44	5.01931	311.34	3.48034	311.34	3.0736	311.44	2.6116	311.44	2.83865	311.24	3.34394	311.44	4.02358
312.34	6.91211	312.44	5.00391	312.34	3.47888	312.34	3.06079	312.44	2.61731	312.44	2.81665	312.24	3.33093	312.44	4.01624
313.34	6.88672	313.44	4.98975	313.34	3.44531	313.34	3.04639	313.44	2.6051	313.44	2.81104	313.24	3.32446	313.44	4.00378
314.34	6.87668	314.44	4.9887	314.34	3.43369	314.34	3.05307	314.44	2.59392	314.44	2.82097	314.24	3.32412	314.44	4.00432
315.34	6.89103	315.44	5.00737	315.34	3.43314	315.34	3.05387	315.44	2.62114	315.44	2.8283	315.24	3.32839	315.44	4.00176
316.34	6.91974	316.44	5.01563	316.34	3.45721	316.34	3.08636	316.44	2.6322	316.44	2.85608	316.24	3.33569	316.44	4.02771
317.34	6.93944	317.44	5.04629	317.34	3.46984	317.34	3.10888	317.44	2.65847	317.44	2.87856	317.24	3.34529	317.44	4.06033
318.34	6.95632	318.44	5.09309	318.34	3.50674	318.34	3.15578	318.44	2.69014	318.44	2.91401	318.24	3.36618	318.44	4.07429
319.34	7.00264	319.44	5.12009	319.34	3.55146	319.34	3.18379	319.44	2.69639	319.44	2.92149	319.24	3.39238	319.44	4.08518
320.34	7.01467	320.44	5.15681	320.34	3.57131	320.34	3.19265	320.44	2.70503	320.44	2.93867	320.24	3.39414	320.44	4.08564
321.34	7.02292	321.44	5.17546	321.34	3.59787	321.34	3.20908	321.44	2.72051	321.44	2.96209	321.24	3.42007	321.44	4.08196
322.34	7.02227	322.44	5.19204	322.34	3.61028	322.34	3.22808	322.44	2.71914	322.44	2.99343	322.24	3.42976	322.44	4.07204
323.34	7.02721	323.44	5.20205	323.34	3.62523	323.34	3.23607	323.44	2.72878	323.44	3.02139	323.24	3.41499	323.44	4.0707
324.34	7.04418	324.44	5.21816	324.34	3.63402	324.34	3.26	324.44	2.75185	324.44	3.05862	324.24	3.42305	324.44	4.07351
325.34	7.04381	325.44	5.2095	325.34	3.63366	325.34	3.27221	325.44	2.76077	325.44	3.06789	325.24	3.4228	325.44	4.07619
326.34	7.04699	326.44	5.23025	326.34	3.65331	326.34	3.29381	326.44	2.76553	326.44	3.07388	326.24	3.42341	326.44	4.06924
327.34	7.07113	327.44	5.2342	327.34	3.66879	327.34	3.31087	327.44	2.77107	327.44	3.07661	327.24	3.44101	327.44	4.06221
328.34	7.06056	328.44	5.23325	328.34	3.67469	328.34	3.31874	328.44	2.76853	328.44	3.05418	328.24	3.43865	328.44	4.0593
329.34	7.06197	329.44	5.23506	329.34	3.67928	329.34	3.33138	329.44	2.76875	329.44	3.05598	329.24	3.44004	329.44	4.05171
330.34	7.0515	330.44	5.24624	330.34	3.70494	330.34	3.34044	330.44	2.75954	330.44	3.06667	330.24	3.43928	330.44	4.04067
331.34	7.0477	331.44	5.25261	331.34	3.71567	331.34	3.35617	331.44	2.77434	331.44	3.06182	331.24	3.45596	331.44	4.04436
332.34	7.05206	332.44	5.24866	332.34	3.72992	332.34	3.35431	332.44	2.79028	332.44	3.06958	332.24	3.45886	332.44	4.05334
333.34	7.05746	333.44	5.26362	333.34	3.75509	333.34	3.35653	333.44	2.80696	333.44	3.09272	333.24	3.46604	333.44	4.07515
334.34	7.08003	334.44	5.27586	334.34	3.74983	334.34	3.35286	334.44	2.82066	334.44	3.09678	334.24	3.48308	334.44	4.08054
335.34	7.08547	335.44	5.26741	335.34	3.74343	335.34	3.34316	335.44	2.82368	335.44	3.08833	335.24	3.46592	335.44	4.10176
336.34	7.09507	336.44	5.26873	336.34	3.7518	336.34	3.34629	336.44	2.8333	336.44	3.09954	336.24	3.47402	336.44	4.12139
337.34	7.08906	337.44	5.28074	337.34	3.75557	337.34	3.35066	337.44	2.83714	337.44	3.10007	337.24	3.49932	337.44	4.11814
338.34	7.07896	338.44	5.27263	338.34	3.73106	338.34	3.34885	338.44	2.82891	338.44	3.08184	338.24	3.49111	338.44	4.08733
339.34	7.06543	339.44	5.26758	339.34	3.74036	339.34	3.35266	339.44	2.82898	339.44	3.07556	339.24	3.48291	339.44	4.08032
340.34	7.0751	340.44	5.26179	340.34	3.73476	340.34	3.34731	340.44	2.83271	340.44	3.06123	340.24	3.48337	340.44	4.08601
341.34	7.06684	341.44	5.27	341.34	3.74299	341.34	3.36445	341.44	2.84287	341.44	3.07932	341.24	3.48345	341.44	4.08836
342.34	7.0634	342.44	5.27981	342.34	3.73467	342.34	3.38213	342.44	2.84402	342.44	3.0812	342.24	3.48323	342.44	4.09463
343.34	7.08104	343.44	5.28115	343.34	3.74303	343.34	3.38329	343.44	2.84243	343.44	3.09878	343.24	3.49324	343.44	4.10561
344.34	7.09934	344.44	5.27849	344.34	3.75754	344.34	3.39499	344.44	2.84282	344.44	3.10723	344.24	3.49734	344.44	4.12102
345.34	7.11547	345.44	5.30325	345.34	3.78344	345.34	3.41417	345.44	2.85806	345.44	3.14028	345.24	3.53425	345.44	4.14577
346.34	7.13362	346.44	5.32114	346.34	3.78193	346.34	3.4228	346.44	2.85606	346.44	3.14878	346.24	3.54326	346.44	4.16209
347.34	7.15599	347.44	5.32095	347.34	3.79442	347.34	3.43334	347.44	2.84646	347.44	3.15835	347.24	3.56282	347.44	4.15334
348.34	7.1547	348.44	5.34087	348.34	3.79496	348.34	3.43387	348.44	2.85625	348.44	3.14202	348.24	3.57351	348.44	4.1635
349.34	7.17879	349.44	5.34944	349.34	3.80917	349.34	3.4399	349.44	2.86164	349.44	3.15742	349.24	3.582	349.44	4.17561
350.34	7.21327	350.44	5.34739	350.34	3.80458	350.34	3.45143	350.44	2.8729	350.44	3.15855	350.24	3.58257	350.44	4.15745
351.34	7.23104	351.44	5.35762	351.34	3.80099	351.34	3.44967	351.44	2.87141	351.44	3.16059	351.24	3.58005	351.44	4.15596
352.34	7.25121	352.44	5.36941	352.34	3.80162	352.34	3.46202	352.44	2.89138	352.44	3.16091	352.24	3.58271	352.44	4.15469
353.34	7.25598	353.44	5.38513	353.34	3.81262	353.34	3.48438	353.44	2.90552	353.44	3.17126	353.24	3.59302	353.44	4.16663
354.34	7.27742	354.44	5.39536	354.34	3.81977	354.34	3.50788	354.44	2.92564	354.44	3.18504	354.24	3.60662	354.44	4.18052
355.34	7.27269	355.44	5.39504	355.34	3.812	355.34	3.50328	355.44	2.92019	355.44	3.1863	355.24	3.6136	355.44	4.18215
356.34	7.25876	356.44	5.40825	356.34	3.80564	356.34	3.49692	356.44	2.92156	356.44	3.19292	356.24	3.61452	356.44	4.18511
357.34	7.26	357.44	5.41518	357.34	3.80883	357.34	3.50011	357.44	2.93716	357.44	3.21487	357.24	3.63447	357.44	4.19045
358.34	7.2563	358.44	5.40244	358.34	3.82307	358.34	3.51594	358.44	2.95371	358.44	3.22959	358.24	3.65654	358.44	4.19419
359.34	7.25547	359.44	5.40191	359.34	3.84177	359.34	3.51511	359.44	2.97271	359.44	3.24077	359.24	3.66543	359.44	4.18706
360.34	7.25986	360.44	5.4124	360.34	3.85434	360.34	3.52768	360.44	2.97857	360.44	3.25127	360.24	3.65823	360.44	4.18816
361.34	7.25732	361.44	5.41467	361.34	3.87463	361.34	3.5365	361.44	2.97583	361.44	3.24341	361.24	3.64783	361.44	4.19507
362.34	7.25503	362.44	5.41267	362.34	3.90041	362.34	3.54238	362.44	2.98542	362.44	3.23994	362.24	3.65537	362.44	4.19783
363.34	7.26657	363.44	5.43084	363.34	3.90366	363.34	3.55722	363.44	2.98528	363.44	3.26152	363.24	3.647	363.44	4.20623
364.34	7.27634	364.44	5.45037	364.34	3.9249	364.34	3.56565	364.44	3.00518	364.44	3.27959	364.24	3.65688	364.44	4.19793
365.34	7.27648	365.44	5.45156	365.34	3.92516	365.34	3.56566	365.44	3.00466	365.44	3.29031	365.24	3.65608	365.44	4.178
366.34	7.27785	366.44	5.45442	366.34	3.93606	366.34	3.56326	366.44	3.02681	366.44	3.30281	366.24	3.68357	366.44	4.18721
367.34	7.2723	367.44	5.46663	367.34	3.94845	367.34	3.56283	367.44	3.03901	367.44	3.33332	367.24	3.70078	367.44	4.1634
368.34	7.27341	368.44	5.46758	368.34	3.95115	368.34	3.54282	368.44	3.03191	368.44	3.34551	368.24	3.70376	368.44	4.153
369.34	7.27369	369.44	5.47202	369.34	3.9452	369.34	3.53492	369.44	3.00889	369.44	3.35166	369.24	3.70525	369.44	4.15745
370.34	7.29807	370.44	5.48394	370.34	3.93979	370.34	3.54294	370.44	3.01104	370.44	3.33928	370.24	3.72048	370.44	4.15471
371.34	7.29306	371.44	5.47576	371.34	3.93174	371.34	3.53342	371.44	3.00945	371.44	3.31975	371.24	3.73183	371.44	4.15337
372.34	7.28541	372.44	5.48032	372.34	3.93422	372.34	3.52552	372.44	2.994	372.44	3.32102	372.24	3.72515	372.44	4.1461
373.34	7.29303	373.44	5.48816	373.34	3.93488	373.34	3.54926	373.44	2.99219	373.44	3.31067	373.24	3.72229	373.44	4.16394
374.34	7.30667	374.44	5.48308	374.34	3.94376	374.34	3.58426	374.44	3.00664	374.44	3.29741	374.24	3.7355	374.44	4.16863
375.34	7.3064	375.44	5.49451	375.34	3.97473	375.34	3.6134	375.44	3.02441	375.44	3.29395	375.24	3.745	375.44	4.18665
376.34	7.31675	376.44	5.5031	376.34	4.00107	376.34	3.63376	376.44	3.0728	376.44	3.32085	376.24	3.76308	376.44	4.22454
377.34	7.34059	377.44	5.51914	377.34	4.03993	377.34	3.66078	377.44	3.09348	377.44	3.35801	377.24	3.78838	377.44	4.25388
378.34	7.37796	378.44	5.55315	378.34	4.07718	378.34	3.68644	378.44	3.13726	378.44	3.39983	378.24	3.8146	378.44	4.28118
379.34	7.38391	379.44	5.55933	379.34	4.0929	379.34	3.70569	379.44	3.16138	379.44	3.41125	379.24	3.82507	379.44	4.28735
380.34	7.38413	380.44	5.56804	380.34	4.10324	380.34	3.69614	380.44	3.17315	380.44	3.42681	380.24	3.84145	380.44	4.29595
381.34	7.37415	381.44	5.57727	381.34	4.11401	381.34	3.68616	381.44	3.19238	381.44	3.42749	381.24	3.85449	381.44	4.29517
382.34	7.3714	382.44	5.59521	382.34	4.10187	382.34	3.69	382.44	3.18909	382.44	3.42236	382.24	3.8512	382.44	4.28394
383.34	7.3703	383.44	5.59363	383.34	4.08929	383.34	3.6806	383.44	3.19763	383.44	3.42444	383.24	3.84216	383.44	4.28931
384.34	7.37729	384.44	5.60112	384.34	4.10068	384.34	3.69236	384.44	3.21294	384.44	3.42205	384.24	3.84304	384.44	4.28508
385.34	7.4001	385.44	5.60435	385.34	4.10908	385.34	3.70857	385.44	3.22752	385.44	3.44321	385.24	3.86126	385.44	4.28989
386.34	7.40566	386.44	5.6081	386.34	4.10293	386.34	3.72402	386.44	3.21345	386.44	3.44075	386.24	3.88279	386.44	4.3022
387.34	7.4216	387.44	5.60869	387.34	4.1174	387.34	3.74021	387.44	3.22075	387.44	3.46538	387.24	3.88052	387.44	4.31047
388.34	7.43673	388.44	5.61506	388.34	4.15389	388.34	3.7452	388.44	3.21052	388.44	3.48298	388.24	3.8945	388.44	4.3282
389.34	7.44333	389.44	5.63628	389.34	4.16867	389.34	3.75217	389.44	3.22002	389.44	3.48809	389.24	3.90163	389.44	4.34136
390.34	7.42076	390.44	5.6354	390.34	4.15905	390.34	3.74096	390.44	3.19997	390.44	3.49075	390.24	3.88997	390.44	4.329
391.34	7.40148	391.44	5.62673	391.34	4.14806	391.34	3.74938	391.44	3.18154	391.44	3.48513	391.24	3.87751	391.44	4.33181
392.34	7.41487	392.44	5.63291	392.34	4.16328	392.34	3.75776	392.44	3.19749	392.44	3.50779	392.24	3.86736	392.44	4.35581
393.34	7.42912	393.44	5.64177	393.34	4.15922	393.34	3.75712	393.44	3.1884	393.44	3.51165	393.24	3.86855	393.44	4.35027
394.34	7.42676	394.44	5.63428	394.34	4.14551	394.34	3.7583	394.44	3.18713	394.44	3.51221	394.24	3.86707	394.44	4.34082
395.34	7.43933	395.44	5.62537	395.34	4.14856	395.34	3.75781	395.44	3.2063	395.44	3.53296	395.24	3.87988	395.44	4.34827
396.34	7.44555	396.44	5.62978	396.34	4.15258	396.34	3.75402	396.44	3.20412	396.44	3.53078	396.24	3.87239	396.44	4.34621
397.34	7.46151	397.44	5.64705	397.34	4.17049	397.34	3.74239	397.44	3.21943	397.44	3.54609	397.24	3.89096	397.44	4.36372
398.34	7.45631	398.44	5.65867	398.34	4.16529	398.34	3.7621	398.44	3.21665	398.44	3.5449	398.24	3.92131	398.44	4.36875
399.34	7.45906	399.44	5.6533	399.34	4.17427	399.34	3.77571	399.44	3.22593	399.44	3.56236	399.24	3.92974	399.44	4.38633
400.34	7.45983	400.44	5.66848	400.34	4.18493	400.34	3.79613	400.44	3.24062	400.44	3.57888	400.24	3.93843	400.44	4.39272
401.34	7.48556	401.44	5.69355	401.34	4.20626	401.34	3.82723	401.44	3.24995	401.44	3.60395	401.24	3.96482	401.44	4.41023
402.34	7.4978	402.44	5.69531	402.34	4.22327	402.34	3.84729	402.44	3.27783	402.44	3.62561	402.24	3.97046	402.44	4.41199
403.34	7.5062	403.44	5.70427	403.34	4.2363	403.34	3.88535	403.44	3.29656	403.44	3.6342	403.24	3.99538	403.44	4.4273
404.34	7.5228	404.44	5.7199	404.34	4.26316	404.34	3.9133	404.44	3.31377	404.44	3.65191	404.24	4.00478	404.44	4.43633
405.34	7.52599	405.44	5.72744	405.34	4.28405	405.34	3.91637	405.44	3.3229	405.44	3.6531	405.24	4.00447	405.44	4.4457
406.34	7.51683	406.44	5.73965	406.34	4.28441	406.34	3.92333	406.44	3.33352	406.44	3.65041	406.24	4.01484	406.44	4.46609
407.34	7.52428	407.44	5.75027	407.34	4.27587	407.34	3.94054	407.44	3.35232	407.44	3.63161	407.24	4.01594	407.44	4.49453
408.34	7.55184	408.44	5.76814	408.34	4.28341	408.34	3.94357	408.44	3.36201	408.44	3.63008	408.24	4.03171	408.44	4.49592
409.34	7.56605	409.44	5.79307	409.34	4.29811	409.34	3.94838	409.44	3.38694	409.44	3.65305	409.24	4.05718	409.44	4.51133
410.34	7.56903	410.44	5.81238	410.34	4.30109	410.34	3.94977	410.44	3.38831	410.44	3.67236	410.24	4.06018	410.44	4.50134
411.34	7.5734	411.44	5.82061	411.34	4.29203	411.34	3.9423	411.44	3.39971	411.44	3.67095	411.24	4.06338	411.44	4.49321
412.34	7.56738	412.44	5.83276	412.34	4.30054	412.34	3.93945	412.44	3.39929	412.44	3.69312	412.24	4.06958	412.44	4.47925
413.34	7.56444	413.44	5.82143	413.34	4.31249	413.34	3.93505	413.44	3.38589	413.44	3.68789	413.24	4.07771	413.44	4.47439
414.34	7.54624	414.44	5.80352	414.34	4.31577	414.34	3.9188	414.44	3.36455	414.44	3.67986	414.24	4.06924	414.44	4.4561
415.34	7.54552	415.44	5.79116	415.34	4.3131	415.34	3.91283	415.44	3.36233	415.44	3.67068	415.24	4.0533	415.44	4.45522
416.34	7.54932	416.44	5.78748	416.34	4.32043	416.34	3.92786	416.44	3.36646	416.44	3.68494	416.24	4.06152	416.44	4.46155
417.34	7.54635	417.44	5.78926	417.34	4.33065	417.34	3.93368	417.44	3.37141	417.44	3.6883	417.24	4.06247	417.44	4.45515
418.34	7.54479	418.44	5.7897	418.34	4.33849	418.34	3.93993	418.44	3.38015	418.44	3.69668	418.24	4.0633	418.44	4.47012
419.34	7.54492	419.44	5.78076	419.34	4.33398	419.34	3.94165	419.44	3.39258	419.44	3.70129	419.24	4.05298	419.44	4.47729
420.34	7.53779	420.44	5.79026	420.34	4.31709	420.34	3.95771	420.44	3.39548	420.44	3.70103	420.24	4.05889	420.44	4.48753
421.34	7.53755	421.44	5.80955	421.34	4.31489	421.34	3.95576	421.44	3.39512	421.44	3.69053	421.24	4.04717	421.44	4.47849
422.34	7.55657	422.44	5.8146	422.34	4.32586	422.34	3.9666	422.44	3.39712	422.44	3.69265	422.24	4.05586	422.44	4.50991
423.34	7.58347	423.44	5.83062	423.34	4.32676	423.34	3.98362	423.44	3.39507	423.44	3.71074	423.24	4.06338	423.44	4.50652
424.34	7.59898	424.44	5.83477	424.34	4.32908	424.34	3.98753	424.44	3.40728	424.44	3.721	424.24	4.09243	424.44	4.50066
425.34	7.59894	425.44	5.83313	425.34	4.31927	425.34	3.97125	425.44	3.38953	425.44	3.71265	425.24	4.09265	425.44	4.47131
426.34	7.59236	426.44	5.82041	426.34	4.30452	426.34	3.9532	426.44	3.38963	426.44	3.70628	426.24	4.08525	426.44	4.45347
427.34	7.58042	427.44	5.80742	427.34	4.29917	427.34	3.95139	427.44	3.38994	427.44	3.70525	427.24	4.10085	427.44	4.44219
428.34	7.58241	428.44	5.81651	428.34	4.31276	428.34	3.96144	428.44	3.39402	428.44	3.70933	428.24	4.1021	428.44	4.44492
429.34	7.59921	429.44	5.82283	429.34	4.30782	429.34	3.96981	429.44	3.40852	429.44	3.70393	429.24	4.10288	429.44	4.45283
430.34	7.59507	430.44	5.8294	430.34	4.31186	430.34	3.99338	430.44	3.41338	430.44	3.70256	430.24	4.10476	430.44	4.4561
431.34	7.61195	431.44	5.83958	431.34	4.3047	431.34	4.00404	431.44	3.44334	431.44	3.70933	431.24	4.09587	431.44	4.45628
432.34	7.62325	432.44	5.84822	432.34	4.30294	432.34	4.02169	432.44	3.44368	432.44	3.71955	432.24	4.10154	432.44	4.47639
433.34	7.63584	433.44	5.85894	433.34	4.30405	433.34	4.03281	433.44	3.45281	433.44	3.7221	433.24	4.10635	433.44	4.49712
434.34	7.64935	434.44	5.86047	434.34	4.32391	434.34	4.03632	434.44	3.46252	434.44	3.73999	434.24	4.08838	434.44	4.50684
435.34	7.64568	435.44	5.86904	435.34	4.33159	435.34	4.03423	435.44	3.45962	435.44	3.74844	435.24	4.09248	435.44	4.50356
436.34	7.64342	436.44	5.86965	436.34	4.33251	436.34	4.02379	436.44	3.4551	436.44	3.75051	436.24	4.10383	436.44	4.51723
437.34	7.65403	437.44	5.88005	437.34	4.34311	437.34	4.03281	437.44	3.45598	437.44	3.76152	437.24	4.11611	437.44	4.53948
438.34	7.65783	438.44	5.88027	438.34	4.34862	438.34	4.03014	438.44	3.44839	438.44	3.77309	438.24	4.1219	438.44	4.53335
439.34	7.65516	439.44	5.88364	439.34	4.34816	439.34	4.02772	439.44	3.44822	439.44	3.77488	439.24	4.1187	439.44	4.53159
440.34	7.66975	440.44	5.89219	440.34	4.36763	440.34	4.01948	440.44	3.45994	440.44	3.79319	440.24	4.1491	440.44	4.53391
441.34	7.67738	441.44	5.91392	441.34	4.37465	441.34	4.02687	441.44	3.47837	441.44	3.79331	441.24	4.15642	441.44	4.53916
442.34	7.70578	442.44	5.93316	442.34	4.41172	442.34	4.05368	442.44	3.50396	442.44	3.81279	442.24	4.17666	442.44	4.5385
443.34	7.71505	443.44	5.94941	443.34	4.44332	443.34	4.08053	443.44	3.53193	443.44	3.83088	443.24	4.19468	443.44	4.55488
444.34	7.70921	444.44	5.93328	444.34	4.45762	444.34	4.07005	444.44	3.54644	444.44	3.82097	444.24	4.20327	444.44	4.55816
445.34	7.70511	445.44	5.92095	445.34	4.45353	445.34	4.07584	445.44	3.53789	445.44	3.81023	445.24	4.18789	445.44	4.56072
446.34	7.70911	446.44	5.92261	446.34	4.49316	446.34	4.09961	446.44	3.55591	446.44	3.82214	446.24	4.19031	446.44	4.57874
447.34	7.72945	447.44	5.91401	447.34	4.49899	447.34	4.10848	447.44	3.55696	447.44	3.82344	447.24	4.19101	447.44	4.57161
448.34	7.74546	448.44	5.91948	448.34	4.51303	448.34	4.12424	448.44	3.57195	448.44	3.8283	448.24	4.18447	448.44	4.58672
449.34	7.75377	449.44	5.93496	449.34	4.52172	449.34	4.14074	449.44	3.57937	449.44	3.84573	449.24	4.17268	449.44	4.5845
450.34	7.76085	450.44	5.95327	450.34	4.52684	450.34	4.13964	450.44	3.58816	450.44	3.86257	450.24	4.18611	450.44	4.5884
451.34	7.78048	451.44	5.95845	451.34	4.52352	451.34	4.1495	451.44	3.59993	451.44	3.88557	451.24	4.22043	451.44	4.60322
452.34	7.77583	452.44	5.96104	452.34	4.50947	452.34	4.1645	452.44	3.59592	452.44	3.90147	452.24	4.23687	452.44	4.59776
453.34	7.7603	453.44	5.98269	453.34	4.50835	453.34	4.16057	453.44	3.60415	453.44	3.89333	453.24	4.24409	453.44	4.60793
454.34	7.73192	454.44	5.99465	454.34	4.50145	454.34	4.15172	454.44	3.60146	454.44	3.8937	454.24	4.24434	454.44	4.60159
455.34	7.73081	455.44	5.99724	455.34	4.4824	455.34	4.15256	455.44	3.59893	455.44	3.88823	455.24	4.27077	455.44	4.60418
456.34	7.72217	456.44	5.99646	456.34	4.48022	456.34	4.16016	456.44	3.6001	456.44	3.89587	456.24	4.27393	456.44	4.60339
457.34	7.7171	457.44	5.99561	457.34	4.46515	457.34	4.16425	457.44	3.61072	457.44	3.90637	457.24	4.27014	457.44	4.60425
458.34	7.70466	458.44	5.9907	458.34	4.46247	458.34	4.16365	458.44	3.62241	458.44	3.89988	458.24	4.26372	458.44	4.60618
459.34	7.70417	459.44	5.98093	459.34	4.46711	459.34	4.17476	459.44	3.63377	459.44	3.91782	459.24	4.26946	459.44	4.61448
460.34	7.71239	460.44	5.96853	460.34	4.47997	460.34	4.1881	460.44	3.63113	460.44	3.90871	460.24	4.25251	460.44	4.59341
461.34	7.70179	461.44	5.97984	461.34	4.49415	461.34	4.21156	461.44	3.63267	461.44	3.9105	461.24	4.23613	461.44	4.58689
462.34	7.70771	462.44	5.98289	462.34	4.50654	462.34	4.21577	462.44	3.64548	462.44	3.89524	462.24	4.24016	462.44	4.5969
463.34	7.71019	463.44	6.006	463.34	4.51903	463.34	4.23656	463.44	3.65029	463.44	3.88906	463.24	4.24006	463.44	4.60159
464.34	7.71996	464.44	6.02407	464.34	4.53673	464.34	4.24096	464.44	3.65908	464.44	3.89577	464.24	4.24104	464.44	4.61819
465.34	7.71383	465.44	6.01704	465.34	4.52401	465.34	4.23129	465.44	3.66841	465.44	3.89851	465.24	4.24411	465.44	4.6064
466.34	7.7141	466.44	6.00918	466.34	4.51451	466.34	4.21874	466.44	3.65224	466.44	3.89883	466.24	4.26728	466.44	4.60366
467.34	7.71914	467.44	5.99202	467.34	4.49807	467.34	4.19094	467.44	3.61702	467.44	3.90461	467.24	4.27988	467.44	4.58943
468.34	7.71133	468.44	5.97725	468.34	4.48904	468.34	4.17373	468.44	3.60859	468.44	3.91572	468.24	4.27304	468.44	4.59236
469.34	7.70747	469.44	5.97825	469.34	4.48677	469.34	4.16658	469.44	3.60459	469.44	3.92954	469.24	4.27959	469.44	4.56052
470.34	7.68909	470.44	5.96045	470.34	4.48633	470.34	4.17566	470.44	3.58716	470.44	3.93176	470.24	4.27563	470.44	4.55933
471.34	7.69446	471.44	5.96765	471.34	4.50146	471.34	4.18433	471.44	3.60437	471.44	3.95032	471.24	4.29224	471.44	4.5686
472.34	7.69012	472.44	5.97607	472.34	4.49872	472.34	4.17206	472.44	3.61877	472.44	3.9552	472.24	4.30042	472.44	4.57166
473.34	7.68402	473.44	5.97998	473.34	4.50238	473.34	4.17413	473.44	3.63123	473.44	3.95947	473.24	4.28528	473.44	4.58374
474.34	7.69294	474.44	5.97153	474.34	4.51435	474.34	4.17634	474.44	3.63377	474.44	3.95225	474.24	4.2874	474.44	4.57652
475.34	7.69091	475.44	5.96853	475.34	4.51122	475.34	4.17321	475.44	3.62917	475.44	3.94802	475.24	4.26545	475.44	4.57388
476.34	7.69532	476.44	5.9802	476.34	4.52186	476.34	4.1642	476.44	3.64256	476.44	3.94956	476.24	4.2658	476.44	4.57395
477.34	7.71017	477.44	5.99434	477.34	4.53829	477.34	4.1495	477.44	3.63899	477.44	3.93599	477.24	4.25315	477.44	4.58015
478.34	7.72838	478.44	6.0126	478.34	4.56322	478.34	4.16417	478.44	3.64907	478.44	3.9363	478.24	4.25642	478.44	4.58364
479.34	7.73851	479.44	6.04238	479.34	4.58458	479.34	4.17797	479.44	3.65932	479.44	3.95315	479.24	4.28474	479.44	4.60867
480.34	7.75229	480.44	6.04766	480.34	4.60984	480.34	4.18186	480.44	3.68254	480.44	3.96819	480.24	4.31973	480.44	4.62371
481.34	7.77721	481.44	6.06472	481.34	4.62841	481.34	4.21349	481.44	3.68154	481.44	3.98354	481.24	4.3354	481.44	4.64077
482.34	7.80809	482.44	6.06741	482.34	4.65917	482.34	4.24889	482.44	3.69253	482.44	4.00588	482.24	4.37068	482.44	4.65481
483.34	7.81868	483.44	6.06687	483.34	4.66816	483.34	4.25788	483.44	3.69163	483.44	4.01646	483.24	4.39324	483.44	4.65269
484.34	7.81924	484.44	6.06575	484.34	4.66067	484.34	4.27981	484.44	3.69246	484.44	4.02571	484.24	4.40183	484.44	4.65986
485.34	7.81909	485.44	6.07263	485.34	4.67346	485.34	4.28772	485.44	3.67786	485.44	4.03064	485.24	4.40088	485.44	4.66626
486.34	7.81469	486.44	6.09072	486.34	4.65587	486.34	4.29503	486.44	3.69631	486.44	4.04885	486.24	4.39705	486.44	4.67007
487.34	7.8165	487.44	6.11956	487.34	4.66452	487.34	4.31479	487.44	3.71343	487.44	4.04326	487.24	4.41787	487.44	4.66948
488.34	7.78716	488.44	6.12844	488.34	4.65667	488.34	4.30693	488.44	3.71243	488.44	4.04079	488.24	4.40742	488.44	4.66531
489.34	7.77271	489.44	6.12292	489.34	4.6499	489.34	4.27258	489.44	3.70825	489.44	4.03516	489.24	4.39563	489.44	4.65125
490.34	7.76775	490.44	6.11306	490.34	4.65325	490.34	4.25469	490.44	3.72329	490.44	4.04177	490.24	4.38704	490.44	4.64809
491.34	7.78159	491.44	6.11443	491.34	4.66013	491.34	4.2518	491.44	3.73955	491.44	4.05645	491.24	4.39504	491.44	4.66253
492.34	7.78136	492.44	6.1216	492.34	4.66661	492.34	4.25853	492.44	3.75454	492.44	4.06326	492.24	4.39436	492.44	4.67825
493.34	7.78296	493.44	6.10754	493.34	4.66028	493.34	4.25977	493.44	3.75049	493.44	4.06384	493.24	4.38684	493.44	4.68188
494.34	7.79906	494.44	6.10598	494.34	4.66002	494.34	4.2694	494.44	3.76833	494.44	4.05752	494.24	4.37678	494.44	4.68362
495.34	7.81764	495.44	6.12473	495.34	4.66212	495.34	4.28663	495.44	3.7678	495.44	4.05344	495.24	4.37749	495.44	4.68101
496.34	7.82772	496.44	6.12519	496.34	4.68722	496.34	4.31625	496.44	3.78621	496.44	4.06208	496.24	4.3906	496.44	4.69148
497.34	7.84044	497.44	6.13613	497.34	4.69164	497.34	4.32897	497.44	3.78701	497.44	4.05666	497.24	4.39997	497.44	4.68447
498.34	7.83605	498.44	6.14895	498.34	4.68602	498.34	4.32457	498.44	3.79006	498.44	4.05813	498.24	4.40486	498.44	4.67776
499.34	7.84783	499.44	6.15408	499.34	4.67949	499.34	4.32817	499.44	3.7969	499.44	4.07119	499.24	4.41963	499.44	4.67776
500.34	7.85712	500.44	6.15967	500.34	4.66766	500.34	4.33405	500.44	3.80432	500.44	4.0708	500.24	4.43445	500.44	4.68347
501.34	7.85604	501.44	6.15803	501.34	4.67464	501.34	4.32491	501.44	3.81245	501.44	4.05903	501.24	4.43711	501.44	4.70295
502.34	7.83789	502.44	6.14294	502.34	4.66443	502.34	4.30493	502.44	3.79077	502.44	4.03577	502.24	4.42627	502.44	4.70105
503.34	7.82079	503.44	6.1249	503.34	4.63915	503.34	4.28942	503.44	3.76785	503.44	4.02261	503.24	4.40425	503.44	4.68948
504.34	7.80636	504.44	6.09993	504.34	4.62826	504.34	4.28671	504.44	3.76216	504.44	4.00874	504.24	4.39927	504.44	4.6855
505.34	7.78344	505.44	6.08327	505.34	4.61974	505.34	4.2716	505.44	3.74905	505.44	3.9855	505.24	4.3907	505.44	4.68398
506.34	7.77576	506.44	6.08044	506.34	4.61719	506.34	4.27722	506.44	3.74268	506.44	3.9812	506.24	4.38843	506.44	4.68579
507.34	7.77911	507.44	6.07568	507.34	4.62836	507.34	4.29034	507.44	3.7301	507.44	3.9751	507.24	4.38123	507.44	4.67126
508.34	7.78623	508.44	6.0656	508.34	4.61948	508.34	4.29746	508.44	3.7459	508.44	3.97478	508.24	4.38833	508.44	4.6596
509.34	7.80884	509.44	6.05505	509.34	4.62708	509.34	4.30042	509.44	3.75867	509.44	3.98376	509.24	4.38147	509.44	4.67847
510.34	7.81503	510.44	6.06233	510.34	4.64474	510.34	4.31454	510.44	3.75422	510.44	3.99104	510.24	4.38669	510.44	4.68562
511.34	7.82385	511.44	6.0625	511.34	4.65515	511.34	4.30896	511.44	3.74463	511.44	4.00098	511.24	4.38135	511.44	4.68628
512.34	7.83128	512.44	6.06887	512.34	4.645	512.34	4.3148	512.44	3.751	512.44	4.01711	512.24	4.38032	512.44	4.68557
513.34	7.84078	513.44	6.10212	513.34	4.64962	513.34	4.31319	513.44	3.76631	513.44	4.04377	513.24	4.39023	513.44	4.68135
514.34	7.84534	514.44	6.12278	514.34	4.65553	514.34	4.32728	514.44	3.78708	514.44	4.05466	514.24	4.39836	514.44	4.69236
515.34	7.84993	515.44	6.14939	515.34	4.67646	515.34	4.33845	515.44	3.78611	515.44	4.07151	515.24	4.41167	515.44	4.69138
516.34	7.85349	516.44	6.16716	516.34	4.68357	516.34	4.33542	516.44	3.80363	516.44	4.06145	516.24	4.41494	516.44	4.66789
517.34	7.85731	517.44	6.17282	517.34	4.68543	517.34	4.34583	517.44	3.79795	517.44	4.06406	517.24	4.41936	517.44	4.67075
518.34	7.86554	518.44	6.16089	518.34	4.69208	518.34	4.35406	518.44	3.79224	518.44	4.05017	518.24	4.44031	518.44	4.67639
519.34	7.86236	519.44	6.16748	519.34	4.70855	519.34	4.35064	519.44	3.79065	519.44	4.03699	519.24	4.43201	519.44	4.69128
520.34	7.8641	520.44	6.1678	520.34	4.70394	520.34	4.33309	520.44	3.79097	520.44	4.02974	520.24	4.42734	520.44	4.6833
521.34	7.85121	521.44	6.1716	521.34	4.69752	521.34	4.31849	521.44	3.79477	521.44	4.02182	521.24	4.41362	521.44	4.66892
522.34	7.8646	522.44	6.17082	522.34	4.70102	522.34	4.32041	522.44	3.79399	522.44	4.04753	522.24	4.40517	522.44	4.6851
523.34	7.87042	523.44	6.19922	523.34	4.71807	523.34	4.32733	523.44	3.80627	523.44	4.05249	523.24	4.42114	523.44	4.67871
524.34	7.85664	524.44	6.20823	524.34	4.71442	524.34	4.33356	524.44	3.81345	524.44	4.06992	524.24	4.4157	524.44	4.69419
525.34	7.87325	525.44	6.22517	525.34	4.71273	525.34	4.35164	525.44	3.83235	525.44	4.0887	525.24	4.4332	525.44	4.69697
526.34	7.89255	526.44	6.25517	526.34	4.73081	526.34	4.36972	526.44	3.84734	526.44	4.1154	526.24	4.44228	526.44	4.71355
527.34	7.87304	527.44	6.23596	527.34	4.71911	527.34	4.36779	527.44	3.84619	527.44	4.12048	527.24	4.45007	527.44	4.71082
528.34	7.85056	528.44	6.2238	528.34	4.70993	528.34	4.35862	528.44	3.83696	528.44	4.13274	528.24	4.44204	528.44	4.70146
529.34	7.86256	529.44	6.21653	529.34	4.70203	529.34	4.37037	529.44	3.83152	529.44	4.13706	529.24	4.43376	529.44	4.70078
530.34	7.85704	530.44	6.22207	530.34	4.71642	530.34	4.35851	530.44	3.83389	530.44	4.13442	530.24	4.43245	530.44	4.70791
531.34	7.84811	531.44	6.19905	531.34	4.72347	531.34	4.33822	531.44	3.82222	531.44	4.11958	531.24	4.42893	531.44	4.71431
532.34	7.84274	532.44	6.18696	532.34	4.71346	532.34	4.34457	532.44	3.81367	532.44	4.10749	532.24	4.4354	532.44	4.71418
533.34	7.84856	533.44	6.17043	533.34	4.7177	533.34	4.33867	533.44	3.82485	533.44	4.10427	533.24	4.45185	533.44	4.70742
534.34	7.86351	534.44	6.1708	534.34	4.70811	534.34	4.35362	534.44	3.83657	534.44	4.10268	534.24	4.4654	534.44	4.72549
535.34	7.87192	535.44	6.19353	535.34	4.72141	535.34	4.37168	535.44	3.85759	535.44	4.11589	535.24	4.4999	535.44	4.76018
536.34	7.89049	536.44	6.19741	536.34	4.71202	536.34	4.37047	536.44	3.86941	536.44	4.13393	536.24	4.5218	536.44	4.75356
537.34	7.91086	537.44	6.19804	537.34	4.70932	537.34	4.38108	537.44	3.87993	537.44	4.14641	537.24	4.53408	537.44	4.74284
538.34	7.93385	538.44	6.20407	538.34	4.72291	538.34	4.39271	538.44	3.88462	538.44	4.1605	538.24	4.53532	538.44	4.75547
539.34	7.92428	539.44	6.21663	539.34	4.73763	539.34	4.40108	539.44	3.91865	539.44	4.16682	539.24	4.54258	539.44	4.7729
540.34	7.93776	540.44	6.20603	540.34	4.74672	540.34	4.40992	540.44	3.91587	540.44	4.16404	540.24	4.55095	540.44	4.77073
541.34	7.95396	541.44	6.19973	541.34	4.73167	541.34	4.40306	541.44	3.91116	541.44	4.16128	541.24	4.55366	541.44	4.75784
542.34	7.96153	542.44	6.20644	542.34	4.74547	542.34	4.42039	542.44	3.91946	542.44	4.16604	542.24	4.56013	542.44	4.76296
543.34	7.94992	543.44	6.19646	543.34	4.74875	543.34	4.42173	543.44	3.93718	543.44	4.17754	543.24	4.56155	543.44	4.78069
544.34	7.95665	544.44	6.19949	544.34	4.74571	544.34	4.42882	544.44	3.93508	544.44	4.17348	544.24	4.57148	544.44	4.78994
545.34	7.95029	545.44	6.20073	545.34	4.73935	545.34	4.43882	545.44	3.92668	545.44	4.17363	545.24	4.56496	545.44	4.79643
546.34	7.92517	546.44	6.19922	546.34	4.73376	546.34	4.42505	546.44	3.91382	546.44	4.19324	546.24	4.547	546.44	4.80615
547.34	7.92218	547.44	6.19641	547.34	4.75067	547.34	4.44	547.44	3.91919	547.44	4.19702	547.24	4.54382	547.44	4.823
548.34	7.91998	548.44	6.2124	548.34	4.76605	548.34	4.44757	548.44	3.91565	548.44	4.203	548.24	4.55273	548.44	4.82947
549.34	7.90073	549.44	6.20586	549.34	4.77805	549.34	4.45615	549.44	3.91899	549.44	4.19707	549.24	4.55166	549.44	4.83269
550.34	7.90891	550.44	6.19963	550.34	4.79929	550.34	4.46115	550.44	3.94072	550.44	4.20683	550.24	4.55361	550.44	4.84441
551.34	7.9187	551.44	6.19336	551.34	4.79138	551.34	4.44946	551.44	3.93604	551.44	4.22205	551.24	4.56104	551.44	4.82996
552.34	7.90759	552.44	6.18787	552.34	4.77515	552.34	4.44312	552.44	3.93054	552.44	4.20142	552.24	4.5575	552.44	4.82422
553.34	7.89732	553.44	6.17202	553.34	4.76646	553.34	4.43663	553.44	3.93423	553.44	4.19253	553.24	4.55928	553.44	4.81057
554.34	7.89668	554.44	6.16745	554.34	4.76423	554.34	4.44221	554.44	3.92136	554.44	4.18747	554.24	4.55974	554.44	4.80552
555.34	7.88357	555.44	6.15522	555.34	4.7449	555.34	4.42446	555.44	3.88777	555.44	4.18513	555.24	4.55576	555.44	4.78523
556.34	7.87121	556.44	6.1543	556.34	4.7207	556.34	4.41198	556.44	3.8689	556.44	4.16431	556.24	4.55286	556.44	4.76282
557.34	7.86961	557.44	6.17043	557.34	4.71922	557.34	4.41832	557.44	3.87685	557.44	4.15469	557.24	4.54121	557.44	4.7532
558.34	7.88391	558.44	6.18835	558.34	4.72497	558.34	4.42602	558.44	3.86536	558.44	4.15918	558.24	4.54541	558.44	4.7511
559.34	7.8978	559.44	6.20232	559.34	4.72947	559.34	4.43674	559.44	3.86772	559.44	4.16362	559.24	4.56118	559.44	4.76042
560.34	7.91035	560.44	6.22544	560.34	4.74165	560.34	4.43452	560.44	3.87131	560.44	4.15891	560.24	4.5634	560.44	4.74411
561.34	7.90556	561.44	6.23098	561.34	4.75517	561.34	4.43987	561.44	3.86745	561.44	4.16323	561.24	4.56123	561.44	4.75002
562.34	7.90196	562.44	6.23489	562.34	4.75609	562.34	4.43919	562.44	3.86782	562.44	4.15542	562.24	4.54158	562.44	4.76015
563.34	7.89233	563.44	6.24292	563.34	4.76941	563.34	4.45092	563.44	3.85803	563.44	4.17358	563.24	4.54187	563.44	4.78162
564.34	7.87816	564.44	6.251	564.34	4.76524	564.34	4.46629	564.44	3.87295	564.44	4.18789	564.24	4.52851	564.44	4.77822
565.34	7.87009	565.44	6.2332	565.34	4.75217	565.34	4.45981	565.44	3.87431	565.44	4.18144	565.24	4.53017	565.44	4.77837
566.34	7.85974	566.44	6.23083	566.34	4.76477	566.34	4.43969	566.44	3.88367	566.44	4.19055	566.24	4.53149	566.44	4.77917
567.34	7.87143	567.44	6.22734	567.34	4.76987	567.34	4.44162	567.44	3.88799	567.44	4.19548	567.24	4.53408	567.44	4.76396
568.34	7.87204	568.44	6.24138	568.34	4.77842	568.34	4.45823	568.44	3.90569	568.44	4.22087	568.24	4.54189	568.44	4.77995
569.34	7.88256	569.44	6.23828	569.34	4.78296	569.34	4.45434	569.44	3.92395	569.44	4.22754	569.24	4.54541	569.44	4.77332
570.34	7.8952	570.44	6.23901	570.34	4.78546	570.34	4.46698	570.44	3.94104	570.44	4.22827	570.24	4.56921	570.44	4.776
571.34	7.87896	571.44	6.24341	571.34	4.77935	571.34	4.45892	571.44	3.93713	571.44	4.23413	571.24	4.57068	571.44	4.77051
572.34	7.88645	572.44	6.24333	572.34	4.76853	572.34	4.45823	572.44	3.93486	572.44	4.23222	572.24	4.56106	572.44	4.77812
573.34	7.88903	573.44	6.25232	573.34	4.76171	573.34	4.44946	573.44	3.94739	573.44	4.22485	573.24	4.56104	573.44	4.76941
574.34	7.87634	574.44	6.23865	574.34	4.76343	574.34	4.45483	574.44	3.94348	574.44	4.20959	574.24	4.56067	574.44	4.77222
575.34	7.87059	575.44	6.25137	575.34	4.75145	575.34	4.45091	575.44	3.93972	575.44	4.20425	575.24	4.54316	575.44	4.78127
576.34	7.88061	576.44	6.27417	576.34	4.75793	576.34	4.46911	576.44	3.94812	576.44	4.20605	576.24	4.54346	576.44	4.79126
577.34	7.90133	577.44	6.28511	577.34	4.77035	577.34	4.47958	577.44	3.95112	577.44	4.2154	577.24	4.55039	577.44	4.82209
578.34	7.90514	578.44	6.29311	578.34	4.78404	578.34	4.48668	578.44	3.96194	578.44	4.22341	578.24	4.57649	578.44	4.84609
579.34	7.92603	579.44	6.29074	579.34	4.80958	579.34	4.50086	579.44	3.97092	579.44	4.24875	579.24	4.60405	579.44	4.84885
580.34	7.93905	580.44	6.29707	580.34	4.81966	580.34	4.51083	580.44	3.98713	580.44	4.26484	580.24	4.60312	580.44	4.85981
581.34	7.942	581.44	6.27822	581.34	4.83067	581.34	4.52977	581.44	3.99795	581.44	4.26723	581.24	4.62422	581.44	4.87197
582.34	7.9404	582.44	6.2841	582.34	4.83921	582.34	4.52036	582.44	4.00713	582.44	4.27483	582.24	4.63174	582.44	4.8698
583.34	7.93287	583.44	6.2966	583.34	4.84266	583.34	4.52064	583.44	4.0178	583.44	4.27927	583.24	4.62834	583.44	4.86423
584.34	7.93925	584.44	6.30288	584.34	4.83965	584.34	4.50945	584.44	4.01748	584.44	4.28201	584.24	4.62385	584.44	4.86257
585.34	7.94537	585.44	6.31006	585.34	4.83404	585.34	4.52508	585.44	4.01331	585.44	4.28296	585.24	4.62854	585.44	4.85999
586.34	7.96224	586.44	6.32637	586.34	4.85275	586.34	4.54403	586.44	4.02314	586.44	4.30549	586.24	4.62973	586.44	4.86653
587.34	7.95644	587.44	6.32722	587.34	4.85293	587.34	4.54421	587.44	4.02571	587.44	4.31819	587.24	4.61826	587.44	4.86738
588.34	7.97677	588.44	6.34016	588.34	4.86544	588.34	4.5649	588.44	4.03523	588.44	4.3376	588.24	4.62229	588.44	4.85908
589.34	7.96655	589.44	6.32849	589.34	4.86316	589.34	4.57227	589.44	4.03174	589.44	4.33887	589.24	4.61145	589.44	4.86353
590.34	7.96128	590.44	6.32378	590.34	4.86985	590.34	4.57065	590.44	4.04033	590.44	4.34245	590.24	4.61257	590.44	4.85063
591.34	7.98011	591.44	6.33408	591.34	4.88013	591.34	4.5796	591.44	4.05222	591.44	4.35581	591.24	4.61345	591.44	4.86264
592.34	8.00607	592.44	6.33845	592.34	4.87716	592.34	4.57626	592.44	4.03706	592.44	4.36177	592.24	4.62693	592.44	4.87703
593.34	8.01096	593.44	6.33733	593.34	4.88987	593.34	4.58115	593.44	4.0291	593.44	4.36711	593.24	4.63308	593.44	4.87419
594.34	8.03323	594.44	6.34114	594.34	4.88625	594.34	4.5873	594.44	4.04597	594.44	4.36091	594.24	4.64646	594.44	4.88594
595.34	8.04064	595.44	6.34475	595.34	4.89	595.34	4.57299	595.44	4.03005	595.44	4.36306	595.24	4.65547	595.44	4.88137
596.34	8.02684	596.44	6.33804	596.34	4.87804	596.34	4.55602	596.44	4.01199	596.44	4.33865	596.24	4.63728	596.44	4.87478
597.34	8.02649	597.44	6.34216	597.34	4.87768	597.34	4.5393	597.44	4.00793	597.44	4.34119	597.24	4.62329	597.44	4.86938
598.34	8.00888	598.44	6.34453	598.34	4.87827	598.34	4.53012	598.44	4.02507	598.44	4.33183	598.24	4.60403	598.44	4.87651
599.34	8.00184	599.44	6.3497	599.34	4.86903	599.34	4.52919	599.44	4.03659	599.44	4.34055	599.24	4.60368	599.44	4.87851
600.34	7.98217	600.44	6.36255	600.34	4.86108	600.34	4.53283	600.44	4.05762	600.44	4.3252	600.24	4.59265	600.44	4.87305
601.34	7.98276	601.44	6.38274	601.34	4.85971	601.34	4.54123	601.44	4.06804	601.44	4.34563	601.24	4.59267	601.44	4.88029
602.34	7.99546	602.44	6.39018	602.34	4.85642	602.34	4.54612	602.44	4.1032	602.44	4.35136	602.24	4.60476	602.44	4.90569
603.34	8.01342	603.44	6.41321	603.34	4.86926	603.34	4.56872	603.44	4.12	603.44	4.34851	603.24	4.63367	603.44	4.93188
604.34	8.02132	604.44	6.42207	604.34	4.88692	604.34	4.57662	604.44	4.12532	604.44	4.35395	604.24	4.65818	604.44	4.93916
605.34	8.01892	605.44	6.42981	605.34	4.89465	605.34	4.57581	605.44	4.13171	605.44	4.35034	605.24	4.66064	605.44	4.9292
606.34	8.00473	606.44	6.41911	606.34	4.8801	606.34	4.56003	606.44	4.11894	606.44	4.33977	606.24	4.67214	606.44	4.95085
607.34	8.01711	607.44	6.42097	607.34	4.89614	607.34	4.56582	607.44	4.10652	607.44	4.33198	607.24	4.68076	607.44	4.96797
608.34	8.00854	608.44	6.42383	608.34	4.88586	608.34	4.55883	608.44	4.10413	608.44	4.34119	608.24	4.68835	608.44	4.96045
609.34	8.01535	609.44	6.42461	609.34	4.88608	609.34	4.5477	609.44	4.09856	609.44	4.34978	609.24	4.68056	609.44	4.95964
610.34	8.01206	610.44	6.41716	610.34	4.88279	610.34	4.54441	610.44	4.11064	610.44	4.3654	610.24	4.69228	610.44	4.97173
611.34	8.02661	611.44	6.42419	611.34	4.87927	611.34	4.54907	611.44	4.1095	611.44	4.38196	611.24	4.68372	611.44	4.97217
612.34	8.03003	612.44	6.44019	612.34	4.87768	612.34	4.55725	612.44	4.12549	612.44	4.40173	612.24	4.68372	612.44	4.9425
613.34	8.01889	613.44	6.45073	613.34	4.88803	613.34	4.55124	613.44	4.12785	613.44	4.40215	613.24	4.68056	613.44	4.9417
614.34	8.01018	614.44	6.44082	614.34	4.89531	614.34	4.55534	614.44	4.13467	614.44	4.40896	614.24	4.69062	614.44	4.9501
615.34	7.99054	615.44	6.43237	615.34	4.88739	615.34	4.54913	615.44	4.13403	615.44	4.40833	615.24	4.69116	615.44	4.9397
616.34	7.98912	616.44	6.42202	616.34	4.87743	616.34	4.55589	616.44	4.13699	616.44	4.39504	616.24	4.67402	616.44	4.91494
617.34	7.97838	617.44	6.41079	617.34	4.89488	617.34	4.56493	617.44	4.1437	617.44	4.39846	617.24	4.67073	617.44	4.90993
618.34	7.97826	618.44	6.38467	618.34	4.91624	618.34	4.55785	618.44	4.14687	618.44	4.38406	618.24	4.68	618.44	4.9103
619.34	7.97364	619.44	6.36875	619.34	4.93104	619.34	4.5536	619.44	4.14072	619.44	4.37754	619.24	4.66741	619.44	4.90574
620.34	7.97109	620.44	6.3542	620.34	4.92031	620.34	4.53115	620.44	4.14265	620.44	4.38447	620.24	4.67344	620.44	4.89436
621.34	7.98567	621.44	6.34812	621.34	4.93293	621.34	4.54426	621.44	4.13144	621.44	4.38779	621.24	4.67766	621.44	4.89487
622.34	7.97999	622.44	6.32322	622.34	4.92921	622.34	4.54078	622.44	4.10849	622.44	4.38437	622.24	4.67363	622.44	4.89927
623.34	7.98983	623.44	6.31392	623.34	4.91744	623.34	4.53878	623.44	4.09724	623.44	4.38484	623.24	4.67112	623.44	4.89973
624.34	8.00044	624.44	6.29465	624.34	4.90205	624.34	4.53315	624.44	4.08969	624.44	4.38352	624.24	4.67241	624.44	4.90989
625.34	7.99726	625.44	6.30124	625.34	4.92341	625.34	4.55256	625.44	4.09275	625.44	4.38193	625.24	4.68523	625.44	4.92649
626.34	7.9925	626.44	6.30161	626.34	4.93989	626.34	4.56929	626.44	4.09836	626.44	4.36594	626.24	4.69524	626.44	4.93003
627.34	7.98415	627.44	6.29133	627.34	4.93337	627.34	4.56374	627.44	4.09455	627.44	4.37043	627.24	4.68674	627.44	4.92793
628.34	7.99057	628.44	6.31572	628.34	4.95615	628.34	4.58042	628.44	4.11064	628.44	4.3748	628.24	4.70083	628.44	4.93889
629.34	8.00941	629.44	6.31455	629.34	4.98634	629.34	4.58936	629.44	4.11899	629.44	4.39499	629.24	4.71147	629.44	4.94272
630.34	8.00988	630.44	6.33313	630.34	5.00451	630.34	4.59802	630.44	4.14575	630.44	4.4021	630.24	4.72156	630.44	4.94983
631.34	8.00903	631.44	6.33423	631.34	5.01721	631.34	4.60034	631.44	4.16675	631.44	4.4231	631.24	4.72851	631.44	4.96106
632.34	8.03254	632.44	6.35837	632.34	5.02082	632.34	4.61408	632.44	4.1843	632.44	4.43906	632.24	4.75298	632.44	4.97348
633.34	8.05771	633.44	6.37297	633.34	5.03818	633.34	4.62986	633.44	4.20708	633.44	4.46184	633.24	4.77737	633.44	4.98186
634.34	8.05821	634.44	6.38223	634.34	5.03673	634.34	4.64635	634.44	4.21474	634.44	4.46291	634.24	4.79023	634.44	4.98757
635.34	8.05333	635.44	6.37991	635.34	5.02562	635.34	4.65477	635.44	4.21047	635.44	4.46682	635.24	4.76838	635.44	4.97353
636.34	8.05674	636.44	6.3781	636.34	4.99765	636.34	4.65647	636.44	4.20244	636.44	4.45879	636.24	4.7604	636.44	4.96563
637.34	8.05831	637.44	6.36128	637.34	4.98763	637.34	4.65585	637.44	4.18379	637.44	4.45967	637.24	4.74424	637.44	4.96858
638.34	8.04612	638.44	6.34526	638.34	4.97422	638.34	4.66355	638.44	4.17974	638.44	4.4572	638.24	4.72952	638.44	4.96392
639.34	8.02722	639.44	6.32922	639.34	4.95654	639.34	4.63611	639.44	4.17151	639.44	4.44934	639.24	4.72388	639.44	4.95447
640.34	8.00989	640.44	6.30957	640.34	4.94617	640.34	4.61914	640.44	4.1554	640.44	4.43286	640.24	4.71228	640.44	4.93799
641.34	8.01912	641.44	6.30332	641.34	4.94526	641.34	4.60884	641.44	4.14548	641.44	4.41513	641.24	4.72392	641.44	4.93161
642.34	8.00609	642.44	6.29983	642.34	4.96165	642.34	4.59398	642.44	4.13039	642.44	4.40163	642.24	4.70979	642.44	4.93252
643.34	7.98717	643.44	6.30129	643.34	4.94774	643.34	4.59679	643.44	4.14321	643.44	4.38503	643.24	4.6916	643.44	4.92776
644.34	8.0021	644.44	6.30146	644.34	4.96108	644.34	4.6	644.44	4.14338	644.44	4.37202	644.24	4.68699	644.44	4.92634
645.34	8.02231	645.44	6.31718	645.34	4.95713	645.34	4.62021	645.44	4.15288	645.44	4.36821	645.24	4.69753	645.44	4.93547
646.34	8.03489	646.44	6.31169	646.34	4.96616	646.34	4.62619	646.44	4.15361	646.44	4.3709	646.24	4.68056	646.44	4.92839
647.34	8.02917	647.44	6.31323	647.34	4.94262	647.34	4.63867	647.44	4.14893	647.44	4.37439	647.24	4.68054	647.44	4.93164
648.34	8.04953	648.44	6.33354	648.34	4.95115	648.34	4.66037	648.44	4.16924	648.44	4.40105	648.24	4.69888	648.44	4.94243
649.34	8.06798	649.44	6.34121	649.34	4.9481	649.34	4.6671	649.44	4.1636	649.44	4.41885	649.24	4.71638	649.44	4.94814
650.34	8.08812	650.44	6.34585	650.34	4.9409	650.34	4.67125	650.44	4.1686	650.44	4.42336	650.24	4.73274	650.44	4.96291
651.34	8.10791	651.44	6.36401	651.34	4.95715	651.34	4.69104	651.44	4.16846	651.44	4.43298	651.24	4.75281	651.44	4.99084
652.34	8.12609	652.44	6.37146	652.34	4.97216	652.34	4.69604	652.44	4.1842	652.44	4.43884	652.24	4.76025	652.44	4.99634
653.34	8.13462	653.44	6.36211	653.34	4.97605	653.34	4.69333	653.44	4.18486	653.44	4.42949	653.24	4.76064	653.44	4.99712
654.34	8.14074	654.44	6.37378	654.34	4.98535	654.34	4.70739	654.44	4.18018	654.44	4.43457	654.24	4.75598	654.44	5.00195
655.34	8.13803	655.44	6.38005	655.34	5.00205	655.34	4.73594	655.44	4.19646	655.44	4.44121	655.24	4.76052	655.44	5.01701
656.34	8.15051	656.44	6.38672	656.34	5.00793	656.34	4.73986	656.44	4.19775	656.44	4.45422	656.24	4.75244	656.44	5.02173
657.34	8.13717	657.44	6.3885	657.34	5.01095	657.34	4.73348	657.44	4.21089	657.44	4.4676	657.24	4.74729	657.44	5.01533
658.34	8.13988	658.44	6.39516	658.34	4.99889	658.34	4.74095	658.44	4.20779	658.44	4.4645	658.24	4.77046	658.44	5.0021
659.34	8.14268	659.44	6.40249	659.34	5.00023	659.34	4.74022	659.44	4.20693	659.44	4.47182	659.24	4.77363	659.44	5.00979
660.34	8.13561	660.44	6.39553	660.34	5.01293	660.34	4.72692	660.44	4.20986	660.44	4.46804	660.24	4.76838	660.44	5.01064
661.34	8.12344	661.44	6.39534	661.34	4.99575	661.34	4.72097	661.44	4.20039	661.44	4.45796	661.24	4.74558	661.44	5.00581
662.34	8.12372	662.44	6.39795	662.34	5.00458	662.34	4.73297	662.44	4.19263	662.44	4.45874	662.24	4.77856	662.44	5.00488
663.34	8.10991	663.44	6.39931	663.34	5.00517	663.34	4.72893	663.44	4.19436	663.44	4.45388	663.24	4.77998	663.44	5.01797
664.34	8.0875	664.44	6.38787	664.34	5.01401	664.34	4.73435	664.44	4.19072	664.44	4.44866	664.24	4.77163	664.44	5.03228
665.34	8.08044	665.44	6.38123	665.34	5.01635	665.34	4.72094	665.44	4.1958	665.44	4.45374	665.24	4.77356	665.44	5.02917
666.34	8.09166	666.44	6.39504	666.34	5.01781	666.34	4.71227	666.44	4.1979	666.44	4.47732	666.24	4.77363	666.44	5.04299
667.34	8.0891	667.44	6.3998	667.34	5.02672	667.34	4.71983	667.44	4.22268	667.44	4.47231	667.24	4.79023	667.44	5.03957
668.34	8.08569	668.44	6.39697	668.34	5.03333	668.34	4.71643	668.44	4.2196	668.44	4.47754	668.24	4.78601	668.44	5.04492
669.34	8.08678	669.44	6.39114	669.34	5.036	669.34	4.70775	669.44	4.21548	669.44	4.48	669.24	4.77168	669.44	5.03909
670.34	8.09447	670.44	6.38967	670.34	5.0338	670.34	4.69737	670.44	4.21865	670.44	4.47817	670.24	4.74885	670.44	5.02627
671.34	8.08921	671.44	6.38396	671.34	5.03843	671.34	4.69846	671.44	4.21782	671.44	4.48235	671.24	4.76894	671.44	5.02837
672.34	8.08033	672.44	6.38413	672.34	5.03895	672.34	4.70912	672.44	4.21824	672.44	4.46482	672.24	4.77165	672.44	5.04856
673.34	8.08751	673.44	6.3854	673.34	5.04649	673.34	4.69676	673.44	4.21792	673.44	4.47427	673.24	4.78047	673.44	5.06765
674.34	8.09984	674.44	6.3904	674.34	5.06041	674.34	4.68297	674.44	4.2311	674.44	4.46755	674.24	4.79353	674.44	5.08401
675.34	8.11629	675.44	6.39289	675.34	5.07528	675.34	4.69784	675.44	4.23677	675.44	4.46382	675.24	4.79966	675.44	5.08809
676.34	8.11379	676.44	6.37983	676.34	5.08425	676.34	4.69375	676.44	4.24165	676.44	4.46211	676.24	4.79953	676.44	5.08479
677.34	8.11511	677.44	6.36914	677.34	5.06421	677.34	4.69336	677.44	4.24268	677.44	4.44006	677.24	4.8009	677.44	5.06592
678.34	8.10581	678.44	6.36016	678.34	5.08274	678.34	4.68552	678.44	4.23174	678.44	4.42949	678.24	4.78957	678.44	5.03899
679.34	8.10718	679.44	6.35974	679.34	5.08215	679.34	4.68713	679.44	4.2196	679.44	4.42871	679.24	4.76343	679.44	5.03857
680.34	8.09705	680.44	6.35779	680.34	5.07397	680.34	4.69336	680.44	4.21301	680.44	4.41077	680.24	4.7583	680.44	5.02686
681.34	8.09604	681.44	6.35857	681.34	5.06296	681.34	4.69553	681.44	4.21221	681.44	4.40178	681.24	4.74075	681.44	5.02605
682.34	8.10034	682.44	6.35547	682.34	5.05932	682.34	4.69165	682.44	4.19739	682.44	4.39355	682.24	4.75256	682.44	5.03271
683.34	8.09325	683.44	6.36575	683.34	5.06041	683.34	4.7025	683.44	4.19985	683.44	4.40737	683.24	4.7447	683.44	5.05276
684.34	8.10461	684.44	6.37964	684.34	5.08313	684.34	4.72522	684.44	4.22327	684.44	4.42908	684.24	4.76648	684.44	5.078
685.34	8.09372	685.44	6.40385	685.34	5.08396	685.34	4.75217	685.44	4.23174	685.44	4.4373	685.24	4.79226	685.44	5.101
686.34	8.08993	686.44	6.4261	686.34	5.10128	686.34	4.76327	686.44	4.23091	686.44	4.45637	686.24	4.80515	686.44	5.123
687.34	8.08131	687.44	6.44138	687.34	5.10902	687.34	4.77723	687.44	4.25437	687.44	4.46152	687.24	4.81975	687.44	5.12217
688.34	8.06984	688.44	6.4542	688.34	5.12062	688.34	4.78065	688.44	4.2573	688.44	4.47434	688.24	4.83025	688.44	5.12351
689.34	8.08153	689.44	6.46694	689.34	5.12059	689.34	4.80052	689.44	4.26162	689.44	4.4855	689.24	4.83418	689.44	5.12148
690.34	8.07933	690.44	6.49001	690.34	5.11839	690.34	4.80614	690.44	4.26516	690.44	4.49221	690.24	4.84895	690.44	5.12783
691.34	8.07322	691.44	6.49529	691.34	5.12241	691.34	4.80356	691.44	4.25713	691.44	4.50212	691.24	4.85671	691.44	5.10222
692.34	8.06973	692.44	6.46357	692.34	5.09902	692.34	4.79812	692.44	4.25508	692.44	4.50166	692.24	4.85813	692.44	5.07869
693.34	8.06346	693.44	6.44509	693.34	5.09435	693.34	4.79344	693.44	4.2499	693.44	4.49807	693.24	4.86518	693.44	5.07192
694.34	8.06713	694.44	6.44836	694.34	5.09643	694.34	4.79748	694.44	4.24463	694.44	4.50757	694.24	4.85828	694.44	5.06677
695.34	8.06701	695.44	6.43703	695.34	5.09789	695.34	4.77745	695.44	4.23208	695.44	4.48989	695.24	4.84468	695.44	5.05556
696.34	8.0493	696.44	6.41262	696.34	5.08995	696.34	4.76805	696.44	4.23342	696.44	4.46169	696.24	4.82087	696.44	5.03909
697.34	8.05578	697.44	6.42065	697.34	5.09838	697.34	4.77832	697.44	4.245	697.44	4.46191	697.24	4.81458	697.44	5.04907
698.34	8.06089	698.44	6.4351	698.34	5.11167	698.34	4.76194	698.44	4.23955	698.44	4.4666	698.24	4.81338	698.44	5.06157
699.34	8.07214	699.44	6.45581	699.34	5.12085	699.34	4.77966	699.44	4.25867	699.44	4.48376	699.24	4.82312	699.44	5.07092
700.34	8.07785	700.44	6.48003	700.34	5.1185	700.34	4.78672	700.44	4.27507	700.44	4.49358	700.24	4.82473	700.44	5.08867
701.34	8.08946	701.44	6.47524	701.34	5.12498	701.34	4.78856	701.44	4.28628	701.44	4.50356	701.24	4.8133	701.44	5.09072
702.34	8.10711	702.44	6.48511	702.34	5.12823	702.34	4.78985	702.44	4.28796	702.44	4.52319	702.24	4.81335	702.44	5.1084
703.34	8.1192	703.44	6.49988	703.34	5.13678	703.34	4.789	703.44	4.29651	703.44	4.52332	703.24	4.8125	703.44	5.11853
704.34	8.1223	704.44	6.49477	704.34	5.14	704.34	4.80187	704.44	4.30593	704.44	4.52505	704.24	4.80745	704.44	5.12002
705.34	8.11766	705.44	6.49233	705.34	5.12938	705.34	4.79893	705.44	4.28738	705.44	4.52224	705.24	4.7928	705.44	5.11062
706.34	8.1195	706.44	6.4906	706.34	5.15539	706.34	4.8009	706.44	4.29382	706.44	4.52246	706.24	4.81104	706.44	5.10925
707.34	8.11668	707.44	6.47866	707.34	5.16393	707.34	4.80614	707.44	4.29006	707.44	4.50857	707.24	4.8271	707.44	5.10525
708.34	8.10768	708.44	6.47043	708.34	5.15846	708.34	4.79896	708.44	4.2916	708.44	4.50071	708.24	4.81889	708.44	5.09104
709.34	8.10949	709.44	6.47339	709.34	5.15832	709.34	4.79101	709.44	4.28638	709.44	4.51343	709.24	4.84082	709.44	5.1084
710.34	8.10959	710.44	6.46294	710.34	5.17002	710.34	4.80271	710.44	4.26592	710.44	4.52056	710.24	4.84719	710.44	5.11089
711.34	8.0985	711.44	6.45132	711.34	5.1505	711.34	4.77965	711.44	4.24636	711.44	4.52065	711.24	4.83064	711.44	5.1094
712.34	8.09301	712.44	6.45412	712.34	5.14183	712.34	4.7827	712.44	4.23782	712.44	4.5071	712.24	4.81916	712.44	5.10867
713.34	8.08569	713.44	6.43127	713.34	5.13452	713.34	4.77502	713.44	4.22473	713.44	4.49707	713.24	4.8075	713.44	5.09558
714.34	8.08382	714.44	6.42366	714.34	5.13265	714.34	4.77316	714.44	4.2187	714.44	4.49629	714.24	4.80783	714.44	5.09126
715.34	8.06973	715.44	6.40461	715.34	5.12832	715.34	4.78054	715.44	4.22737	715.44	4.4853	715.24	4.80063	715.44	5.0904
716.34	8.06671	716.44	6.40735	716.34	5.11554	716.34	4.79193	716.44	4.24182	716.44	4.47046	716.24	4.81775	716.44	5.09314
717.34	8.0529	717.44	6.40261	717.34	5.12431	717.34	4.79607	717.44	4.24477	717.44	4.47378	717.24	4.82136	717.44	5.08828
718.34	8.06911	718.44	6.41352	718.34	5.13918	718.34	4.81094	718.44	4.25703	718.44	4.4759	718.24	4.85959	718.44	5.10029
719.34	8.07638	719.44	6.43806	719.34	5.14669	719.34	4.82467	719.44	4.27217	719.44	4.47969	719.24	4.87693	719.44	5.11567
720.34	8.09289	720.44	6.46594	720.34	5.16125	720.34	4.83459	720.44	4.2915	720.44	4.48767	720.24	4.90991	720.44	5.14319
721.34	8.11496	721.44	6.48161	721.34	5.18528	721.34	4.84531	721.44	4.304	721.44	4.50993	721.24	4.9385	721.44	5.15886
722.34	8.11633	722.44	6.48901	722.34	5.19641	722.34	4.85644	722.44	4.29541	722.44	4.52087	722.24	4.94189	722.44	5.16467
723.34	8.12882	723.44	6.50273	723.34	5.19901	723.34	4.84928	723.44	4.32524	723.44	4.54082	723.24	4.95364	723.44	5.17021
724.34	8.12894	724.44	6.5197	724.34	5.20707	724.34	4.87528	724.44	4.33611	724.44	4.5695	724.24	4.96035	724.44	5.17107
725.34	8.12805	725.44	6.50415	725.34	5.20776	725.34	4.87951	725.44	4.34656	725.44	4.60132	725.24	4.97314	725.44	5.16003
726.34	8.12512	726.44	6.5083	726.34	5.2146	726.34	4.88635	726.44	4.35864	726.44	4.62476	726.24	4.9613	726.44	5.14478
727.34	8.11753	727.44	6.50737	727.34	5.20542	727.34	4.8768	727.44	4.36101	727.44	4.6353	727.24	4.95168	727.44	5.13384
728.34	8.11532	728.44	6.50032	728.34	5.19344	728.34	4.87496	728.44	4.36213	728.44	4.62825	728.24	4.93833	728.44	5.12678
729.34	8.09769	729.44	6.4926	729.34	5.20353	729.34	4.85733	729.44	4.33452	729.44	4.6187	729.24	4.93044	729.44	5.11553
730.34	8.10678	730.44	6.48479	730.34	5.20639	730.34	4.85007	730.44	4.32866	730.44	4.61467	730.24	4.91262	730.44	5.12114
731.34	8.11961	731.44	6.49587	731.34	5.19933	731.34	4.84996	731.44	4.33462	731.44	4.61404	731.24	4.92402	731.44	5.14223
732.34	8.13536	732.44	6.501	732.34	5.19713	732.34	4.84581	732.44	4.31521	732.44	4.59304	732.24	4.92891	732.44	5.147
733.34	8.12987	733.44	6.50417	733.34	5.20018	733.34	4.85875	733.44	4.29726	733.44	4.59145	733.24	4.93306	733.44	5.15054
734.34	8.12807	734.44	6.51106	734.34	5.2062	734.34	4.87673	734.44	4.30586	734.44	4.59333	734.24	4.92881	734.44	5.15901
735.34	8.14148	735.44	6.52222	735.34	5.20154	735.34	4.88306	735.44	4.30713	735.44	4.58459	735.24	4.92786	735.44	5.15027
736.34	8.13511	736.44	6.51677	736.34	5.18552	736.34	4.8768	736.44	4.31023	736.44	4.57793	736.24	4.91067	736.44	5.13701
737.34	8.13122	737.44	6.51208	737.34	5.1781	737.34	4.88928	737.44	4.30872	737.44	4.58301	737.24	4.90088	737.44	5.13037
738.34	8.13758	738.44	6.51731	738.34	5.17482	738.34	4.89369	738.44	4.32016	738.44	4.57651	738.24	4.90032	738.44	5.11606
739.34	8.13447	739.44	6.5084	739.34	5.18171	739.34	4.88435	739.44	4.33103	739.44	4.56943	739.24	4.89836	739.44	5.10898
740.34	8.15115	740.44	6.51008	740.34	5.18203	740.34	4.87295	740.44	4.34883	740.44	4.58894	740.24	4.90574	740.44	5.11348
741.34	8.1677	741.44	6.51945	741.34	5.21347	741.34	4.88474	741.44	4.35674	741.44	4.60173	741.24	4.92275	741.44	5.12956
742.34	8.15893	742.44	6.53198	742.34	5.2257	742.34	4.8894	742.44	4.36414	742.44	4.61267	742.24	4.92896	742.44	5.14868
743.34	8.16431	743.44	6.5343	743.34	5.23425	743.34	4.89294	743.44	4.36182	743.44	4.6283	743.24	4.92859	743.44	5.15454
744.34	8.1881	744.44	6.5259	744.34	5.24205	744.34	4.88255	744.44	4.35806	744.44	4.65383	744.24	4.92402	744.44	5.16225
745.34	8.20702	745.44	6.55056	745.34	5.24767	745.34	4.88817	745.44	4.37466	745.44	4.66055	745.24	4.93904	745.44	5.16921
746.34	8.19177	746.44	6.55933	746.34	5.23901	746.34	4.89746	746.44	4.37744	746.44	4.65955	746.24	4.96802	746.44	5.16821
747.34	8.19454	747.44	6.5666	747.34	5.23519	747.34	4.89523	747.44	4.36323	747.44	4.66682	747.24	4.97788	747.44	5.16572
748.34	8.20679	748.44	6.54883	748.34	5.20825	748.34	4.88794	748.44	4.36536	748.44	4.66077	748.24	4.99072	748.44	5.13818
749.34	8.19752	749.44	6.54233	749.34	5.17921	749.34	4.88063	749.44	4.35886	749.44	4.6622	749.24	5.00371	749.44	5.12033
750.34	8.17522	750.44	6.52529	750.34	5.17986	750.34	4.88091	750.44	4.35928	750.44	4.65664	750.24	5.0074	750.44	5.1094
751.34	8.16339	751.44	6.49524	751.34	5.15985	751.34	4.88861	751.44	4.34888	751.44	4.65442	751.24	5.00195	751.44	5.09863
752.34	8.16599	752.44	6.48748	752.34	5.17392	752.34	4.89475	752.44	4.35283	752.44	4.64983	752.24	4.99892	752.44	5.09612
753.34	8.16052	753.44	6.4762	753.34	5.17028	753.34	4.88891	753.44	4.34778	753.44	4.65491	753.24	4.98254	753.44	5.09167
754.34	8.16024	754.44	6.47212	754.34	5.1766	754.34	4.9034	754.44	4.3437	754.44	4.65242	754.24	4.96335	754.44	5.097
755.34	8.15588	755.44	6.4762	755.34	5.18005	755.34	4.90222	755.44	4.34778	755.44	4.65491	755.24	4.95679	755.44	5.10303
756.34	8.16743	756.44	6.47226	756.34	5.18696	756.34	4.91706	756.44	4.34555	756.44	4.66245	756.24	4.96111	756.44	5.10703
757.34	8.15729	757.44	6.46997	757.34	5.18658	757.34	4.90875	757.44	4.33521	757.44	4.66028	757.24	4.94458	757.44	5.10486
758.34	8.16173	758.44	6.46743	758.34	5.17113	758.34	4.89525	758.44	4.32729	758.44	4.65395	758.24	4.93013	758.44	5.08218
759.34	8.15575	759.44	6.44118	759.34	5.16551	759.34	4.87791	759.44	4.30459	759.44	4.64919	759.24	4.92012	759.44	5.08401
760.34	8.14331	760.44	6.44409	760.34	5.17065	760.34	4.8916	760.44	4.3075	760.44	4.62756	760.24	4.91028	760.44	5.06396
761.34	8.12354	761.44	6.44568	761.34	5.14294	761.34	4.87207	761.44	4.2876	761.44	4.61426	761.24	4.88721	761.44	5.07031
762.34	8.11998	762.44	6.44192	762.34	5.13756	762.34	4.87608	762.44	4.27773	762.44	4.60427	762.24	4.87165	762.44	5.07034
763.34	8.13522	763.44	6.43977	763.34	5.14425	763.34	4.87496	763.44	4.28205	763.44	4.60676	763.24	4.85984	763.44	5.08613
764.34	8.1115	764.44	6.45168	764.34	5.14702	764.34	4.86772	764.44	4.28579	764.44	4.60232	764.24	4.85188	764.44	5.09963
765.34	8.13072	765.44	6.45522	765.34	5.15001	765.34	4.88878	765.44	4.30923	765.44	4.60464	765.24	4.87007	765.44	5.11135
766.34	8.12768	766.44	6.46948	766.34	5.16674	766.34	4.88733	766.44	4.32471	766.44	4.60059	766.24	4.89905	766.44	5.13696
767.34	8.14389	767.44	6.47612	767.34	5.18137	767.34	4.89219	767.44	4.3333	767.44	4.6093	767.24	4.92312	767.44	5.14714
768.34	8.15782	768.44	6.50112	768.34	5.20665	768.34	4.90929	768.44	4.355	768.44	4.62112	768.24	4.94221	768.44	5.1603
769.34	8.15329	769.44	6.50347	769.34	5.21189	769.34	4.90158	769.44	4.35674	769.44	4.62481	769.24	4.94973	769.44	5.1624
770.34	8.14869	770.44	6.5084	770.34	5.21705	770.34	4.88881	770.44	4.36509	770.44	4.61167	770.24	4.93181	770.44	5.15122
771.34	8.16466	771.44	6.5154	771.34	5.21507	771.34	4.89305	771.44	4.36245	771.44	4.61721	771.24	4.94844	771.44	5.16494
772.34	8.15622	772.44	6.51848	772.34	5.21518	772.34	4.90464	772.44	4.36065	772.44	4.62712	772.24	4.9435	772.44	5.16631
773.34	8.14735	773.44	6.52744	773.34	5.22389	773.34	4.89918	773.44	4.36289	773.44	4.63559	773.24	4.93145	773.44	5.16526
774.34	8.15734	774.44	6.5238	774.34	5.2257	774.34	4.90564	774.44	4.36609	774.44	4.64197	774.24	4.93054	774.44	5.16992
775.34	8.15511	775.44	6.51118	775.34	5.23177	775.34	4.90694	775.44	4.37141	775.44	4.63752	775.24	4.94883	775.44	5.16572
776.34	8.16091	776.44	6.51008	776.34	5.23122	776.34	4.92251	776.44	4.35395	776.44	4.63643	776.24	4.95298	776.44	5.1728
777.34	8.15342	777.44	6.51946	777.34	5.24363	777.34	4.93296	777.44	4.36345	777.44	4.63579	777.24	4.96011	777.44	5.18193
778.34	8.14646	778.44	6.50859	778.34	5.25425	778.34	4.92759	778.44	4.37236	778.44	4.6303	778.24	4.94192	778.44	5.16668
779.34	8.13509	779.44	6.50581	779.34	5.25265	779.34	4.92245	779.44	4.37117	779.44	4.61775	779.24	4.92978	779.44	5.16194
780.34	8.12627	780.44	6.49831	780.34	5.24406	780.34	4.91545	780.44	4.36514	780.44	4.59023	780.24	4.92024	780.44	5.15762
781.34	8.10593	781.44	6.50164	781.34	5.25107	781.34	4.91452	781.44	4.36187	781.44	4.59356	781.24	4.91653	781.44	5.14446
782.34	8.09179	782.44	6.51062	782.34	5.2406	782.34	4.90222	782.44	4.3689	782.44	4.59412	782.24	4.91382	782.44	5.14209
783.34	8.0896	783.44	6.51123	783.34	5.24804	783.34	4.91784	783.44	4.37659	783.44	4.60522	783.24	4.93152	783.44	5.14319
784.34	8.09764	784.44	6.52261	784.34	5.24767	784.34	4.937	784.44	4.36831	784.44	4.62307	784.24	4.94233	784.44	5.14931
785.34	8.11799	785.44	6.52549	785.34	5.24849	785.34	4.9593	785.44	4.36582	785.44	4.63706	785.24	4.96147	785.44	5.14878
786.34	8.12738	786.44	6.52295	786.34	5.24969	786.34	4.95074	786.44	4.36682	786.44	4.6626	786.24	4.98083	786.44	5.15759
787.34	8.14159	787.44	6.52822	787.34	5.24437	787.34	4.94664	787.44	4.3605	787.44	4.68752	787.24	4.95979	787.44	5.15481
788.34	8.15526	788.44	6.53139	788.34	5.24693	788.34	4.94762	788.44	4.36391	788.44	4.70193	788.24	4.95955	788.44	5.15823
789.34	8.15489	789.44	6.53811	789.34	5.2346	789.34	4.93724	789.44	4.37063	789.44	4.70705	789.24	4.95979	789.44	5.16299
790.34	8.14841	790.44	6.53789	790.34	5.22654	790.34	4.93735	790.44	4.38836	790.44	4.70879	790.24	4.95791	790.44	5.16484
791.34	8.136	791.44	6.52866	791.34	5.21571	791.34	4.91676	791.44	4.37253	791.44	4.71555	791.24	4.95916	791.44	5.16526
792.34	8.13584	792.44	6.51921	792.34	5.21396	792.34	4.91501	792.44	4.38115	792.44	4.70769	792.24	4.95034	792.44	5.14605
793.34	8.13828	793.44	6.52007	793.34	5.20859	793.34	4.91587	793.44	4.39043	793.44	4.7022	793.24	4.95486	793.44	5.14873
794.34	8.13707	794.44	6.5104	794.34	5.21678	794.34	4.90648	794.44	4.38357	794.44	4.69851	794.24	4.95222	794.44	5.14663
795.34	8.15042	795.44	6.50615	795.34	5.21061	795.34	4.91007	795.44	4.37773	795.44	4.67827	795.24	4.94375	795.44	5.14592
796.34	8.17331	796.44	6.51763	796.34	5.21555	796.34	4.90488	796.44	4.38262	796.44	4.68779	796.24	4.95852	796.44	5.1574
797.34	8.18564	797.44	6.51873	797.34	5.20505	797.34	4.90781	797.44	4.39165	797.44	4.68071	797.24	4.95132	797.44	5.16167
798.34	8.18789	798.44	6.5085	798.34	5.20705	798.34	4.89822	798.44	4.39338	798.44	4.68879	798.24	4.94089	798.44	5.15803
799.34	8.20361	799.44	6.49841	799.34	5.19507	799.34	4.87463	799.44	4.37195	799.44	4.68848	799.24	4.93652	799.44	5.16431
800.34	8.21435	800.44	6.49878	800.34	5.18786	800.34	4.87768	800.44	4.38367	800.44	4.69043	800.24	4.94849	800.44	5.16821
801.34	8.21273	801.44	6.50215	801.34	5.19283	801.34	4.89425	801.44	4.38704	801.44	4.70369	801.24	4.95664	801.44	5.16963
802.34	8.20143	802.44	6.49558	802.34	5.19325	802.34	4.8943	802.44	4.36704	802.44	4.69407	802.24	4.95562	802.44	5.16294
803.34	8.20325	803.44	6.50854	803.34	5.1853	803.34	4.88635	803.44	4.35205	803.44	4.66895	803.24	4.94971	803.44	5.16431
804.34	8.18578	804.44	6.51858	804.34	5.18419	804.34	4.88524	804.44	4.35427	804.44	4.65823	804.24	4.93867	804.44	5.16653
805.34	8.16599	805.44	6.53826	805.34	5.1937	805.34	4.8967	805.44	4.35283	805.44	4.65801	805.24	4.9302	805.44	5.15654
806.34	8.15183	806.44	6.53447	806.34	5.20566	806.34	4.89853	806.44	4.35527	806.44	4.65422	806.24	4.93996	806.44	5.14959
807.34	8.14716	807.44	6.54675	807.34	5.21234	807.34	4.90363	807.44	4.36096	807.44	4.6665	807.24	4.9375	807.44	5.15344
808.34	8.13087	808.44	6.55234	808.34	5.20753	808.34	4.89552	808.44	4.35874	808.44	4.65574	808.24	4.94048	808.44	5.14328
809.34	8.14492	809.44	6.53828	809.34	5.23159	809.34	4.89321	809.44	4.36897	809.44	4.67598	809.24	4.95676	809.44	5.14363
810.34	8.14557	810.44	6.53503	810.34	5.23187	810.34	4.90179	810.44	4.35156	810.44	4.67627	810.24	4.96716	810.44	5.13416
811.34	8.14133	811.44	6.52495	811.34	5.23935	811.34	4.90134	811.44	4.34929	811.44	4.67754	811.24	4.97427	811.44	5.1436
812.34	8.13452	812.44	6.52612	812.34	5.23254	812.34	4.90234	812.44	4.34229	812.44	4.67529	812.24	4.96765	812.44	5.14636
813.34	8.13634	813.44	6.52065	813.34	5.22423	813.34	4.90575	813.44	4.34328	813.44	4.68984	813.24	4.96797	813.44	5.14895
814.34	8.14244	814.44	6.51968	814.34	5.24217	814.34	4.90562	814.44	4.34206	814.44	4.69643	814.24	4.95918	814.44	5.15432
815.34	8.13366	815.44	6.50491	815.34	5.24804	815.34	4.90807	815.44	4.33083	815.44	4.6852	815.24	4.96418	815.44	5.15285
816.34	8.11903	816.44	6.4935	816.34	5.2284	816.34	4.90809	816.44	4.32761	816.44	4.68357	816.24	4.96269	816.44	5.14927
817.34	8.12476	817.44	6.48865	817.34	5.23254	817.34	4.90588	817.44	4.33057	817.44	4.68494	817.24	4.96765	817.44	5.15259
818.34	8.12632	818.44	6.4882	818.34	5.24228	818.34	4.90586	818.44	4.3239	818.44	4.68303	818.24	4.95986	818.44	5.15727
819.34	8.14317	819.44	6.49746	819.34	5.26244	819.34	4.91454	819.44	4.33633	819.44	4.67117	819.24	4.97773	819.44	5.16299
820.34	8.13669	820.44	6.48748	820.34	5.25266	820.34	4.93271	820.44	4.34929	820.44	4.66314	820.24	4.98098	820.44	5.15654
821.34	8.14101	821.44	6.48542	821.34	5.26211	821.34	4.93032	821.44	4.3603	821.44	4.67549	821.24	4.97605	821.44	5.17414
822.34	8.16172	822.44	6.51445	822.34	5.27134	822.34	4.94272	822.44	4.38762	822.44	4.69634	822.24	5.00417	822.44	5.17376
823.34	8.17102	823.44	6.50232	823.34	5.2605	823.34	4.94006	823.44	4.38721	823.44	4.70569	823.24	5.00635	823.44	5.17017
824.34	8.17564	824.44	6.49831	824.34	5.24559	824.34	4.92516	824.44	4.3749	824.44	4.69997	824.24	4.99861	824.44	5.16409
825.34	8.1715	825.44	6.49709	825.34	5.22509	825.34	4.92296	825.44	4.37026	825.44	4.69497	825.24	5.00679	825.44	5.15945
826.34	8.1764	826.44	6.5001	826.34	5.21046	826.34	4.91151	826.44	4.38657	826.44	4.71128	826.24	4.99394	826.44	5.15586
827.34	8.19625	827.44	6.50801	827.34	5.20589	827.34	4.92294	827.44	4.40071	827.44	4.72895	827.24	4.99131	827.44	5.16548
828.34	8.19018	828.44	6.51208	828.34	5.20471	828.34	4.92016	828.44	4.39856	828.44	4.7334	828.24	4.97437	828.44	5.17175
829.34	8.2014	829.44	6.5259	829.34	5.2025	829.34	4.93297	829.44	4.42056	829.44	4.74722	829.24	4.98457	829.44	5.19692
830.34	8.19698	830.44	6.54756	830.34	5.21615	830.34	4.95321	830.44	4.43208	830.44	4.75727	830.24	4.99228	830.44	5.20686
831.34	8.17816	831.44	6.53894	831.34	5.21685	831.34	4.96551	831.44	4.44336	831.44	4.75244	831.24	4.9906	831.44	5.20996
832.34	8.16488	832.44	6.52717	832.34	5.23165	832.34	4.97372	832.44	4.44136	832.44	4.72895	832.24	5.01535	832.44	5.20796
833.34	8.16529	833.44	6.51889	833.34	5.22548	833.34	4.97377	833.44	4.43467	833.44	4.71714	833.24	5.01812	833.44	5.20786
834.34	8.172	834.44	6.50623	834.34	5.2323	834.34	4.97424	834.44	4.45166	834.44	4.70801	834.24	5.02466	834.44	5.1936
835.34	8.17358	835.44	6.50623	835.34	5.24231	835.34	4.97424	835.44	4.44971	835.44	4.70483	835.24	5.03442	835.44	5.1936
836.34	8.17417	836.44	6.51677	836.34	5.24289	836.34	4.97483	836.44	4.45708	836.44	4.69707	836.24	5.04458	836.44	5.19243
837.34	8.18388	837.44	6.53884	837.34	5.26396	837.34	4.97441	837.44	4.45303	837.44	4.70779	837.24	5.04329	837.44	5.20632
838.34	8.21088	838.44	6.56504	838.34	5.28901	838.34	4.97358	838.44	4.4758	838.44	4.75034	838.24	5.06157	838.44	5.23093
839.34	8.17737	839.44	6.54978	839.34	5.26722	839.34	4.97657	839.44	4.4531	839.44	4.73166	839.24	5.05253	839.44	5.20786
840.34	8.17284	840.44	6.54308	840.34	5.27916	840.34	4.97509	840.44	4.39709	840.44	4.7069	840.24	5.0548	840.44	5.23522

## Sheet: ICAM-1 L44A - BC12a
Cycle: 11 Bc12a DBL_B 7.81 nM_X	Cycle: 11 Bc12a DBL_B 7.81 nM_Y	Cycle: 12 Bc12a DBL_B 15.625 _X	Cycle: 12 Bc12a DBL_B 15.625 _Y	Cycle: 13 Bc12a DBL_B 31.25 n_X	Cycle: 13 Bc12a DBL_B 31.25 n_Y	Cycle: 14 Bc12a DBL_B 62.5 nM_X	Cycle: 14 Bc12a DBL_B 62.5 nM_Y	Cycle: 15 Bc12a DBL_B 125 nM_X	Cycle: 15 Bc12a DBL_B 125 nM_Y	Cycle: 16 Bc12a DBL_B 250 nM_X	Cycle: 16 Bc12a DBL_B 250 nM_Y	Cycle: 17 Bc12a DBL_B 500 nM_X	Cycle: 17 Bc12a DBL_B 500 nM_Y
-60.06	-0.180654	-60.16	-0.0428257	-60.06	-0.0821428	-60.06	-0.246205	-60.96	-0.0662842	-60.96	-0.299072	-60.36	-0.291097
-59.06	-0.183046	-59.16	-0.0553017	-59.06	-0.0665913	-59.06	-0.183413	-59.96	-0.103394	-59.96	-0.256592	-59.36	-0.238655
-58.06	-0.168324	-58.16	-0.0790796	-58.06	-0.0297747	-58.06	-0.166127	-58.96	-0.0632324	-58.96	-0.167236	-58.36	-0.319414
-57.06	-0.152199	-57.16	-0.101273	-57.06	-0.0555191	-57.06	-0.211647	-57.96	-0.0782471	-57.96	-0.202026	-57.36	-0.332063
-56.06	-0.135243	-56.16	-0.0873814	-56.06	-0.0418596	-56.06	-0.230702	-56.96	-0.0783691	-56.96	-0.195313	-56.36	-0.241901
-55.06	-0.159719	-55.16	-0.120217	-55.06	-0.087575	-55.06	-0.264821	-55.96	-0.041626	-55.96	-0.141846	-55.36	-0.261432
-54.06	-0.187233	-54.16	-0.155106	-54.06	-0.12632	-54.06	-0.273903	-54.96	-0.0731201	-54.96	-0.188965	-54.36	-0.306305
-53.06	-0.154408	-53.16	-0.163553	-53.06	-0.131459	-53.06	-0.259633	-53.96	-0.11084	-53.96	-0.220581	-53.36	-0.322468
-52.06	-0.122768	-52.16	-0.121757	-52.06	-0.102993	-52.06	-0.221401	-52.96	-0.112061	-52.96	-0.210327	-52.36	-0.259748
-51.06	-0.11476	-51.16	-0.0987825	-51.06	-0.0835104	-51.06	-0.20375	-51.96	-0.0596924	-51.96	-0.162964	-51.36	-0.231868
-50.06	-0.0839863	-50.16	-0.109501	-50.06	-0.064455	-50.06	-0.162966	-50.96	-0.0438232	-50.96	-0.161621	-50.36	-0.185799
-49.06	-0.0896015	-49.16	-0.142337	-49.06	-0.078249	-49.06	-0.165407	-49.96	-0.0501709	-49.96	-0.122192	-49.36	-0.188239
-48.06	-0.0928726	-48.16	-0.128616	-48.06	-0.0632095	-48.06	-0.168312	-48.96	-0.0710449	-48.96	-0.111938	-48.36	-0.172151
-47.06	-0.0822525	-47.16	-0.107132	-47.06	-0.0606461	-47.06	-0.161232	-47.96	-0.0518799	-47.96	-0.0830078	-47.36	-0.186311
-46.06	-0.0695086	-46.16	-0.0942173	-46.06	-0.07195	-46.06	-0.148366	-46.96	-0.0405273	-46.96	-0.0716553	-46.36	-0.169025
-45.06	-0.0644665	-45.16	-0.106229	-45.06	-0.0988903	-45.06	-0.16493	-45.96	-0.00891113	-45.96	-0.0419922	-45.36	-0.155573
-44.06	-0.095314	-44.16	-0.127029	-44.06	-0.118263	-44.06	-0.184303	-44.96	-0.0269775	-44.96	-0.0698242	-44.36	-0.164703
-43.06	-0.102846	-43.16	-0.108524	-43.06	-0.125185	-43.06	-0.189638	-43.96	-0.0584717	-43.96	-0.0977783	-43.36	-0.150398
-42.06	-0.112404	-42.16	-0.113358	-42.06	-0.12339	-42.06	-0.199196	-42.96	-0.0518799	-42.96	-0.0911865	-42.36	-0.164704
-41.06	-0.0846939	-41.16	-0.0954132	-41.06	-0.0956802	-41.06	-0.183205	-41.96	-0.0241699	-41.96	-0.111084	-41.36	-0.145173
-40.06	-0.0534925	-40.16	-0.0933137	-40.06	-0.0824232	-40.06	-0.158229	-40.96	-0.00463867	-40.96	-0.122437	-40.36	-0.136334
-39.06	-0.0471573	-39.16	-0.109451	-39.06	-0.0878067	-39.06	-0.162025	-39.96	-0.0142822	-39.96	-0.122314	-39.36	-0.138458
-38.06	-0.0493789	-38.16	-0.113894	-38.06	-0.101625	-38.06	-0.146303	-38.96	-0.0515137	-38.96	-0.0974121	-38.36	-0.165656
-37.06	-0.0656877	-37.16	-0.109036	-37.06	-0.125868	-37.06	-0.162611	-37.96	-0.0632324	-37.96	-0.0811768	-37.36	-0.168878
-36.06	-0.083632	-36.16	-0.103787	-36.06	-0.125868	-36.06	-0.172377	-36.96	-0.041626	-36.96	-0.0895996	-36.36	-0.167291
-35.06	-0.0868545	-35.16	-0.102176	-35.06	-0.127504	-35.06	-0.193544	-35.96	-0.0268555	-35.96	-0.109131	-35.36	-0.162116
-34.06	-0.0861464	-34.16	-0.099051	-34.06	-0.118617	-34.06	-0.201015	-34.96	-0.010498	-34.96	-0.0892334	-34.36	-0.158917
-33.06	-0.0961442	-33.16	-0.109036	-33.06	-0.107131	-33.06	-0.201247	-33.96	-0.0106201	-33.96	-0.0893555	-33.36	-0.150934
-32.06	-0.115504	-32.16	-0.124685	-32.06	-0.106959	-32.06	-0.202662	-32.96	-0.0385742	-32.96	-0.0895996	-32.36	-0.1721
-31.06	-0.136818	-31.16	-0.142654	-31.06	-0.0958023	-31.06	-0.202492	-31.96	-0.0616455	-31.96	-0.0931396	-31.36	-0.184234
-30.06	-0.127577	-30.16	-0.137112	-30.06	-0.0584855	-30.06	-0.20143	-30.96	-0.0795898	-30.96	-0.120728	-30.36	-0.199274
-29.06	-0.119936	-29.16	-0.130252	-29.06	-0.047792	-29.06	-0.187318	-29.96	-0.0600586	-29.96	-0.110718	-29.36	-0.175787
-28.06	-0.090065	-28.16	-0.146194	-28.06	-0.0967789	-28.06	-0.175758	-28.96	-0.0206299	-28.96	-0.0814209	-28.36	-0.150543
-27.06	-0.0973401	-27.16	-0.155252	-27.06	-0.136403	-27.06	-0.184376	-27.96	-0.0108643	-27.96	-0.0501709	-27.36	-0.134112
-26.06	-0.099159	-26.16	-0.15364	-26.06	-0.165931	-26.06	-0.19413	-26.96	-0.0386963	-26.96	-0.022583	-26.36	-0.137359
-25.06	-0.0995131	-25.16	-0.120413	-25.06	-0.149928	-25.06	-0.204616	-25.96	-0.0698242	-25.96	-0.0341797	-25.36	-0.154034
-24.06	-0.0727067	-24.16	-0.0829132	-24.06	-0.129714	-24.06	-0.187575	-24.96	-0.0799561	-24.96	-0.0146484	-24.36	-0.137872
-23.06	-0.0578995	-23.16	-0.0465848	-23.06	-0.125893	-23.06	-0.154579	-23.96	-0.0615234	-23.96	0.00500488	-23.36	-0.110015
-22.06	-0.0640638	-22.16	-0.0413356	-22.06	-0.124244	-22.06	-0.141456	-22.96	-0.0499268	-22.96	0.0166016	-22.36	-0.0956106
-21.06	-0.0583754	-21.16	-0.0480254	-21.06	-0.118556	-21.06	-0.135768	-21.96	-0.0698242	-21.96	-0.0212402	-21.36	-0.0989804
-20.06	-0.095192	-20.16	-0.0563505	-20.06	-0.116066	-20.06	-0.17112	-20.96	-0.071167	-20.96	-0.0145264	-20.36	-0.0979304
-19.06	-0.11725	-19.16	-0.066287	-19.06	-0.0972304	-19.06	-0.164857	-19.96	-0.0827637	-19.96	-0.0107422	-19.36	-0.122442
-18.06	-0.14518	-18.16	-0.0680693	-18.06	-0.0713271	-18.06	-0.12101	-18.96	-0.0616455	-18.96	-0.00268555	-18.36	-0.122833
-17.06	-0.127089	-17.16	-0.0743681	-17.06	-0.0759414	-17.06	-0.114149	-17.96	-0.0338135	-17.96	0.0065918	-17.36	-0.121393
-16.06	-0.101002	-16.16	-0.0715117	-16.06	-0.0614517	-16.06	-0.0704849	-16.96	-0.010376	-16.96	0.0314941	-16.36	-0.120074
-15.06	-0.088185	-15.16	-0.0745633	-15.06	-0.0566908	-15.06	-0.0458266	-15.96	-0.0206299	-15.96	0.0411377	-15.36	-0.14461
-14.06	-0.064723	-14.16	-0.047781	-14.06	-0.030055	-14.06	-0.0194349	-14.96	-0.0124512	-14.96	0.0263672	-14.36	-0.14439
-13.06	-0.0565686	-13.16	-0.0413599	-13.06	-0.0336194	-13.06	-0.0214124	-13.96	-0.0144043	-13.96	0.0100098	-13.36	-0.123735
-12.06	-0.0253674	-12.16	-0.0489038	-12.06	-0.0313489	-12.06	-0.0208508	-12.96	0.000488281	-12.96	0.000244141	-12.36	-0.0912158
-11.06	-0.00715446	-11.16	-0.049099	-11.06	-0.0349865	-11.06	-0.0225353	-11.96	-0.0174561	-11.96	0.00219727	-11.36	-0.0802536
-10.06	0.0247181	-10.16	-0.0502953	-10.06	-0.023988	-10.06	-0.041322	-10.96	-0.0238037	-10.96	-0.0142822	-10.36	-0.0626267
-9.06	0.0158069	-9.16	-0.0416284	-9.06	-0.0261853	-9.06	-0.022157	-9.95999	-0.0241699	-9.95999	-0.0325928	-9.36002	-0.0562793
-8.06	0.0071888	-8.16	-0.0431176	-8.06	-0.0169811	-8.06	-0.0014782	-8.95999	-0.0107422	-8.95999	-0.0419922	-8.36002	-0.0521775
-7.06	-0.0033704	-7.16	-0.0461696	-7.06	0.0115222	-7.06	0.00749385	-7.95999	-0.000854492	-7.95999	-0.0224609	-7.36002	-0.0411917
-6.06	-0.0191906	-6.16	-0.0222679	-6.06	0.00729865	-6.06	-0.0200451	-6.95999	0.0281982	-6.95999	-0.00134277	-6.36002	-0.0408738
-5.06	-0.00625128	-5.16	0.0200902	-5.06	0.0120593	-5.06	-0.0149183	-5.95999	0.0281982	-5.95999	0.0263672	-5.36002	-0.0513723
-4.06	-0.0304576	-4.16	0.0303934	-4.06	-0.00067246	-4.06	-0.0358287	-4.95999	0.0465088	-4.95999	0.0478516	-4.36002	-0.0548137
-3.06	-0.0114032	-3.16	0.157247	-3.06	0.0447491	-3.06	-0.0264179	-3.95999	0.0594482	-3.95999	0.0576172	-3.36002	-0.0487869
-2.06	-0.0679712	-2.16	0.0353221	-2.06	0.0172338	-2.06	-0.0273218	-2.95999	0.156128	-2.95999	0.111694	-2.36002	-0.0412943
-1.06	-0.298551	-1.16	-0.23089	-1.06	-0.177335	-1.06	-0.214078	-1.95999	0.124512	-1.95999	0.0579834	-1.36002	-0.297962
-0.0599976	-1.62487	-0.160004	-3.11144	-0.0599976	-0.405636	-0.0599976	-1.38745	-0.959991	-0.0090332	-0.959991	0.0693359	-0.360016	-4.46153
0.940002	1.5779	0.839996	4.41653	0.940002	2.22084	0.940002	1.55446	0.0400085	0.5271	0.0400085	0.972534	0.639984	6.60406
1.94	-0.620894	1.84	-0.368742	1.94	-0.101974	1.94	-0.402755	1.04001	0.691895	1.04001	-0.290771	1.63998	-0.328793
2.94	-0.269526	2.84	0.426036	2.94	0.329717	2.94	0.0467582	2.04001	0.728271	2.04001	0.759277	2.63998	1.72854
3.94	-0.259368	3.84	0.456972	3.94	0.309846	3.94	0.061677	3.04001	0.86853	3.04001	1.01257	3.63998	2.30323
4.94	-0.282645	4.84	0.462419	4.94	0.291574	4.94	0.0711145	4.04001	1.05322	4.04001	1.2384	4.63998	2.6785
5.94	-0.310465	5.84	0.449383	5.94	0.260336	5.94	0.0614834	5.04001	1.1427	5.04001	1.43103	5.63998	3.02047
6.94	-0.349832	6.84	0.391644	6.94	0.21572	6.94	0.0206518	6.04001	1.17383	6.04001	1.61609	6.63998	3.29464
7.94	-0.395229	7.84	0.340522	7.94	0.188755	7.94	0.0406837	7.04001	1.21155	7.04001	1.69434	7.63998	3.52675
8.94	-0.420388	8.84	0.26042	8.94	0.125632	8.94	0.00209713	8.04001	1.25085	8.04001	1.79614	8.63998	3.7413
9.94	-0.456387	9.84	0.242622	9.94	0.0815773	9.94	-0.010952	9.04001	1.22107	9.04001	1.87903	9.63998	3.96205
10.94	-0.473928	10.84	0.264058	10.94	0.0412083	10.94	-0.0248318	10.04	1.22266	10.04	1.97095	10.64	4.14665
11.94	-0.501382	11.84	0.25212	11.94	0.0133886	11.94	-0.0295801	11.04	1.25671	11.04	2.06702	11.64	4.2966
12.94	-0.556911	12.84	0.165353	12.94	-0.0451918	12.94	-0.0576429	12.04	1.27344	12.04	2.11133	12.64	4.42775
13.94	-0.602638	13.84	0.0692596	13.94	-0.132057	13.94	-0.0867691	13.04	1.23047	13.04	2.13208	13.64	4.50351
14.94	-0.625087	14.84	0.0343714	14.94	-0.19662	14.94	-0.107509	14.04	1.20593	14.04	2.16345	14.64	4.59279
15.94	-0.661867	15.84	0.00390339	15.94	-0.247805	15.94	-0.144411	15.04	1.17847	15.04	2.22095	15.64	4.69433
16.94	-0.685451	16.84	-0.0472937	16.94	-0.309596	16.94	-0.151759	16.04	1.14563	16.04	2.27783	16.64	4.81081
17.94	-0.703456	17.84	-0.0768347	17.94	-0.350307	17.94	-0.16952	17.04	1.14893	17.04	2.30371	17.64	4.91005
18.94	-0.737074	18.84	-0.144437	18.94	-0.41493	18.94	-0.203138	18.04	1.16858	18.04	2.31396	18.64	4.99665
19.94	-0.768923	19.84	-0.217776	19.94	-0.494387	19.94	-0.234987	19.04	1.14258	19.04	2.32202	19.64	5.08764
20.94	-0.790883	20.84	-0.295999	20.94	-0.558827	20.94	-0.273305	20.04	1.09668	20.04	2.32349	20.64	5.1895
21.94	-0.803151	21.84	-0.350077	21.94	-0.590627	21.94	-0.297048	21.04	1.05396	21.04	2.32178	21.64	5.27714
22.94	-0.822426	22.84	-0.393631	22.94	-0.645912	22.94	-0.341225	22.04	1.04309	22.04	2.33545	22.64	5.33994
23.94	-0.862587	23.84	-0.448929	23.94	-0.710365	23.94	-0.371132	23.04	1.02161	23.04	2.33997	23.64	5.37961
24.94	-0.903786	24.84	-0.499344	24.94	-0.754982	24.94	-0.38633	24.04	0.98584	24.04	2.34473	24.64	5.41293
25.94	-0.958839	25.84	-0.528885	25.94	-0.803322	25.94	-0.423317	25.04	0.956299	25.04	2.34351	25.64	5.44736
26.94	-0.979067	26.84	-0.564333	26.94	-0.846254	26.94	-0.445131	26.04	0.915283	26.04	2.37097	26.64	5.50854
27.94	-0.97278	27.84	-0.584841	27.94	-0.869753	27.94	-0.465334	27.04	0.900879	27.04	2.3811	27.64	5.56115
28.94	-0.997292	28.84	-0.638016	28.94	-0.912209	28.94	-0.509132	28.04	0.900757	28.04	2.39893	28.64	5.60825
29.94	-1.02948	29.84	-0.688112	29.94	-0.96393	29.94	-0.551088	29.04	0.882568	29.04	2.39038	29.64	5.64721
30.94	-1.06246	30.84	-0.735037	30.94	-1.0007	30.94	-0.581263	30.04	0.879639	30.04	2.37122	30.64	5.70681
31.94	-1.12958	31.84	-0.793581	31.94	-1.0672	31.94	-0.621889	31.04	0.858276	31.04	2.37451	31.64	5.74096
32.94	-1.16289	32.84	-0.853981	32.94	-1.12847	32.94	-0.66045	32.04	0.833984	32.04	2.38147	32.64	5.75725
33.94	-1.2099	33.84	-0.907839	33.94	-1.19	33.94	-0.725161	33.04	0.786255	33.04	2.36304	33.64	5.77087
34.94	-1.24148	34.84	-0.974783	34.94	-1.25137	34.94	-0.759912	34.04	0.746948	34.04	2.34351	34.64	5.77077
35.94	-1.25484	35.84	-1.03079	35.94	-1.28059	35.94	-0.827101	35.04	0.722656	35.04	2.34155	35.64	5.77802
36.94	-1.28313	36.84	-1.05027	36.94	-1.33208	36.94	-0.880177	36.04	0.702881	36.04	2.31396	36.64	5.81254
37.94	-1.3126	37.84	-1.10799	37.94	-1.36301	37.94	-0.922829	37.04	0.671875	37.04	2.28259	37.64	5.85166
38.94	-1.3297	38.84	-1.14317	38.94	-1.39489	38.94	-0.936634	38.04	0.641357	38.04	2.28967	38.64	5.90617
39.94	-1.34657	39.84	-1.16372	39.94	-1.41493	39.94	-0.925184	39.04	0.609741	39.04	2.30603	39.64	5.95332
40.94	-1.37356	40.84	-1.2083	40.94	-1.44351	40.94	-0.944361	40.04	0.608643	40.04	2.33533	40.64	5.99001
41.94	-1.42255	41.84	-1.27185	41.94	-1.48114	41.94	-0.990175	41.04	0.608276	41.04	2.34668	41.64	6.00854
42.94	-1.44501	42.84	-1.32263	42.94	-1.52155	42.94	-1.03058	42.04	0.577393	42.04	2.32874	42.64	6.02612
43.94	-1.50991	43.84	-1.3919	43.94	-1.58975	43.94	-1.07913	43.04	0.557495	43.04	2.32056	43.64	6.0248
44.94	-1.56685	44.84	-1.43777	44.94	-1.65315	44.94	-1.12276	44.04	0.538086	44.04	2.28931	44.64	6.02485
45.94	-1.59282	45.84	-1.46519	45.94	-1.71001	45.94	-1.16509	45.04	0.516846	45.04	2.29431	45.64	6.02238
46.94	-1.63731	46.84	-1.47566	46.94	-1.75144	46.94	-1.19993	46.04	0.492676	46.04	2.29138	46.64	6.04563
47.94	-1.65537	47.84	-1.49849	47.94	-1.78599	47.94	-1.22276	47.04	0.461304	47.04	2.28955	47.64	6.07321
48.94	-1.65718	48.84	-1.51895	48.94	-1.82393	48.94	-1.25911	48.04	0.430298	48.04	2.28784	48.64	6.09467
49.94	-1.68591	49.84	-1.56592	49.94	-1.85205	49.94	-1.3103	49.04	0.39917	49.04	2.27979	49.64	6.12524
50.94	-1.68683	50.84	-1.60803	50.94	-1.89435	50.94	-1.36078	50.04	0.348511	50.04	2.25183	50.64	6.15661
51.94	-1.69692	51.84	-1.65679	51.94	-1.95486	51.94	-1.40164	51.04	0.306274	51.04	2.21777	51.64	6.19423
52.94	-1.72398	52.84	-1.70308	52.94	-1.99851	52.94	-1.44517	52.04	0.284912	52.04	2.21619	52.64	6.21152
53.94	-1.76097	53.84	-1.74302	53.94	-2.04979	53.94	-1.47863	53.04	0.267334	53.04	2.21753	53.64	6.22185
54.94	-1.78395	54.84	-1.78421	54.94	-2.11061	54.94	-1.52809	54.04	0.236084	54.04	2.19006	54.64	6.24897
55.94	-1.83108	55.84	-1.81206	55.94	-2.14956	55.94	-1.5585	55.04	0.216064	55.04	2.18689	55.64	6.25503
56.94	-1.88593	56.84	-1.84802	56.94	-2.19769	56.94	-1.62469	56.04	0.188354	56.04	2.18616	56.64	6.25854
57.94	-1.93643	57.84	-1.88933	57.94	-2.23989	57.94	-1.66763	57.04	0.1521	57.04	2.14209	57.64	6.25637
58.94	-1.9691	58.84	-1.93125	58.94	-2.24169	58.94	-1.69835	58.04	0.110596	58.04	2.12988	58.64	6.28117
59.94	-1.98916	59.84	-1.97979	59.94	-2.26968	59.94	-1.74429	59.04	0.0706787	59.04	2.12756	59.64	6.28835
60.94	-2.02981	60.84	-2.01262	60.94	-2.32705	60.94	-1.77554	60.04	0.0395508	60.04	2.11816	60.64	6.26882
61.94	-2.07225	61.84	-2.04978	61.94	-2.37889	61.94	-1.80468	61.04	0.0106201	61.04	2.10803	61.64	6.28581
62.94	-2.10302	62.84	-2.08018	62.94	-2.41979	62.94	-1.82067	62.04	-0.0124512	62.04	2.11658	62.64	6.30058
63.94	-2.13586	63.84	-2.1333	63.94	-2.47058	63.94	-1.85071	63.04	-0.0124512	63.04	2.10962	63.64	6.30676
64.94	-2.1714	64.84	-2.18875	64.94	-2.51869	64.94	-1.88075	64.04	-0.0323486	64.04	2.10657	64.64	6.31062
65.94	-2.20067	65.84	-2.22971	65.94	-2.55846	65.94	-1.92028	65.04	-0.0632324	65.04	2.08691	65.64	6.31865
66.94	-2.23977	66.84	-2.27898	66.94	-2.60073	66.94	-1.94949	66.04	-0.0847168	66.04	2.05884	66.64	6.31814
67.94	-2.27041	67.84	-2.30987	67.94	-2.62942	67.94	-1.97671	67.04	-0.128784	67.04	2.03772	67.64	6.33254
68.94	-2.30972	68.84	-2.34893	68.94	-2.67068	68.94	-1.9949	68.04	-0.121826	68.04	2.01001	68.64	6.32009
69.94	-2.35476	69.84	-2.39421	69.94	-2.72708	69.94	-2.03335	69.04	-0.15979	69.04	1.98889	69.64	6.31301
70.94	-2.41747	70.84	-2.45274	70.94	-2.79638	70.94	-2.09288	70.04	-0.200317	70.04	1.95959	70.64	6.29045
71.94	-2.45805	71.84	-2.50972	71.94	-2.82218	71.94	-2.13346	71.04	-0.249512	71.04	1.92993	71.64	6.27158
72.94	-2.51438	72.84	-2.56148	72.94	-2.86399	72.94	-2.18003	72.04	-0.309692	72.04	1.91577	72.64	6.24961
73.94	-2.5572	73.84	-2.58462	73.94	-2.90449	73.94	-2.23225	73.04	-0.349121	73.04	1.87097	73.64	6.2436
74.94	-2.59557	74.84	-2.63401	74.94	-2.94518	74.94	-2.2893	74.04	-0.378418	74.04	1.84045	74.64	6.24638
75.94	-2.61213	75.84	-2.65847	75.94	-2.97078	75.94	-2.33442	75.04	-0.409302	75.04	1.8092	75.64	6.23811
76.94	-2.65929	76.84	-2.68797	76.94	-3.01708	76.94	-2.39367	76.04	-0.432373	76.04	1.80762	76.64	6.2448
77.94	-2.70007	77.84	-2.7251	77.94	-3.06226	77.94	-2.45679	77.04	-0.462036	77.04	1.77136	77.64	6.24536
78.94	-2.72451	78.84	-2.77288	78.94	-3.10354	78.94	-2.48831	78.04	-0.490845	78.04	1.74915	78.64	6.2499
79.94	-2.74365	79.84	-2.81128	79.94	-3.15039	79.94	-2.50708	79.04	-0.532104	79.04	1.7373	79.64	6.25073
80.94	-2.7625	80.84	-2.8469	80.94	-3.2083	80.94	-2.52629	80.04	-0.564697	80.04	1.71277	80.64	6.23906
81.94	-2.80342	81.84	-2.89053	81.94	-3.23811	81.94	-2.54756	81.04	-0.620605	81.04	1.6897	81.64	6.22285
82.94	-2.81265	82.84	-2.9207	82.94	-3.26162	82.94	-2.57644	82.04	-0.646118	82.04	1.68372	82.64	6.23208
83.94	-2.85009	83.84	-2.95921	83.94	-3.29784	83.94	-2.61547	83.04	-0.681152	83.04	1.66663	83.64	6.20622
84.94	-2.86361	84.84	-2.98088	84.94	-3.311	84.94	-2.62704	84.04	-0.713257	84.04	1.64587	84.64	6.20485
85.94	-2.87822	85.84	-3.00352	85.94	-3.35552	85.94	-2.66338	85.04	-0.715088	85.04	1.65381	85.64	6.18669
86.94	-2.88329	86.84	-3.00217	86.94	-3.37951	86.94	-2.69396	86.04	-0.74292	86.04	1.62793	86.64	6.20659
87.94	-2.89159	87.84	-2.99107	87.94	-3.38659	87.94	-2.69799	87.04	-0.734741	87.04	1.62439	87.64	6.21745
88.94	-2.89465	88.84	-3.00049	88.94	-3.42712	88.94	-2.71692	88.04	-0.760864	88.04	1.60645	88.64	6.24572
89.94	-2.91334	89.84	-3.01809	89.94	-3.46693	89.94	-2.75563	89.04	-0.773682	89.04	1.59717	89.64	6.26887
90.94	-2.93899	90.84	-3.04644	90.94	-3.50588	90.94	-2.76614	90.04	-0.799927	90.04	1.57715	90.64	6.27663
91.94	-2.94909	91.84	-3.08652	91.94	-3.53868	91.94	-2.77501	91.04	-0.827637	91.04	1.57874	91.64	6.28398
92.94	-2.98766	92.84	-3.12302	92.94	-3.56786	92.94	-2.79052	92.04	-0.850708	92.04	1.5885	92.64	6.27885
93.94	-2.99169	93.84	-3.15525	93.94	-3.58788	93.94	-2.8059	93.04	-0.86084	93.04	1.59009	93.64	6.27763
94.94	-3.01565	94.84	-3.18193	94.94	-3.60867	94.94	-2.82852	94.04	-0.853882	94.04	1.58032	94.64	6.26211
95.94	-3.03637	95.84	-3.23032	95.94	-3.63292	95.94	-2.86034	95.04	-0.878784	95.04	1.58032	95.64	6.26176
96.94	-3.08237	96.84	-3.27742	96.94	-3.67344	96.94	-2.90818	96.04	-0.897949	96.04	1.56079	96.64	6.24631
97.94	-3.10601	97.84	-3.29746	97.94	-3.69426	97.94	-2.95964	97.04	-0.937134	97.04	1.53259	97.64	6.23711
98.94	-3.12474	98.84	-3.31345	98.94	-3.70604	98.94	-2.9912	98.04	-0.942505	98.04	1.53772	98.64	6.24724
99.94	-3.17129	99.84	-3.3554	99.94	-3.76113	99.94	-3.05252	99.04	-0.979614	99.04	1.52954	99.64	6.24111
100.94	-3.22028	100.84	-3.39624	100.94	-3.82111	100.94	-3.13251	100.04	-1.02722	100.04	1.48572	100.64	6.22119
101.94	-3.26405	101.84	-3.4335	101.94	-3.86842	101.94	-3.17311	101.04	-1.07776	101.04	1.44116	101.64	6.21272
102.94	-3.29275	102.84	-3.471	102.94	-3.89395	102.94	-3.19863	102.04	-1.11243	102.04	1.40723	102.64	6.19228
103.94	-3.34743	103.84	-3.51699	103.94	-3.94362	103.94	-3.2549	103.04	-1.13037	103.04	1.38232	103.64	6.17317
104.94	-3.38399	104.84	-3.55056	104.94	-3.97542	104.94	-3.26997	104.04	-1.17615	104.04	1.33374	104.64	6.16291
105.94	-3.39763	105.84	-3.57639	105.94	-3.99566	105.94	-3.28362	105.04	-1.22656	105.04	1.32043	105.64	6.16753
106.94	-3.42312	106.84	-3.60283	106.94	-4.02554	106.94	-3.30288	106.04	-1.25781	106.04	1.32178	106.64	6.16225
107.94	-3.4626	107.84	-3.62979	107.94	-4.07197	107.94	-3.33101	107.04	-1.27722	107.04	1.31274	107.64	6.16499
108.94	-3.46651	108.84	-3.64541	108.94	-4.0771	108.94	-3.35249	108.04	-1.31641	108.04	1.30261	108.64	6.16694
109.94	-3.47496	109.84	-3.69236	109.94	-4.09606	109.94	-3.37267	109.04	-1.32959	109.04	1.30103	109.64	6.16252
110.94	-3.49038	110.84	-3.71087	110.94	-4.11428	110.94	-3.37954	110.04	-1.33118	110.04	1.28967	110.64	6.17116
111.94	-3.49486	111.84	-3.72239	111.94	-4.09801	111.94	-3.38121	111.04	-1.34094	111.04	1.28271	111.64	6.19731
112.94	-3.50654	112.84	-3.74929	112.94	-4.11397	112.94	-3.40034	112.04	-1.33264	112.04	1.29944	112.64	6.20368
113.94	-3.53425	113.84	-3.78054	113.94	-4.13508	113.94	-3.44014	113.04	-1.35889	113.04	1.29126	113.64	6.20332
114.94	-3.56338	114.84	-3.80046	114.94	-4.14346	114.94	-3.46267	114.04	-1.38159	114.04	1.25842	114.64	6.19509
115.94	-3.57429	115.84	-3.82156	115.94	-4.15401	115.94	-3.472	115.04	-1.39172	115.04	1.25842	115.64	6.18171
116.94	-3.5594	116.84	-3.82058	116.94	-4.15755	116.94	-3.47505	116.04	-1.40967	116.04	1.24866	116.64	6.20063
117.94	-3.5351	117.84	-3.82642	117.94	-4.17377	117.94	-3.49139	117.04	-1.38977	117.04	1.26538	117.64	6.21508
118.94	-3.51732	118.84	-3.81773	118.94	-4.18383	118.94	-3.49315	118.04	-1.37842	118.04	1.27136	118.64	6.23088
119.94	-3.5157	119.84	-3.83487	119.94	-4.22432	119.94	-3.5489	119.04	-1.37219	119.04	1.28149	119.64	6.25483
120.94	-3.50291	120.84	-3.84089	120.94	-4.25291	120.94	-3.59629	120.04	-1.38037	120.04	1.26819	120.64	6.27121
121.94	-3.51292	121.84	-3.8686	121.94	-4.29331	121.94	-3.62778	121.04	-1.39636	121.04	1.27173	121.64	6.26438
122.94	-3.52269	122.84	-3.89854	122.94	-4.32482	122.94	-3.64086	122.04	-1.43555	122.04	1.26184	122.64	6.25334
123.94	-3.54459	123.84	-3.92134	123.94	-4.33707	123.94	-3.65311	123.04	-1.45667	123.04	1.24194	123.64	6.22959
124.94	-3.56228	124.84	-3.96453	124.94	-4.34475	124.94	-3.67874	124.04	-1.47693	124.04	1.24695	124.64	6.2051
125.94	-3.56599	125.84	-3.99136	125.94	-4.36799	125.94	-3.69221	125.04	-1.5144	125.04	1.22058	125.64	6.1822
126.94	-3.59231	126.84	-4.01482	126.94	-4.39932	126.94	-3.72	126.04	-1.5387	126.04	1.19983	126.64	6.16176
127.94	-3.62814	127.84	-4.06487	127.94	-4.43295	127.94	-3.75912	127.04	-1.56641	127.04	1.15369	127.64	6.14199
128.94	-3.64072	128.84	-4.09053	128.94	-4.48069	128.94	-3.79673	128.04	-1.59937	128.04	1.11316	128.64	6.1207
129.94	-3.68709	129.84	-4.13601	129.94	-4.51204	129.94	-3.84456	129.04	-1.62842	129.04	1.09204	129.64	6.09382
130.94	-3.74959	130.84	-4.18997	130.94	-4.54805	130.94	-3.88875	130.04	-1.67725	130.04	1.07056	130.64	6.06416
131.94	-3.77009	131.84	-4.23135	131.94	-4.58345	131.94	-3.92903	131.04	-1.71179	131.04	1.03137	131.64	6.04731
132.94	-3.80098	132.84	-4.26064	132.94	-4.62276	132.94	-3.96858	132.04	-1.73828	132.04	1.00171	132.64	6.04548
133.94	-3.82377	133.84	-4.28963	133.94	-4.64371	133.94	-4.02042	133.04	-1.76758	133.04	0.990479	133.64	6.02805
134.94	-3.83287	134.84	-4.31968	134.94	-4.68102	134.94	-4.05907	134.04	-1.7821	134.04	0.979004	134.64	6.01775
135.94	-3.84481	135.84	-4.34148	135.94	-4.70382	135.94	-4.07882	135.04	-1.81677	135.04	0.96228	135.64	6.01186
136.94	-3.87965	136.84	-4.37319	136.94	-4.74843	136.94	-4.11683	136.04	-1.84595	136.04	0.970581	136.64	5.99739
137.94	-3.90238	137.84	-4.40889	137.94	-4.75468	137.94	-4.1414	137.04	-1.8949	137.04	0.945068	137.64	5.98777
138.94	-3.91389	138.84	-4.4291	138.94	-4.78267	138.94	-4.15132	138.04	-1.92932	138.04	0.931763	138.64	5.97859
139.94	-3.92969	139.84	-4.44837	139.94	-4.80981	139.94	-4.17664	139.04	-1.94885	139.04	0.908691	139.64	5.9624
140.94	-3.96326	140.84	-4.46033	140.94	-4.86328	140.94	-4.2395	140.04	-1.97839	140.04	0.880737	140.64	5.94287
141.94	-3.98496	141.84	-4.48945	141.94	-4.89475	141.94	-4.27317	141.04	-2.02063	141.04	0.856567	141.64	5.92331
142.94	-4.01278	142.84	-4.50212	142.94	-4.92257	142.94	-4.30062	142.04	-2.05859	142.04	0.828735	142.64	5.90249
143.94	-4.03437	143.84	-4.52322	143.94	-4.97187	143.94	-4.35005	143.04	-2.07141	143.04	0.807617	143.64	5.87678
144.94	-4.03722	144.84	-4.51756	144.94	-4.99462	144.94	-4.3712	144.04	-2.09253	144.04	0.806152	144.64	5.87297
145.94	-4.05281	145.84	-4.53811	145.94	-5.0279	145.94	-4.38801	145.04	-2.10889	145.04	0.789673	145.64	5.87312
146.94	-4.06174	146.84	-4.55757	146.94	-5.05943	146.94	-4.42625	146.04	-2.14014	146.04	0.740479	146.64	5.85971
147.94	-4.0926	147.84	-4.57705	147.94	-5.09883	147.94	-4.45588	147.04	-2.15979	147.04	0.720825	147.64	5.852
148.94	-4.1042	148.84	-4.60025	148.94	-5.11177	148.94	-4.48677	148.04	-2.18091	148.04	0.701294	148.64	5.84065
149.94	-4.11243	149.84	-4.62695	149.94	-5.12854	149.94	-4.50171	149.04	-2.20898	149.04	0.689941	149.64	5.83313
150.94	-4.14065	150.84	-4.68462	150.94	-5.17117	150.94	-4.53836	150.04	-2.22839	150.04	0.663574	150.64	5.81399
151.94	-4.18279	151.84	-4.72556	151.94	-5.2105	151.94	-4.57891	151.04	-2.28052	151.04	0.649048	151.64	5.78435
152.94	-4.21128	152.84	-4.77351	152.94	-5.24998	152.94	-4.61021	152.04	-2.30188	152.04	0.618164	152.64	5.76548
153.94	-4.24126	153.84	-4.83006	153.94	-5.29949	153.94	-4.65837	153.04	-2.32971	153.04	0.598267	153.64	5.71404
154.94	-4.25999	154.84	-4.87446	154.94	-5.34788	154.94	-4.68845	154.04	-2.36707	154.04	0.560425	154.64	5.65964
155.94	-4.29646	155.84	-4.91348	155.94	-5.38899	155.94	-4.7281	155.04	-2.38831	155.04	0.547729	155.64	5.62117
156.94	-4.33237	156.84	-4.93965	156.94	-5.42344	156.94	-4.75108	156.04	-2.41919	156.04	0.501709	156.64	5.59958
157.94	-4.35118	157.84	-4.94688	157.94	-5.45397	157.94	-4.76146	157.04	-2.4425	157.04	0.479126	157.64	5.60783
158.94	-4.37324	158.84	-4.94949	158.94	-5.46614	158.94	-4.78071	158.04	-2.47021	158.04	0.47876	158.64	5.59785
159.94	-4.39359	159.84	-4.95002	159.94	-5.49601	159.94	-4.77287	159.04	-2.49414	159.04	0.458008	159.64	5.60654
160.94	-4.41006	160.84	-4.95794	160.94	-5.52298	160.94	-4.798	160.04	-2.50305	160.04	0.428345	160.64	5.62173
161.94	-4.43009	161.84	-4.9875	161.94	-5.55399	161.94	-4.83598	161.04	-2.5304	161.04	0.418579	161.64	5.60422
162.94	-4.4525	162.84	-5.02793	162.94	-5.56188	162.94	-4.87792	162.04	-2.578	162.04	0.400635	162.64	5.5844
163.94	-4.46177	163.84	-5.06721	163.94	-5.58884	163.94	-4.91306	163.04	-2.60071	163.04	0.369751	163.64	5.5604
164.94	-4.47495	164.84	-5.09309	164.94	-5.61326	164.94	-4.93247	164.04	-2.64807	164.04	0.343506	164.64	5.55893
165.94	-4.49498	165.84	-5.12852	165.94	-5.62389	165.94	-4.96141	165.04	-2.67957	165.04	0.328735	165.64	5.53899
166.94	-4.49531	166.84	-5.13272	166.94	-5.63557	166.94	-4.96284	166.04	-2.69055	166.04	0.310425	166.64	5.5428
167.94	-4.52904	167.84	-5.16428	167.94	-5.68224	167.94	-4.99852	167.04	-2.70032	167.04	0.279541	167.64	5.52177
168.94	-4.54398	168.84	-5.16353	168.94	-5.69596	168.94	-5.01517	168.04	-2.71045	168.04	0.251831	168.64	5.5145
169.94	-4.56334	169.84	-5.17893	169.94	-5.72313	169.94	-5.03954	169.04	-2.70386	169.04	0.237305	169.64	5.51945
170.94	-4.55966	170.84	-5.17498	170.94	-5.72262	170.94	-5.03549	170.04	-2.70032	170.04	0.220947	170.64	5.51955
171.94	-4.58319	171.84	-5.19666	171.94	-5.74445	171.94	-5.06683	171.04	-2.69849	171.04	0.222778	171.64	5.50647
172.94	-4.58992	172.84	-5.21731	172.94	-5.77278	172.94	-5.10676	172.04	-2.73157	172.04	0.207642	172.64	5.49311
173.94	-4.56636	173.84	-5.23758	173.94	-5.80305	173.94	-5.12068	173.04	-2.77063	173.04	0.208008	173.64	5.48103
174.94	-4.55387	174.84	-5.26619	174.94	-5.82499	174.94	-5.14921	174.04	-2.81323	174.04	0.207642	174.64	5.47263
175.94	-4.56153	175.84	-5.31289	175.94	-5.85853	175.94	-5.19606	175.04	-2.84094	175.04	0.18811	175.64	5.43989
176.94	-4.58013	176.84	-5.34922	176.94	-5.88872	176.94	-5.24419	176.04	-2.84924	176.04	0.17041	176.64	5.41435
177.94	-4.61204	177.84	-5.39863	177.94	-5.90745	177.94	-5.26414	177.04	-2.88037	177.04	0.150269	177.64	5.3906
178.94	-4.64019	178.84	-5.42442	178.94	-5.93242	178.94	-5.30266	178.04	-2.89807	178.04	0.129517	178.64	5.37456
179.94	-4.6748	179.84	-5.45435	179.94	-5.95227	179.94	-5.33704	179.04	-2.91089	179.04	0.118164	179.64	5.36462
180.94	-4.7036	180.84	-5.49851	180.94	-5.98912	180.94	-5.35436	180.04	-2.92444	180.04	0.108032	180.64	5.35735
181.94	-4.71391	181.84	-5.53413	181.94	-6.01286	181.94	-5.37931	181.04	-2.96045	181.04	0.0900879	181.64	5.32859
182.94	-4.72142	182.84	-5.57224	182.94	-6.04808	182.94	-5.41491	182.04	-2.98157	182.04	0.0689697	182.64	5.30034
183.94	-4.73356	183.84	-5.59785	183.94	-6.08121	183.94	-5.44144	183.04	-3.01746	183.04	0.0428467	183.64	5.27658
184.94	-4.75278	184.84	-5.64424	184.94	-6.11851	184.94	-5.46067	184.04	-3.0304	184.04	0.0185547	184.64	5.25266
185.94	-4.76063	185.84	-5.67617	185.94	-6.16066	185.94	-5.48988	185.04	-3.04883	185.04	-0.0178223	185.64	5.22786
186.94	-4.77052	186.84	-5.70449	186.94	-6.1869	186.94	-5.50795	186.04	-3.06982	186.04	-0.0423584	186.64	5.2021
187.94	-4.79548	187.84	-5.74978	187.94	-6.22639	187.94	-5.53425	187.04	-3.08948	187.04	-0.0487061	187.64	5.18403
188.94	-4.82147	188.84	-5.7655	188.94	-6.25433	188.94	-5.56061	188.04	-3.12854	188.04	-0.0682373	188.64	5.14551
189.94	-4.82389	189.84	-5.78791	189.94	-6.26652	189.94	-5.56962	189.04	-3.15466	189.04	-0.076416	189.64	5.13157
190.94	-4.83239	190.84	-5.80723	190.94	-6.26513	190.94	-5.59923	190.04	-3.17493	190.04	-0.0817871	190.64	5.10466
191.94	-4.85319	191.84	-5.81062	191.94	-6.2747	191.94	-5.61845	191.04	-3.21008	191.04	-0.0942383	191.64	5.09946
192.94	-4.89037	192.84	-5.83604	192.94	-6.32286	192.94	-5.65685	192.04	-3.23157	192.04	-0.104492	192.64	5.09734
193.94	-4.93147	193.84	-5.88235	193.94	-6.37092	193.94	-5.68696	193.04	-3.27063	193.04	-0.133789	193.64	5.07038
194.94	-4.9517	194.84	-5.92439	194.94	-6.39079	194.94	-5.71037	194.04	-3.30688	194.04	-0.168091	194.64	5.05661
195.94	-5.00788	195.84	-5.97354	195.94	-6.43061	195.94	-5.7552	195.04	-3.33118	195.04	-0.192383	195.64	5.04976
196.94	-5.04984	196.84	-5.99678	196.94	-6.46976	196.94	-5.7858	196.04	-3.38818	196.04	-0.230225	196.64	5.03782
197.94	-5.0785	197.84	-6.0325	197.94	-6.50782	197.94	-5.81569	197.04	-3.42139	197.04	-0.259521	197.64	5.01338
198.94	-5.09214	198.84	-6.03889	198.94	-6.5156	198.94	-5.83823	198.04	-3.45203	198.04	-0.295532	198.64	4.99997
199.94	-5.1114	199.84	-6.05899	199.94	-6.52424	199.94	-5.85835	199.04	-3.4635	199.04	-0.31189	199.64	5.01118
200.94	-5.13317	200.84	-6.05088	200.94	-6.53478	200.94	-5.87072	200.04	-3.47327	200.04	-0.338013	200.64	5.00737
201.94	-5.16035	201.84	-6.07339	201.94	-6.5439	201.94	-5.9073	201.04	-3.4729	201.04	-0.332642	201.64	5.00007
202.94	-5.16549	202.84	-6.07964	202.94	-6.5494	202.94	-5.92599	202.04	-3.51086	202.04	-0.369263	202.64	4.97659
203.94	-5.19347	203.84	-6.09812	203.94	-6.54808	203.94	-5.96068	203.04	-3.51599	203.04	-0.367065	203.64	4.97331
204.94	-5.20588	204.84	-6.10989	204.94	-6.55207	204.94	-5.97285	204.04	-3.5437	204.04	-0.375488	204.64	4.96186
205.94	-5.20588	205.84	-6.10794	205.94	-6.57319	205.94	-6.00251	205.04	-3.55151	205.04	-0.375488	205.64	4.95051
206.94	-5.22374	206.84	-6.13364	206.94	-6.60924	206.94	-6.03466	206.04	-3.573	206.04	-0.383789	206.64	4.93156
207.94	-5.24125	207.84	-6.16523	207.94	-6.6475	207.94	-6.06669	207.04	-3.62183	207.04	-0.402954	207.64	4.91867
208.94	-5.27074	208.84	-6.18406	208.94	-6.68883	208.94	-6.09508	208.04	-3.65186	208.04	-0.41333	208.64	4.90276
209.94	-5.29309	209.84	-6.2251	209.94	-6.74231	209.94	-6.12012	209.04	-3.66907	209.04	-0.440796	209.64	4.88684
210.94	-5.32888	210.84	-6.26824	210.94	-6.77774	210.94	-6.13626	210.04	-3.67419	210.04	-0.453979	210.64	4.86221
211.94	-5.36086	211.84	-6.30132	211.94	-6.8113	211.94	-6.15701	211.04	-3.6908	211.04	-0.489624	211.64	4.82339
212.94	-5.39357	212.84	-6.32925	212.94	-6.84547	212.94	-6.17994	212.04	-3.7019	212.04	-0.512695	212.64	4.79158
213.94	-5.42231	213.84	-6.34671	213.94	-6.88447	213.94	-6.20088	213.04	-3.71313	213.04	-0.517334	213.64	4.774
214.94	-5.43153	214.84	-6.35672	214.94	-6.89369	214.94	-6.23793	214.04	-3.73303	214.04	-0.552002	214.64	4.7541
215.94	-5.44578	215.84	-6.37043	215.94	-6.92429	215.94	-6.2501	215.04	-3.75232	215.04	-0.561523	215.64	4.73154
216.94	-5.44265	216.84	-6.37053	216.94	-6.91458	216.94	-6.27176	216.04	-3.76746	216.04	-0.584473	216.64	4.72793
217.94	-5.44142	217.84	-6.38601	217.94	-6.91981	217.94	-6.29017	217.04	-3.76074	217.04	-0.600952	217.64	4.71614
218.94	-5.46098	218.84	-6.41633	218.94	-6.9423	218.94	-6.32072	218.04	-3.77222	218.04	-0.618896	218.64	4.71445
219.94	-5.46976	219.84	-6.43635	219.94	-6.97965	219.94	-6.34953	219.04	-3.78369	219.04	-0.640015	219.64	4.69626
220.94	-5.48945	220.84	-6.45755	220.94	-7.00227	220.94	-6.37068	220.04	-3.80188	220.04	-0.671265	220.64	4.66658
221.94	-5.51915	221.84	-6.47422	221.94	-7.03014	221.94	-6.39537	221.04	-3.82959	221.04	-0.682617	221.64	4.63823
222.94	-5.56684	222.84	-6.4833	222.94	-7.06807	222.94	-6.4333	222.04	-3.8573	222.04	-0.704102	222.64	4.62361
223.94	-5.58271	223.84	-6.47781	223.94	-7.09065	223.94	-6.44929	223.04	-3.90613	223.04	-0.734985	223.64	4.602
224.94	-5.61892	224.84	-6.47454	224.94	-7.10879	224.94	-6.46585	224.04	-3.9375	224.04	-0.72522	224.64	4.6083
225.94	-5.6132	225.84	-6.45992	225.94	-7.0933	225.94	-6.46989	225.04	-3.97522	225.04	-0.748047	225.64	4.60825
226.94	-5.60424	226.84	-6.45054	226.94	-7.07457	226.94	-6.48229	226.04	-3.98657	226.04	-0.769287	226.64	4.62346
227.94	-5.60338	227.84	-6.46519	227.94	-7.06237	227.94	-6.50072	227.04	-3.98792	227.04	-0.74939	227.64	4.63664
228.94	-5.60819	228.84	-6.48726	228.94	-7.04752	228.94	-6.52494	228.04	-3.99792	228.04	-0.747803	228.64	4.63633
229.94	-5.61738	229.84	-6.50296	229.94	-7.04841	229.94	-6.54597	229.04	-3.99133	229.04	-0.75293	229.64	4.65595
230.94	-5.64787	230.84	-6.53962	230.94	-7.09708	230.94	-6.55839	230.04	-3.99133	230.04	-0.762695	230.64	4.64658
231.94	-5.68521	231.84	-6.58782	231.94	-7.11599	231.94	-6.58438	231.04	-4.0144	231.04	-0.806885	231.64	4.61916
232.94	-5.70413	232.84	-6.62627	232.94	-7.15176	232.94	-6.60843	232.04	-4.06165	232.04	-0.855957	232.64	4.59231
233.94	-5.73351	233.84	-6.66453	233.94	-7.19225	233.94	-6.6372	233.04	-4.07288	233.04	-0.884888	233.64	4.55864
234.94	-5.77627	234.84	-6.69292	234.94	-7.22036	234.94	-6.68533	234.04	-4.13367	234.04	-0.91626	234.64	4.52077
235.94	-5.78081	235.84	-6.72715	235.94	-7.25139	235.94	-6.70781	235.04	-4.1875	235.04	-0.944336	235.64	4.50346
236.94	-5.81036	236.84	-6.75281	236.94	-7.28998	236.94	-6.75519	236.04	-4.2218	236.04	-0.947266	236.64	4.46179
237.94	-5.8271	237.84	-6.78433	237.94	-7.33967	237.94	-6.80464	237.04	-4.2511	237.04	-0.978271	237.64	4.43135
238.94	-5.81577	238.84	-6.78083	238.94	-7.37632	238.94	-6.83421	238.04	-4.28552	238.04	-1.0061	238.64	4.4094
239.94	-4.10054	239.84	-5.16715	239.94	-5.79219	239.94	-5.54329	239.04	-4.28699	239.04	-1.01917	239.64	4.29217
240.94	-8.10268	240.84	-9.82302	240.94	-9.94496	240.94	-9.20094	240.04	-4.41406	240.04	-1.67981	240.64	0.927311
241.94	-5.28171	241.84	-5.80231	241.94	-6.79391	241.94	-6.25827	241.04	-4.6958	241.04	-1.32996	241.64	5.95508
242.94	-5.94624	242.84	-6.92641	242.94	-7.37214	242.94	-6.88605	242.04	-4.5658	242.04	-1.38184	242.64	3.42525
243.94	-5.87887	243.84	-6.8853	243.94	-7.39022	243.94	-6.91219	243.04	-4.63623	243.04	-1.5271	243.64	3.13748
244.94	-5.9043	244.84	-6.92444	244.94	-7.46448	244.94	-6.95227	244.04	-4.68726	244.04	-1.66602	244.64	2.90393
245.94	-5.92084	245.84	-6.99963	245.94	-7.44501	245.94	-6.93414	245.04	-4.72363	245.04	-1.7793	245.64	2.68164
246.94	-5.8973	246.84	-6.95281	246.94	-7.38046	246.94	-6.93161	246.04	-4.74292	246.04	-1.79041	246.64	2.6227
247.94	-5.90515	247.84	-6.93408	247.94	-7.32971	247.94	-6.96265	247.04	-4.80298	247.04	-1.7937	247.64	2.52332
248.94	-5.92048	248.84	-6.93569	248.94	-7.36934	248.94	-7.06465	248.04	-4.84436	248.04	-1.86072	248.64	2.35969
249.94	-5.92633	249.84	-6.96826	249.94	-7.38177	249.94	-7.03107	249.04	-4.85413	249.04	-1.9458	249.64	2.28308
250.94	-5.89513	250.84	-6.93259	250.94	-7.36852	250.94	-6.98693	250.04	-4.86865	250.04	-1.99976	250.64	2.21843
251.94	-5.8639	251.84	-6.92703	251.94	-7.36195	251.94	-6.95265	251.04	-4.8894	251.04	-1.99902	251.64	2.149
252.94	-5.83137	252.84	-6.92935	252.94	-7.34578	252.94	-6.92817	252.04	-4.91443	252.04	-2.04382	252.64	2.08931
253.94	-5.85116	253.84	-6.92437	253.94	-7.34762	253.94	-6.96249	253.04	-4.93738	253.04	-2.10095	253.64	1.975
254.94	-5.89169	254.84	-6.93462	254.94	-7.36349	254.94	-6.99166	254.04	-4.98779	254.04	-2.14355	254.64	1.86953
255.94	-5.8802	255.84	-6.89737	255.94	-7.36006	255.94	-6.9687	255.04	-4.99805	255.04	-2.15833	255.64	1.81282
256.94	-5.87268	256.84	-6.88501	256.94	-7.35791	256.94	-6.9469	256.04	-4.97449	256.04	-2.15942	256.64	1.78943
257.94	-5.8658	257.84	-6.87344	257.94	-7.38179	257.94	-6.95259	257.04	-4.94714	257.04	-2.16772	257.64	1.74385
258.94	-5.83627	258.84	-6.85747	258.94	-7.35543	258.94	-6.94296	258.04	-4.93738	258.04	-2.21887	258.64	1.64639
259.94	-5.82416	259.84	-6.86841	259.94	-7.32684	259.94	-6.93866	259.04	-4.93225	259.04	-2.22852	259.64	1.5835
260.94	-5.77039	260.84	-6.86902	260.94	-7.26013	260.94	-6.92432	260.04	-4.96326	260.04	-2.24939	260.64	1.58703
261.94	-5.77131	261.84	-6.89798	261.94	-7.26081	261.94	-6.92488	261.04	-4.93555	261.04	-2.24463	261.64	1.55085
262.94	-5.78608	262.84	-6.89004	262.94	-7.25923	262.94	-6.91694	262.04	-4.93738	262.04	-2.26917	262.64	1.4958
263.94	-5.78643	263.84	-6.90012	263.94	-7.26018	263.94	-6.89788	263.04	-4.93433	263.04	-2.27551	263.64	1.44377
264.94	-5.78811	264.84	-6.903	264.94	-7.25686	264.94	-6.89676	264.04	-4.94043	264.04	-2.2821	264.64	1.42263
265.94	-5.81467	265.84	-6.92476	265.94	-7.26694	265.94	-6.926	265.04	-4.93237	265.04	-2.31311	265.64	1.35312
266.94	-5.83041	266.84	-6.94939	266.94	-7.27108	266.94	-6.94686	266.04	-4.93396	266.04	-2.34583	266.64	1.30349
267.94	-5.83931	267.84	-6.91494	267.94	-7.26057	267.94	-6.91951	267.04	-4.95728	267.04	-2.3772	267.64	1.2779
268.94	-5.84033	268.84	-6.89648	268.94	-7.24377	268.94	-6.89148	268.04	-4.96362	268.04	-2.35754	268.64	1.27283
269.94	-5.81654	269.84	-6.86172	269.94	-7.22474	269.94	-6.86415	269.04	-4.98474	269.04	-2.36743	269.64	1.26106
270.94	-5.805	270.84	-6.83645	270.94	-7.23115	270.94	-6.85261	270.04	-4.95886	270.04	-2.3689	270.64	1.21235
271.94	-5.80769	271.84	-6.85049	271.94	-7.24214	271.94	-6.87019	271.04	-4.92444	271.04	-2.38879	271.64	1.17476
272.94	-5.80883	272.84	-6.85423	272.94	-7.23339	272.94	-6.86827	272.04	-4.93237	272.04	-2.44739	272.64	1.1375
273.94	-5.82624	273.84	-6.85513	273.94	-7.23591	273.94	-6.90522	273.04	-4.92407	273.04	-2.47351	273.64	1.1053
274.94	-5.82898	274.84	-6.86023	274.94	-7.23987	274.94	-6.93726	274.04	-4.93066	274.04	-2.48486	274.64	1.06116
275.94	-5.84723	275.84	-6.84082	275.94	-7.25665	275.94	-6.96368	275.04	-4.9585	275.04	-2.4751	275.64	1.01965
276.94	-5.83958	276.84	-6.82441	276.94	-7.2689	276.94	-6.97739	276.04	-4.97144	276.04	-2.4635	276.64	0.985569
277.94	-5.84712	277.84	-6.85073	277.94	-7.26826	277.94	-6.97615	277.04	-4.97485	277.04	-2.4751	277.64	0.967358
278.94	-5.84675	278.84	-6.86843	278.94	-7.27449	278.94	-6.98274	278.04	-4.97009	278.04	-2.50134	278.64	0.942822
279.94	-5.8597	279.84	-6.88066	279.94	-7.28744	279.94	-6.99569	279.04	-4.97961	279.04	-2.54065	279.64	0.913231
280.94	-5.85892	280.84	-6.88496	280.94	-7.28165	280.94	-6.99845	280.04	-4.97168	280.04	-2.59277	280.64	0.877293
281.94	-5.87955	281.84	-6.87373	281.94	-7.29948	281.94	-6.98783	281.04	-4.96167	281.04	-2.60254	281.64	0.831516
282.94	-5.88347	282.84	-6.8552	282.94	-7.32134	282.94	-6.97722	282.04	-4.96362	282.04	-2.62402	282.64	0.805466
283.94	-5.88116	283.84	-6.86194	283.94	-7.32025	283.94	-6.98602	283.04	-4.96155	283.04	-2.62354	283.64	0.77124
284.94	-5.89574	284.84	-6.87852	284.94	-7.33995	284.94	-6.98485	284.04	-4.97144	284.04	-2.63501	284.64	0.733078
285.94	-5.88274	285.84	-6.86509	285.94	-7.35137	285.94	-6.98772	285.04	-4.9895	285.04	-2.65955	285.64	0.705002
286.94	-5.85383	286.84	-6.87246	286.94	-7.34016	286.94	-6.98982	286.04	-4.97498	286.04	-2.65491	286.64	0.699657
287.94	-5.83928	287.84	-6.88401	287.94	-7.33232	287.94	-6.96196	287.04	-4.97339	287.04	-2.65491	287.64	0.699509
288.94	-5.83958	288.84	-6.89009	288.94	-7.30991	288.94	-6.95921	288.04	-4.97363	288.04	-2.65161	288.64	0.68552
289.94	-5.83948	289.84	-6.89307	289.94	-7.31799	289.94	-6.94763	289.04	-4.95349	289.04	-2.66284	289.64	0.673096
290.94	-5.84785	290.84	-6.87527	290.94	-7.30171	290.94	-6.93	290.04	-4.97034	290.04	-2.68457	290.64	0.672436
291.94	-5.85908	291.84	-6.85342	291.94	-7.29976	291.94	-6.92659	291.04	-4.97974	291.04	-2.68774	291.64	0.664501
292.94	-5.84798	292.84	-6.83794	292.94	-7.30709	292.94	-6.94344	292.04	-4.97693	292.04	-2.67322	292.64	0.659569
293.94	-5.85606	293.84	-6.83101	293.94	-7.30637	293.94	-6.94431	293.04	-4.98816	293.04	-2.68286	293.64	0.651218
294.94	-5.87516	294.84	-6.83833	294.94	-7.3162	294.94	-6.97367	294.04	-4.97656	294.04	-2.68262	294.64	0.619846
295.94	-5.8908	295.84	-6.84324	295.94	-7.31865	295.94	-6.98772	295.04	-5.01599	295.04	-2.71069	295.64	0.57671
296.94	-5.89754	296.84	-6.83086	296.94	-7.31857	296.94	-6.99593	296.04	-5.01257	296.04	-2.73181	296.64	0.534447
297.94	-5.8927	297.84	-6.80566	297.94	-7.31238	297.94	-6.97986	297.04	-5.01074	297.04	-2.76099	297.64	0.50061
298.94	-5.91044	298.84	-6.79329	298.94	-7.31083	298.94	-6.98624	298.04	-5.03198	298.04	-2.78345	298.64	0.485447
299.94	-5.9185	299.84	-6.82539	299.94	-7.32682	299.94	-7.0026	299.04	-5.04333	299.04	-2.79382	299.64	0.442478
300.94	-5.93803	300.84	-6.84858	300.94	-7.33805	300.94	-7.01542	300.04	-5.07178	300.04	-2.82153	300.64	0.403904
301.94	-5.95795	301.84	-6.86487	301.94	-7.36456	301.94	-7.03058	301.04	-5.08264	301.04	-2.82483	301.64	0.381348
302.94	-5.96676	302.84	-6.89458	302.94	-7.39303	302.94	-7.04891	302.04	-5.12231	302.04	-2.85132	302.64	0.33889
303.94	-5.94973	303.84	-6.89165	303.94	-7.36978	303.94	-7.03543	303.04	-5.13855	303.04	-2.86255	303.64	0.324486
304.94	-5.93181	304.84	-6.8834	304.94	-7.35137	304.94	-7.02678	304.04	-5.12854	304.04	-2.87878	304.64	0.332809
305.94	-5.90381	305.84	-6.85754	305.94	-7.32336	305.94	-7.00073	305.04	-5.11987	305.04	-2.86389	305.64	0.356445
306.94	-5.88215	306.84	-6.8544	306.94	-7.31147	306.94	-6.99702	306.04	-5.07483	306.04	-2.8446	306.64	0.368603
307.94	-5.85802	307.84	-6.83164	307.94	-7.29039	307.94	-6.99559	307.04	-5.08118	307.04	-2.84265	307.64	0.359787
308.94	-5.85795	308.84	-6.83845	308.94	-7.2775	308.94	-6.97746	308.04	-5.08777	308.04	-2.85095	308.64	0.332371
309.94	-5.89248	309.84	-6.82549	309.94	-7.30703	309.94	-6.99575	309.04	-5.08899	309.04	-2.86218	309.64	0.301903
310.94	-5.9159	310.84	-6.845	310.94	-7.32606	310.94	-6.9983	310.04	-5.09924	310.04	-2.8905	310.64	0.260693
311.94	-5.94559	311.84	-6.86775	311.94	-7.33707	311.94	-6.99638	311.04	-5.09912	311.04	-2.90991	311.64	0.228489
312.94	-5.95752	312.84	-6.8938	312.94	-7.35596	312.94	-7.02515	312.04	-5.11047	312.04	-2.91968	312.64	0.202881
313.94	-5.96094	313.84	-6.90186	313.94	-7.37036	313.94	-7.02979	313.04	-5.13196	313.04	-2.94238	313.64	0.18103
314.94	-5.95002	314.84	-6.92141	314.94	-7.37617	314.94	-7.01765	314.04	-5.13477	314.04	-2.95056	314.64	0.162548
315.94	-5.93348	315.84	-6.91897	315.94	-7.37062	315.94	-7.00074	315.04	-5.15808	315.04	-2.96851	315.64	0.173412
316.94	-5.90582	316.84	-6.89856	316.94	-7.36481	316.94	-6.98822	316.04	-5.16077	316.04	-2.98181	316.64	0.181885
317.94	-5.89323	317.84	-6.87739	317.94	-7.34403	317.94	-6.97184	317.04	-5.15466	317.04	-2.97363	317.64	0.191624
318.94	-5.85515	318.84	-6.86887	318.94	-7.30596	318.94	-6.97197	318.04	-5.14526	318.04	-2.97205	318.64	0.200119
319.94	-5.85281	319.84	-6.85723	319.94	-7.27737	319.94	-6.98049	319.04	-5.14478	319.04	-2.95398	319.64	0.176537
320.94	-5.84331	320.84	-6.84763	320.94	-7.25628	320.94	-6.99065	320.04	-5.14331	320.04	-2.9635	320.64	0.173752
321.94	-5.85176	321.84	-6.85391	321.94	-7.24202	321.94	-6.99788	321.04	-5.14673	321.04	-2.96533	321.64	0.159985
322.94	-5.85923	322.84	-6.86872	322.94	-7.23936	322.94	-7.01475	322.04	-5.13538	322.04	-2.95752	322.64	0.137424
323.94	-5.84293	323.84	-6.8553	323.94	-7.26908	323.94	-6.99845	323.04	-5.13831	323.04	-2.97363	323.64	0.12888
324.94	-5.84049	324.84	-6.84419	324.94	-7.28934	324.94	-6.98783	324.04	-5.13989	324.04	-2.97363	324.64	0.122532
325.94	-5.85014	325.84	-6.85176	325.94	-7.31864	325.94	-6.99601	325.04	-5.15808	325.04	-2.9834	325.64	0.121433
326.94	-5.85954	326.84	-6.83479	326.94	-7.32987	326.94	-6.97941	326.04	-5.16089	326.04	-2.99316	326.64	0.118626
327.94	-5.85765	327.84	-6.82774	327.94	-7.33617	327.94	-6.98241	327.04	-5.15149	327.04	-3.01306	327.64	0.109303
328.94	-5.86227	328.84	-6.82537	328.94	-7.31112	328.94	-6.98849	328.04	-5.17773	328.04	-3.03918	328.64	0.0976791
329.94	-5.87255	329.84	-6.84483	329.94	-7.31688	329.94	-7.00231	329.04	-5.17419	329.04	-3.05188	329.64	0.0677986
330.94	-5.86723	330.84	-6.83931	330.94	-7.29679	330.94	-7.00517	330.04	-5.1792	330.04	-3.07837	330.64	0.0519753
331.94	-5.8581	331.84	-6.82779	331.94	-7.28743	331.94	-7.00581	331.04	-5.18115	331.04	-3.07996	331.64	0.0360832
332.94	-5.84357	332.84	-6.82568	332.94	-7.27289	332.94	-6.9975	332.04	-5.20032	332.04	-3.09778	332.64	0.0447998
333.94	-5.83995	333.84	-6.81211	333.94	-7.27086	333.94	-6.98729	333.04	-5.20386	333.04	-3.08301	333.64	0.0496063
334.94	-5.85867	334.84	-6.80889	334.94	-7.28799	334.94	-6.99306	334.04	-5.19397	334.04	-3.07312	334.64	0.0257797
335.94	-5.8615	335.84	-6.80967	335.94	-7.28106	335.94	-6.98626	335.04	-5.21179	335.04	-3.08459	335.64	0.0128632
336.94	-5.85994	336.84	-6.80117	336.94	-7.27131	336.94	-6.98469	336.04	-5.2218	336.04	-3.08289	336.64	-0.00639725
337.94	-5.86782	337.84	-6.78789	337.94	-7.28616	337.94	-7.00234	337.04	-5.2135	337.04	-3.06494	337.64	-0.0281754
338.94	-5.8874	338.84	-6.80251	338.94	-7.29377	338.94	-7.00068	338.04	-5.22339	338.04	-3.09155	338.64	-0.0658455
339.94	-5.86865	339.84	-6.80591	339.94	-7.30627	339.94	-7.0144	339.04	-5.23157	339.04	-3.11072	339.64	-0.0916748
340.94	-5.86773	340.84	-6.80088	340.94	-7.299	340.94	-7.02361	340.04	-5.24133	340.04	-3.10925	340.64	-0.112015
341.94	-5.85964	341.84	-6.79949	341.94	-7.30715	341.94	-7.03664	341.04	-5.22131	341.04	-3.11877	341.64	-0.114845
342.94	-5.86997	342.84	-6.80317	342.94	-7.31882	342.94	-7.05674	342.04	-5.20984	342.04	-3.13	342.64	-0.136868
343.94	-5.87968	343.84	-6.81099	343.94	-7.33183	343.94	-7.06644	343.04	-5.20374	343.04	-3.1239	343.64	-0.136623
344.94	-5.86982	344.84	-6.79544	344.94	-7.32063	344.94	-7.05659	344.04	-5.18433	344.04	-3.11414	344.64	-0.133472
345.94	-5.87846	345.84	-6.77522	345.94	-7.3046	345.94	-7.06522	345.04	-5.17102	345.04	-3.104	345.64	-0.133938
346.94	-5.88613	346.84	-6.77105	346.94	-7.28957	346.94	-7.05642	346.04	-5.16113	346.04	-3.09741	346.64	-0.126808
347.94	-5.90031	347.84	-6.78279	347.94	-7.28385	347.94	-7.0413	347.04	-5.16907	347.04	-3.07312	347.64	-0.146999
348.94	-5.88551	348.84	-6.78372	348.94	-7.24794	348.94	-7.03309	348.04	-5.1825	348.04	-3.09448	348.64	-0.163624
349.94	-5.88951	349.84	-6.80039	349.94	-7.23204	349.94	-7.02904	349.04	-5.18433	349.04	-3.07666	349.64	-0.160965
350.94	-5.87289	350.84	-6.81267	350.94	-7.22384	350.94	-7.02035	350.04	-5.1925	350.04	-3.08447	350.64	-0.169044
351.94	-5.8618	351.84	-6.82188	351.94	-7.22118	351.94	-7.0078	351.04	-5.20581	351.04	-3.11267	351.64	-0.18721
352.94	-5.85331	352.84	-6.82087	352.94	-7.22245	352.94	-7.02518	352.04	-5.19238	352.04	-3.11426	352.64	-0.17886
353.94	-5.84595	353.84	-6.79529	353.94	-7.21191	353.94	-6.99841	353.04	-5.19214	353.04	-3.12402	353.64	-0.192871
354.94	-5.84792	354.84	-6.79058	354.94	-7.225	354.94	-7.02151	354.04	-5.16638	354.04	-3.11609	354.64	-0.211647
355.94	-5.85026	355.84	-6.78926	355.94	-7.23746	355.94	-7.02726	355.04	-5.1792	355.04	-3.12708	355.64	-0.232327
356.94	-5.84163	356.84	-6.79971	356.94	-7.24482	356.94	-7.03511	356.04	-5.19214	356.04	-3.14001	356.64	-0.248219
357.94	-5.83012	357.84	-6.77424	357.94	-7.24613	357.94	-7.02665	357.04	-5.18066	357.04	-3.14001	357.64	-0.232815
358.94	-5.81887	358.84	-6.7802	358.94	-7.24831	358.94	-7.02688	358.04	-5.18079	358.04	-3.1322	358.64	-0.226173
359.94	-5.81611	359.84	-6.78714	359.94	-7.23762	359.94	-7.03242	359.04	-5.18396	359.04	-3.12219	359.64	-0.237843
360.94	-5.82417	360.84	-6.79507	360.94	-7.23555	360.94	-7.01411	360.04	-5.19104	360.04	-3.12097	360.64	-0.232227
361.94	-5.81689	361.84	-6.77966	361.94	-7.25122	361.94	-7.01538	361.04	-5.18945	361.04	-3.12756	361.64	-0.233887
362.94	-5.82402	362.84	-6.77854	362.94	-7.24858	362.94	-7.0042	362.04	-5.19055	362.04	-3.14038	362.64	-0.235306
363.94	-5.82722	363.84	-6.78018	363.94	-7.23701	363.94	-6.99604	363.04	-5.1792	363.04	-3.15015	363.64	-0.251759
364.94	-5.8155	364.84	-6.77859	364.94	-7.23506	364.94	-6.98457	364.04	-5.17102	364.04	-3.1759	364.64	-0.27129
365.94	-5.81864	365.84	-6.77107	365.94	-7.24796	365.94	-6.9871	365.04	-5.16748	365.04	-3.18567	365.64	-0.277615
366.94	-5.804	366.84	-6.7645	366.94	-7.23992	366.94	-6.96099	366.04	-5.1825	366.04	-3.21045	366.64	-0.282059
367.94	-5.79699	367.84	-6.77732	367.94	-7.23619	367.94	-6.9757	367.04	-5.1925	367.04	-3.22205	367.64	-0.292675
368.94	-5.81294	368.84	-6.79654	368.94	-7.25557	368.94	-6.98201	368.04	-5.1991	368.04	-3.23181	368.64	-0.317799
369.94	-5.80892	369.84	-6.7896	369.94	-7.25973	369.94	-6.96603	369.04	-5.20056	369.04	-3.23181	369.64	-0.325417
370.94	-5.82783	370.84	-6.79812	370.94	-7.27705	370.94	-6.96382	370.04	-5.20032	370.04	-3.22192	370.64	-0.32439
371.94	-5.83564	371.84	-6.8157	371.94	-7.28486	371.94	-6.96382	371.04	-5.21008	371.04	-3.22314	371.64	-0.329395
372.94	-5.83822	372.84	-6.82048	372.94	-7.27267	372.94	-6.96444	372.04	-5.22144	372.04	-3.21338	372.64	-0.353127
373.94	-5.84686	373.84	-6.8114	373.94	-7.24835	373.94	-6.96649	373.04	-5.23315	373.04	-3.21387	373.64	-0.346069
374.94	-5.85072	374.84	-6.8013	374.94	-7.22963	374.94	-6.96095	374.04	-5.24292	374.04	-3.22009	374.64	-0.349537
375.94	-5.85107	375.84	-6.79346	375.94	-7.21008	375.94	-6.9613	375.04	-5.23938	375.04	-3.22998	375.64	-0.35144
376.94	-5.84309	376.84	-6.77395	376.94	-7.20051	376.94	-6.95979	376.04	-5.22339	376.04	-3.23376	376.64	-0.344044
377.94	-5.8121	377.84	-6.75664	377.94	-7.16488	377.94	-6.93014	377.04	-5.19214	377.04	-3.22205	377.64	-0.340431
378.94	-5.81007	378.84	-6.74148	378.94	-7.15773	378.94	-6.91676	378.04	-5.16113	378.04	-3.20227	378.64	-0.321583
379.94	-5.81067	379.84	-6.74854	379.94	-7.14856	379.94	-6.92554	379.04	-5.13159	379.04	-3.19043	379.64	-0.335815
380.94	-5.80268	380.84	-6.75051	380.94	-7.1468	380.94	-6.9156	380.04	-5.12024	380.04	-3.20215	380.64	-0.34795
381.94	-5.79919	381.84	-6.7439	381.94	-7.15173	381.94	-6.91577	381.04	-5.12183	381.04	-3.20374	381.64	-0.337402
382.94	-5.80133	382.84	-6.75061	382.94	-7.16901	382.94	-6.91473	382.04	-5.11365	382.04	-3.20569	382.64	-0.352295
383.94	-5.79352	383.84	-6.7533	383.94	-7.17401	383.94	-6.91815	383.04	-5.12195	383.04	-3.2218	383.64	-0.37561
384.94	-5.7646	384.84	-6.74649	384.94	-7.16487	384.94	-6.90095	384.04	-5.14526	384.04	-3.24512	384.64	-0.36504
385.94	-5.75649	385.84	-6.7398	385.94	-7.17934	385.94	-6.90395	385.04	-5.12561	385.04	-3.24341	385.64	-0.374855
386.94	-5.76152	386.84	-6.74363	386.94	-7.16314	386.94	-6.91741	386.04	-5.12842	386.04	-3.25134	386.64	-0.367626
387.94	-5.76008	387.84	-6.7427	387.94	-7.15071	387.94	-6.9178	387.04	-5.13513	387.04	-3.24817	387.64	-0.367847
388.94	-5.76781	388.84	-6.73203	388.94	-7.14013	388.94	-6.89562	388.04	-5.13354	388.04	-3.23499	388.64	-0.359085
389.94	-5.77705	389.84	-6.73758	389.94	-7.14778	389.94	-6.90327	389.04	-5.13196	389.04	-3.22034	389.64	-0.366993
390.94	-5.80412	390.84	-6.75349	390.94	-7.1569	390.94	-6.91239	390.04	-5.13184	390.04	-3.22168	390.64	-0.394192
391.94	-5.78861	391.84	-6.75251	391.94	-7.14787	391.94	-6.90507	391.04	-5.14795	391.04	-3.23999	391.64	-0.405056
392.94	-5.78774	392.84	-6.74236	392.94	-7.1581	392.94	-6.87954	392.04	-5.13306	392.04	-3.23145	392.64	-0.414162
393.94	-5.79432	393.84	-6.76321	393.94	-7.15846	393.94	-6.89308	393.04	-5.13171	393.04	-3.23975	393.64	-0.436695
394.94	-5.80017	394.84	-6.76196	394.94	-7.14478	394.94	-6.88892	394.04	-5.14368	394.04	-3.2533	394.64	-0.450562
395.94	-5.80029	395.84	-6.77161	395.94	-7.14136	395.94	-6.88708	395.04	-5.13184	395.04	-3.24341	395.64	-0.456543
396.94	-5.79215	396.84	-6.75727	396.94	-7.13517	396.94	-6.88908	396.04	-5.1449	396.04	-3.24475	396.64	-0.472561
397.94	-5.79967	397.84	-6.73325	397.94	-7.14269	397.94	-6.88024	397.04	-5.12695	397.04	-3.21704	397.64	-0.477859
398.94	-5.78219	398.84	-6.70647	398.94	-7.14315	398.94	-6.87911	398.04	-5.12537	398.04	-3.19592	398.64	-0.4813
399.94	-5.77773	399.84	-6.69255	399.94	-7.16799	399.94	-6.88601	399.04	-5.11914	399.04	-3.17798	399.64	-0.484352
400.94	-5.76225	400.84	-6.66804	400.94	-7.16215	400.94	-6.86893	400.04	-5.12048	400.04	-3.20081	400.64	-0.474636
401.94	-5.7401	401.84	-6.64182	401.94	-7.13195	401.94	-6.86632	401.04	-5.11206	401.04	-3.1842	401.64	-0.452469
402.94	-5.72217	402.84	-6.6333	402.94	-7.11047	402.94	-6.84021	402.04	-5.10889	402.04	-3.19238	402.64	-0.46106
403.94	-5.71064	403.84	-6.63211	403.94	-7.1009	403.94	-6.82747	403.04	-5.1073	403.04	-3.2041	403.64	-0.435352
404.94	-5.70796	404.84	-6.63955	404.94	-7.09993	404.94	-6.82454	404.04	-5.09912	404.04	-3.19263	404.64	-0.43816
405.94	-5.71073	405.84	-6.63923	405.94	-7.07169	405.94	-6.82597	405.04	-5.10889	405.04	-3.20056	405.64	-0.438992
406.94	-5.71781	406.84	-6.63325	406.94	-7.05912	406.94	-6.82633	406.04	-5.09058	406.04	-3.19397	406.64	-0.447781
407.94	-5.71891	407.84	-6.62129	407.94	-7.05216	407.94	-6.81583	407.04	-5.08118	407.04	-3.18262	407.64	-0.42886
408.94	-5.71923	408.84	-6.62034	408.94	-7.04735	408.94	-6.81456	408.04	-5.07104	408.04	-3.16467	408.64	-0.425369
409.94	-5.71188	409.84	-6.61492	409.94	-7.03341	409.94	-6.80062	409.04	-5.06946	409.04	-3.15979	409.64	-0.410988
410.94	-5.72015	410.84	-6.60327	410.94	-7.03851	410.94	-6.79865	410.04	-5.05347	410.04	-3.15295	410.64	-0.414429
411.94	-5.72084	411.84	-6.59353	411.94	-7.04078	411.94	-6.79811	411.04	-5.04187	411.04	-3.1792	411.64	-0.41753
412.94	-5.72168	412.84	-6.60168	412.94	-7.06128	412.94	-6.79883	412.04	-5.0437	412.04	-3.19238	412.64	-0.433472
413.94	-5.72099	413.84	-6.61824	413.94	-7.07865	413.94	-6.80656	413.04	-5.04395	413.04	-3.2041	413.64	-0.448391
414.94	-5.72883	414.84	-6.6376	414.94	-7.08625	414.94	-6.8144	414.04	-5.0437	414.04	-3.23376	414.64	-0.477589
415.94	-5.72086	415.84	-6.649	415.94	-7.08805	415.94	-6.8162	415.04	-5.06323	415.04	-3.25952	415.64	-0.482815
416.94	-5.72998	416.84	-6.66846	416.94	-7.08081	416.94	-6.82495	416.04	-5.073	416.04	-3.24475	416.64	-0.483887
417.94	-5.70971	417.84	-6.66135	417.94	-7.07042	417.94	-6.82311	417.04	-5.0863	417.04	-3.25488	417.64	-0.487625
418.94	-5.71525	418.84	-6.67537	418.94	-7.06803	418.94	-6.85319	418.04	-5.07288	418.04	-3.23328	418.64	-0.475002
419.94	-5.7074	419.84	-6.67334	419.94	-7.06018	419.94	-6.85669	419.04	-5.08118	419.04	-3.23022	419.64	-0.480957
420.94	-5.72243	420.84	-6.66594	420.94	-7.07681	420.94	-6.86196	420.04	-5.08435	420.04	-3.22363	420.64	-0.488625
421.94	-5.71389	421.84	-6.65886	421.94	-7.0685	421.94	-6.87173	421.04	-5.08105	421.04	-3.24158	421.64	-0.505959
422.94	-5.69749	422.84	-6.66291	422.94	-7.04209	422.94	-6.85654	422.04	-5.07935	422.04	-3.22998	422.64	-0.506618
423.94	-5.69673	423.84	-6.65152	423.94	-7.02961	423.94	-6.85579	423.04	-5.07141	423.04	-3.2207	423.64	-0.513111
424.94	-5.70417	424.84	-6.65517	424.94	-7.02766	424.94	-6.87165	424.04	-5.078	424.04	-3.22046	424.64	-0.523243
425.94	-5.71246	425.84	-6.6814	425.94	-7.04413	425.94	-6.8891	425.04	-5.08936	425.04	-3.23804	425.64	-0.544434
426.94	-5.7261	426.84	-6.69085	426.94	-7.06753	426.94	-6.88674	426.04	-5.0957	426.04	-3.24951	426.64	-0.569191
427.94	-5.74617	427.84	-6.67044	427.94	-7.06953	427.94	-6.88874	427.04	-5.10266	427.04	-3.26306	427.64	-0.59087
428.94	-5.74374	428.84	-6.66387	428.94	-7.05392	428.94	-6.88168	428.04	-5.10889	428.04	-3.2627	428.64	-0.570656
429.94	-5.72997	429.84	-6.64793	429.94	-7.05968	429.94	-6.8662	429.04	-5.10425	429.04	-3.24658	429.64	-0.583324
430.94	-5.7292	430.84	-6.64773	430.94	-7.04914	430.94	-6.86518	430.04	-5.10266	430.04	-3.25293	430.64	-0.578297
431.94	-5.7225	431.84	-6.64238	431.94	-7.04256	431.94	-6.86837	431.04	-5.10876	431.04	-3.24316	431.64	-0.570656
432.94	-5.70946	432.84	-6.63987	432.94	-7.04772	432.94	-6.86376	432.04	-5.12183	432.04	-3.23499	432.64	-0.567947
433.94	-5.69954	433.84	-6.63955	433.94	-7.03767	433.94	-6.85542	433.04	-5.12024	433.04	-3.23987	433.64	-0.553761
434.94	-5.68011	434.84	-6.6217	434.94	-7.03595	434.94	-6.84735	434.04	-5.12024	434.04	-3.23145	434.64	-0.553833
435.94	-5.69553	435.84	-6.61958	435.94	-7.0366	435.94	-6.86277	435.04	-5.11841	435.04	-3.23816	435.64	-0.569241
436.94	-5.68998	436.84	-6.61177	436.94	-7.02946	436.94	-6.84733	436.04	-5.12219	436.04	-3.24976	436.64	-0.58279
437.94	-5.66072	437.84	-6.60208	437.94	-7.03584	437.94	-6.82576	437.04	-5.12219	437.04	-3.24316	437.64	-0.593189
438.94	-5.66508	438.84	-6.60823	438.94	-7.04557	438.94	-6.84208	438.04	-5.12048	438.04	-3.24158	438.64	-0.626247
439.94	-5.66256	439.84	-6.59649	439.94	-7.02511	439.94	-6.82162	439.04	-5.13818	439.04	-3.26147	439.64	-0.624489
440.94	-5.66958	440.84	-6.59917	440.94	-7.027	440.94	-6.81374	440.04	-5.13477	440.04	-3.23645	440.64	-0.623268
441.94	-5.65133	441.84	-6.59539	441.94	-7.03841	441.94	-6.79891	441.04	-5.14136	441.04	-3.23145	441.64	-0.619972
442.94	-5.63215	442.84	-6.58609	442.94	-7.02082	442.94	-6.76973	442.04	-5.13354	442.04	-3.21545	442.64	-0.610035
443.94	-5.62975	443.84	-6.57932	443.94	-7.01647	443.94	-6.76378	443.04	-5.12183	443.04	-3.20398	443.64	-0.595413
444.94	-5.66645	444.84	-6.59756	444.94	-7.029	444.94	-6.76655	444.04	-5.10059	444.04	-3.18884	444.64	-0.588795
445.94	-5.66163	445.84	-6.58609	445.94	-7.01246	445.94	-6.75196	445.04	-5.11377	445.04	-3.20227	445.64	-0.58025
446.94	-5.67126	446.84	-6.59033	446.94	-7.01245	446.94	-6.75818	446.04	-5.08435	446.04	-3.18616	446.64	-0.575684
447.94	-5.66942	447.84	-6.59763	447.94	-7.00951	447.94	-6.77477	447.04	-5.08472	447.04	-3.19434	447.64	-0.573559
448.94	-5.65889	448.84	-6.58755	448.94	-6.99018	448.94	-6.77534	448.04	-5.07495	448.04	-3.20251	448.64	-0.567066
449.94	-5.65665	449.84	-6.58393	449.94	-6.98795	449.94	-6.78446	449.04	-5.0697	449.04	-3.21228	449.64	-0.582912
450.94	-5.632	450.84	-6.57283	450.94	-6.96989	450.94	-6.7664	450.04	-5.07959	450.04	-3.23218	450.64	-0.570583
451.94	-5.61742	451.84	-6.57615	451.94	-6.96666	451.94	-6.77294	451.04	-5.07141	451.04	-3.21057	451.64	-0.571972
452.94	-5.60806	452.84	-6.56743	452.94	-6.96743	452.94	-6.76394	452.04	-5.07605	452.04	-3.20874	452.64	-0.572731
453.94	-5.6262	453.84	-6.57856	453.94	-6.98679	453.94	-6.77354	453.04	-5.05981	453.04	-3.19873	453.64	-0.594631
454.94	-5.62675	454.84	-6.5904	454.94	-7.00736	454.94	-6.7664	454.04	-5.06824	454.04	-3.21069	454.64	-0.611721
455.94	-5.63643	455.84	-6.59683	455.94	-7.00911	455.94	-6.77436	455.04	-5.07959	455.04	-3.20251	455.64	-0.610401
456.94	-5.63818	456.84	-6.62585	456.94	-7.02686	456.94	-6.7843	456.04	-5.07764	456.04	-3.22009	456.64	-0.611572
457.94	-5.64594	457.84	-6.64355	457.94	-7.06415	457.94	-6.80365	457.04	-5.08118	457.04	-3.23181	457.64	-0.641968
458.94	-5.64236	458.84	-6.65178	458.94	-7.06191	458.94	-6.80605	458.04	-5.11877	458.04	-3.24158	458.64	-0.648537
459.94	-5.63967	459.84	-6.67571	459.94	-7.06545	459.94	-6.83266	459.04	-5.1156	459.04	-3.22668	459.64	-0.648781
460.94	-5.64799	460.84	-6.67988	460.94	-7.06754	460.94	-6.83475	460.04	-5.13037	460.04	-3.23999	460.64	-0.634304
461.94	-5.6506	461.84	-6.67522	461.94	-7.07027	461.94	-6.82735	461.04	-5.14001	461.04	-3.24316	461.64	-0.627785
462.94	-5.68349	462.84	-6.67559	462.94	-7.04897	462.94	-6.84243	462.04	-5.13513	462.04	-3.23682	462.64	-0.635475
463.94	-5.68742	463.84	-6.67048	463.94	-7.02055	463.94	-6.83512	463.04	-5.15613	463.04	-3.25134	463.64	-0.619167
464.94	-5.70438	464.84	-6.65705	464.94	-7.01591	464.94	-6.83231	464.04	-5.13159	464.04	-3.22986	464.64	-0.618069
465.94	-5.7163	465.84	-6.65818	465.94	-7.01989	465.94	-6.8264	465.04	-5.1366	465.04	-3.24817	465.64	-0.622387
466.94	-5.73307	466.84	-6.67378	466.94	-7.04679	466.94	-6.84135	466.04	-5.13989	466.04	-3.2511	466.64	-0.639309
467.94	-5.74504	467.84	-6.68455	467.94	-7.04888	467.94	-6.85173	467.04	-5.14844	467.04	-3.27954	467.64	-0.666454
468.94	-5.73088	468.84	-6.67124	468.94	-7.05901	468.94	-6.85747	468.04	-5.1499	468.04	-3.30054	468.64	-0.675488
469.94	-5.74551	469.84	-6.66753	469.94	-7.06545	469.94	-6.86355	469.04	-5.15308	469.04	-3.31348	469.64	-0.680031
470.94	-5.75	470.84	-6.66162	470.94	-7.06177	470.94	-6.85669	470.04	-5.16785	470.04	-3.32971	470.64	-0.692993
471.94	-5.74219	471.84	-6.64429	471.94	-7.04077	471.94	-6.83569	471.04	-5.17261	471.04	-3.3064	471.64	-0.685425
472.94	-5.73773	472.84	-6.61963	472.94	-7.03851	472.94	-6.8432	472.04	-5.16113	472.04	-3.28577	472.64	-0.675659
473.94	-5.73236	473.84	-6.61462	473.94	-7.04095	473.94	-6.8277	473.04	-5.16101	473.04	-3.29041	473.64	-0.658936
474.94	-5.72598	474.84	-6.61712	474.94	-7.02639	474.94	-6.83303	474.04	-5.15503	474.04	-3.27747	474.64	-0.658913
475.94	-5.71989	475.84	-6.61616	475.94	-7.02689	475.94	-6.84135	475.04	-5.15149	475.04	-3.27283	475.64	-0.65884
476.94	-5.71908	476.84	-6.61309	476.94	-7.02767	476.94	-6.83089	476.04	-5.15149	476.04	-3.28418	476.64	-0.673439
477.94	-5.70885	477.84	-6.6168	477.94	-7.0288	477.94	-6.82531	477.04	-5.14331	477.04	-3.28247	477.64	-0.681347
478.94	-5.70072	478.84	-6.60212	478.94	-7.03043	478.94	-6.81705	478.04	-5.12207	478.04	-3.29858	478.64	-0.686306
479.94	-5.68131	479.84	-6.58125	479.94	-7.0192	479.94	-6.79777	479.04	-5.09058	479.04	-3.29199	479.64	-0.686794
480.94	-5.67768	480.84	-6.56924	480.94	-7.02546	480.94	-6.78572	480.04	-5.06982	480.04	-3.27087	480.64	-0.698658
481.94	-5.65775	481.84	-6.54316	481.94	-7.01871	481.94	-6.76957	481.04	-5.07764	481.04	-3.27905	481.64	-0.697659
482.94	-5.63834	482.84	-6.5301	482.94	-7.01884	482.94	-6.76652	482.04	-5.04333	482.04	-3.25098	482.64	-0.7001
483.94	-5.64614	483.84	-6.51812	483.94	-7.01882	483.94	-6.75637	483.04	-5.04016	483.04	-3.25952	483.64	-0.711037
484.94	-5.6563	484.84	-6.52659	484.94	-7.0075	484.94	-6.75505	484.04	-5.04346	484.04	-3.25464	484.64	-0.705151
485.94	-5.66492	485.84	-6.53564	485.94	-6.99805	485.94	-6.74695	485.04	-5.05188	485.04	-3.24316	485.64	-0.707275
486.94	-5.65311	486.84	-6.55134	486.94	-6.97306	486.94	-6.72733	486.04	-5.06189	486.04	-3.24341	486.64	-0.69302
487.94	-5.65388	487.84	-6.55618	487.94	-6.97737	487.94	-6.74104	487.04	-5.04333	487.04	-3.23145	487.64	-0.687672
488.94	-5.66282	488.84	-6.57038	488.94	-6.99253	488.94	-6.74998	488.04	-5.06006	488.04	-3.23999	488.64	-0.717678
489.94	-5.64807	489.84	-6.58435	489.94	-6.99622	489.94	-6.75989	489.04	-5.08789	489.04	-3.25806	489.64	-0.734253
490.94	-5.62962	490.84	-6.58088	490.94	-6.99851	490.94	-6.76572	490.04	-5.12036	490.04	-3.26904	490.64	-0.752834
491.94	-5.60078	491.84	-6.57742	491.94	-6.98799	491.94	-6.75325	491.04	-5.12061	491.04	-3.26147	491.64	-0.760792
492.94	-5.59782	492.84	-6.5865	492.94	-7.01261	492.94	-6.77323	492.04	-5.11084	492.04	-3.25952	492.64	-0.766018
493.94	-5.59094	493.84	-6.59656	493.94	-7.01868	493.94	-6.776	493.04	-5.11047	493.04	-3.26111	493.64	-0.773315
494.94	-5.58891	494.84	-6.59822	494.94	-7.02836	494.94	-6.78202	494.04	-5.11072	494.04	-3.24963	494.64	-0.771389
495.94	-5.59237	495.84	-6.58733	495.94	-7.01192	495.94	-6.76119	495.04	-5.11011	495.04	-3.25098	495.64	-0.752419
496.94	-5.58934	496.84	-6.56944	496.94	-7.0089	496.94	-6.75658	496.04	-5.10229	496.04	-3.24316	496.64	-0.753246
497.94	-5.58756	497.84	-6.56916	497.94	-6.99735	497.94	-6.7548	497.04	-5.09412	497.04	-3.23962	497.64	-0.760647
498.94	-5.58024	498.84	-6.56074	498.94	-6.99821	498.94	-6.7393	498.04	-5.09094	498.04	-3.25793	498.64	-0.757473
499.94	-5.59666	499.84	-6.55903	499.94	-6.99668	499.94	-6.73252	499.04	-5.08276	499.04	-3.26892	499.64	-0.777126
500.94	-5.59015	500.84	-6.55444	500.94	-6.98859	500.94	-6.71796	500.04	-5.08752	500.04	-3.27063	500.64	-0.776733
501.94	-5.61376	501.84	-6.55418	501.94	-6.99401	501.94	-6.72521	501.04	-5.07178	501.04	-3.26465	501.64	-0.781322
502.94	-5.64185	502.84	-6.57275	502.94	-7.02234	502.94	-6.74194	502.04	-5.09753	502.04	-3.28882	502.64	-0.797485
503.94	-5.64506	503.84	-6.57478	503.94	-7.02555	503.94	-6.75199	503.04	-5.12878	503.04	-3.31189	503.64	-0.806667
504.94	-5.65587	504.84	-6.60252	504.94	-7.0266	504.94	-6.78209	504.04	-5.15771	504.04	-3.31177	504.64	-0.822582
505.94	-5.64286	505.84	-6.6009	505.94	-7.02177	505.94	-6.80497	505.04	-5.19885	505.04	-3.33118	505.64	-0.842556
506.94	-5.64746	506.84	-6.61658	506.94	-7.02942	506.94	-6.8241	506.04	-5.20569	506.04	-3.34302	506.64	-0.850708
507.94	-5.64313	507.84	-6.6228	507.94	-7.04156	507.94	-6.83649	507.04	-5.22156	507.04	-3.37061	507.64	-0.854492
508.94	-5.63374	508.84	-6.61184	508.94	-7.03999	508.94	-6.83491	508.04	-5.21545	508.04	-3.38733	508.64	-0.865528
509.94	-5.64001	509.84	-6.63123	509.94	-7.04175	509.94	-6.83667	509.04	-5.23157	509.04	-3.38379	509.64	-0.856934
510.94	-5.67516	510.84	-6.62144	510.94	-7.0493	510.94	-6.8341	510.04	-5.23315	510.04	-3.39551	510.64	-0.860668
511.94	-5.68823	511.84	-6.63721	511.94	-7.05872	511.94	-6.82593	511.04	-5.22339	511.04	-3.40173	511.64	-0.869263
512.94	-5.67985	512.84	-6.6263	512.94	-7.04276	512.94	-6.82438	512.04	-5.22339	512.04	-3.38721	512.64	-0.87698
513.94	-5.68578	513.84	-6.6301	513.94	-7.02868	513.94	-6.82531	513.04	-5.21362	513.04	-3.35608	513.64	-0.862621
514.94	-5.66928	514.84	-6.59539	514.94	-6.99435	514.94	-6.8088	514.04	-5.21033	514.04	-3.36072	514.64	-0.841042
515.94	-5.65567	515.84	-6.59563	515.94	-6.98697	515.94	-6.82132	515.04	-5.18396	515.04	-3.34473	515.64	-0.836647
516.94	-5.64619	516.84	-6.58523	516.94	-6.97627	516.94	-6.83333	516.04	-5.17249	516.04	-3.32971	516.64	-0.839283
517.94	-5.63742	517.84	-6.57867	517.94	-6.96872	517.94	-6.83554	517.04	-5.17102	517.04	-3.32788	517.64	-0.822121
518.94	-5.64435	518.84	-6.56506	518.94	-6.96613	518.94	-6.84271	518.04	-5.15137	518.04	-3.30994	518.64	-0.821411
519.94	-5.63995	519.84	-6.57044	519.94	-6.95795	519.94	-6.83612	519.04	-5.16919	519.04	-3.33936	519.64	-0.83313
520.94	-5.65453	520.84	-6.57383	520.94	-6.98265	520.94	-6.86083	520.04	-5.16284	520.04	-3.34155	520.64	-0.843456
521.94	-5.65683	521.84	-6.58635	521.94	-6.97653	521.94	-6.86642	521.04	-5.1792	521.04	-3.3689	521.64	-0.866798
522.94	-5.64912	522.84	-6.57901	522.94	-6.9593	522.94	-6.85542	522.04	-5.1925	522.04	-3.39038	522.64	-0.867725
523.94	-5.64691	523.84	-6.57679	523.94	-6.96368	523.94	-6.86176	523.04	-5.1792	523.04	-3.37866	523.64	-0.849854
524.94	-5.6326	524.84	-6.55218	524.94	-6.97049	524.94	-6.83877	524.04	-5.19885	524.04	-3.38037	524.64	-0.867287
525.94	-5.61022	525.84	-6.5504	525.94	-6.95946	525.94	-6.82628	525.04	-5.18591	525.04	-3.38416	525.64	-0.865311
526.94	-5.61726	526.84	-6.53799	526.94	-6.96809	526.94	-6.81343	526.04	-5.17126	526.04	-3.37244	526.64	-0.84087
527.94	-5.61768	527.84	-6.55396	527.94	-6.98022	527.94	-6.79626	527.04	-5.16907	527.04	-3.37073	527.64	-0.856079
528.94	-5.61787	528.84	-6.56375	528.94	-6.99483	528.94	-6.80269	528.04	-5.17261	528.04	-3.37207	528.64	-0.874805
529.94	-5.62667	529.84	-6.58489	529.94	-7.00045	529.94	-6.80844	529.04	-5.18237	529.04	-3.39001	529.64	-0.888649
530.94	-5.63773	530.84	-6.59492	530.94	-6.99833	530.94	-6.81461	530.04	-5.17261	530.04	-3.40332	530.64	-0.8876
531.94	-5.65294	531.84	-6.61948	531.94	-7.01195	531.94	-6.83776	531.04	-5.18115	531.04	-3.41309	531.64	-0.902416
532.94	-5.6494	532.84	-6.61716	532.94	-7.02648	532.94	-6.85387	532.04	-5.19714	532.04	-3.42126	532.64	-0.931103
533.94	-5.65513	533.84	-6.61763	533.94	-7.02903	533.94	-6.88291	533.04	-5.21021	533.04	-3.42285	533.64	-0.931301
534.94	-5.63358	534.84	-6.60371	534.94	-7.00272	534.94	-6.866	534.04	-5.2218	534.04	-3.42285	534.64	-0.923
535.94	-5.61897	535.84	-6.5729	535.94	-6.98811	535.94	-6.86311	535.04	-5.20227	535.04	-3.39661	535.64	-0.913502
536.94	-5.61869	536.84	-6.56721	536.94	-6.98942	536.94	-6.86088	536.04	-5.19275	536.04	-3.37427	536.64	-0.903835
537.94	-5.62044	537.84	-6.56729	537.94	-6.97615	537.94	-6.85091	537.04	-5.18237	537.04	-3.37048	537.64	-0.901417
538.94	-5.61129	538.84	-6.55254	538.94	-6.96054	538.94	-6.83554	538.04	-5.18079	538.04	-3.3623	538.64	-0.88755
539.94	-5.59777	539.84	-6.56602	539.94	-6.94677	539.94	-6.81359	539.04	-5.16284	539.04	-3.34631	539.64	-0.864574
540.94	-5.59762	540.84	-6.57634	540.94	-6.94882	540.94	-6.80746	540.04	-5.13501	540.04	-3.34119	540.64	-0.866676
541.94	-5.59	541.84	-6.5721	541.94	-6.93925	541.94	-6.78141	541.04	-5.12207	541.04	-3.36267	541.64	-0.868435
542.94	-5.58915	542.84	-6.54305	542.94	-6.93876	542.94	-6.77775	542.04	-5.11206	542.04	-3.35242	542.64	-0.865383
543.94	-5.5876	543.84	-6.54776	543.94	-6.95015	543.94	-6.77754	543.04	-5.09412	543.04	-3.35254	543.64	-0.855274
544.94	-5.60453	544.84	-6.54768	544.94	-6.93778	544.94	-6.77494	544.04	-5.07263	544.04	-3.34583	544.64	-0.86636
545.94	-5.61592	545.84	-6.55557	545.94	-6.94405	545.94	-6.75545	545.04	-5.06323	545.04	-3.35095	545.64	-0.876026
546.94	-5.62842	546.84	-6.55909	546.94	-6.93042	546.94	-6.75464	546.04	-5.04993	546.04	-3.36072	546.64	-0.887329
547.94	-5.63495	547.84	-6.56775	547.94	-6.9256	547.94	-6.74518	547.04	-5.04199	547.04	-3.36072	547.64	-0.880005
548.94	-5.65533	548.84	-6.58631	548.94	-6.92792	548.94	-6.76361	548.04	-5.04028	548.04	-3.34277	548.64	-0.894409
549.94	-5.66609	549.84	-6.57901	549.94	-6.91731	549.94	-6.76497	549.04	-5.04211	549.04	-3.33496	549.64	-0.891651
550.94	-5.66768	550.84	-6.56887	550.94	-6.89778	550.94	-6.76289	550.04	-5.05029	550.04	-3.33142	550.64	-0.888111
551.94	-5.67468	551.84	-6.55872	551.94	-6.90637	551.94	-6.77319	551.04	-5.06787	551.04	-3.32166	551.64	-0.88855
552.94	-5.68542	552.84	-6.55518	552.94	-6.92529	552.94	-6.78198	552.04	-5.08936	552.04	-3.32007	552.64	-0.902954
553.94	-5.68766	553.84	-6.55879	553.94	-6.91935	553.94	-6.78458	553.04	-5.12061	553.04	-3.34314	553.64	-0.919582
554.94	-5.69705	554.84	-6.56365	554.94	-6.92715	554.94	-6.78726	554.04	-5.13	554.04	-3.35095	554.64	-0.942604
555.94	-5.71392	555.84	-6.59104	555.94	-6.94561	555.94	-6.81084	555.04	-5.14807	555.04	-3.37097	555.64	-0.976269
556.94	-5.72571	556.84	-6.60437	556.94	-6.95581	556.94	-6.81445	556.04	-5.16125	556.04	-3.39856	556.64	-0.996338
557.94	-5.74662	557.84	-6.61739	557.94	-6.965	557.94	-6.82206	557.04	-5.1499	557.04	-3.41187	557.64	-1.00625
558.94	-5.73059	558.84	-6.62159	558.94	-6.94775	558.94	-6.81458	558.04	-5.1416	558.04	-3.42944	558.64	-1.00415
559.94	-5.73543	559.84	-6.6177	559.94	-6.9554	559.94	-6.80428	559.04	-5.12842	559.04	-3.42151	559.64	-0.99712
560.94	-5.71963	560.84	-6.61773	560.94	-6.94815	560.94	-6.79544	560.04	-5.13	560.04	-3.4209	560.64	-1.00205
561.94	-5.71091	561.84	-6.61763	561.94	-6.96726	561.94	-6.79307	561.04	-5.12976	561.04	-3.39478	561.64	-0.998196
562.94	-5.70817	562.84	-6.59981	562.94	-6.96952	562.94	-6.77775	562.04	-5.13196	562.04	-3.41345	562.64	-0.994167
563.94	-5.71008	563.84	-6.58838	563.94	-6.96167	563.94	-6.79565	563.04	-5.13159	563.04	-3.4032	563.64	-0.984131
564.94	-5.7194	564.84	-6.59688	564.94	-6.96085	564.94	-6.7869	564.04	-5.13513	564.04	-3.39355	564.64	-0.980984
565.94	-5.73701	565.84	-6.58682	565.94	-6.96748	565.94	-6.78316	565.04	-5.14368	565.04	-3.39355	565.64	-0.987354
566.94	-5.73877	566.84	-6.60633	566.94	-6.97693	566.94	-6.79309	566.04	-5.16125	566.04	-3.39197	566.64	-0.990112
567.94	-5.72823	567.84	-6.59854	567.94	-6.95992	567.94	-6.77596	567.04	-5.14355	567.04	-3.40015	567.64	-1.00298
568.94	-5.73543	568.84	-6.60635	568.94	-6.95381	568.94	-6.76363	568.04	-5.13977	568.04	-3.40015	568.64	-0.995411
569.94	-5.71826	569.84	-6.59974	569.94	-6.95813	569.94	-6.74646	569.04	-5.13818	569.04	-3.40955	569.64	-0.990479
570.94	-5.72638	570.84	-6.61267	570.94	-6.97406	570.94	-6.74127	570.04	-5.13818	570.04	-3.40332	570.64	-1.01086
571.94	-5.737	571.84	-6.62549	571.94	-6.97028	571.94	-6.74567	571.04	-5.13989	571.04	-3.42139	571.64	-1.0155
572.94	-5.74715	572.84	-6.62783	572.94	-6.98506	572.94	-6.74251	572.04	-5.15149	572.04	-3.4314	572.64	-1.02642
573.94	-5.72729	573.84	-6.61597	573.94	-6.99817	573.94	-6.75403	573.04	-5.15149	573.04	-3.44104	573.64	-1.04553
574.94	-5.74402	574.84	-6.62549	574.94	-7.02673	574.94	-6.76282	574.04	-5.15149	574.04	-3.44238	574.64	-1.07446
575.94	-5.74772	575.84	-6.61934	575.94	-7.01676	575.94	-6.7664	575.04	-5.16321	575.04	-3.45251	575.64	-1.08047
576.94	-5.73962	576.84	-6.60328	576.94	-7.00696	576.94	-6.76636	576.04	-5.15295	576.04	-3.44238	576.64	-1.0741
577.94	-5.72997	577.84	-6.58237	577.94	-6.99596	577.94	-6.765	577.04	-5.15149	577.04	-3.42639	577.64	-1.08015
578.94	-5.72709	578.84	-6.57076	578.94	-6.97831	578.94	-6.75529	578.04	-5.14136	578.04	-3.42126	578.64	-1.05825
579.94	-5.71249	579.84	-6.55218	579.94	-6.94259	579.94	-6.75045	579.04	-5.13159	579.04	-3.41138	579.64	-1.02647
580.94	-5.70848	580.84	-6.53831	580.94	-6.91906	580.94	-6.73864	580.04	-5.12695	580.04	-3.39319	580.64	-1.0146
581.94	-5.69071	581.84	-6.53633	581.94	-6.91727	581.94	-6.7255	581.04	-5.12183	581.04	-3.39978	581.64	-1.01065
582.94	-5.696	582.84	-6.5325	582.94	-6.91634	582.94	-6.71284	582.04	-5.13037	582.04	-3.39001	582.64	-1.00847
583.94	-5.68881	583.84	-6.51775	583.94	-6.90878	583.94	-6.69577	583.04	-5.1283	583.04	-3.39819	583.64	-1.0062
584.94	-5.68638	584.84	-6.52156	584.94	-6.91502	584.94	-6.69004	584.04	-5.12183	584.04	-3.38184	584.64	-1.01577
585.94	-5.67181	585.84	-6.50367	585.94	-6.90851	585.94	-6.66559	585.04	-5.09888	585.04	-3.37061	585.64	-1.0155
586.94	-5.68578	586.84	-6.5051	586.94	-6.91588	586.94	-6.67955	586.04	-5.07959	586.04	-3.36267	586.64	-1.02192
587.94	-5.67168	587.84	-6.49204	587.94	-6.91155	587.94	-6.65886	587.04	-5.07959	587.04	-3.35291	587.64	-1.03608
588.94	-5.66527	588.84	-6.49729	588.94	-6.91674	588.94	-6.66576	588.04	-5.06323	588.04	-3.33325	588.64	-1.02729
589.94	-5.67725	589.84	-6.50635	589.94	-6.92847	589.94	-6.67456	589.04	-5.06982	589.04	-3.32471	589.64	-1.04321
590.94	-5.66768	590.84	-6.49893	590.94	-6.92036	590.94	-6.67317	590.04	-5.08118	590.04	-3.33142	590.64	-1.04009
591.94	-5.65939	591.84	-6.49029	591.94	-6.90243	591.94	-6.68612	591.04	-5.07141	591.04	-3.30994	591.64	-1.02573
592.94	-5.64537	592.84	-6.48557	592.94	-6.89501	592.94	-6.69335	592.04	-5.05347	592.04	-3.29553	592.64	-1.01887
593.94	-5.63972	593.84	-6.48196	593.94	-6.87959	593.94	-6.69405	593.04	-5.06824	593.04	-3.3103	593.64	-0.991749
594.94	-5.63897	594.84	-6.46922	594.94	-6.87566	594.94	-6.70147	594.04	-5.05359	594.04	-3.30225	594.64	-0.987255
595.94	-5.65531	595.84	-6.46711	595.94	-6.89359	595.94	-6.74052	595.04	-5.04211	595.04	-3.31689	595.64	-1.00747
596.94	-5.67374	596.84	-6.48323	596.94	-6.91361	596.94	-6.74454	596.04	-5.0603	596.04	-3.33179	596.64	-1.0054
597.94	-5.69458	597.84	-6.48682	597.94	-6.92627	597.94	-6.73413	597.04	-5.07922	597.04	-3.35095	597.64	-1.00806
598.94	-5.696	598.84	-6.48526	598.94	-6.9261	598.94	-6.73238	598.04	-5.073	598.04	-3.3396	598.64	-1.01824
599.94	-5.6976	599.84	-6.49627	599.94	-6.93551	599.94	-6.7258	599.04	-5.06128	599.04	-3.34937	599.64	-1.03819
600.94	-5.68079	600.84	-6.48877	600.94	-6.93201	600.94	-6.7074	600.04	-5.07458	600.04	-3.36426	600.64	-1.03467
601.94	-5.6595	601.84	-6.48721	601.94	-6.91255	601.94	-6.68611	601.04	-5.06506	601.04	-3.35278	601.64	-1.0335
602.94	-5.64912	602.84	-6.46963	602.94	-6.89839	602.94	-6.66585	602.04	-5.06128	602.04	-3.35095	602.64	-1.03582
603.94	-5.63965	603.84	-6.46729	603.94	-6.87146	603.94	-6.65308	603.04	-5.04175	603.04	-3.35889	603.64	-1.03467
604.94	-5.64537	604.84	-6.45628	604.94	-6.87548	604.94	-6.65245	604.04	-5.05151	604.04	-3.3446	604.64	-1.03706
605.94	-5.65381	605.84	-6.47314	605.94	-6.87769	605.94	-6.66089	605.04	-5.04175	605.04	-3.34741	605.64	-1.04126
606.94	-5.66743	606.84	-6.47061	606.94	-6.86983	606.94	-6.66475	606.04	-5.04993	606.04	-3.349	606.64	-1.03057
607.94	-5.67681	607.84	-6.46763	607.94	-6.86785	607.94	-6.67217	607.04	-5.052	607.04	-3.3429	607.64	-1.01033
608.94	-5.67981	608.84	-6.46912	608.94	-6.86926	608.94	-6.67395	608.04	-5.06006	608.04	-3.35291	608.64	-0.990112
609.94	-5.67842	609.84	-6.4739	609.94	-6.86775	609.94	-6.67378	609.04	-5.05212	609.04	-3.33643	609.64	-0.977589
610.94	-5.66927	610.84	-6.45791	610.94	-6.85677	610.94	-6.66145	610.04	-5.04834	610.04	-3.32971	610.64	-0.97002
611.94	-5.66675	611.84	-6.45557	611.94	-6.85559	611.94	-6.67358	611.04	-5.03662	611.04	-3.32129	611.64	-0.963501
612.94	-5.65002	612.84	-6.45752	612.94	-6.8396	612.94	-6.66736	612.04	-5.03857	612.04	-3.32166	612.64	-0.97522
613.94	-5.64717	613.84	-6.44619	613.94	-6.82808	613.94	-6.68355	613.04	-5.03857	613.04	-3.32983	613.64	-0.983936
614.94	-5.66245	614.84	-6.45906	614.94	-6.82407	614.94	-6.6992	614.04	-5.02686	614.04	-3.34119	614.64	-1.00869
615.94	-5.6673	615.84	-6.48132	615.94	-6.83331	615.94	-6.70197	615.04	-5.03516	615.04	-3.33777	615.64	-1.02954
616.94	-5.65507	616.84	-6.49666	616.94	-6.82792	616.94	-6.69315	616.04	-5.04834	616.04	-3.35596	616.64	-1.05545
617.94	-5.6641	617.84	-6.49495	617.94	-6.86137	617.94	-6.69889	617.04	-5.05969	617.04	-3.3689	617.64	-1.06179
618.94	-5.64994	618.84	-6.50777	618.94	-6.87846	618.94	-6.70267	618.04	-5.06787	618.04	-3.37866	618.64	-1.07705
619.94	-5.65451	619.84	-6.52337	619.94	-6.88815	619.94	-6.69284	619.04	-5.07471	619.04	-3.37573	619.64	-1.09177
620.94	-5.64141	620.84	-6.51926	620.94	-6.89104	620.94	-6.67778	620.04	-5.08313	620.04	-3.36914	620.64	-1.10054
621.94	-5.64334	621.84	-6.5136	621.94	-6.88662	621.94	-6.67971	621.04	-5.06506	621.04	-3.36426	621.64	-1.11045
622.94	-5.64877	622.84	-6.51421	622.94	-6.87692	622.94	-6.69174	622.04	-5.06787	622.04	-3.37866	622.64	-1.12339
623.94	-5.65392	623.84	-6.50547	623.94	-6.87584	623.94	-6.70006	623.04	-5.07141	623.04	-3.37402	623.64	-1.14314
624.94	-5.66507	624.84	-6.4948	624.94	-6.87527	624.94	-6.70767	624.04	-5.06628	624.04	-3.37708	624.64	-1.13548
625.94	-5.65213	625.84	-6.46392	625.94	-6.8428	625.94	-6.71463	625.04	-5.07617	625.04	-3.38855	625.64	-1.12547
626.94	-5.66189	626.84	-6.46441	626.94	-6.85293	626.94	-6.72757	626.04	-5.06982	626.04	-3.39197	626.64	-1.11948
627.94	-5.65056	627.84	-6.46226	627.94	-6.84941	627.94	-6.71624	627.04	-5.09753	627.04	-3.40991	627.64	-1.10762
628.94	-5.64815	628.84	-6.4595	628.94	-6.84077	628.94	-6.70406	628.04	-5.073	628.04	-3.39355	628.64	-1.09246
629.94	-5.65292	629.84	-6.4721	629.94	-6.83212	629.94	-6.68734	629.04	-5.06946	629.04	-3.38379	629.64	-1.07493
630.94	-5.65137	630.84	-6.47596	630.94	-6.82263	630.94	-6.67969	630.04	-5.05664	630.04	-3.38538	630.64	-1.0542
631.94	-5.63025	631.84	-6.47962	631.94	-6.82751	631.94	-6.66663	631.04	-5.03711	631.04	-3.37585	631.64	-1.05237
632.94	-5.60293	632.84	-6.4826	632.94	-6.81033	632.94	-6.65762	632.04	-5.03381	632.04	-3.39001	632.64	-1.0449
633.94	-5.5826	633.84	-6.4888	633.94	-6.79939	633.94	-6.64668	633.04	-5.00769	633.04	-3.3822	633.64	-1.02019
634.94	-5.58659	634.84	-6.48872	634.94	-6.79716	634.94	-6.6558	634.04	-5.00073	634.04	-3.39001	634.64	-1.01809
635.94	-5.5778	635.84	-6.50471	635.94	-6.80436	635.94	-6.663	635.04	-5.00073	635.04	-3.39197	635.64	-1.03408
636.94	-5.57576	636.84	-6.51297	636.94	-6.80403	636.94	-6.67122	636.04	-5.01086	636.04	-3.40015	636.64	-1.04204
637.94	-5.59179	637.84	-6.5322	637.94	-6.81566	637.94	-6.6809	637.04	-5.02686	637.04	-3.40955	637.64	-1.05305
638.94	-5.61103	638.84	-6.52932	638.94	-6.82319	638.94	-6.7082	638.04	-5.04846	638.04	-3.4115	638.64	-1.07817
639.94	-5.62866	639.84	-6.52893	639.94	-6.85254	639.94	-6.71899	639.04	-5.06482	639.04	-3.40955	639.64	-1.10657
640.94	-5.64563	640.84	-6.53003	640.94	-6.87256	640.94	-6.71326	640.04	-5.07813	640.04	-3.42798	640.64	-1.13892
641.94	-5.65176	641.84	-6.5252	641.94	-6.87857	641.94	-6.70767	641.04	-5.08752	641.04	-3.44873	641.64	-1.15696
642.94	-5.67582	642.84	-6.53438	642.94	-6.87785	642.94	-6.69572	642.04	-5.09253	642.04	-3.4541	642.64	-1.17471
643.94	-5.67985	643.84	-6.53572	643.94	-6.88688	643.94	-6.6768	643.04	-5.0929	643.04	-3.46228	643.64	-1.16958
644.94	-5.67327	644.84	-6.52415	644.94	-6.87371	644.94	-6.65886	644.04	-5.08264	644.04	-3.45251	644.64	-1.16816
645.94	-5.65901	645.84	-6.53006	645.94	-6.85323	645.94	-6.64815	645.04	-5.06641	645.04	-3.43604	645.64	-1.16289
646.94	-5.65889	646.84	-6.52786	646.94	-6.84138	646.94	-6.63472	646.04	-5.06323	646.04	-3.43616	646.64	-1.16899
647.94	-5.63037	647.84	-6.5232	647.94	-6.83118	647.94	-6.61755	647.04	-5.05347	647.04	-3.42285	647.64	-1.16394
648.94	-5.62862	648.84	-6.49234	648.94	-6.81966	648.94	-6.6064	648.04	-5.03235	648.04	-3.40332	648.64	-1.15496
649.94	-5.61979	649.84	-6.47762	649.94	-6.7974	649.94	-6.60538	649.04	-5.0304	649.04	-3.4115	649.64	-1.15738
650.94	-5.6088	650.84	-6.46895	650.94	-6.79801	650.94	-6.59611	650.04	-5.03894	650.04	-3.41504	650.64	-1.15078
651.94	-5.60071	651.84	-6.45948	651.94	-6.7981	651.94	-6.58813	651.04	-5.0304	651.04	-3.40332	651.64	-1.14246
652.94	-5.6095	652.84	-6.44776	652.94	-6.80872	652.94	-6.58728	652.04	-5.01245	652.04	-3.38403	652.64	-1.14868
653.94	-5.6097	653.84	-6.45596	653.94	-6.80879	653.94	-6.57735	653.04	-5.0144	653.04	-3.39197	653.64	-1.14092
654.94	-5.60889	654.84	-6.44971	654.94	-6.79956	654.94	-6.5769	654.04	-5.02417	654.04	-3.38184	654.64	-1.12292
655.94	-5.6097	655.84	-6.45437	655.94	-6.79878	655.94	-6.56599	655.04	-5.0144	655.04	-3.36584	655.64	-1.1198
656.94	-5.60889	656.84	-6.44776	656.94	-6.77185	656.94	-6.56519	656.04	-5.00427	656.04	-3.36072	656.64	-1.12292
657.94	-5.60888	657.84	-6.44456	657.94	-6.77684	657.94	-6.56359	657.04	-4.98499	657.04	-3.35291	657.64	-1.11482
658.94	-5.59672	658.84	-6.44453	658.94	-6.76627	658.94	-6.57914	658.04	-4.97961	658.04	-3.36731	658.64	-1.10635
659.94	-5.60441	659.84	-6.4377	659.94	-6.75602	659.94	-6.57047	659.04	-4.97839	659.04	-3.35754	659.64	-1.10745
660.94	-5.62247	660.84	-6.45039	660.94	-6.77409	660.94	-6.58036	660.04	-4.96985	660.04	-3.3689	660.64	-1.11025
661.94	-5.61834	661.84	-6.45066	661.94	-6.76836	661.94	-6.57463	661.04	-4.99792	661.04	-3.37708	661.64	-1.11348
662.94	-5.62677	662.84	-6.44592	662.94	-6.79474	662.94	-6.59125	662.04	-5.0011	662.04	-3.37207	662.64	-1.11584
663.94	-5.61643	663.84	-6.45784	663.94	-6.80552	663.94	-6.5759	663.04	-4.99268	663.04	-3.39014	663.64	-1.12551
664.94	-5.64143	664.84	-6.46414	664.94	-6.82234	664.94	-6.56343	664.04	-5.01123	664.04	-3.38379	664.64	-1.14202
665.94	-5.64539	665.84	-6.47547	665.94	-6.82666	665.94	-6.56421	665.04	-5.01245	665.04	-3.39197	665.64	-1.14514
666.94	-5.6464	666.84	-6.47908	666.94	-6.8289	666.94	-6.55546	666.04	-5.00293	666.04	-3.39197	666.64	-1.13906
667.94	-5.63737	667.84	-6.48714	667.94	-6.82841	667.94	-6.55302	667.04	-4.9812	667.04	-3.38379	667.64	-1.13443
668.94	-5.65613	668.84	-6.50464	668.94	-6.81738	668.94	-6.56348	668.04	-4.96362	668.04	-3.39038	668.64	-1.14124
669.94	-5.65995	669.84	-6.50801	669.94	-6.81144	669.94	-6.56388	669.04	-4.9718	669.04	-3.4021	669.64	-1.14651
670.94	-5.66764	670.84	-6.51607	670.94	-6.8173	670.94	-6.58292	670.04	-4.96008	670.04	-3.40173	670.64	-1.15322
671.94	-5.67647	671.84	-6.50833	671.94	-6.80696	671.94	-6.58357	671.04	-4.97021	671.04	-3.40002	671.64	-1.16704
672.94	-5.66977	672.84	-6.49944	672.94	-6.79843	672.94	-6.6047	672.04	-4.97803	672.04	-3.39819	672.64	-1.19651
673.94	-5.64872	673.84	-6.50691	673.94	-6.79752	673.94	-6.59867	673.04	-4.99133	673.04	-3.3916	673.64	-1.18997
674.94	-5.63981	674.84	-6.49007	674.94	-6.77836	674.94	-6.60416	674.04	-4.98157	674.04	-3.38379	674.64	-1.19143
675.94	-5.6389	675.84	-6.46702	675.94	-6.76903	675.94	-6.61473	675.04	-4.96167	675.04	-3.38184	675.64	-1.18928
676.94	-5.64812	676.84	-6.46568	676.94	-6.7669	676.94	-6.61223	676.04	-4.95386	676.04	-3.39526	676.64	-1.19429
677.94	-5.64795	677.84	-6.46533	677.94	-6.75696	677.94	-6.61401	677.04	-4.95032	677.04	-3.40173	677.64	-1.1936
678.94	-5.66413	678.84	-6.4739	678.94	-6.77156	678.94	-6.62043	678.04	-4.94409	678.04	-3.41333	678.64	-1.2022
679.94	-5.67566	679.84	-6.47351	679.94	-6.76318	679.94	-6.62183	679.04	-4.95032	679.04	-3.41931	679.64	-1.21155
680.94	-5.67554	680.84	-6.4751	680.94	-6.77332	680.94	-6.62219	680.04	-4.9585	680.04	-3.43103	680.64	-1.2229
681.94	-5.67353	681.84	-6.48526	681.94	-6.76338	681.94	-6.6302	681.04	-4.99792	681.04	-3.43103	681.64	-1.23186
682.94	-5.6665	682.84	-6.49488	682.94	-6.76257	682.94	-6.63098	682.04	-5.01904	682.04	-3.42285	682.64	-1.22522
683.94	-5.65739	683.84	-6.47871	683.94	-6.76676	683.94	-6.62382	683.04	-5.01904	683.04	-3.42114	683.64	-1.22073
684.94	-5.63098	684.84	-6.46106	684.94	-6.73181	684.94	-6.59705	684.04	-5.00073	684.04	-3.41272	684.64	-1.19556
685.94	-5.61031	685.84	-6.44973	685.94	-6.72127	685.94	-6.58296	685.04	-4.98157	685.04	-3.38342	685.64	-1.1823
686.94	-5.60082	686.84	-6.4315	686.94	-6.71141	686.94	-6.57665	686.04	-4.96008	686.04	-3.36389	686.64	-1.17024
687.94	-5.58554	687.84	-6.41558	687.94	-6.72421	687.94	-6.5809	687.04	-4.95203	687.04	-3.35266	687.64	-1.16624
688.94	-5.58664	688.84	-6.40679	688.94	-6.73825	688.94	-6.59372	688.04	-4.94092	688.04	-3.36926	688.64	-1.17381
689.94	-5.58939	689.84	-6.40877	689.94	-6.71976	689.94	-6.58817	689.04	-4.94092	689.04	-3.38062	689.64	-1.17031
690.94	-5.59513	690.84	-6.41719	690.94	-6.71708	690.94	-6.58549	690.04	-4.93433	690.04	-3.37244	690.64	-1.1669
691.94	-5.62056	691.84	-6.42935	691.94	-6.74287	691.94	-6.58162	691.04	-4.92126	691.04	-3.38062	691.64	-1.18694
692.94	-5.62053	692.84	-6.44517	692.94	-6.74749	692.94	-6.5866	692.04	-4.94019	692.04	-3.40991	692.64	-1.19746
693.94	-5.63639	693.84	-6.45589	693.94	-6.75675	693.94	-6.5861	693.04	-4.9519	693.04	-3.41467	693.64	-1.21377
694.94	-5.61926	694.84	-6.45752	694.94	-6.73181	694.94	-6.56604	694.04	-4.9519	694.04	-3.4231	694.64	-1.21863
695.94	-5.6348	695.84	-6.46992	695.94	-6.75517	695.94	-6.58097	695.04	-4.95386	695.04	-3.41467	695.64	-1.23879
696.94	-5.62748	696.84	-6.46541	696.94	-6.74784	696.94	-6.56388	696.04	-4.98157	696.04	-3.42285	696.64	-1.24649
697.94	-5.61755	697.84	-6.46729	697.94	-6.75793	697.94	-6.57397	697.04	-4.98474	697.04	-3.42285	697.64	-1.23816
698.94	-5.60713	698.84	-6.44973	698.94	-6.74898	698.94	-6.55525	698.04	-4.98145	698.04	-3.42126	698.64	-1.22332
699.94	-5.5874	699.84	-6.44153	699.94	-6.74097	699.94	-6.51758	699.04	-4.96167	699.04	-3.40491	699.64	-1.21118
700.94	-5.59456	700.84	-6.43643	700.94	-6.75618	700.94	-6.49727	700.04	-4.94373	700.04	-3.39197	700.64	-1.19988
701.94	-5.59672	701.84	-6.43636	701.94	-6.76615	701.94	-6.49406	701.04	-4.94214	701.04	-3.38843	701.64	-1.17691
702.94	-5.59491	702.84	-6.43653	702.94	-6.75433	702.94	-6.48273	702.04	-4.93896	702.04	-3.39038	702.64	-1.17493
703.94	-5.58661	703.84	-6.43604	703.94	-6.75775	703.94	-6.47418	703.04	-4.94067	703.04	-3.37878	703.64	-1.17566
704.94	-5.59501	704.84	-6.4311	704.94	-6.75614	704.94	-6.48893	704.04	-4.93115	704.04	-3.38062	704.64	-1.18874
705.94	-5.59623	705.84	-6.41658	705.94	-6.75639	705.94	-6.51041	705.04	-4.9425	705.04	-3.40051	705.64	-1.20584
706.94	-5.5946	706.84	-6.41492	706.94	-6.75635	706.94	-6.51221	706.04	-4.9408	706.04	-3.3822	706.64	-1.21545
707.94	-5.60819	707.84	-6.42244	707.94	-6.75504	707.94	-6.53043	707.04	-4.94873	707.04	-3.39038	707.64	-1.22464
708.94	-5.62069	708.84	-6.41777	708.94	-6.75119	708.94	-6.5328	708.04	-4.96985	708.04	-3.39185	708.64	-1.22935
709.94	-5.61206	709.84	-6.41187	709.94	-6.75073	709.94	-6.53748	709.04	-4.97144	709.04	-3.39319	709.64	-1.22412
710.94	-5.61958	710.84	-6.43313	710.94	-6.76448	710.94	-6.55122	710.04	-4.95349	710.04	-3.3772	710.64	-1.2238
[truncated: 131 more rows]
