# Supplementary material for: In silico guided reconstruction and analysis of ICAM-1-binding var genes from Plasmodium falciparum
Source: Sci Rep. 2018 Feb 19;8:3282. doi: 10.1038/s41598-018-21591-8 (PMC5818487; doi:10.1038/s41598-018-21591-8)
Supplement: Supplementary file 7 — Supplementary data file [file 41598_2018_21591_MOESM7_ESM.xlsx]

## Sheet: ICAM-1 S22A - J1a
Cycle: 29 J1a DBL_B 7.81 nM_X	Cycle: 29 J1a DBL_B 7.81 nM_Y	Cycle: 30 J1a DBL_B 15.625 nM_X	Cycle: 30 J1a DBL_B 15.625 nM_Y	Cycle: 31 J1a DBL_B 31.25 nM_X	Cycle: 31 J1a DBL_B 31.25 nM_Y	Cycle: 32 J1a DBL_B 62.5 nM_X	Cycle: 32 J1a DBL_B 62.5 nM_Y	Cycle: 33 J1a DBL_B 125 nM_X	Cycle: 33 J1a DBL_B 125 nM_Y	Cycle: 34 J1a DBL_B 250 nM_X	Cycle: 34 J1a DBL_B 250 nM_Y
-60.06	0.0405865	-60.86	-0.0790491	-60.16	-0.162847	-60.06	-0.237978	-60.86	-0.200265	-60.96	-0.288086
-59.06	0.0126448	-59.86	-0.0723457	-59.16	-0.111185	-59.06	-0.214772	-59.86	-0.107014	-59.96	-0.174561
-58.06	0.0188828	-58.86	0.00418091	-58.16	-0.193802	-58.06	-0.269814	-58.86	-0.075531	-58.96	-0.152588
-57.06	0.0212631	-57.86	-0.0260334	-57.16	-0.230912	-57.06	-0.227882	-57.86	-0.161776	-57.96	-0.280762
-56.06	0.021348	-56.86	-0.0391808	-56.16	-0.12332	-56.06	-0.162978	-56.86	-0.0974083	-56.96	-0.218872
-55.06	0.0146217	-55.86	-0.0372152	-55.16	-0.0868444	-55.06	-0.169949	-55.86	-0.0615072	-55.96	-0.172485
-54.06	0.0233622	-54.86	-0.0214186	-54.16	-0.0644817	-54.06	-0.162795	-54.86	-0.0652418	-54.96	-0.144531
-53.06	0.0232162	-53.86	-0.00808811	-53.16	-0.0614786	-53.06	-0.15464	-53.86	-0.0471506	-53.96	-0.129517
-52.06	0.0300398	-52.86	-0.000386238	-52.16	-0.0273228	-52.06	-0.157216	-52.86	-0.00978565	-52.96	-0.116211
-51.06	0.0305405	-51.86	-0.0284739	-51.16	-0.0189981	-51.06	-0.158791	-51.86	-0.0101633	-51.96	-0.0872803
-50.06	0.0196762	-50.86	-0.0504465	-50.16	0.00858974	-50.06	-0.150002	-50.86	-0.00125217	-50.96	-0.0692139
-49.06	0.0376196	-49.86	-0.0666828	-49.16	0.0282431	-49.06	-0.115335	-49.86	-0.00284004	-49.96	-0.0853271
-48.06	0.0292215	-48.86	-0.0367994	-48.16	0.0241413	-48.06	-0.0960226	-48.86	0.0302172	-48.96	-0.0739746
-47.06	0.0393658	-47.86	-0.028511	-47.16	0.0233116	-47.06	-0.0960102	-47.86	0.0515671	-47.96	-0.0427246
-46.06	0.0528059	-46.86	-0.0410967	-46.16	0.0342007	-46.06	-0.0951433	-46.86	0.0474043	-46.96	-0.0334473
-45.06	0.0616312	-45.86	-0.0596876	-45.16	0.0629597	-45.06	-0.0576315	-45.86	0.0483446	-45.96	-0.0510254
-44.06	0.0457621	-44.86	-0.0324659	-44.16	0.0591764	-44.06	-0.0551901	-44.86	0.0540819	-44.96	-0.0447998
-43.06	0.0518169	-43.86	-0.0138626	-43.16	0.0583458	-43.06	-0.0525532	-43.86	0.0415573	-43.96	-0.0529785
-42.06	0.0710068	-42.86	0.00930595	-42.16	0.0181112	-42.06	-0.0542374	-42.86	0.0451946	-42.96	-0.0413818
-41.06	0.0734725	-41.86	0.00903797	-41.16	0.00668573	-41.06	-0.073256	-41.86	0.0433397	-41.96	-0.0427246
-40.06	0.0644879	-40.86	0.00630379	-40.16	0.0102015	-40.06	-0.0607562	-40.86	0.0457325	-40.96	-0.034668
-39.06	0.0447006	-39.86	0.0166922	-39.16	0.0222621	-39.06	-0.0793228	-39.86	0.0444021	-39.96	-0.0430908
-38.06	0.00450277	-38.86	0.0416317	-38.16	0.0125456	-38.06	-0.0981584	-38.86	0.0501766	-38.96	-0.0528564
-37.06	0.032176	-37.86	0.0565605	-37.16	0.0300503	-37.06	-0.0706072	-37.86	0.0240898	-37.96	-0.0692139
-36.06	0.0630598	-36.86	0.0601006	-36.16	0.0479946	-36.06	-0.0293474	-36.86	0.0127373	-36.96	-0.0512695
-35.06	0.0833235	-35.86	0.0659604	-35.16	0.0622768	-35.06	-0.0111589	-35.86	0.0498471	-35.96	-0.0118408
-34.06	0.0375228	-34.86	0.0526795	-34.16	0.0558805	-34.06	-0.00800943	-34.86	0.0756288	-34.96	0.00439453
-33.06	0.0221543	-33.86	0.03338	-33.16	0.0589566	-33.06	-0.0104384	-33.86	0.0877013	-33.96	-0.0153809
-32.06	0.0355573	-32.86	0.0430474	-32.16	0.0336394	-32.06	-0.00838804	-32.86	0.0699029	-32.96	-0.0267334
-31.06	0.0618267	-31.86	0.0593801	-31.16	0.0549283	-31.06	-0.00164986	-31.86	0.0729299	-31.96	-0.00720215
-30.06	0.0724106	-30.86	0.0729675	-30.16	0.0620575	-30.06	0.00270844	-30.86	0.0978699	-30.96	0.0335693
-29.06	0.0538559	-29.86	0.0606384	-29.16	0.054245	-29.06	-0.00766754	-29.86	0.106659	-29.96	0.0419922
-28.06	0.0181746	-28.86	0.0490789	-28.16	0.0317111	-28.06	-0.0238175	-28.86	0.114631	-28.96	0.0435791
-27.06	-0.0145521	-27.86	0.044086	-27.16	0.0271697	-27.06	-0.0320082	-27.86	0.0802188	-27.96	0.0158691
-26.06	0.00466156	-26.86	0.0332942	-26.16	0.0308073	-26.06	-0.0131607	-26.86	0.0562434	-26.96	-0.000610352
-25.06	0.0250106	-25.86	0.0637264	-25.16	0.0320768	-25.06	-0.000990391	-25.86	0.04566	-25.96	0.0107422
-24.06	0.0357039	-24.86	0.0658505	-24.16	0.040524	-24.06	0.0162947	-24.86	0.0593808	-24.96	0.00415039
-23.06	0.029979	-23.86	0.0677919	-23.16	0.0290742	-23.06	0.0172837	-23.86	0.0863466	-23.96	0.00256348
-22.06	0.0256944	-22.86	0.0330143	-22.16	0.0467501	-22.06	0.00311136	-22.86	0.0971012	-22.96	-0.0239258
-21.06	0.0583966	-21.86	0.0496268	-21.16	0.076144	-21.06	0.0339825	-21.86	0.0923514	-21.96	-0.0333252
-20.06	0.0347152	-20.86	0.119329	-20.16	0.0776088	-20.06	0.074388	-20.86	0.145574	-20.96	0.0401611
-19.06	0.0281723	-19.86	0.162006	-19.16	0.0351043	-19.06	0.069432	-19.86	0.196674	-19.96	0.0748291
-18.06	-0.00514042	-18.86	0.145759	-18.16	-0.0128443	-18.06	-0.0127088	-18.86	0.142829	-18.96	0.0435791
-17.06	-0.0380874	-17.86	0.0529728	-17.16	0.00146198	-17.06	-0.0406508	-17.86	0.072504	-17.96	-0.0216064
-16.06	-0.0443009	-16.86	0.00230086	-16.16	0.00942075	-16.06	-0.0555314	-16.86	0.000958085	-16.96	-0.0543213
-15.06	-0.0488662	-15.86	-0.00778162	-15.16	-0.0081327	-15.06	-0.0569228	-15.86	-0.0224301	-15.96	-0.0396729
-14.06	-0.0183854	-14.86	-0.0201967	-14.16	0.0104705	-14.06	-0.052565	-14.86	-0.062433	-14.96	-0.0396729
-13.06	-0.0119032	-13.86	0.0237373	-13.16	0.0242893	-13.06	-0.00311416	-13.86	0.0255684	-13.96	-0.00366211
-12.06	-0.00287005	-12.86	0.0324041	-12.16	0.0323458	-12.06	0.00579694	-12.86	0.0471746	-12.96	-0.0219727
-11.06	0.00270867	-11.86	0.0407419	-11.16	-0.00312757	-11.06	0.0224841	-11.86	0.0636911	-11.96	0.00427246
-10.06	-0.0362682	-10.86	0.00928493	-10.16	-0.059475	-10.06	-0.00330926	-10.86	0.061531	-10.96	0.026001
-9.06	-0.0147718	-9.86002	-0.0223442	-9.16	-0.0778835	-9.06	-0.0159925	-9.86002	0.024897	-9.95999	0.0141602
-8.06	-0.00819215	-8.86002	0.00366937	-8.16	-0.0945093	-8.06	-0.0338269	-8.86002	0.0120922	-8.95999	0.0338135
-7.06	-0.0101576	-7.86002	0.00868607	-7.16	-0.10784	-7.06	-0.0373793	-7.86002	0.00392532	-7.95999	-0.0153809
-6.06	-0.0338759	-6.86002	0.0389959	-6.16	-0.103274	-6.06	-0.0302138	-6.86002	0.00811207	-6.95999	-0.0169678
-5.06	-0.0616225	-5.86002	0.0668645	-5.16	-0.100296	-5.06	-0.0385512	-5.86002	0.0148625	-5.95999	-0.0153809
-4.06	-0.0611463	-4.86002	0.059553	-4.16	-0.116921	-4.06	-0.00377321	-4.86002	0.0418528	-4.95999	0.0355225
-3.06	0.0473125	-3.86002	0.0658369	-3.16	-0.033793	-3.06	0.0508525	-3.86002	0.0837812	-3.95999	0.0532227
-2.06	0.0724821	-2.86002	0.0429797	-2.16	0.0557306	-2.06	0.0649137	-2.86002	0.130138	-2.95999	0.0499268
-1.06	-0.175394	-1.86002	0.0445163	-1.16	-0.289631	-1.06	-0.108011	-1.86002	0.112021	-1.95999	0.076416
-0.0599976	-0.554517	-0.860016	-0.43584	-0.160004	-0.997339	-0.0599976	-0.102002	-0.860016	-0.572437	-0.959991	0.116943
0.940002	1.17654	0.139984	1.32352	0.839996	2.16411	0.940002	1.37014	0.139984	2.38077	0.0400085	1.04443
1.94	0.0536749	1.13998	-0.220237	1.84	0.460133	1.94	1.0693	1.13998	1.59263	1.04001	3.7207
2.94	0.118064	2.13998	0.288417	2.84	0.996137	2.94	1.64394	2.13998	3.31332	2.04001	5.95166
3.94	0.223924	3.13998	0.416081	3.84	1.24851	3.94	2.02776	3.13998	4.20197	3.04001	7.44336
4.94	0.251622	4.13998	0.530352	4.84	1.39008	4.94	2.30509	4.13998	4.82942	4.04001	8.50562
5.94	0.33983	5.13998	0.67127	5.84	1.50595	5.94	2.55358	5.13998	5.27735	5.04001	9.2854
6.94	0.37346	6.13998	0.763251	6.84	1.63572	6.94	2.74114	6.13998	5.69636	6.04001	9.87976
7.94	0.370079	7.13998	0.870759	7.84	1.71794	7.94	2.83932	7.13998	6.00638	7.04001	10.3231
8.94	0.386425	8.13998	0.893598	8.84	1.80215	8.94	2.9272	8.13998	6.22526	8.04001	10.7233
9.94	0.428172	9.13998	0.914105	9.84	1.8821	9.94	3.05757	9.13998	6.39946	9.04001	11.045
10.94	0.44088	10.14	0.95987	10.84	1.97881	10.94	3.22396	10.14	6.59695	10.04	11.3865
11.94	0.44547	11.14	0.98238	11.84	2.03694	11.94	3.3444	11.14	6.74056	11.04	11.6807
12.94	0.479027	12.14	1.01462	12.84	2.07915	12.94	3.47451	12.14	6.85812	12.04	11.9417
13.94	0.492479	13.14	1.10529	13.84	2.11045	13.94	3.5595	13.14	7.02985	13.04	12.2202
14.94	0.499327	14.14	1.13214	14.84	2.16223	14.94	3.62555	14.14	7.20928	14.04	12.444
15.94	0.530724	15.14	1.13504	15.84	2.23137	15.94	3.71383	15.14	7.36697	15.04	12.6483
16.94	0.556175	16.14	1.18796	16.84	2.28398	16.94	3.83767	16.14	7.49997	16.04	12.8506
17.94	0.57943	17.14	1.2283	17.84	2.30791	17.94	3.93282	17.14	7.61063	17.04	13.0569
18.94	0.62545	18.14	1.26382	18.84	2.34258	18.94	4.03585	18.14	7.7316	18.04	13.2185
19.94	0.669359	19.14	1.29047	19.84	2.38913	19.94	4.12065	19.14	7.87409	19.04	13.4191
20.94	0.67755	20.14	1.33111	20.84	2.43872	20.94	4.22662	20.14	8.00799	20.04	13.6237
21.94	0.683641	21.14	1.37702	21.84	2.50058	21.94	4.29521	21.14	8.13508	21.04	13.823
22.94	0.683909	22.14	1.42094	22.84	2.55447	22.94	4.35591	22.14	8.21147	22.04	14.037
23.94	0.686889	23.14	1.4425	23.84	2.58789	23.94	4.41907	23.14	8.3186	23.04	14.2101
24.94	0.683654	24.14	1.44915	24.84	2.61584	24.94	4.5108	24.14	8.42791	24.04	14.3639
25.94	0.691344	25.14	1.47381	25.84	2.67065	25.94	4.60174	25.14	8.54913	25.04	14.5193
26.94	0.706334	26.14	1.51925	26.84	2.72822	26.94	4.67557	26.14	8.65499	26.04	14.6791
27.94	0.712865	27.14	1.54152	27.84	2.75898	27.94	4.73618	27.14	8.76491	27.04	14.8182
28.94	0.713658	28.14	1.56771	28.84	2.80049	28.94	4.78605	28.14	8.83553	28.04	14.9541
29.94	0.749107	29.14	1.58267	29.84	2.83672	29.94	4.83602	29.14	8.9158	29.04	15.0956
30.94	0.789513	30.14	1.60306	30.84	2.903	30.94	4.89608	30.14	9.01639	30.04	15.241
31.94	0.803123	31.14	1.63364	31.84	2.94804	31.94	4.95718	31.14	9.11765	31.04	15.3834
32.94	0.797874	32.14	1.64707	32.84	2.99821	32.94	4.99111	32.14	9.18796	32.04	15.5045
33.94	0.795104	33.14	1.67449	33.84	3.03662	33.94	5.039	33.14	9.29522	33.04	15.6268
34.94	0.786864	34.14	1.69287	34.84	3.07849	34.94	5.09753	34.14	9.39709	34.04	15.7463
35.94	0.804931	35.14	1.72009	35.84	3.12622	35.94	5.17615	35.14	9.49816	35.04	15.869
36.94	0.814574	36.14	1.7395	36.84	3.16211	36.94	5.23828	36.14	9.58422	36.04	15.9979
37.94	0.816222	37.14	1.74664	37.84	3.19092	37.94	5.29034	37.14	9.64849	37.04	16.1088
38.94	0.824474	38.14	1.73302	38.84	3.21987	38.94	5.33473	38.14	9.68919	38.04	16.1974
39.94	0.813036	39.14	1.73933	39.84	3.25693	39.94	5.39495	39.14	9.74628	39.04	16.3163
40.94	0.821935	40.14	1.77181	40.84	3.31367	40.94	5.4628	40.14	9.82759	40.04	16.4358
41.94	0.817125	41.14	1.80103	41.84	3.35337	41.94	5.51024	41.14	9.92384	41.04	16.5665
42.94	0.814342	42.14	1.80369	42.84	3.37746	42.94	5.54689	42.14	9.98851	42.04	16.671
43.94	0.8255	43.14	1.81939	43.84	3.41882	43.94	5.59686	43.14	10.0826	43.04	16.7775
44.94	0.847094	44.14	1.84785	44.84	3.45249	44.94	5.65312	44.14	10.1649	44.04	16.887
45.94	0.85183	45.14	1.87204	45.84	3.46135	45.94	5.70351	45.14	10.2217	45.04	16.9928
46.94	0.895836	46.14	1.89884	46.84	3.49907	46.94	5.77999	46.14	10.3108	46.04	17.0862
47.94	0.918883	47.14	1.92474	47.84	3.54431	47.94	5.85223	47.14	10.4118	47.04	17.2023
48.94	0.938646	48.14	1.96735	48.84	3.59616	48.94	5.92595	48.14	10.4903	48.04	17.3113
49.94	0.971496	49.14	2.00982	49.84	3.6571	49.94	6.00445	49.14	10.5734	49.04	17.4362
50.94	0.956639	50.14	2.05874	50.84	3.6894	50.94	6.04673	50.14	10.6701	50.04	17.5635
51.94	0.961644	51.14	2.05874	51.84	3.71211	51.94	6.08774	51.14	10.7207	51.04	17.671
52.94	0.962829	52.14	2.06671	52.84	3.74145	52.94	6.11835	52.14	10.7894	52.04	17.7609
53.94	0.965453	53.14	2.08593	53.84	3.76562	53.94	6.16992	53.14	10.8409	53.04	17.882
54.94	0.983532	54.14	2.08909	54.84	3.81045	54.94	6.2173	54.14	10.893	54.04	17.9768
55.94	1.00433	55.14	2.10858	55.84	3.84057	55.94	6.29706	55.14	10.9621	55.04	18.0651
56.94	1.05214	56.14	2.13133	56.84	3.85732	56.94	6.34962	56.14	11.0337	56.04	18.1483
57.94	1.08403	57.14	2.17573	57.84	3.89939	57.94	6.40837	57.14	11.1105	57.04	18.2169
58.94	1.07361	58.14	2.20776	58.84	3.91846	58.94	6.42651	58.14	11.1869	58.04	18.2784
59.94	1.06914	59.14	2.21089	59.84	3.9177	59.94	6.44353	59.14	11.2226	59.04	18.3135
60.94	1.06748	60.14	2.21059	60.84	3.96076	60.94	6.47971	60.14	11.2715	60.04	18.3884
61.94	1.04753	61.14	2.22736	61.84	3.97263	61.94	6.51811	61.14	11.332	61.04	18.4685
62.94	1.06626	62.14	2.22829	62.84	4.00056	62.94	6.56846	62.14	11.39	62.04	18.5334
63.94	1.05712	63.14	2.25855	63.84	4.03623	63.94	6.58202	63.14	11.4714	63.04	18.6284
64.94	1.05482	64.14	2.26561	64.84	4.04629	64.94	6.60768	64.14	11.5224	64.04	18.6873
65.94	1.07419	65.14	2.27614	65.84	4.09138	65.94	6.63828	65.14	11.5539	65.04	18.7444
66.94	1.05902	66.14	2.29266	66.84	4.12622	66.94	6.66852	66.14	11.61	66.04	18.7885
67.94	1.06299	67.14	2.30029	67.84	4.15063	67.94	6.72656	67.14	11.6698	67.04	18.8475
68.94	1.06489	68.14	2.33574	68.84	4.16445	68.94	6.77131	68.14	11.7113	68.04	18.9163
69.94	1.05824	69.14	2.35728	69.84	4.17568	69.94	6.8069	69.14	11.7511	69.04	18.9846
70.94	1.07358	70.14	2.36623	70.84	4.20112	70.94	6.84019	70.14	11.7833	70.04	19.0452
71.94	1.11321	71.14	2.3791	71.84	4.23178	71.94	6.89971	71.14	11.8106	71.04	19.1155
72.94	1.14473	72.14	2.39702	72.84	4.27126	72.94	6.93904	72.14	11.8627	72.04	19.194
73.94	1.16546	73.14	2.42486	73.84	4.31994	73.94	6.98944	73.14	11.9169	73.04	19.2659
74.94	1.19386	74.14	2.45738	74.84	4.3417	74.94	7.03859	74.14	11.9837	74.04	19.3459
75.94	1.22326	75.14	2.50463	75.84	4.37927	75.94	7.0863	75.14	12.0327	75.04	19.4065
76.94	1.23496	76.14	2.5353	76.84	4.40486	76.94	7.13901	76.14	12.1071	76.04	19.4738
77.94	1.23484	77.14	2.56484	77.84	4.43183	77.94	7.18589	77.14	12.1614	77.04	19.5453
78.94	1.23616	78.14	2.60271	78.84	4.45437	78.94	7.23005	78.14	12.2076	78.04	19.6107
79.94	1.24491	79.14	2.61959	79.84	4.47419	79.94	7.28812	79.14	12.2586	79.04	19.6545
80.94	1.23734	80.14	2.65047	80.84	4.50373	80.94	7.30936	80.14	12.3076	80.04	19.7312
81.94	1.24847	81.14	2.65399	81.84	4.51013	81.94	7.3338	81.14	12.3289	81.04	19.7756
82.94	1.26366	82.14	2.65833	82.84	4.55027	82.94	7.38646	82.14	12.363	82.04	19.828
83.94	1.25963	83.14	2.66407	83.84	4.56833	83.94	7.41332	83.14	12.4061	83.04	19.8916
84.94	1.27635	84.14	2.67677	84.84	4.58579	84.94	7.44188	84.14	12.4335	84.04	19.9371
85.94	1.2855	85.14	2.70559	85.84	4.61506	85.94	7.48044	85.14	12.4899	85.04	19.9948
86.94	1.31462	86.14	2.71662	86.84	4.6511	86.94	7.51909	86.14	12.5405	86.04	20.0455
87.94	1.34409	87.14	2.73318	87.84	4.69135	87.94	7.54185	87.14	12.578	87.04	20.1025
88.94	1.33973	88.14	2.75182	88.84	4.7272	88.94	7.56569	88.14	12.6443	88.04	20.1647
89.94	1.37301	89.14	2.77774	89.84	4.75139	89.94	7.59896	89.14	12.6913	89.04	20.2168
90.94	1.38801	90.14	2.80534	90.84	4.77468	90.94	7.61872	90.14	12.7549	90.04	20.2921
91.94	1.37953	91.14	2.84972	91.84	4.78091	91.94	7.61171	91.14	12.8037	91.04	20.3442
92.94	1.36092	92.14	2.85318	92.84	4.78862	92.94	7.6307	92.14	12.8555	92.04	20.3651
93.94	1.34927	93.14	2.85361	93.84	4.78899	93.94	7.64248	93.14	12.8781	93.04	20.3882
94.94	1.34729	94.14	2.84314	94.84	4.807	94.94	7.66772	94.14	12.9004	94.04	20.4161
95.94	1.33523	95.14	2.86154	95.84	4.81609	95.94	7.68203	95.14	12.9384	95.04	20.4539
96.94	1.34868	96.14	2.88349	96.84	4.84336	96.94	7.72978	96.14	12.9619	96.04	20.4944
97.94	1.35911	97.14	2.89614	97.84	4.88154	97.94	7.76816	97.14	13.0027	97.04	20.5483
98.94	1.37554	98.14	2.91474	98.84	4.92075	98.94	7.80864	98.14	13.0323	98.04	20.6045
99.94	1.3915	99.14	2.93247	99.84	4.94011	99.94	7.83315	99.14	13.0864	99.04	20.6515
100.94	1.3792	100.14	2.94331	100.84	4.94638	100.94	7.87163	100.14	13.1201	100.04	20.6973
101.94	1.35155	101.14	2.95948	101.84	4.94236	101.94	7.89281	101.14	13.1458	101.04	20.7351
102.94	1.33705	102.14	2.9641	102.84	4.97683	102.94	7.92237	102.14	13.1422	102.04	20.7657
103.94	1.34427	103.14	2.96468	103.84	4.9925	103.94	7.96866	103.14	13.1876	103.04	20.8229
104.94	1.35333	104.14	3.00006	104.84	5.02685	104.94	8.01056	104.14	13.2469	104.04	20.8832
105.94	1.37248	105.14	3.01252	105.84	5.0195	105.94	8.01177	105.14	13.2968	105.04	20.9148
106.94	1.3849	106.14	3.02037	106.84	5.02541	106.94	8.03077	106.14	13.336	106.04	20.9539
107.94	1.38812	107.14	3.02899	107.84	5.04053	107.94	8.05023	107.14	13.384	107.04	20.9912
108.94	1.4157	108.14	3.03303	108.84	5.06491	108.94	8.07756	108.14	13.4074	108.04	21.0144
109.94	1.43475	109.14	3.05096	109.84	5.08557	109.94	8.1214	109.14	13.445	109.04	21.0535
110.94	1.43846	110.14	3.07997	110.84	5.11911	110.94	8.16283	110.14	13.4952	110.04	21.1058
111.94	1.44154	111.14	3.08971	111.84	5.14028	111.94	8.18397	111.14	13.5065	111.04	21.137
112.94	1.45655	112.14	3.11107	112.84	5.14639	112.94	8.20985	112.14	13.5113	112.04	21.1661
113.94	1.45801	113.14	3.13855	113.84	5.15014	113.94	8.24109	113.14	13.554	113.04	21.2068
114.94	1.473	114.14	3.16006	114.84	5.16633	114.94	8.26267	114.14	13.5882	114.04	21.2559
115.94	1.49453	115.14	3.1611	115.84	5.18755	115.94	8.28286	115.14	13.6187	115.04	21.3037
116.94	1.48661	116.14	3.16903	116.84	5.21553	116.94	8.3184	116.14	13.6478	116.04	21.3357
117.94	1.52085	117.14	3.17238	117.84	5.26081	117.94	8.35776	117.14	13.6774	117.04	21.3832
118.94	1.53505	118.14	3.17833	118.84	5.27431	118.94	8.36366	118.14	13.7241	118.04	21.4445
119.94	1.54701	119.14	3.19041	119.84	5.29348	119.94	8.38881	119.14	13.7364	119.04	21.4736
120.94	1.5368	120.14	3.20868	120.84	5.29565	120.94	8.41132	120.14	13.7663	120.04	21.5073
121.94	1.56556	121.14	3.21288	121.84	5.32278	121.94	8.43837	121.14	13.7882	121.04	21.5276
122.94	1.57811	122.14	3.22328	122.84	5.36716	122.94	8.47862	122.14	13.8309	122.04	21.5585
123.94	1.57074	123.14	3.22064	123.84	5.3883	123.94	8.50092	123.14	13.8581	123.04	21.5795
124.94	1.58553	124.14	3.21243	124.84	5.43266	124.94	8.535	124.14	13.8905	124.04	21.5994
125.94	1.58051	125.14	3.22857	125.84	5.45044	125.94	8.55133	125.14	13.907	125.04	21.6169
126.94	1.5706	126.14	3.23176	126.84	5.45273	126.94	8.54973	126.14	13.9298	126.04	21.635
127.94	1.57882	127.14	3.21243	127.84	5.4583	127.94	8.55941	127.14	13.938	127.04	21.6545
128.94	1.58092	128.14	3.22853	128.84	5.45261	128.94	8.57103	128.14	13.9819	128.04	21.6843
129.94	1.59681	129.14	3.23375	129.84	5.45693	129.94	8.58912	129.14	14.0165	129.04	21.7155
130.94	1.60841	130.14	3.23033	130.84	5.44411	130.94	8.60035	130.14	14.0638	130.04	21.7645
131.94	1.61573	131.14	3.22301	131.84	5.44741	131.94	8.6194	131.14	14.0757	131.04	21.7916
132.94	1.65299	132.14	3.23141	132.84	5.49067	132.94	8.67423	132.14	14.0975	132.04	21.8311
133.94	1.64945	133.14	3.25643	133.84	5.52729	133.94	8.70023	133.14	14.1521	133.04	21.8914
134.94	1.6646	134.14	3.25068	134.84	5.55539	134.94	8.72099	134.14	14.1791	134.04	21.9163
135.94	1.66697	135.14	3.2698	135.84	5.58393	135.94	8.75571	135.14	14.2178	135.04	21.9358
136.94	1.69784	136.14	3.30741	136.84	5.62444	136.94	8.7878	136.14	14.2703	136.04	21.9866
137.94	1.7235	137.14	3.33265	137.84	5.67246	137.94	8.82677	137.14	14.3215	137.04	22.0273
138.94	1.70802	138.14	3.3596	138.84	5.69729	138.94	8.84877	138.14	14.3743	138.04	22.0649
139.94	1.71091	139.14	3.3583	139.84	5.7043	139.94	8.86143	139.14	14.386	139.04	22.0858
140.94	1.72808	140.14	3.36921	140.84	5.70273	140.94	8.88176	140.14	14.3969	140.04	22.1057
141.94	1.73044	141.14	3.37624	141.84	5.71443	141.94	8.87436	141.14	14.4075	141.04	22.1432
142.94	1.7505	142.14	3.37254	142.84	5.72378	142.94	8.88319	142.14	14.417	142.04	22.1842
143.94	1.77076	143.14	3.39293	143.84	5.74953	143.94	8.90382	143.14	14.4386	143.04	22.2264
144.94	1.77921	144.14	3.41085	144.84	5.76094	144.94	8.93949	144.14	14.4862	144.04	22.2725
145.94	1.8105	145.14	3.45024	145.84	5.78078	145.94	8.97078	145.14	14.5369	145.04	22.323
146.94	1.80946	146.14	3.48228	146.84	5.81057	146.94	8.98475	146.14	14.577	146.04	22.3545
147.94	1.79818	147.14	3.49161	147.84	5.80754	147.94	8.99288	147.14	14.6155	147.04	22.3737
148.94	1.78923	148.14	3.48701	148.84	5.79917	148.94	9.01982	148.14	14.644	148.04	22.3834
149.94	1.79058	149.14	3.47761	149.84	5.82004	149.94	9.03447	149.14	14.6639	149.04	22.4014
150.94	1.78254	150.14	3.47929	150.84	5.86098	150.94	9.0738	150.14	14.6658	150.04	22.4246
151.94	1.77324	151.14	3.46089	151.84	5.86521	151.94	9.06951	151.14	14.6682	151.04	22.4491
152.94	1.74537	152.14	3.4398	152.84	5.88271	152.94	9.07606	152.14	14.6589	152.04	22.4589
153.94	1.77511	153.14	3.43631	153.84	5.92449	153.94	9.10885	153.14	14.6635	153.04	22.4786
154.94	1.79242	154.14	3.45025	154.84	5.93286	154.94	9.13434	154.14	14.6888	154.04	22.5159
155.94	1.78069	155.14	3.47029	155.84	5.92734	155.94	9.14531	155.14	14.6988	155.04	22.5322
156.94	1.78934	156.14	3.46908	156.84	5.93513	156.94	9.15555	156.14	14.6982	156.04	22.5388
157.94	1.79214	157.14	3.46982	157.84	5.91741	157.94	9.15676	157.14	14.697	157.04	22.5664
158.94	1.77886	158.14	3.45051	158.84	5.89951	158.94	9.16496	158.14	14.7055	158.04	22.5764
159.94	1.77788	159.14	3.43818	159.84	5.9105	159.94	9.17534	159.14	14.7228	159.04	22.5763
160.94	1.77222	160.14	3.43896	160.84	5.92541	160.94	9.17261	160.14	14.743	160.04	22.6119
161.94	1.75996	161.14	3.4384	161.84	5.92336	161.94	9.20124	161.14	14.7717	161.04	22.6152
162.94	1.7896	162.14	3.46125	162.84	5.9531	162.94	9.22099	162.14	14.7947	162.04	22.6451
163.94	1.81322	163.14	3.48292	163.84	5.97007	163.94	9.23839	163.14	14.8247	163.04	22.6842
164.94	1.81179	164.14	3.51389	164.84	5.96684	164.94	9.24673	164.14	14.8506	164.04	22.712
165.94	1.82809	165.14	3.52213	165.84	5.981	165.94	9.28097	165.14	14.8687	165.04	22.7151
166.94	1.86288	166.14	3.56937	166.84	5.99529	166.94	9.32711	166.14	14.9045	166.04	22.7429
167.94	1.86838	167.14	3.61574	167.84	5.99348	167.94	9.35227	167.14	14.9394	167.04	22.769
168.94	1.88636	168.14	3.63036	168.84	6.0082	168.94	9.39003	168.14	14.9654	168.04	22.782
169.94	1.9101	169.14	3.66912	169.84	6.031	169.94	9.41534	169.14	14.9944	169.04	22.8049
170.94	1.89598	170.14	3.68019	170.84	6.02732	170.94	9.43566	170.14	15.0236	170.04	22.8328
171.94	1.9008	171.14	3.68342	171.84	6.05307	171.94	9.45488	171.14	15.0369	171.04	22.8362
172.94	1.90154	172.14	3.70051	172.84	6.0549	172.94	9.47356	172.14	15.0554	172.04	22.8721
173.94	1.87705	173.14	3.69717	173.84	6.04976	173.94	9.47019	173.14	15.0714	173.04	22.8932
174.94	1.87203	174.14	3.70157	174.84	6.06474	174.94	9.47689	174.14	15.0745	174.04	22.8964
175.94	1.86199	175.14	3.70014	175.84	6.07578	175.94	9.48638	175.14	15.0942	175.04	22.9244
176.94	1.84314	176.14	3.69934	176.84	6.08728	176.94	9.48071	176.14	15.1062	176.04	22.9456
177.94	1.84272	177.14	3.6906	177.84	6.0956	177.94	9.48188	177.14	15.127	177.04	22.957
178.94	1.8543	178.14	3.7021	178.84	6.0875	178.94	9.47197	178.14	15.1452	178.04	22.9786
179.94	1.85116	179.14	3.70499	179.84	6.08293	179.94	9.46896	179.14	15.1839	179.04	22.9979
180.94	1.85218	180.14	3.71849	180.84	6.08364	180.94	9.46705	180.14	15.2021	180.04	23.024
181.94	1.84502	181.14	3.72017	181.84	6.08591	181.94	9.46795	181.14	15.2159	181.04	23.037
182.94	1.86124	182.14	3.7109	182.84	6.09492	182.94	9.49381	182.14	15.2276	182.04	23.0369
183.94	1.87288	183.14	3.70146	183.84	6.11477	183.94	9.5251	183.14	15.2475	183.04	23.0645
184.94	1.86248	184.14	3.71064	184.84	6.14328	184.94	9.554	184.14	15.2679	184.04	23.0979
185.94	1.86345	185.14	3.70796	185.84	6.16465	185.94	9.57451	185.14	15.2681	185.04	23.1077
186.94	1.8623	186.14	3.69873	186.84	6.18176	186.94	9.59619	186.14	15.2938	186.04	23.1173
187.94	1.84472	187.14	3.72816	187.84	6.18906	187.94	9.59996	187.14	15.3081	187.04	23.1449
188.94	1.84994	188.14	3.73417	188.84	6.21159	188.94	9.60555	188.14	15.3012	188.04	23.1565
189.94	1.85157	189.14	3.75865	189.84	6.21951	189.94	9.61683	189.14	15.3175	189.04	23.176
190.94	1.85173	190.14	3.75996	190.84	6.22178	190.94	9.60857	190.14	15.3267	190.04	23.1956
191.94	1.86947	191.14	3.74198	191.84	6.22636	191.94	9.62472	191.14	15.3172	191.04	23.217
192.94	1.87927	192.14	3.73681	192.84	6.23096	192.94	9.62646	192.14	15.3351	192.04	23.2432
193.94	1.89666	193.14	3.70991	193.84	6.24631	193.94	9.64409	193.14	15.336	193.04	23.2562
194.94	1.92031	194.14	3.68674	194.84	6.24577	194.94	9.65444	194.14	15.3602	194.04	23.2728
195.94	1.94939	195.14	3.68977	195.84	6.27329	195.94	9.68352	195.14	15.3846	195.04	23.2838
196.94	1.95926	196.14	3.69955	196.84	6.29927	196.94	9.69962	196.14	15.4041	196.04	23.3229
197.94	1.97106	197.14	3.70607	197.84	6.30625	197.94	9.73449	197.14	15.44	197.04	23.3621
198.94	1.95216	198.14	3.71666	198.84	6.2969	198.94	9.73695	198.14	15.4505	198.04	23.385
199.94	1.95174	199.14	3.72867	199.84	6.30534	199.94	9.77206	199.14	15.4626	199.04	23.3983
200.94	1.94995	200.14	3.72985	200.84	6.3158	200.94	9.81335	200.14	15.4719	200.04	23.4048
201.94	1.96828	201.14	3.74912	201.84	6.31633	201.94	9.84292	201.14	15.4944	201.04	23.4437
202.94	1.9699	202.14	3.78681	202.84	6.32444	202.94	9.872	202.14	15.5141	202.04	23.483
203.94	1.97507	203.14	3.81155	203.84	6.3437	203.94	9.89487	203.14	15.5338	203.04	23.5205
204.94	1.96431	204.14	3.8466	204.84	6.35561	204.94	9.90754	204.14	15.5524	204.04	23.5338
205.94	1.96304	205.14	3.85898	205.84	6.35735	205.94	9.91897	205.14	15.5816	205.04	23.5613
206.94	1.949	206.14	3.86704	206.84	6.36186	206.94	9.923	206.14	15.5927	206.04	23.583
207.94	1.94209	207.14	3.88371	207.84	6.37637	207.94	9.92585	207.14	15.5962	207.04	23.5913
208.94	1.93341	208.14	3.88885	208.84	6.38782	208.94	9.94843	208.14	15.6033	208.04	23.5944
209.94	1.9406	209.14	3.90278	209.84	6.40586	209.94	9.96892	209.14	15.6173	209.04	23.6075
210.94	1.94878	210.14	3.90473	210.84	6.41562	210.94	9.99492	210.14	15.6434	210.04	23.6252
211.94	1.95093	211.14	3.94152	211.84	6.4248	211.94	10.0343	211.14	15.6655	211.04	23.653
212.94	1.9816	212.14	3.962	212.84	6.44648	212.94	10.0763	212.14	15.6794	212.04	23.6758
213.94	1.99297	213.14	3.9853	213.84	6.46274	213.94	10.1334	213.14	15.7012	213.04	23.6991
214.94	1.99138	214.14	4.02241	214.84	6.47458	214.94	10.1548	214.14	15.7383	214.04	23.7479
215.94	1.98594	215.14	4.02969	215.84	6.4781	215.94	10.1462	215.14	15.7571	215.04	23.7756
216.94	1.97368	216.14	4.03217	216.84	6.49424	216.94	10.1667	216.14	15.7679	216.04	23.7874
217.94	1.96209	217.14	4.04158	217.84	6.49997	217.94	10.149	217.14	15.7852	217.04	23.7971
218.94	1.98116	218.14	4.03104	218.84	6.50493	218.94	10.1645	218.14	15.786	218.04	23.7792
219.94	1.9723	219.14	4.03136	219.84	6.51882	219.94	10.1787	219.14	15.7945	219.04	23.774
220.94	1.98976	220.14	4.05016	220.84	6.52554	220.94	10.1962	220.14	15.8052	220.04	23.7854
221.94	2.00054	221.14	4.06086	221.84	6.54685	221.94	10.207	221.14	15.8338	221.04	23.8268
222.94	2.0103	222.14	4.06904	222.84	6.53867	222.94	10.2151	222.14	15.8533	222.04	23.8561
223.94	2.01909	223.14	4.06647	223.84	6.55625	223.94	10.2404	223.14	15.8641	223.04	23.8756
224.94	2.02451	224.14	4.06741	224.84	6.54939	224.94	10.2437	224.14	15.9009	224.04	23.9049
225.94	2.01328	225.14	4.06887	225.84	6.55159	225.94	10.2655	225.14	15.9235	225.04	23.9342
226.94	2.00575	226.14	4.07799	226.84	6.55788	226.94	10.2841	226.14	15.9459	226.04	23.944
227.94	2.00356	227.14	4.09177	227.84	6.58379	227.94	10.3142	227.14	15.9676	227.04	23.9553
228.94	2.00371	228.14	4.11884	228.84	6.6063	228.94	10.3456	228.14	16.0047	228.04	23.9749
229.94	1.99664	229.14	4.13238	229.84	6.61951	229.94	10.3532	229.14	15.9954	229.04	23.9944
230.94	1.98402	230.14	4.12413	230.84	6.62209	230.94	10.3424	230.14	15.9772	230.04	23.9862
231.94	1.99456	231.14	4.12385	231.84	6.63791	231.94	10.3512	231.14	15.9587	231.04	23.98
232.94	2.00457	232.14	4.14143	232.84	6.66745	232.94	10.3493	232.14	15.977	232.04	23.9783
233.94	2.01234	233.14	4.13341	233.84	6.66872	233.94	10.3672	233.14	15.9864	233.04	24.0143
234.94	2.04911	234.14	4.14547	234.84	6.71748	234.94	10.4021	234.14	16.0185	234.04	24.0187
235.94	2.05622	235.14	4.18108	235.84	6.74538	235.94	10.415	235.14	16.054	235.04	24.0457
236.94	2.05812	236.14	4.1826	236.84	6.74734	236.94	10.4164	236.14	16.067	236.04	24.0553
237.94	2.05611	237.14	4.16336	237.84	6.76787	237.94	10.4095	237.14	16.0849	237.04	24.0732
238.94	1.93863	238.14	4.11715	238.84	6.73933	238.94	10.3983	238.14	16.101	238.04	24.0909
239.94	2.80927	239.14	3.67621	239.84	7.67688	239.94	11.2691	239.14	15.7238	239.04	24.0581
240.94	0.945896	240.14	4.5718	240.84	5.37202	240.94	9.20127	240.14	16.3472	240.04	23.6299
241.94	2.28981	241.14	4.08138	241.84	6.95609	241.94	10.0185	241.14	15.5282	241.04	23.4475
242.94	1.99507	242.14	4.01837	242.84	6.29898	242.94	9.37959	242.14	14.5334	242.04	21.5287
243.94	1.92402	243.14	3.92341	243.84	6.06189	243.94	9.03827	243.14	13.8093	243.04	20.3839
244.94	1.93507	244.14	3.8142	244.84	5.97769	244.94	8.85682	244.14	13.3011	244.04	19.5276
245.94	1.89946	245.14	3.82137	245.84	5.84971	245.94	8.67083	245.14	12.9343	245.04	18.98
246.94	1.79847	246.14	3.70836	246.84	5.72659	246.94	8.44789	246.14	12.6349	246.04	18.5172
247.94	1.79089	247.14	3.59351	247.84	5.65564	247.94	8.31604	247.14	12.3418	247.04	18.0894
248.94	1.76036	248.14	3.54237	248.84	5.56223	248.94	8.2036	248.14	12.1161	248.04	17.7561
249.94	1.75128	249.14	3.52472	249.84	5.51282	249.94	8.12445	249.14	11.9433	249.04	17.5354
250.94	1.77141	250.14	3.51191	250.84	5.48728	250.94	8.03447	250.14	11.8615	250.04	17.2983
251.94	1.74139	251.14	3.50275	251.84	5.46143	251.94	7.97833	251.14	11.7302	251.04	17.124
252.94	1.69341	252.14	3.45198	252.84	5.46079	252.94	7.94719	252.14	11.6125	252.04	16.9668
253.94	1.70004	253.14	3.42472	253.84	5.43328	253.94	7.88229	253.14	11.5524	253.04	16.7842
254.94	1.7165	254.14	3.39837	254.84	5.381	254.94	7.81343	254.14	11.4754	254.04	16.6647
255.94	1.73428	255.14	3.40635	255.84	5.32988	255.94	7.75246	255.14	11.4262	255.04	16.6107
256.94	1.74075	256.14	3.40818	256.84	5.31353	256.94	7.71828	256.14	11.3609	256.04	16.5222
257.94	1.74981	257.14	3.39289	257.84	5.30893	257.94	7.68828	257.14	11.3194	257.04	16.4312
258.94	1.72424	258.14	3.37122	258.84	5.25586	258.94	7.64124	258.14	11.2454	258.04	16.3363
259.94	1.71305	259.14	3.33358	259.84	5.21345	259.94	7.61356	259.14	11.139	259.04	16.2335
260.94	1.67188	260.14	3.29272	260.84	5.14758	260.94	7.53809	260.14	11.0461	260.04	16.1057
261.94	1.63822	261.14	3.26266	261.84	5.09358	261.94	7.46684	261.14	10.9454	261.04	15.9866
262.94	1.61935	262.14	3.23246	262.84	5.05095	262.94	7.42184	262.14	10.8896	262.04	15.8948
263.94	1.62792	263.14	3.22218	263.84	5.02732	263.94	7.3684	263.14	10.8384	263.04	15.7872
264.94	1.64539	264.14	3.19495	264.84	5.01465	264.94	7.34009	264.14	10.7898	264.04	15.7039
265.94	1.63692	265.14	3.16581	265.84	5.01433	265.94	7.32858	265.14	10.7477	265.04	15.6436
266.94	1.62667	266.14	3.14518	266.84	5.00432	266.94	7.28402	266.14	10.7006	266.04	15.5569
267.94	1.6082	267.14	3.1258	267.84	4.97995	267.94	7.23296	267.14	10.6586	267.04	15.4866
268.94	1.58875	268.14	3.12573	268.84	4.96863	268.94	7.1936	268.14	10.5818	268.04	15.39
269.94	1.57747	269.14	3.13542	269.84	4.96059	269.94	7.16279	269.14	10.5193	269.04	15.3245
270.94	1.59505	270.14	3.1359	270.84	4.94707	270.94	7.15108	270.14	10.4645	270.04	15.2266
271.94	1.59029	271.14	3.15201	271.84	4.929	271.94	7.11166	271.14	10.4301	271.04	15.173
272.94	1.59701	272.14	3.1254	272.84	4.88042	272.94	7.07296	272.14	10.3905	272.04	15.0959
273.94	1.58724	273.14	3.09452	273.84	4.8366	273.94	7.04208	273.14	10.3319	273.04	15.0256
274.94	1.56055	274.14	3.07434	274.84	4.78125	274.94	7.01184	274.14	10.2672	274.04	14.9475
275.94	1.56597	275.14	3.04585	275.84	4.76438	275.94	6.97979	275.14	10.2078	275.04	14.8737
276.94	1.53959	276.14	3.02499	276.84	4.74714	276.94	6.9401	276.14	10.1479	276.04	14.8085
277.94	1.51839	277.14	3.00357	277.84	4.7282	277.94	6.90096	277.14	10.0968	277.04	14.7217
278.94	1.50701	278.14	3.01301	278.84	4.707	278.94	6.88799	278.14	10.0375	278.04	14.6448
279.94	1.50142	279.14	3.00725	279.84	4.69277	279.94	6.85786	279.14	9.99077	279.04	14.5862
280.94	1.48875	280.14	3.01015	280.84	4.67048	280.94	6.8303	280.14	9.94802	280.04	14.501
281.94	1.4833	281.14	3.00571	281.84	4.63384	281.94	6.80044	281.14	9.89939	281.04	14.4553
282.94	1.48668	282.14	2.98414	282.84	4.59763	282.94	6.78295	282.14	9.84852	282.04	14.3995
283.94	1.47897	283.14	2.94767	283.84	4.55986	283.94	6.75411	283.14	9.793	283.04	14.3459
284.94	1.47051	284.14	2.91584	284.84	4.54062	284.94	6.71599	284.14	9.74116	284.04	14.2675
285.94	1.45723	285.14	2.87798	285.84	4.53457	285.94	6.70625	285.14	9.70171	285.04	14.1877
286.94	1.44318	286.14	2.83331	286.84	4.5155	286.94	6.67706	286.14	9.65717	286.04	14.1139
287.94	1.42809	287.14	2.79799	287.84	4.50547	287.94	6.67675	287.14	9.61171	287.04	14.0389
288.94	1.40624	288.14	2.79152	288.84	4.50241	288.94	6.66979	288.14	9.57618	288.04	13.9833
289.94	1.3882	289.14	2.79247	289.84	4.49648	289.94	6.63185	289.14	9.55406	289.04	13.9242
290.94	1.39685	290.14	2.79358	290.84	4.49329	290.94	6.58838	290.14	9.5177	290.04	13.8757
291.94	1.40063	291.14	2.81238	291.84	4.50549	291.94	6.57385	291.14	9.49719	291.04	13.825
292.94	1.41399	292.14	2.83137	292.84	4.49265	292.94	6.52166	292.14	9.46565	292.04	13.7822
293.94	1.4059	293.14	2.84276	293.84	4.48257	293.94	6.50953	293.14	9.42113	293.04	13.7332
294.94	1.40582	294.14	2.84308	294.84	4.47498	294.94	6.49225	294.14	9.3891	294.04	13.6742
295.94	1.39417	295.14	2.81665	295.84	4.44751	295.94	6.45496	295.14	9.35291	295.04	13.6255
296.94	1.40604	296.14	2.80489	296.84	4.42854	296.94	6.4246	296.14	9.30172	296.04	13.5745
297.94	1.40515	297.14	2.78479	297.84	4.40686	297.94	6.3811	297.14	9.26208	297.04	13.5175
298.94	1.38994	298.14	2.77583	298.84	4.38767	298.94	6.35222	298.14	9.22224	298.04	13.4819
299.94	1.37984	299.14	2.76444	299.84	4.3687	299.94	6.31942	299.14	9.18937	299.04	13.4342
300.94	1.37017	300.14	2.72651	300.84	4.3375	300.94	6.31011	300.14	9.14009	300.04	13.3752
301.94	1.36593	301.14	2.71817	301.84	4.30852	301.94	6.29269	301.14	9.11222	301.04	13.3542
302.94	1.35967	302.14	2.71467	302.84	4.28684	302.94	6.27349	302.14	9.07905	302.04	13.3232
303.94	1.36609	303.14	2.68677	303.84	4.26465	303.94	6.26001	303.14	9.03979	303.04	13.287
304.94	1.35824	304.14	2.70121	304.84	4.25432	304.94	6.23104	304.14	9.01834	304.04	13.2448
305.94	1.34737	305.14	2.68436	305.84	4.22844	305.94	6.20187	305.14	8.96866	305.04	13.2034
306.94	1.3473	306.14	2.68443	306.84	4.22463	306.94	6.20912	306.14	8.93907	306.04	13.1451
307.94	1.3573	307.14	2.70569	307.84	4.20447	307.94	6.19067	307.14	8.92004	307.04	13.1057
308.94	1.34771	308.14	2.71052	308.84	4.17942	308.94	6.17168	308.14	8.89485	308.04	13.0553
309.94	1.35596	309.14	2.68677	309.84	4.16504	309.94	6.16199	309.14	8.86047	309.04	13.0143
310.94	1.36085	310.14	2.68261	310.84	4.15102	310.94	6.13368	310.14	8.83641	310.04	12.9834
311.94	1.34656	311.14	2.67505	311.84	4.13928	311.94	6.10339	311.14	8.80115	311.04	12.9456
312.94	1.34448	312.14	2.64661	312.84	4.13513	312.94	6.08179	312.14	8.7644	312.04	12.887
313.94	1.33867	313.14	2.6407	313.84	4.13669	313.94	6.05327	313.14	8.73872	313.04	12.8722
314.94	1.32483	314.14	2.64514	314.84	4.12634	314.94	6.02893	314.14	8.72046	314.04	12.8248
315.94	1.29712	315.14	2.62207	315.84	4.08801	315.94	6.00159	315.14	8.67932	315.04	12.7728
316.94	1.30645	316.14	2.58393	316.84	4.08396	316.94	5.99297	316.14	8.64631	316.04	12.7065
317.94	1.30636	317.14	2.58316	317.84	4.0866	317.94	5.98153	317.14	8.637	317.04	12.6924
318.94	1.30906	318.14	2.57229	318.84	4.07075	318.94	5.9564	318.14	8.61514	318.04	12.6545
319.94	1.32703	319.14	2.54968	319.84	4.06702	319.94	5.95142	319.14	8.59216	319.04	12.619
320.94	1.34493	320.14	2.55631	320.84	4.07573	320.94	5.93966	320.14	8.57108	320.04	12.6158
321.94	1.3235	321.14	2.59179	321.84	4.05593	321.94	5.89589	321.14	8.54796	321.04	12.5944
322.94	1.32703	322.14	2.56604	322.84	4.03931	322.94	5.87292	322.14	8.50232	322.04	12.5175
323.94	1.32882	323.14	2.56693	323.84	4.03911	323.94	5.86031	323.14	8.47928	323.04	12.4784
324.94	1.33049	324.14	2.55085	324.84	4.0355	324.94	5.86187	324.14	8.44966	324.04	12.4377
325.94	1.31733	325.14	2.54619	325.84	4.0154	325.94	5.84211	325.14	8.40874	325.04	12.3982
326.94	1.29021	326.14	2.52217	326.84	3.98801	326.94	5.82317	326.14	8.37373	326.04	12.3361
327.94	1.26708	327.14	2.49623	327.84	3.94785	327.94	5.80162	327.14	8.34779	327.04	12.2968
328.94	1.25896	328.14	2.48213	328.84	3.92771	328.94	5.77044	328.14	8.33564	328.04	12.2843
329.94	1.2548	329.14	2.49264	329.84	3.90498	329.94	5.75822	329.14	8.32955	329.04	12.2448
330.94	1.25587	330.14	2.49144	330.84	3.89577	330.94	5.74159	330.14	8.32469	330.04	12.2136
331.94	1.25608	331.14	2.4927	331.84	3.88496	331.94	5.72886	331.14	8.32156	331.04	12.1959
332.94	1.25581	332.14	2.49272	332.84	3.8782	332.94	5.72847	332.14	8.31023	332.04	12.163
333.94	1.23572	333.14	2.48328	333.84	3.84412	333.94	5.71802	333.14	8.29089	333.04	12.1155
334.94	1.22478	334.14	2.46321	334.84	3.84543	334.94	5.69255	334.14	8.26899	334.04	12.0729
335.94	1.22673	335.14	2.46516	335.84	3.83591	335.94	5.6812	335.14	8.24946	335.04	12.0334
336.94	1.21778	336.14	2.45616	336.84	3.80984	336.94	5.66407	336.14	8.22716	336.04	12.014
337.94	1.21712	337.14	2.44864	337.84	3.78899	337.94	5.6423	337.14	8.19205	337.04	11.9882
338.94	1.23557	338.14	2.45461	338.84	3.79353	338.94	5.63962	338.14	8.16238	338.04	11.9752
339.94	1.22328	339.14	2.47155	339.84	3.77358	339.94	5.6172	339.14	8.14684	339.04	11.9556
340.94	1.21282	340.14	2.46724	340.84	3.76902	340.94	5.60357	340.14	8.11128	340.04	11.9291
341.94	1.20084	341.14	2.45773	341.84	3.75837	341.94	5.57536	341.14	8.09042	341.04	11.8998
342.94	1.15993	342.14	2.43149	342.84	3.75859	342.94	5.55264	342.14	8.0593	342.04	11.8472
343.94	1.13945	343.14	2.42134	343.84	3.7562	343.94	5.53179	343.14	8.01802	343.04	11.787
344.94	1.11853	344.14	2.40308	344.84	3.73901	344.94	5.51282	344.14	8.00452	344.04	11.7463
345.94	1.11112	345.14	2.37643	345.84	3.73054	345.94	5.51371	345.14	7.96969	345.04	11.676
346.94	1.11031	346.14	2.37052	346.84	3.72112	346.94	5.49801	346.14	7.94742	346.04	11.6517
347.94	1.11622	347.14	2.36937	347.84	3.70473	347.94	5.46132	347.14	7.93492	347.04	11.6416
348.94	1.1254	348.14	2.36361	348.84	3.70515	348.94	5.44267	348.14	7.91781	348.04	11.6041
349.94	1.13373	349.14	2.35394	349.84	3.6969	349.94	5.44098	349.14	7.8902	349.04	11.5945
350.94	1.13458	350.14	2.35321	350.84	3.6792	350.94	5.42389	350.14	7.85785	350.04	11.5846
351.94	1.13887	351.14	2.33416	351.84	3.66799	351.94	5.39058	351.14	7.84734	351.04	11.5764
352.94	1.14347	352.14	2.316	352.84	3.68269	352.94	5.39054	352.14	7.81124	352.04	11.5389
353.94	1.15386	353.14	2.32161	353.84	3.66758	353.94	5.39116	353.14	7.81697	353.04	11.5322
354.94	1.14711	354.14	2.33189	354.84	3.66409	354.94	5.4109	354.14	7.80919	354.04	11.5045
355.94	1.12952	355.14	2.32495	355.84	3.65466	355.94	5.39136	355.14	7.79272	355.04	11.4752
356.94	1.10836	356.14	2.31327	356.84	3.6762	356.94	5.37997	356.14	7.76957	356.04	11.4436
357.94	1.08867	357.14	2.29585	357.84	3.65805	357.94	5.36846	357.14	7.75044	357.04	11.403
358.94	1.06136	358.14	2.27274	358.84	3.6325	358.94	5.33273	358.14	7.73868	358.04	11.3835
359.94	1.06832	359.14	2.25406	359.84	3.62529	359.94	5.30404	359.14	7.71183	359.04	11.3557
360.94	1.06489	360.14	2.25274	360.84	3.61465	360.94	5.26924	360.14	7.68926	360.04	11.3362
361.94	1.06483	361.14	2.24962	361.84	3.60671	361.94	5.25758	361.14	7.67613	361.04	11.3018
362.94	1.06421	362.14	2.25146	362.84	3.59607	362.94	5.23938	362.14	7.66821	362.04	11.2838
363.94	1.05579	363.14	2.24829	363.84	3.58728	363.94	5.20325	363.14	7.63733	363.04	11.2545
364.94	1.04502	364.14	2.2333	364.84	3.57844	364.94	5.19871	364.14	7.61758	364.04	11.2234
365.94	1.04546	365.14	2.22493	365.84	3.58432	365.94	5.19768	365.14	7.58613	365.04	11.194
366.94	1.05587	366.14	2.22232	366.84	3.56646	366.94	5.18221	366.14	7.56717	366.04	11.1647
367.94	1.06515	367.14	2.21659	367.84	3.55535	367.94	5.17977	367.14	7.54813	367.04	11.1467
368.94	1.0746	368.14	2.21373	368.84	3.57424	368.94	5.18299	368.14	7.52574	368.04	11.1338
369.94	1.09448	369.14	2.21655	369.84	3.56641	369.94	5.18958	369.14	7.51892	369.04	11.1174
370.94	1.10165	370.14	2.22416	370.84	3.56939	370.94	5.19833	370.14	7.50211	370.04	11.0959
371.94	1.12294	371.14	2.24205	371.84	3.55984	371.94	5.18361	371.14	7.47557	371.04	11.0748
372.94	1.12219	372.14	2.24426	372.84	3.55664	372.94	5.17981	372.14	7.45044	372.04	11.0471
373.94	1.13417	373.14	2.24364	373.84	3.53835	373.94	5.17225	373.14	7.4381	373.04	11.0256
374.94	1.13848	374.14	2.24763	374.84	3.51719	374.94	5.1812	374.14	7.42097	374.04	11.0077
375.94	1.13802	375.14	2.24491	375.84	3.51824	375.94	5.17257	375.14	7.41983	375.04	10.9963
376.94	1.12634	376.14	2.21753	376.84	3.49841	376.94	5.17261	376.14	7.41833	376.04	10.9686
377.94	1.12969	377.14	2.19465	377.84	3.48008	377.94	5.16265	377.14	7.41877	377.04	10.944
378.94	1.11816	378.14	2.18469	378.84	3.47693	378.94	5.16907	378.14	7.41858	378.04	10.9244
379.94	1.08822	379.14	2.16227	379.84	3.46941	379.94	5.14425	379.14	7.40592	379.04	10.9061
380.94	1.09448	380.14	2.15479	380.84	3.46521	380.94	5.13721	380.14	7.38831	380.04	10.8854
381.94	1.08611	381.14	2.18232	381.84	3.45334	381.94	5.15496	381.14	7.37873	381.04	10.8737
382.94	1.06898	382.14	2.20299	382.84	3.44692	382.94	5.14112	382.14	7.36815	382.04	10.8737
383.94	1.04004	383.14	2.20581	383.84	3.42615	383.94	5.13	383.14	7.35144	383.04	10.8459
384.94	1.01873	384.14	2.2126	384.84	3.40622	384.94	5.12004	384.14	7.32856	384.04	10.8049
385.94	1.00562	385.14	2.21399	385.84	3.40466	385.94	5.12024	385.14	7.30066	385.04	10.7838
386.94	0.989063	386.14	2.20088	386.84	3.38669	386.94	5.12004	386.14	7.28132	386.04	10.7721
387.94	0.970348	387.14	2.19188	387.84	3.37038	387.94	5.1045	387.14	7.26903	387.04	10.7542
388.94	0.984447	388.14	2.17815	388.84	3.38027	388.94	5.10066	388.14	7.24333	388.04	10.7366
389.94	0.987316	389.14	2.19945	389.84	3.3865	389.94	5.09217	389.14	7.23534	389.04	10.733
390.94	0.977905	390.14	2.19604	390.84	3.38708	390.94	5.07104	390.14	7.21899	390.04	10.7151
391.94	0.976612	391.14	2.19526	391.84	3.39133	391.94	5.06829	391.14	7.21663	391.04	10.6838
392.94	0.974937	392.14	2.19864	392.84	3.40142	392.94	5.06844	392.14	7.21817	392.04	10.6643
393.94	0.967613	393.14	2.20267	393.84	3.39495	393.94	5.06112	393.14	7.18827	393.04	10.653
394.94	0.965382	394.14	2.17341	394.84	3.37888	394.94	5.05071	394.14	7.18538	394.04	10.6234
395.94	0.946289	395.14	2.14685	395.84	3.37537	395.94	5.03821	395.14	7.17834	395.04	10.5959
396.94	0.956676	396.14	2.13329	396.84	3.38442	396.94	5.04005	396.14	7.16637	396.04	10.5826
397.94	0.957813	397.14	2.12397	397.84	3.37192	397.94	5.03337	397.14	7.15046	397.04	10.5698
398.94	0.973194	398.14	2.1269	398.84	3.36679	398.94	5.02422	398.14	7.14009	398.04	10.5667
399.94	0.970959	399.14	2.1245	399.84	3.36221	399.94	5.01368	399.14	7.13768	399.04	10.5667
400.94	0.967934	400.14	2.12557	400.84	3.34834	400.94	5.01066	400.14	7.14046	400.04	10.5601
401.94	0.967995	401.14	2.12222	401.84	3.34468	401.94	5.00254	401.14	7.12099	401.04	10.5452
402.94	0.958813	402.14	2.12163	402.84	3.32815	402.94	4.98372	402.14	7.09893	402.04	10.5356
403.94	0.956055	403.14	2.10425	403.84	3.31494	403.94	4.9812	403.14	7.09009	403.04	10.524
404.94	0.949024	404.14	2.09175	404.84	3.30698	404.94	4.9804	404.14	7.071	404.04	10.5057
405.94	0.938282	405.14	2.07319	405.84	3.29526	405.94	4.96502	405.14	7.06062	405.04	10.4846
406.94	0.953163	406.14	2.06503	406.84	3.28779	406.94	4.95206	406.14	7.04427	406.04	10.4668
407.94	0.975147	407.14	2.06294	407.84	3.29331	407.94	4.95073	407.14	7.03071	407.04	10.4358
408.94	0.967945	408.14	2.08174	408.84	3.30661	408.94	4.94036	408.14	7.02974	408.04	10.4244
409.94	0.973389	409.14	2.09265	409.84	3.323	409.94	4.93958	409.14	7.01099	409.04	10.4065
410.94	0.977711	410.14	2.10127	410.84	3.33432	410.94	4.92083	410.14	7.00508	410.04	10.3932
411.94	0.977551	411.14	2.11119	411.84	3.32742	411.94	4.91249	411.14	6.98888	411.04	10.3854
412.94	0.983315	412.14	2.1152	412.84	3.3249	412.94	4.91007	412.14	6.98971	412.04	10.3772
413.94	0.968761	413.14	2.1118	413.84	3.30984	413.94	4.90174	413.14	6.98632	413.04	10.3737
414.94	0.969044	414.14	2.10188	414.84	3.30051	414.94	4.90557	414.14	6.96821	414.04	10.3459
415.94	0.958534	415.14	2.0881	415.84	3.28975	415.94	4.88358	415.14	6.94112	415.04	10.3182
416.94	0.966358	416.14	2.08491	416.84	3.28904	416.94	4.88152	416.14	6.91841	416.04	10.3033
417.94	0.967419	417.14	2.10204	417.84	3.27956	417.94	4.86488	417.14	6.91759	417.04	10.2838
418.94	0.975075	418.14	2.09377	418.84	3.27583	418.94	4.8596	418.14	6.89956	418.04	10.2639
419.94	0.971558	419.14	2.09924	419.84	3.2616	419.94	4.84436	419.14	6.89368	419.04	10.2562
420.94	0.959007	420.14	2.05466	420.84	3.25005	420.94	4.82363	420.14	6.86838	420.04	10.2255
421.94	0.960583	421.14	2.03331	421.84	3.24148	421.94	4.81544	421.14	6.8391	421.04	10.1858
422.94	0.942017	422.14	2.02222	422.84	3.22266	422.94	4.78552	422.14	6.81824	422.04	10.1678
423.94	0.939259	423.14	2.00203	423.84	3.1926	423.94	4.78276	423.14	6.79011	423.04	10.1382
424.94	0.923317	424.14	1.99746	424.84	3.18147	424.94	4.7551	424.14	6.78017	424.04	10.1187
425.94	0.909168	425.14	2.00489	425.84	3.1699	425.94	4.73278	425.14	6.7599	425.04	10.0994
426.94	0.907227	426.14	1.99329	426.84	3.16956	426.94	4.74097	426.14	6.74829	426.04	10.0878
427.94	0.908985	427.14	1.99507	427.84	3.17112	427.94	4.75066	427.14	6.73677	427.04	10.0663
428.94	0.908165	428.14	1.99588	428.84	3.17607	428.94	4.75167	428.14	6.72977	428.04	10.0549
429.94	0.909019	429.14	2.00516	429.84	3.18914	429.94	4.75253	429.14	6.73722	429.04	10.0533
430.94	0.918591	430.14	1.99522	430.84	3.18874	430.94	4.74415	430.14	6.73729	430.04	10.0334
431.94	0.918907	431.14	1.99649	431.84	3.18938	431.94	4.74129	431.14	6.72879	431.04	10.0288
432.94	0.909508	432.14	1.98514	432.84	3.18462	432.94	4.72176	432.14	6.73697	432.04	10.0176
433.94	0.906982	433.14	1.98291	433.84	3.17688	433.94	4.70142	433.14	6.73608	433.04	10.0065
434.94	0.875988	434.14	1.97081	434.84	3.14138	434.94	4.66566	434.14	6.72264	434.04	9.98657
435.94	0.866676	435.14	1.949	435.84	3.11604	435.94	4.65122	435.14	6.68801	435.04	9.94385
436.94	0.836647	436.14	1.94009	436.84	3.10493	436.94	4.62302	436.14	6.69509	436.04	9.94409
437.94	0.833912	437.14	1.93147	437.84	3.09287	437.94	4.62004	437.14	6.68476	437.04	9.92285
438.94	0.835987	438.14	1.92927	438.84	3.08603	438.94	4.61431	438.14	6.66597	438.04	9.91309
439.94	0.827477	439.14	1.92301	439.84	3.08464	439.94	4.59249	439.14	6.6503	439.04	9.88342
440.94	0.83672	440.14	1.92195	440.84	3.11997	440.94	4.60991	440.14	6.64106	440.04	9.88354
441.94	0.838097	441.14	1.95182	441.84	3.1176	441.94	4.5931	441.14	6.64786	441.04	9.88379
442.94	0.864098	442.14	1.94352	442.84	3.13347	442.94	4.58993	442.14	6.62003	442.04	9.85571
443.94	0.839294	443.14	1.96222	443.84	3.12756	443.94	4.58319	443.14	6.61761	443.04	9.85413
444.94	0.826721	444.14	1.95135	444.84	3.11804	444.94	4.56244	444.14	6.57745	444.04	9.82471
445.94	0.807899	445.14	1.94076	445.84	3.11567	445.94	4.55961	445.14	6.5555	445.04	9.78345
446.94	0.806213	446.14	1.9527	446.84	3.12537	446.94	4.56146	446.14	6.55731	446.04	9.77417
447.94	0.805225	447.14	1.95527	447.84	3.12693	447.94	4.57024	447.14	6.55684	447.04	9.7561
448.94	0.798889	448.14	1.9632	448.84	3.11121	448.94	4.56232	448.14	6.55841	448.04	9.74634
449.94	0.787498	449.14	1.96286	449.84	3.08989	449.94	4.54238	449.14	6.55649	449.04	9.71533
450.94	0.788708	450.14	1.94347	450.84	3.09109	450.94	4.53419	450.14	6.56456	450.04	9.71326
451.94	0.793114	451.14	1.92453	451.84	3.07659	451.94	4.51882	451.14	6.5737	451.04	9.69873
452.94	0.798157	452.14	1.9079	452.84	3.06738	452.94	4.50299	452.14	6.55853	452.04	9.68103
453.94	0.791809	453.14	1.90167	453.84	3.05579	453.94	4.5047	453.14	6.54547	453.04	9.68579
454.94	0.786072	454.14	1.883	454.84	3.03125	454.94	4.49054	454.14	6.52045	454.04	9.65796
455.94	0.802818	455.14	1.88871	455.84	3.01787	455.94	4.49752	455.14	6.50809	455.04	9.64478
456.94	0.804089	456.14	1.90038	456.84	3.00906	456.94	4.48243	456.14	6.50023	456.04	9.63342
457.94	0.802197	457.14	1.9041	457.84	3.02126	457.94	4.47712	457.14	6.49077	457.04	9.62683
458.94	0.806618	458.14	1.90957	458.84	3.02046	458.94	4.46214	458.14	6.506	458.04	9.62988
459.94	0.808399	459.14	1.91438	459.84	3.02536	459.94	4.47222	459.14	6.48152	459.04	9.6073
460.94	0.819508	460.14	1.93647	460.84	3.0355	460.94	4.47319	460.14	6.48872	460.04	9.60571
461.94	0.827515	461.14	1.93628	461.84	3.04724	461.94	4.47144	461.14	6.47253	461.04	9.61719
462.94	0.818531	462.14	1.92378	462.84	3.05051	462.94	4.47417	462.14	6.46003	462.04	9.61548
463.94	0.807423	463.14	1.92378	463.84	3.02988	463.94	4.48064	463.14	6.44014	463.04	9.59949
464.94	0.815174	464.14	1.90236	464.84	2.99839	464.94	4.4724	464.14	6.42884	464.04	9.57471
465.94	0.822132	465.14	1.8722	465.84	2.9852	465.94	4.45824	465.14	6.4264	465.04	9.57288
466.94	0.804066	466.14	1.86097	466.84	2.9863	466.94	4.45311	466.14	6.4347	466.04	9.56946
467.94	0.817554	467.14	1.85322	467.84	2.98667	467.94	4.44548	467.14	6.44648	467.04	9.55334
468.94	0.831944	468.14	1.85641	468.84	2.99128	468.94	4.45829	468.14	6.44967	468.04	9.53735
469.94	0.821388	469.14	1.87014	469.84	2.98957	469.94	4.44419	469.14	6.46511	469.04	9.55188
470.94	0.817604	470.14	1.85622	470.84	2.97871	470.94	4.45371	470.14	6.4529	470.04	9.54553
471.94	0.827171	471.14	1.87241	471.84	2.97503	471.94	4.46951	471.14	6.44114	471.04	9.53723
472.94	0.810963	472.14	1.8603	472.84	2.94456	472.94	4.46343	472.14	6.44734	472.04	9.5155
473.94	0.798828	473.14	1.86157	473.84	2.92969	473.94	4.47058	473.14	6.42859	473.04	9.48657
474.94	0.789684	474.14	1.85924	474.84	2.91299	474.94	4.45668	474.14	6.40807	474.04	9.47485
475.94	0.799156	475.14	1.85172	475.84	2.89251	475.94	4.44662	475.14	6.38956	475.04	9.45691
476.94	0.79895	476.14	1.85205	476.84	2.87927	476.94	4.43335	476.14	6.37817	476.04	9.43738
477.94	0.796593	477.14	1.86087	477.84	2.87566	477.94	4.43893	477.14	6.37735	477.04	9.4342
478.94	0.814575	478.14	1.87427	478.84	2.87378	478.94	4.44055	478.14	6.3678	478.04	9.4342
479.94	0.806202	479.14	1.88411	479.84	2.87534	479.94	4.43877	479.14	6.37776	479.04	9.43396
480.94	0.806202	480.14	1.90559	480.84	2.89499	480.94	4.44866	480.14	6.3957	480.04	9.43616
481.94	0.812622	481.14	1.9054	481.84	2.8988	481.94	4.44873	481.14	6.39709	481.04	9.43616
482.94	0.800426	482.14	1.90465	482.84	2.90823	482.94	4.44117	482.14	6.39647	482.04	9.43262
483.94	0.798195	483.14	1.89687	483.84	2.92634	483.94	4.44236	483.14	6.39883	483.04	9.41626
484.94	0.789085	484.14	1.89096	484.84	2.92815	484.94	4.43142	484.14	6.38816	484.04	9.41296
485.94	0.797203	485.14	1.87491	485.84	2.95183	485.94	4.42953	485.14	6.36844	485.04	9.39453
486.94	0.801857	486.14	1.88345	486.84	2.95015	486.94	4.40659	486.14	6.3771	486.04	9.40332
487.94	0.791176	487.14	1.89413	487.84	2.94966	487.94	4.38432	487.14	6.36007	487.04	9.40503
488.94	0.780285	488.14	1.88231	488.84	2.93447	488.94	4.35707	488.14	6.33812	488.04	9.39319
489.94	0.77705	489.14	1.87542	489.84	2.9092	489.94	4.33271	489.14	6.32146	489.04	9.36877
490.94	0.787647	490.14	1.88154	490.84	2.92649	490.94	4.32537	490.14	6.30806	490.04	9.37061
491.94	0.806202	491.14	1.88411	491.84	2.95432	491.94	4.34075	491.14	6.27974	491.04	9.35413
492.94	0.809669	492.14	1.88052	492.84	2.95112	492.94	4.34422	492.14	6.27615	492.04	9.34631
493.94	0.82555	493.14	1.86427	493.84	2.96531	493.94	4.36022	493.14	6.26966	493.04	9.30994
494.94	0.80957	494.14	1.87024	494.84	2.9613	494.94	4.35425	494.14	6.24805	494.04	9.32288
495.94	0.806812	495.14	1.8614	495.84	2.94919	495.94	4.3449	495.14	6.22798	495.04	9.30493
496.94	0.803112	496.14	1.84325	496.84	2.93447	496.94	4.33436	496.14	6.22716	496.04	9.30493
497.94	0.790405	497.14	1.82495	497.84	2.90747	497.94	4.31677	497.14	6.21082	497.04	9.30664
498.94	0.779675	498.14	1.80431	498.84	2.89931	498.94	4.30445	498.14	6.18041	498.04	9.29871
499.94	0.793884	499.14	1.81305	499.84	2.90344	499.94	4.31671	499.14	6.16925	499.04	9.28564
500.94	0.805065	500.14	1.82079	500.84	2.88015	500.94	4.30372	500.14	6.182	500.04	9.28186
501.94	0.791271	501.14	1.81823	501.84	2.87234	501.94	4.29493	501.14	6.18627	501.04	9.27368
502.94	0.786816	502.14	1.80669	502.84	2.85488	502.94	4.3	502.14	6.17144	502.04	9.24792
503.94	0.795094	503.14	1.81294	503.84	2.86362	503.94	4.31047	503.14	6.17598	503.04	9.23303
504.94	0.785889	504.14	1.82898	504.84	2.86755	504.94	4.30908	504.14	6.18677	504.04	9.23462
505.94	0.805065	505.14	1.81298	505.84	2.87856	505.94	4.3119	505.14	6.18554	505.04	9.2229
506.94	0.810352	506.14	1.821	506.84	2.87888	506.94	4.32219	506.14	6.17219	506.04	9.2168
507.94	0.816078	507.14	1.81503	507.84	2.88557	507.94	4.33756	507.14	6.17001	507.04	9.18921
508.94	0.818371	508.14	1.81957	508.84	2.8821	508.94	4.34486	508.14	6.166	508.04	9.16431
509.94	0.809937	509.14	1.82141	509.84	2.8894	509.94	4.32495	509.14	6.1698	509.04	9.15808
510.94	0.808556	510.14	1.8162	510.84	2.90496	510.94	4.32198	510.14	6.14969	510.04	9.11707
511.94	0.810715	511.14	1.83235	511.84	2.90036	511.94	4.32414	511.14	6.16426	511.04	9.12378
512.94	0.822094	512.14	1.84392	512.84	2.90566	512.94	4.33711	512.14	6.1674	512.04	9.10767
513.94	0.836349	513.14	1.84883	513.84	2.90793	513.94	4.34941	513.14	6.18428	513.04	9.10608
514.94	0.845261	514.14	1.85286	514.84	2.90818	514.94	4.36028	514.14	6.175	514.04	9.09436
515.94	0.849777	515.14	1.86164	515.84	2.88242	515.94	4.37102	515.14	6.19709	515.04	9.10254
516.94	0.827721	516.14	1.86075	516.84	2.84502	516.94	4.36544	516.14	6.19608	516.04	9.10767
517.94	0.828293	517.14	1.83589	517.84	2.83982	517.94	4.36284	517.14	6.18855	517.04	9.08777
518.94	0.82666	518.14	1.82593	518.84	2.82885	518.94	4.34509	518.14	6.18872	518.04	9.078
519.94	0.809898	519.14	1.81363	519.84	2.81865	519.94	4.35226	519.14	6.18119	519.04	9.07642
520.94	0.817028	520.14	1.81298	520.84	2.81704	520.94	4.34144	520.14	6.15123	520.04	9.08618
521.94	0.833569	521.14	1.80388	521.84	2.81643	521.94	4.33381	521.14	6.13737	521.04	9.07629
522.94	0.82988	522.14	1.80622	522.84	2.8281	522.94	4.32341	522.14	6.12642	522.04	9.08423
523.94	0.816772	523.14	1.81262	523.84	2.82031	523.94	4.32361	523.14	6.1084	523.04	9.08618
524.94	0.811325	524.14	1.82161	524.84	2.80393	524.94	4.30486	524.14	6.08638	524.04	9.08435
525.94	0.801231	525.14	1.80204	525.84	2.79424	525.94	4.27364	525.14	6.0867	525.04	9.06665
526.94	0.799316	526.14	1.78442	526.84	2.7799	526.94	4.27026	526.14	6.08557	526.04	9.03699
527.94	0.786045	527.14	1.7734	527.84	2.75849	527.94	4.26859	527.14	6.09518	527.04	9.026
528.94	0.781712	528.14	1.76797	528.84	2.74311	528.94	4.24594	528.14	6.09487	528.04	8.99475
529.94	0.796631	529.14	1.75464	529.84	2.71289	529.94	4.23315	529.14	6.09949	529.04	8.96704
530.94	0.808067	530.14	1.74649	530.84	2.72368	530.94	4.25106	530.14	6.08976	530.04	8.94556
531.94	0.806652	531.14	1.74486	531.84	2.70962	531.94	4.24476	531.14	6.07994	531.04	8.95569
532.94	0.79707	532.14	1.74077	532.84	2.68093	532.94	4.25312	532.14	6.0595	532.04	8.92432
533.94	0.791637	533.14	1.71556	533.84	2.65163	533.94	4.24769	533.14	6.05883	533.04	8.93384
534.94	0.78043	534.14	1.7037	534.84	2.62141	534.94	4.23331	534.14	6.03878	534.04	8.93909
535.94	0.759922	535.14	1.69137	535.84	2.6164	535.94	4.22074	535.14	6.02645	535.04	8.93579
536.94	0.749802	536.14	1.69014	536.84	2.61753	536.94	4.21281	536.14	6.02522	536.04	8.93579
537.94	0.774536	537.14	1.69971	537.84	2.62609	537.94	4.20288	537.14	6.01697	537.04	8.9342
538.94	0.777966	538.14	1.69286	538.84	2.64309	538.94	4.20314	538.14	6.01659	538.04	8.91272
539.94	0.779625	539.14	1.7128	539.84	2.64885	539.94	4.20321	539.14	6.03678	539.04	8.90808
540.94	0.771774	540.14	1.70442	540.84	2.65366	540.94	4.18718	540.14	6.03608	540.04	8.88538
541.94	0.769909	541.14	1.6931	541.84	2.6509	541.94	4.19349	541.14	6.03002	541.04	8.84912
542.94	0.750023	542.14	1.67026	542.84	2.65276	542.94	4.18337	542.14	6.02329	542.04	8.82629
543.94	0.724655	543.14	1.63997	543.84	2.6539	543.94	4.16618	543.14	5.99629	543.04	8.79675
544.94	0.709961	544.14	1.63196	544.84	2.64257	544.94	4.1449	544.14	5.97681	544.04	8.79358
545.94	0.693005	545.14	1.60985	545.84	2.63601	545.94	4.13929	545.14	5.95665	545.04	8.77368
546.94	0.711533	546.14	1.59596	546.84	2.65866	546.94	4.14806	546.14	5.94435	546.04	8.74963
547.94	0.717785	547.14	1.62914	547.84	2.67226	547.94	4.1609	547.14	5.96617	547.04	8.78064
548.94	0.731113	548.14	1.64352	548.84	2.67329	548.94	4.15946	548.14	5.96883	548.04	8.79199
549.94	0.745335	549.14	1.64846	549.84	2.67097	549.94	4.16233	549.14	5.97219	549.04	8.80017
550.94	0.736851	550.14	1.64413	550.84	2.67524	550.94	4.16043	550.14	5.96944	550.04	8.77722
551.94	0.737926	551.14	1.6411	551.84	2.67776	551.94	4.16163	551.14	5.95665	551.04	8.77209
552.94	0.732018	552.14	1.63077	552.84	2.67351	552.94	4.14767	552.14	5.94669	552.04	8.76746
553.94	0.738609	553.14	1.60648	553.84	2.66203	553.94	4.15401	553.14	5.92862	553.04	8.73779
554.94	0.740295	554.14	1.60541	554.84	2.65185	554.94	4.16547	554.14	5.90924	554.04	8.72644
555.94	0.722118	555.14	1.59392	555.84	2.65981	555.94	4.14729	555.14	5.89971	555.04	8.73816
556.94	0.746616	556.14	1.58871	556.84	2.66633	556.94	4.16983	556.14	5.89303	556.04	8.73975
557.94	0.748215	557.14	1.61164	557.84	2.66794	557.94	4.16679	557.14	5.91743	557.04	8.74792
558.94	0.732677	558.14	1.61242	558.84	2.65517	558.94	4.15626	558.14	5.91857	558.04	8.74634
559.94	0.738853	559.14	1.61637	559.84	2.64946	559.94	4.14291	559.14	5.92044	559.04	8.74829
560.94	0.740219	560.14	1.61329	560.84	2.6456	560.94	4.13255	560.14	5.93544	560.04	8.74304
561.94	0.736694	561.14	1.62317	561.84	2.63745	561.94	4.13062	561.14	5.93677	561.04	8.73303
562.94	0.737583	562.14	1.62435	562.84	2.6352	562.94	4.12015	562.14	5.94613	562.04	8.73145
563.94	0.738464	563.14	1.63165	563.84	2.63049	563.94	4.12103	563.14	5.9566	563.04	8.75439
564.94	0.749191	564.14	1.62275	564.84	2.63865	564.94	4.12163	564.14	5.95784	564.04	8.75806
565.94	0.772739	565.14	1.63668	565.84	2.65339	565.94	4.12918	565.14	5.96981	565.04	8.776
566.94	0.779148	566.14	1.6498	566.84	2.66267	566.94	4.11411	566.14	5.98647	566.04	8.80371
567.94	0.787022	567.14	1.65328	567.84	2.66279	567.94	4.11429	567.14	5.97823	567.04	8.79871
568.94	0.788742	568.14	1.63874	568.84	2.65073	568.94	4.13213	568.14	5.96565	568.04	8.77405
569.94	0.788708	569.14	1.63195	569.84	2.63308	569.94	4.12403	569.14	5.96715	569.04	8.76624
570.94	0.777283	570.14	1.63165	570.84	2.61828	570.94	4.1286	570.14	5.95892	570.04	8.75281
571.94	0.752575	571.14	1.60692	571.84	2.59499	571.94	4.11561	571.14	5.94237	571.04	8.74084
572.94	0.729492	572.14	1.59094	572.84	2.56408	572.94	4.11218	572.14	5.92798	572.04	8.70691
573.94	0.72966	573.14	1.58918	573.84	2.56211	573.94	4.10246	573.14	5.92622	573.04	8.68542
574.94	0.709961	574.14	1.58276	574.84	2.54296	574.94	4.07654	574.14	5.90808	574.04	8.66943
575.94	0.707726	575.14	1.57218	575.84	2.55107	575.94	4.06417	575.14	5.88797	575.04	8.63818
576.94	0.704834	576.14	1.57373	576.84	2.57653	576.94	4.06946	576.14	5.87756	576.04	8.62524
577.94	0.714401	577.14	1.5915	577.84	2.58945	577.94	4.07121	577.14	5.86763	577.04	8.62524
578.94	0.732822	578.14	1.59628	578.84	2.60297	578.94	4.06961	578.14	5.8774	578.04	8.63855
579.94	0.737682	579.14	1.62096	579.84	2.6094	579.94	4.06483	579.14	5.87243	579.04	8.63501
580.94	0.753208	580.14	1.6152	580.84	2.63032	580.94	4.08817	580.14	5.84872	580.04	8.63538
581.94	0.73093	581.14	1.62734	581.84	2.6302	581.94	4.07602	581.14	5.85122	581.04	8.65137
582.94	0.72168	582.14	1.63196	582.84	2.61963	582.94	4.05664	582.14	5.85608	582.04	8.64636
583.94	0.711716	583.14	1.62397	583.84	2.61325	583.94	4.03886	583.14	5.83638	583.04	8.64319
584.94	0.705162	584.14	1.61258	584.84	2.61296	584.94	4.01742	584.14	5.83829	584.04	8.63513
585.94	0.709362	585.14	1.6129	585.84	2.6083	585.94	4.01381	585.14	5.83861	585.04	8.64172
586.94	0.69286	586.14	1.61146	586.84	2.5853	586.94	4.00512	586.14	5.84694	586.04	8.64343
587.94	0.700523	587.14	1.5922	587.84	2.56401	587.94	4.0046	587.14	5.83744	587.04	8.62659
588.94	0.705967	588.14	1.60152	588.84	2.56904	588.94	4.00187	588.14	5.82064	588.04	8.59753
589.94	0.693005	589.14	1.59032	589.84	2.56411	589.94	3.98573	589.14	5.81249	589.04	8.58459
590.94	0.686436	590.14	1.57381	590.84	2.56745	590.94	3.99051	590.14	5.78817	590.04	8.55847
591.94	0.676476	591.14	1.57242	591.84	2.56902	591.94	3.99227	591.14	5.78653	591.04	8.55688
592.94	0.681774	592.14	1.58837	592.84	2.55495	592.94	3.97609	592.14	5.77489	592.04	8.54395
593.94	0.669067	593.14	1.58459	593.84	2.57556	593.94	3.9895	593.14	5.76306	593.04	8.52722
594.94	0.679527	594.14	1.60062	594.84	2.56999	594.94	4.00314	594.14	5.77555	594.04	8.53577
595.94	0.705162	595.14	1.61246	595.84	2.57487	595.94	4.01241	595.14	5.76322	595.04	8.53699
596.94	0.708996	596.14	1.63988	596.84	2.58132	596.94	4.01478	596.14	5.77892	596.04	8.5354
597.94	0.718506	597.14	1.64331	597.84	2.58044	597.94	3.99646	597.14	5.78113	597.04	8.53894
598.94	0.718311	598.14	1.63337	598.84	2.56931	598.94	4.0031	598.14	5.76924	598.04	8.52917
599.94	0.714954	599.14	1.62013	599.84	2.55906	599.94	3.99132	599.14	5.75795	599.04	8.51575
600.94	0.717979	600.14	1.61063	600.84	2.55083	600.94	3.98299	600.14	5.74649	600.04	8.49792
601.94	0.708176	601.14	1.59431	601.84	2.54099	601.94	3.98296	601.14	5.73677	601.04	8.50256
602.94	0.696201	602.14	1.57381	602.84	2.53974	602.94	3.98233	602.14	5.73739	602.04	8.48621
603.94	0.688488	603.14	1.56163	603.84	2.52273	603.94	3.9828	603.14	5.73534	603.04	8.48462
604.94	0.70499	604.14	1.54549	604.84	2.54597	604.94	3.98954	604.14	5.73837	604.04	8.49634
605.94	0.6926	605.14	1.54946	605.84	2.54548	605.94	3.9852	605.14	5.74587	605.04	8.50415
606.94	0.688183	606.14	1.53618	606.84	2.54824	606.94	3.98249	606.14	5.74858	606.04	8.48816
607.94	0.6749	607.14	1.53811	607.84	2.55366	607.94	3.96726	607.14	5.74587	607.04	8.48462
608.94	0.697338	608.14	1.52422	608.84	2.56582	608.94	3.97175	608.14	5.72344	608.04	8.47656
609.94	0.690491	609.14	1.54865	609.84	2.5686	609.94	3.96344	609.14	5.73676	609.04	8.49316
610.94	0.682274	610.14	1.53879	610.84	2.56889	610.94	3.95547	610.14	5.70713	610.04	8.48486
611.94	0.679039	611.14	1.54178	611.84	2.56902	611.94	3.95382	611.14	5.69718	611.04	8.46509
612.94	0.670948	612.14	1.53071	612.84	2.556	612.94	3.92778	612.14	5.68257	612.04	8.45215
613.94	0.661095	613.14	1.51407	613.84	2.54948	613.94	3.92452	613.14	5.65812	613.04	8.42566
614.94	0.642578	614.14	1.50525	614.84	2.53357	614.94	3.90601	614.14	5.64746	614.04	8.41785
615.94	0.639194	615.14	1.48751	615.84	2.5362	615.94	3.91043	615.14	5.62643	615.04	8.3866
616.94	0.631031	616.14	1.48237	616.84	2.52353	616.94	3.89605	616.14	5.61665	616.04	8.38513
617.94	0.638878	617.14	1.47489	617.84	2.50151	617.94	3.90194	617.14	5.59903	617.04	8.36584
618.94	0.640587	618.14	1.4744	618.84	2.48039	618.94	3.91219	618.14	5.59073	618.04	8.37366
619.94	0.640625	619.14	1.47473	619.84	2.47888	619.94	3.92358	619.14	5.59888	619.04	8.35608
620.94	0.64027	620.14	1.47496	620.84	2.49148	620.94	3.94276	620.14	5.59923	620.04	8.34436
621.94	0.648849	621.14	1.47419	621.84	2.48069	621.94	3.95305	621.14	5.61824	621.04	8.34595
622.94	0.659008	622.14	1.48369	622.84	2.49611	622.94	3.96309	622.14	5.62761	622.04	8.34424
623.94	0.646397	623.14	1.50094	623.84	2.49726	623.94	3.95401	623.14	5.63644	623.04	8.35547
624.94	0.637707	624.14	1.49169	624.84	2.50161	624.94	3.93556	624.14	5.6256	624.04	8.35571
625.94	0.636475	625.14	1.5011	625.84	2.50036	625.94	3.92456	625.14	5.61548	625.04	8.3573
626.94	0.627491	626.14	1.49055	626.84	2.48752	626.94	3.89763	626.14	5.59675	626.04	8.34753
627.94	0.627598	627.14	1.48238	627.84	2.47919	627.94	3.88272	627.14	5.587	627.04	8.34595
628.94	0.628464	628.14	1.48835	628.84	2.46445	628.94	3.89189	628.14	5.58638	628.04	8.34595
629.94	0.638878	629.14	1.48111	629.84	2.4821	629.94	3.89217	629.14	5.58573	629.04	8.31812
630.94	0.631031	630.14	1.47883	630.84	2.4664	630.94	3.88628	630.14	5.60505	630.04	8.28857
631.94	0.62207	631.14	1.46375	631.84	2.46484	631.94	3.89331	631.14	5.61584	631.04	8.25928
632.94	0.608921	632.14	1.44393	632.84	2.46821	632.94	3.90165	632.14	5.62545	632.04	8.23975
633.94	0.628464	633.14	1.43293	633.84	2.46286	633.94	3.90324	633.14	5.61409	633.04	8.21509
634.94	0.640465	634.14	1.41422	634.84	2.47856	634.94	3.91329	634.14	5.6088	634.04	8.1991
635.94	0.647789	635.14	1.41483	635.84	2.50493	635.94	3.92257	635.14	5.6077	635.04	8.20532
636.94	0.666748	636.14	1.44153	636.84	2.51635	636.94	3.93152	636.14	5.61841	636.04	8.22363
637.94	0.676208	637.14	1.45148	637.84	2.51782	637.94	3.93182	637.14	5.59869	637.04	8.22327
638.94	0.703232	638.14	1.45424	638.84	2.53391	638.94	3.93077	638.14	5.60951	638.04	8.23657
639.94	0.688316	639.14	1.47855	639.84	2.53923	639.94	3.91268	639.14	5.58792	639.04	8.24634
640.94	0.660934	640.14	1.47358	640.84	2.53122	640.94	3.92278	640.14	5.58638	640.04	8.24634
641.94	0.66605	641.14	1.48959	641.84	2.52217	641.94	3.92118	641.14	5.57626	641.04	8.24634
642.94	0.664795	642.14	1.47278	642.84	2.52612	642.94	3.9314	642.14	5.57751	642.04	8.23499
643.94	0.667686	643.14	1.47806	643.84	2.52837	643.94	3.93075	643.14	5.57486	643.04	8.23462
644.94	0.661793	644.14	1.47114	644.84	2.51303	644.94	3.92644	644.14	5.5843	644.04	8.22168
645.94	0.643028	645.14	1.45011	645.84	2.4876	645.94	3.90804	645.14	5.58439	645.04	8.20532
646.94	0.656494	646.14	1.42407	646.84	2.48108	646.94	3.89502	646.14	5.56812	646.04	8.17725
647.94	0.67794	647.14	1.41239	647.84	2.48015	647.94	3.88717	647.14	5.54825	647.04	8.17444
648.94	0.687218	648.14	1.42264	648.84	2.48271	648.94	3.87569	648.14	5.55851	648.04	8.18384
649.94	0.688683	649.14	1.41959	649.84	2.48051	649.94	3.87362	649.14	5.55704	649.04	8.16626
650.94	0.695518	650.14	1.42105	650.84	2.49907	650.94	3.86593	650.14	5.54056	650.04	8.16589
651.94	0.695957	651.14	1.40133	651.84	2.48933	651.94	3.861	651.14	5.53915	651.04	8.15649
652.94	0.704674	652.14	1.40042	652.84	2.50444	652.94	3.87984	652.14	5.52811	652.04	8.15137
653.94	0.715904	653.14	1.41031	653.84	2.51665	653.94	3.88924	653.14	5.54813	653.04	8.14636
654.94	0.71843	654.14	1.41108	654.84	2.51926	654.94	3.90373	654.14	5.56318	654.04	8.13501
655.94	0.709606	655.14	1.4132	655.84	2.51296	655.94	3.90626	655.14	5.57677	655.04	8.12524
656.94	0.698814	656.14	1.41446	656.84	2.49272	656.94	3.89388	656.14	5.56632	656.04	8.11707
657.94	0.688305	657.14	1.42144	657.84	2.48049	657.94	3.88337	657.14	5.5551	657.04	8.10376
658.94	0.670898	658.14	1.41907	658.84	2.43872	658.94	3.86401	658.14	5.5354	658.04	8.09595
659.94	0.671803	659.14	1.41047	659.84	2.4238	659.94	3.84685	659.14	5.50532	659.04	8.078
660.94	0.650913	660.14	1.41171	660.84	2.40303	660.94	3.81437	660.14	5.48739	660.04	8.04871
661.94	0.657593	661.14	1.40186	661.84	2.40661	661.94	3.82104	661.14	5.46899	661.04	8.03735
662.94	0.658371	662.14	1.41865	662.84	2.41172	662.94	3.83	662.14	5.48616	662.04	8.05493
663.94	0.660973	663.14	1.41959	663.84	2.41179	663.94	3.82284	663.14	5.48832	663.04	8.05688
664.94	0.687218	664.14	1.42118	664.84	2.44438	664.94	3.83089	664.14	5.49991	664.04	8.04675
665.94	0.698448	665.14	1.44779	665.84	2.43291	665.94	3.84274	665.14	5.51444	665.04	8.06506
666.94	0.692345	666.14	1.43753	666.84	2.40422	666.94	3.8608	666.14	5.51908	666.04	8.05652
667.94	0.691612	667.14	1.43827	667.84	2.38286	667.94	3.86324	667.14	5.50882	667.04	8.03735
668.94	0.691467	668.14	1.44012	668.84	2.3667	668.94	3.85333	668.14	5.49091	668.04	8.02563
669.94	0.669651	669.14	1.43227	669.84	2.34089	669.94	3.86252	669.14	5.48647	669.04	8.0177
670.94	0.657593	670.14	1.4292	670.84	2.33044	670.94	3.86047	670.14	5.48145	670.04	8.00415
671.94	0.639294	671.14	1.41942	671.84	2.32156	671.94	3.85548	671.14	5.46544	671.04	7.99438
672.94	0.621544	672.14	1.42276	672.84	2.32353	672.94	3.86544	672.14	5.46524	672.04	7.98621
673.94	0.630371	673.14	1.41589	673.84	2.33264	673.94	3.85596	673.14	5.45679	673.04	7.97644
674.94	0.628906	674.14	1.40564	674.84	2.34643	674.94	3.8728	674.14	5.44666	674.04	7.95691
675.94	0.624119	675.14	1.39272	675.84	2.34468	675.94	3.8696	675.14	5.44704	675.04	7.95532
676.94	0.638378	676.14	1.38018	676.84	2.36465	676.94	3.88191	676.14	5.44255	676.04	7.93079
677.94	0.641613	677.14	1.37523	677.84	2.34695	677.94	3.86915	677.14	5.44591	677.04	7.92603
678.94	0.657505	678.14	1.34493	678.84	2.32136	678.94	3.84562	678.14	5.42843	678.04	7.90649
679.94	0.64978	679.14	1.33313	679.84	2.31921	679.94	3.83472	679.14	5.41663	679.04	7.8772
680.94	0.648033	680.14	1.33756	680.84	2.29656	680.94	3.80685	680.14	5.4246	680.04	7.86389
681.94	0.649742	681.14	1.33121	681.84	2.28191	681.94	3.81197	681.14	5.40812	681.04	7.83582
682.94	0.642307	682.14	1.33071	682.84	2.28315	682.94	3.79953	682.14	5.39944	682.04	7.83459
683.94	0.628284	683.14	1.3213	683.84	2.29136	683.94	3.79369	683.14	5.39857	683.04	7.8064
684.94	0.629883	684.14	1.33118	684.84	2.29919	684.94	3.78552	684.14	5.40649	684.04	7.80493
685.94	0.628708	685.14	1.33039	685.84	2.30198	685.94	3.80229	685.14	5.3979	685.04	7.7948
686.94	0.620117	686.14	1.33289	686.84	2.30114	686.94	3.80347	686.14	5.38855	686.04	7.78857
687.94	0.602795	687.14	1.33214	687.84	2.2958	687.94	3.78773	687.14	5.3911	687.04	7.77527
688.94	0.608067	688.14	1.33553	688.84	2.29951	688.94	3.80106	688.14	5.39108	688.04	7.76904
689.94	0.619469	689.14	1.33377	689.84	2.29912	689.94	3.81234	689.14	5.39774	689.04	7.76746
690.94	0.61731	690.14	1.34131	690.84	2.29138	690.94	3.8136	690.14	5.39868	690.04	7.77563
691.94	0.626877	691.14	1.3415	691.84	2.29758	691.94	3.8134	691.14	5.37898	691.04	7.77563
692.94	0.608765	692.14	1.33313	692.84	2.28161	692.94	3.80542	692.14	5.3678	692.04	7.78577
693.94	0.634689	693.14	1.34187	693.84	2.2872	693.94	3.82939	693.14	5.35981	693.04	7.78552
694.94	0.630138	694.14	1.36083	694.84	2.29165	694.94	3.8412	694.14	5.35802	694.04	7.80725
695.94	0.629711	695.14	1.36089	695.84	2.3008	695.94	3.84431	695.14	5.36589	695.04	7.81653
696.94	0.654942	696.14	1.36495	696.84	2.3249	696.94	3.85941	696.14	5.36044	696.04	7.81824
697.94	0.650402	697.14	1.3911	697.84	2.32546	697.94	3.86659	697.14	5.3828	697.04	7.84436
698.94	0.64978	698.14	1.38196	698.84	2.33044	698.94	3.87378	698.14	5.37878	698.04	7.82642
699.94	0.647984	699.14	1.37362	699.84	2.33076	699.94	3.86417	699.14	5.36691	699.04	7.828
700.94	0.665573	700.14	1.36103	700.84	2.34763	700.94	3.87321	700.14	5.35786	700.04	7.82129
701.94	0.660778	701.14	1.38073	701.84	2.34304	701.94	3.87538	701.14	5.37401	701.04	7.83264
702.94	0.661133	702.14	1.38196	702.84	2.33398	702.94	3.87732	702.14	5.38696	702.04	7.84607
703.94	0.663498	703.14	1.37336	703.84	2.33982	703.94	3.8582	703.14	5.40779	703.04	7.84949
704.94	0.643188	704.14	1.38196	704.84	2.35034	704.94	3.8363	704.14	5.42639	704.04	7.85767
705.94	0.623096	705.14	1.37263	705.84	2.33115	705.94	3.83416	705.14	5.42842	705.04	7.85767
706.94	0.617416	706.14	1.37928	706.84	2.34482	706.94	3.84349	706.14	5.42726	706.04	7.82629
707.94	0.59127	707.14	1.37918	707.84	2.33208	707.94	3.83517	707.14	5.44315	707.04	7.82446
708.94	0.581837	708.14	1.38081	708.84	2.32065	708.94	3.82573	708.14	5.42683	708.04	7.8147
709.94	0.570313	709.14	1.37244	709.84	2.30469	709.94	3.83569	709.14	5.39893	709.04	7.78699
710.94	0.55896	710.14	1.38062	710.84	2.29297	710.94	3.8158	710.14	5.37781	710.04	7.77563
711.94	0.550587	711.14	1.38081	711.84	2.28476	711.94	3.8062	711.14	5.35652	711.04	7.76392
712.94	0.569458	712.14	1.36401	712.84	2.28979	712.94	3.79529	712.14	5.32996	712.04	7.77258
713.94	0.580406	713.14	1.37125	713.84	2.29924	713.94	3.79464	713.14	5.32084	713.04	7.78711
714.94	0.589073	714.14	1.37394	714.84	2.30278	714.94	3.80331	714.14	5.32694	714.04	7.79553
715.94	0.582203	715.14	1.36946	715.84	2.31284	715.94	3.79644	715.14	5.30769	715.04	7.79871
716.94	0.600132	716.14	1.35506	716.84	2.32099	716.94	3.80265	716.14	5.30965	716.04	7.77917
717.94	0.606201	717.14	1.38306	717.84	2.32849	717.94	3.81226	717.14	5.30786	717.04	7.77759
718.94	0.591969	718.14	1.4073	718.84	2.33396	718.94	3.79644	718.14	5.30452	718.04	7.7854
719.94	0.600842	719.14	1.41002	719.84	2.34048	719.94	3.79359	719.14	5.30529	719.04	7.76782
720.94	0.599594	720.14	1.42225	720.84	2.34177	720.94	3.79271	720.14	5.2964	720.04	7.74622
721.94	0.589233	721.14	1.43738	721.84	2.33044	721.94	3.79175	721.14	5.30505	721.04	7.7627
722.94	0.605225	722.14	1.43896	722.84	2.32067	722.94	3.79175	722.14	5.31506	722.04	7.75415
723.94	0.58506	723.14	1.42641	723.84	2.2978	723.94	3.75205	723.14	5.31887	723.04	7.75256
724.94	0.581211	724.14	1.4045	724.84	2.29329	724.94	3.74466	724.14	5.30831	724.04	7.71826
725.94	0.568115	725.14	1.3894	725.84	2.27539	725.94	3.72693	725.14	5.31311	725.04	7.71509
726.94	0.569504	726.14	1.37202	726.84	2.28122	726.94	3.73296	726.14	5.29536	726.04	7.68384
727.94	0.568848	727.14	1.36108	727.84	2.29175	727.94	3.71619	727.14	5.29785	727.04	7.67603
728.94	0.561691	728.14	1.35249	728.84	2.30075	728.94	3.70525	728.14	5.29731	728.04	7.65613
729.94	0.54961	729.14	1.34333	729.84	2.30332	729.94	3.7033	729.14	5.28975	729.04	7.6582
730.94	0.549179	730.14	1.35011	730.84	2.30893	730.94	3.70287	730.14	5.2671	730.04	7.64661
731.94	0.563599	731.14	1.37158	731.84	2.31677	731.94	3.72058	731.14	5.27698	731.04	7.66467
732.94	0.574951	732.14	1.36145	732.84	2.32653	732.94	3.72241	732.14	5.28638	732.04	7.6842
733.94	0.583908	733.14	1.37703	733.84	2.32822	733.94	3.71342	733.14	5.29536	733.04	7.70178
734.94	0.579762	734.14	1.38752	734.84	2.32517	734.94	3.69793	734.14	5.28315	734.04	7.68579
735.94	0.579185	735.14	1.40116	735.84	2.32256	735.94	3.69564	735.14	5.27884	735.04	7.68542
736.94	0.577881	736.14	1.40308	736.84	2.31091	736.94	3.69409	736.14	5.28894	736.04	7.6842
737.94	0.571091	737.14	1.40132	737.84	2.30429	737.94	3.69585	737.14	5.28718	737.04	7.6936
738.94	0.581055	738.14	1.40466	738.84	2.29296	738.94	3.69568	738.14	5.28894	738.04	7.69727
739.94	0.553711	739.14	1.39453	739.84	2.28552	739.94	3.68469	739.14	5.29517	739.04	7.69556
740.94	0.559898	740.14	1.3754	740.84	2.29131	740.94	3.70065	740.14	5.28897	740.04	7.68579
741.94	0.578491	741.14	1.36499	741.84	2.29919	741.94	3.71265	741.14	5.27856	741.04	7.66821
742.94	0.582203	742.14	1.37141	742.84	2.31125	742.94	3.72612	742.14	5.28498	742.04	7.66626
743.94	0.570568	743.14	1.37316	743.84	2.33108	743.94	3.73439	743.14	5.26683	743.04	7.64514
744.94	0.577538	744.14	1.36228	744.84	2.34001	744.94	3.74258	744.14	5.23642	744.04	7.63525
745.94	0.572071	745.14	1.36946	745.84	2.33396	745.94	3.73711	745.14	5.22407	745.04	7.63306
746.94	0.573681	746.14	1.35491	746.84	2.3373	746.94	3.72273	746.14	5.1978	746.04	7.61548
747.94	0.568409	747.14	1.34846	747.84	2.3154	747.94	3.71392	747.14	5.20149	747.04	7.63184
748.94	0.566124	748.14	1.3328	748.84	2.30095	748.94	3.712	748.14	5.20511	748.04	7.62329
749.94	0.567749	749.14	1.33936	749.84	2.28125	749.94	3.69214	749.14	5.20728	749.04	7.62524
750.94	0.55542	750.14	1.3302	750.84	2.25391	750.94	3.672	750.14	5.19653	750.04	7.62329
751.94	0.557907	751.14	1.30989	751.84	2.24997	751.94	3.67253	751.14	5.19575	751.04	7.61353
752.94	0.576904	752.14	1.33057	752.84	2.24841	752.94	3.68176	752.14	5.21643	752.04	7.6073
753.94	0.5807	753.14	1.3413	753.84	2.25124	753.94	3.69215	753.14	5.2174	753.04	7.6217
754.94	0.604771	754.14	1.3597	754.84	2.26667	754.94	3.70145	754.14	5.21786	754.04	7.61865
755.94	0.618698	755.14	1.37043	755.84	2.27304	755.94	3.71025	755.14	5.22541	755.04	7.61353
756.94	0.609581	756.14	1.37137	756.84	2.2813	756.94	3.70626	756.14	5.24234	756.04	7.62366
757.94	0.61853	757.14	1.36206	757.84	2.29919	757.94	3.70349	757.14	5.21863	757.04	7.61719
758.94	0.602955	758.14	1.36946	758.84	2.29612	758.94	3.6867	758.14	5.20613	758.04	7.62366
759.94	0.590366	759.14	1.37276	759.84	2.28389	759.94	3.67569	759.14	5.19796	759.04	7.61902
760.94	0.59005	760.14	1.36161	760.84	2.27312	760.94	3.67501	760.14	5.18692	760.04	7.60571
761.94	0.596397	761.14	1.34391	761.84	2.26982	761.94	3.69149	761.14	5.17862	761.04	7.58777
762.94	0.600426	762.14	1.35123	762.84	2.25322	762.94	3.68575	762.14	5.1879	762.04	7.5979
763.94	0.61068	763.14	1.3527	763.84	2.24248	763.94	3.69259	763.14	5.19913	763.04	7.59753
764.94	0.618542	764.14	1.35106	764.84	2.23891	764.94	3.72059	764.14	5.21544	764.04	7.58813
765.94	0.620472	765.14	1.34278	765.84	2.22104	765.94	3.72997	765.14	5.2267	765.04	7.58606
766.94	0.627319	766.14	1.34033	766.84	2.23523	766.94	3.74036	766.14	5.22778	766.04	7.59277
767.94	0.609619	767.14	1.35791	767.84	2.25073	767.94	3.73059	767.14	5.25171	767.04	7.62012
768.94	0.609287	768.14	1.35824	768.84	2.26801	768.94	3.75162	768.14	5.24593	768.04	7.61194
769.94	0.599682	769.14	1.3781	769.84	2.27175	769.94	3.75544	769.14	5.26555	769.04	7.62549
770.94	0.579395	770.14	1.38008	770.84	2.26059	770.94	3.75286	770.14	5.23982	770.04	7.61572
771.94	0.550598	771.14	1.38751	771.84	2.26013	771.94	3.73395	771.14	5.22614	771.04	7.62219
772.94	0.558151	772.14	1.39033	772.84	2.27964	772.94	3.73491	772.14	5.18953	772.04	7.61548
773.94	0.550426	773.14	1.40966	773.84	2.23818	773.94	3.71547	773.14	5.19591	773.04	7.59949
774.94	0.537498	774.14	1.40854	774.84	2.22112	774.94	3.70303	774.14	5.16867	774.04	7.57788
775.94	0.538414	775.14	1.39298	775.84	2.22917	775.94	3.69405	775.14	5.15653	775.04	7.55811
776.94	0.523731	776.14	1.37837	776.84	2.22751	776.94	3.66961	776.14	5.17122	776.04	7.547
777.94	0.528931	777.14	1.35376	777.84	2.21972	777.94	3.6731	777.14	5.16772	777.04	7.52686
778.94	0.532066	778.14	1.34928	778.84	2.2321	778.94	3.69234	778.14	5.17655	778.04	7.52722
779.94	0.528843	779.14	1.3326	779.84	2.2292	779.94	3.68253	779.14	5.18563	779.04	7.52722
780.94	0.514294	780.14	1.32958	780.84	2.22598	780.94	3.66798	780.14	5.19237	780.04	7.52209
781.94	0.519444	781.14	1.31307	781.84	2.21357	781.94	3.66336	781.14	5.18917	781.04	7.50769
782.94	0.509155	782.14	1.31982	782.84	2.2113	782.94	3.66125	782.14	5.19568	782.04	7.5061
783.94	0.510303	783.14	1.32698	783.84	2.19529	783.94	3.65422	783.14	5.19673	783.04	7.50415
784.94	0.49353	784.14	1.31323	784.84	2.17615	784.94	3.63562	784.14	5.18774	784.04	7.49646
785.94	0.470909	785.14	1.29325	785.84	2.17229	785.94	3.63473	785.14	5.16739	785.04	7.46545
786.94	0.480797	786.14	1.28495	786.84	2.17839	786.94	3.66061	786.14	5.15128	786.04	7.4491
787.94	0.473473	787.14	1.30045	787.84	2.16607	787.94	3.65841	787.14	5.14689	787.04	7.45728
788.94	0.46294	788.14	1.26484	788.84	2.15329	788.94	3.65447	788.14	5.12959	788.04	7.4198
789.94	0.470531	789.14	1.25408	789.84	2.1664	789.94	3.67146	789.14	5.12041	789.04	7.41296
790.94	0.460938	790.14	1.26343	790.84	2.16248	790.94	3.65564	790.14	5.12781	790.04	7.41785
791.94	0.469883	791.14	1.23299	791.84	2.15889	791.94	3.64505	791.14	5.13522	791.04	7.40454
792.94	0.479504	792.14	1.21862	792.84	2.1614	792.94	3.63478	792.14	5.1256	792.04	7.40295
793.94	0.498569	793.14	1.22262	793.84	2.17658	793.94	3.6409	793.14	5.13619	793.04	7.40454
794.94	0.475685	794.14	1.21938	794.84	2.17866	794.94	3.60007	794.14	5.14077	794.04	7.41272
795.94	0.463047	795.14	1.19137	795.84	2.16633	795.94	3.57108	795.14	5.11629	795.04	7.38818
796.94	0.46217	796.14	1.17882	796.84	2.16628	796.94	3.55531	796.14	5.11351	796.04	7.37695
797.94	0.461742	797.14	1.16912	797.84	2.14773	797.94	3.54707	797.14	5.09563	797.04	7.35754
798.94	0.44315	798.14	1.16183	798.84	2.15303	798.94	3.54483	798.14	5.08822	798.04	7.32959
799.94	0.413902	799.14	1.16666	799.84	2.13994	799.94	3.51839	799.14	5.07682	799.04	7.30847
800.94	0.42025	800.14	1.15213	800.84	2.12492	800.94	3.51705	800.14	5.04898	800.04	7.28857
801.94	0.420288	801.14	1.15247	801.84	2.10706	801.94	3.51538	801.14	5.03955	801.04	7.28735
802.94	0.419468	802.14	1.14156	802.84	2.10225	802.94	3.52433	802.14	5.02901	802.04	7.29712
803.94	0.419113	803.14	1.1501	803.84	2.11948	803.94	3.51616	803.14	5.03755	803.04	7.29675
804.94	0.42749	804.14	1.15308	804.84	2.12146	804.94	3.5144	804.14	5.03577	804.04	7.30688
805.94	0.432262	805.14	1.15343	805.84	2.12429	805.94	3.51918	805.14	5.05419	805.04	7.32483
806.94	0.427807	806.14	1.15471	806.84	2.12051	806.94	3.51497	806.14	5.0667	806.04	7.32019
807.94	0.436119	807.14	1.15104	807.84	2.12895	807.94	3.51644	807.14	5.06656	807.04	7.31665
808.94	0.447433	808.14	1.1706	808.84	2.1406	808.94	3.5164	808.14	5.06465	808.04	7.32642
809.94	0.447632	809.14	1.17395	809.84	2.14721	809.94	3.52478	809.14	5.08398	809.04	7.33813
810.94	0.432384	810.14	1.18578	810.84	2.13796	810.94	3.50978	810.14	5.09447	810.04	7.33618
811.94	0.439365	811.14	1.17452	811.84	2.13154	811.94	3.49503	811.14	5.08993	811.04	7.33813
812.94	0.440075	812.14	1.1704	812.84	2.12173	812.94	3.49415	812.14	5.08715	812.04	7.328
813.94	0.44701	813.14	1.1631	813.84	2.11985	813.94	3.50304	813.14	5.09462	813.04	7.32312
814.94	0.452442	814.14	1.17231	814.84	2.124	814.94	3.50335	814.14	5.09724	814.04	7.33459
815.94	0.447338	815.14	1.1657	815.84	2.11855	815.94	3.52107	815.14	5.08904	815.04	7.32764
816.94	0.474987	816.14	1.17235	816.84	2.13808	816.94	3.53419	816.14	5.08751	816.04	7.33264
817.94	0.476597	817.14	1.18417	817.84	2.14949	817.94	3.53409	817.14	5.09737	817.04	7.34399
818.94	0.487682	818.14	1.19286	818.84	2.16177	818.94	3.5453	818.14	5.10448	818.04	7.33423
819.94	0.496372	819.14	1.18404	819.84	2.17878	819.94	3.56998	819.14	5.10909	819.04	7.34595
820.94	0.489464	820.14	1.19865	820.84	2.17546	820.94	3.56503	820.14	5.10392	820.04	7.32605
821.94	0.488976	821.14	1.18338	821.84	2.17412	821.94	3.56454	821.14	5.09501	821.04	7.3147
822.94	0.490601	822.14	1.16223	822.84	2.16443	822.94	3.57434	822.14	5.09534	822.04	7.30505
823.94	0.481895	823.14	1.14286	823.84	2.14738	823.94	3.57381	823.14	5.09513	823.04	7.29712
824.94	0.489586	824.14	1.15152	824.84	2.14287	824.94	3.57333	824.14	5.0878	824.04	7.2854
825.94	0.473106	825.14	1.1536	825.84	2.13603	825.94	3.56625	825.14	5.0867	825.04	7.28577
826.94	0.489841	826.14	1.173	826.84	2.12324	826.94	3.56504	826.14	5.09768	826.04	7.2854
827.94	0.496643	827.14	1.18182	827.84	2.13781	827.94	3.56049	827.14	5.08087	827.04	7.28564
828.94	0.497437	828.14	1.19873	828.84	2.14721	828.94	3.55151	828.14	5.08423	828.04	7.30493
829.94	0.500172	829.14	1.22725	829.84	2.14914	829.94	3.54448	829.14	5.08345	829.04	7.3147
830.94	0.49646	830.14	1.22278	830.84	2.15698	830.94	3.54395	830.14	5.06921	830.04	7.30493
831.94	0.500011	831.14	1.23717	831.84	2.16018	831.94	3.54432	831.14	5.09179	831.04	7.3147
832.94	0.490234	832.14	1.23218	832.84	2.16418	832.94	3.54626	832.14	5.08838	832.04	7.29675
833.94	0.497437	833.14	1.21326	833.84	2.1687	833.94	3.55505	833.14	5.08618	833.04	7.29358
834.94	0.468494	834.14	1.20668	834.84	2.16099	834.94	3.53063	834.14	5.08253	834.04	7.28345
835.94	0.462475	835.14	1.15386	835.84	2.12905	835.94	3.52644	835.14	5.04985	835.04	7.24133
836.94	0.449768	836.14	1.13226	836.84	2.10388	836.94	3.52179	836.14	5.03448	836.04	7.23645
837.94	0.432777	837.14	1.12948	837.84	2.08625	837.94	3.5048	837.14	5.03329	837.04	7.21826
838.94	0.43684	838.14	1.132	838.84	2.06362	838.94	3.50434	838.14	5.01787	838.04	7.2052
839.94	0.464947	839.14	1.11036	839.84	2.0903	839.94	3.52916	839.14	5.03053	839.04	7.17419
840.94	0.475479	840.14	1.1312	840.84	2.13285	840.94	3.56435	840.14	5.08066	840.04	7.22021
										841.04	7.26941

## Sheet: ICAM-1 Kilifi - J1a
Cycle: 2 J1a DBL_B 7.81 nM_X	Cycle: 2 J1a DBL_B 7.81 nM_Y	Cycle: 3 J1a DBL_B 15.625 nM_X	Cycle: 3 J1a DBL_B 15.625 nM_Y	Cycle: 4 J1a DBL_B 31.25 nM_X	Cycle: 4 J1a DBL_B 31.25 nM_Y	Cycle: 5 J1a DBL_B 62.5 nM_X	Cycle: 5 J1a DBL_B 62.5 nM_Y	Cycle: 6 J1a DBL_B 125 nM_X	Cycle: 6 J1a DBL_B 125 nM_Y	Cycle: 7 J1a DBL_B 250 nM_X	Cycle: 7 J1a DBL_B 250 nM_Y
-60.06	-0.115301	-60.86	-0.098999	-60.26	-0.61013	-60.86	-0.834473	-59.96	-0.719265	-59.96	-0.906399
-59.06	-0.0724049	-59.86	-0.069458	-59.26	-0.580368	-59.86	-0.700439	-58.96	-0.727665	-58.96	-0.932743
-58.06	-0.103142	-58.86	-0.0823975	-58.26	-0.643309	-58.86	-0.729248	-57.96	-0.786856	-57.96	-0.851553
-57.06	-0.148701	-57.86	-0.116821	-57.26	-0.654222	-57.86	-0.783936	-56.96	-0.818853	-56.96	-0.901739
-56.06	-0.160053	-56.86	-0.200439	-56.26	-0.663866	-56.86	-0.784546	-55.96	-0.86591	-55.96	-0.956608
-55.06	-0.164128	-55.86	-0.203491	-55.26	-0.660789	-55.86	-0.790649	-54.96	-0.807095	-54.96	-0.929165
-54.06	-0.154558	-54.86	-0.201782	-54.26	-0.640428	-54.86	-0.746094	-53.96	-0.768435	-53.96	-0.917727
-53.06	-0.178387	-53.86	-0.217896	-53.26	-0.676243	-53.86	-0.700439	-52.96	-0.794327	-52.96	-0.914444
-52.06	-0.20971	-52.86	-0.240967	-52.26	-0.67993	-52.86	-0.765991	-51.96	-0.769033	-51.96	-0.900747
-51.06	-0.248895	-51.86	-0.22998	-51.26	-0.686888	-51.86	-0.753174	-50.96	-0.76757	-50.96	-0.917228
-50.06	-0.262615	-50.86	-0.268799	-50.26	-0.728489	-50.86	-0.731689	-49.96	-0.824295	-49.96	-0.91658
-49.06	-0.225798	-49.86	-0.316772	-49.26	-0.720407	-49.86	-0.795654	-48.96	-0.788491	-48.96	-0.903726
-48.06	-0.192204	-48.86	-0.299683	-48.26	-0.672996	-48.86	-0.770508	-47.96	-0.771816	-47.96	-0.875332
-47.06	-0.227972	-47.86	-0.280396	-47.26	-0.651145	-47.86	-0.72998	-46.96	-0.809415	-46.96	-0.863736
-46.06	-0.271063	-46.86	-0.291748	-46.26	-0.671775	-46.86	-0.744873	-45.96	-0.776761	-45.96	-0.891873
-45.06	-0.237493	-45.86	-0.340942	-45.26	-0.680442	-45.86	-0.788696	-44.96	-0.727322	-44.96	-0.889919
-44.06	-0.219744	-44.86	-0.356934	-44.26	-0.631272	-44.86	-0.791748	-43.96	-0.709291	-43.96	-0.86249
-43.06	-0.220818	-43.86	-0.330933	-43.26	-0.586911	-43.86	-0.760742	-42.96	-0.672537	-42.96	-0.814016
-42.06	-0.273407	-42.86	-0.340942	-42.26	-0.635814	-42.86	-0.703857	-41.96	-0.682475	-41.96	-0.864726
-41.06	-0.324993	-41.86	-0.389893	-41.26	-0.688938	-41.86	-0.736816	-40.96	-0.689468	-40.96	-0.902847
-40.06	-0.32658	-40.86	-0.394409	-40.26	-0.688206	-40.86	-0.734741	-39.96	-0.669754	-39.96	-0.861649
-39.06	-0.300188	-39.86	-0.410889	-39.26	-0.689744	-39.86	-0.702026	-38.96	-0.660708	-38.96	-0.795474
-38.06	-0.30036	-38.86	-0.407593	-38.26	-0.715842	-38.86	-0.64502	-37.96	-0.637357	-37.96	-0.780057
-37.06	-0.306487	-37.86	-0.421021	-37.26	-0.713327	-37.86	-0.650024	-36.96	-0.570658	-36.96	-0.728251
-36.06	-0.287786	-36.86	-0.396362	-36.26	-0.663596	-36.86	-0.627319	-35.96	-0.520535	-35.96	-0.684964
-35.06	-0.290863	-35.86	-0.352173	-35.26	-0.635692	-35.86	-0.596069	-34.96	-0.544291	-34.96	-0.669046
-34.06	-0.339447	-34.86	-0.332397	-34.26	-0.655589	-34.86	-0.621948	-33.96	-0.575053	-33.96	-0.659159
-33.06	-0.36369	-33.86	-0.334229	-33.26	-0.648411	-33.86	-0.637085	-32.96	-0.556778	-32.96	-0.667008
-32.06	-0.356146	-32.86	-0.310913	-32.26	-0.621971	-32.86	-0.582764	-31.96	-0.51962	-31.96	-0.641202
-31.06	-0.346747	-31.86	-0.306274	-31.26	-0.625877	-31.86	-0.536865	-30.96	-0.503569	-30.96	-0.633329
-30.06	-0.340204	-30.86	-0.342163	-30.26	-0.632322	-30.86	-0.504272	-29.96	-0.488822	-29.96	-0.638114
-29.06	-0.31972	-29.86	-0.356689	-29.26	-0.603318	-29.86	-0.517578	-28.96	-0.473209	-28.96	-0.633854
-28.06	-0.32768	-28.86	-0.322632	-28.26	-0.56992	-28.86	-0.519165	-27.96	-0.448198	-27.96	-0.608964
-27.06	-0.308368	-27.86	-0.347168	-27.26	-0.552659	-27.86	-0.496094	-26.96	-0.411503	-26.96	-0.572514
-26.06	-0.285028	-26.86	-0.321045	-26.26	-0.530272	-26.86	-0.474976	-25.96	-0.381095	-25.96	-0.568229
-25.06	-0.290204	-25.86	-0.278809	-25.26	-0.480076	-25.86	-0.442505	-24.96	-0.377091	-24.96	-0.516984
-24.06	-0.312811	-24.86	-0.254272	-24.26	-0.436058	-24.86	-0.419678	-23.96	-0.400114	-23.96	-0.498625
-23.06	-0.30932	-23.86	-0.236328	-23.26	-0.374876	-23.86	-0.412964	-22.96	-0.378043	-22.96	-0.505973
-22.06	-0.261346	-22.86	-0.234741	-22.26	-0.342649	-22.86	-0.380493	-21.96	-0.334892	-21.96	-0.496024
-21.06	-0.220599	-21.86	-0.224854	-21.26	-0.336472	-21.86	-0.351074	-20.96	-0.273319	-20.96	-0.415164
-20.06	-0.243525	-20.86	-0.168701	-20.26	-0.341307	-20.86	-0.296509	-19.96	-0.250786	-19.96	-0.402031
-19.06	-0.237469	-19.86	-0.18396	-19.26	-0.322605	-19.86	-0.326172	-18.96	-0.239701	-18.96	-0.342118
-18.06	-0.222821	-18.86	-0.180786	-18.26	-0.293553	-18.86	-0.306641	-17.96	-0.215837	-17.96	-0.328141
-17.06	-0.185272	-17.86	-0.198608	-17.26	-0.269969	-17.86	-0.25769	-16.96	-0.157816	-16.96	-0.251688
-16.06	-0.0642506	-16.86	-0.116699	-16.26	-0.165867	-16.86	-0.223022	-15.96	-0.083694	-15.96	-0.151321
-15.06	-0.0360042	-15.86	-0.0185547	-15.26	-0.0927713	-15.86	-0.113647	-14.96	-0.0291661	-14.96	-0.0447911
-14.06	-0.051533	-14.86	-0.0266113	-14.26	-0.0917219	-14.86	-0.0124512	-13.96	-0.051397	-13.96	-0.0570122
-13.06	-0.100581	-13.86	-0.0205078	-13.26	-0.163573	-13.86	0.0198975	-12.96	-0.0919739	-12.96	-0.0978333
-12.06	-0.115449	-12.86	-0.0233154	-12.26	-0.191478	-12.86	-0.0467529	-11.96	-0.112591	-11.96	-0.0869563
-11.06	-0.125239	-11.86	-0.0513916	-11.26	-0.175657	-11.86	-0.0596924	-10.96	-0.106438	-10.96	-0.0877617
-10.06	-0.0738712	-10.86	-0.0710449	-10.26	-0.143724	-10.86	-0.0681152	-9.95999	-0.0628096	-9.95999	-0.0735518
-9.06	-0.0561468	-9.86002	-0.0316162	-9.26001	-0.135374	-9.86002	-0.0405273	-8.95999	-0.0290453	-8.95999	-0.0412523
-8.06	-0.0520212	-8.86002	0.0106201	-8.26001	-0.123338	-8.86002	-0.00732422	-7.95999	-0.0235038	-7.95999	-0.0145927
-7.06	-0.0336614	-7.86002	0.0238037	-7.26001	-0.0990704	-7.86002	0.0249023	-6.95999	0.00673348	-6.95999	0.0291944
-6.06	-0.00980914	-6.86002	0.0301514	-6.26001	-0.0516095	-6.86002	0.0510254	-5.95999	0.0589427	-5.95999	0.0611399
-5.06	0.00835502	-5.86002	0.0665283	-5.26001	-0.024925	-5.86002	0.0687256	-4.95999	0.118806	-4.95999	0.0901196
-4.06	0.0551815	-4.86002	0.0942383	-4.26001	0.0374775	-4.86002	0.0708008	-3.95999	0.198067	-3.95999	0.159248
-3.06	0.093709	-3.86002	0.179443	-3.26001	0.168362	-3.86002	0.119995	-2.95999	0.289659	-2.95999	0.218492
-2.06	0.220892	-2.86002	0.247925	-2.26001	0.293927	-2.86002	0.172363	-1.95999	0.50902	-1.95999	0.496813
-1.06	0.308425	-1.86002	0.425903	-1.26001	0.291367	-1.86002	0.4552	-0.959991	0.838684	-0.959991	0.969177
-0.0599976	0.434022	-0.860016	1.0896	-0.26001	-0.697815	-0.860016	0.871704	0.0400085	0.779787	0.0400085	1.41858
0.940002	1.19372	0.139984	0.220215	0.73999	3.00822	0.139984	1.66809	1.04001	2.78666	1.04001	4.13383
1.94	0.64564	1.13998	0.401489	1.73999	0.781945	1.13998	1.125	2.04001	2.71152	2.04001	4.72397
2.94	1.04896	2.13998	0.907715	2.73999	1.39392	2.13998	1.99524	3.04001	3.17769	3.04001	5.42989
3.94	1.1711	3.13998	1.09119	3.73999	1.574	3.13998	2.2627	4.04001	3.46446	4.04001	5.84606
4.94	1.29661	4.13998	1.1842	4.73999	1.73933	4.13998	2.4259	5.04001	3.68591	5.04001	6.20776
5.94	1.31019	5.13998	1.37756	5.73999	1.86279	5.13998	2.64001	6.04001	3.8429	6.04001	6.42042
6.94	1.35125	6.13998	1.41138	6.73999	1.89829	6.13998	2.70313	7.04001	3.98941	7.04001	6.57645
7.94	1.39466	7.13998	1.45215	7.73999	1.90247	7.13998	2.73438	8.04001	4.10487	8.04001	6.74293
8.94	1.36524	8.13998	1.47314	8.73999	1.90393	8.13998	2.77502	9.04001	4.17017	9.04001	6.89942
9.94	1.33853	9.13998	1.43713	9.73999	1.87383	9.13998	2.75183	10.04	4.20571	10.04	7.01369
10.94	1.30909	10.14	1.41724	10.74	1.83923	10.14	2.78589	11.04	4.22974	11.04	7.07667
11.94	1.23758	11.14	1.39148	11.74	1.83379	11.14	2.81726	12.04	4.26003	12.04	7.15639
12.94	1.19827	12.14	1.34375	12.74	1.82866	12.14	2.80737	13.04	4.30507	13.04	7.24172
13.94	1.18465	13.14	1.32581	13.74	1.81765	13.14	2.78943	14.04	4.32414	14.04	7.31352
14.94	1.168	14.14	1.29321	14.74	1.79387	14.14	2.80261	15.04	4.33626	15.04	7.36653
15.94	1.16221	15.14	1.23584	15.74	1.75654	15.14	2.79285	16.04	4.38891	16.04	7.41918
16.94	1.16556	16.14	1.23083	16.74	1.72161	16.14	2.82178	17.04	4.41103	17.04	7.51638
17.94	1.16104	17.14	1.2312	17.74	1.72002	17.14	2.80884	18.04	4.45784	18.04	7.55306
18.94	1.13995	18.14	1.22937	18.74	1.74119	18.14	2.80737	19.04	4.51755	19.04	7.59982
19.94	1.12002	19.14	1.22144	19.74	1.75249	19.14	2.81592	20.04	4.56655	20.04	7.64235
20.94	1.12317	20.14	1.22778	20.74	1.77466	20.14	2.84338	21.04	4.63343	21.04	7.71595
21.94	1.11148	21.14	1.23901	21.74	1.76482	21.14	2.88428	22.04	4.67067	22.04	7.74318
22.94	1.08274	22.14	1.22424	22.74	1.74287	22.14	2.87085	23.04	4.70141	23.04	7.7904
23.94	1.06988	23.14	1.20471	23.74	1.74204	23.14	2.87256	24.04	4.71292	24.04	7.81509
24.94	1.04563	24.14	1.19495	24.74	1.71907	24.14	2.85144	25.04	4.72509	25.04	7.83361
25.94	1.01275	25.14	1.16724	25.74	1.6948	25.14	2.85815	26.04	4.71609	26.04	7.84598
26.94	0.978325	26.14	1.13953	26.74	1.68296	26.14	2.87451	27.04	4.74228	27.04	7.87387
27.94	0.939018	27.14	1.12842	27.74	1.68369	27.14	2.87439	28.04	4.76419	28.04	7.92374
28.94	0.918266	28.14	1.10815	28.74	1.67588	28.14	2.87732	29.04	4.80875	29.04	7.94498
29.94	0.911479	29.14	1.10352	29.74	1.68135	29.14	2.87756	30.04	4.84936	30.04	7.97924
30.94	0.912895	30.14	1.11523	30.74	1.69736	30.14	2.8877	31.04	4.88272	31.04	8.01077
31.94	0.911845	31.14	1.08704	31.74	1.66206	31.14	2.88867	32.04	4.90429	32.04	8.03112
32.94	0.919169	32.14	1.06592	32.74	1.64143	32.14	2.89087	33.04	4.91638	33.04	8.06713
33.94	0.904839	33.14	1.06763	33.74	1.61961	33.14	2.9104	34.04	4.93411	34.04	8.10159
34.94	0.882938	34.14	1.06567	34.74	1.59485	34.14	2.9082	35.04	4.93433	35.04	8.12122
35.94	0.844877	35.14	1.05774	35.74	1.60015	35.14	2.90723	36.04	4.96492	36.04	8.13509
36.94	0.814604	36.14	1.04651	36.74	1.59966	36.14	2.8905	37.04	4.9933	37.04	8.13417
37.94	0.79224	37.14	1.02502	37.74	1.59302	37.14	2.8761	38.04	5.00385	38.04	8.12556
38.94	0.778446	38.14	0.984253	38.74	1.56128	38.14	2.8761	39.04	5.02485	39.04	8.13007
39.94	0.772026	39.14	0.953125	39.74	1.54514	39.14	2.85803	40.04	5.04147	40.04	8.15634
40.94	0.774223	40.14	0.922363	40.74	1.52	40.14	2.88086	41.04	5.06259	41.04	8.1777
41.94	0.786235	41.14	0.896118	41.74	1.50117	41.14	2.86462	42.04	5.05615	42.04	8.21069
42.94	0.795073	42.14	0.878174	42.74	1.50628	42.14	2.84485	43.04	5.05348	43.04	8.23708
43.94	0.766557	43.14	0.861694	43.74	1.48037	43.14	2.8429	44.04	5.03105	44.04	8.22978
44.94	0.732205	44.14	0.828979	44.74	1.46917	44.14	2.84009	45.04	5.00722	45.04	8.21572
45.94	0.741019	45.14	0.78479	45.74	1.45994	45.14	2.82813	46.04	5.00687	46.04	8.21341
46.94	0.726908	46.14	0.763672	46.74	1.46065	46.14	2.84485	47.04	5.00866	47.04	8.21716
47.94	0.705961	47.14	0.745728	47.74	1.46636	47.14	2.83838	48.04	5.0146	48.04	8.21639
48.94	0.683109	48.14	0.736206	48.74	1.44873	48.14	2.84705	49.04	5.00904	49.04	8.22376
49.94	0.680717	49.14	0.732544	49.74	1.44749	49.14	2.83008	50.04	5.02579	50.04	8.23233
50.94	0.671171	50.14	0.731323	50.74	1.43682	50.14	2.83521	51.04	5.03401	51.04	8.2325
51.94	0.679569	51.14	0.69165	51.74	1.42896	51.14	2.83533	52.04	5.06275	52.04	8.24183
52.94	0.714848	52.14	0.686768	52.74	1.4386	52.14	2.85974	53.04	5.09015	53.04	8.2591
53.94	0.741264	53.14	0.696533	53.74	1.45542	53.14	2.89539	54.04	5.11063	54.04	8.26981
54.94	0.758524	54.14	0.718018	54.74	1.48237	54.14	2.92334	55.04	5.15368	55.04	8.29504
55.94	0.79998	55.14	0.740723	55.74	1.52879	55.14	2.948	56.04	5.19168	56.04	8.30521
56.94	0.804153	56.14	0.762207	56.74	1.54128	56.14	2.98401	57.04	5.20488	57.04	8.32353
57.94	0.797123	57.14	0.773804	57.74	1.54175	57.14	2.97729	58.04	5.21662	58.04	8.33637
58.94	0.776762	58.14	0.783569	58.74	1.52532	58.14	2.98389	59.04	5.22573	59.04	8.32448
59.94	0.776005	59.14	0.781616	59.74	1.53943	59.14	2.98547	60.04	5.24396	60.04	8.31342
60.94	0.767754	60.14	0.791016	60.74	1.5626	60.14	3.02136	61.04	5.267	61.04	8.31338
61.94	0.747269	61.14	0.773438	61.74	1.57876	61.14	3.06396	62.04	5.2938	62.04	8.31248
62.94	0.744827	62.14	0.773804	62.74	1.59036	62.14	3.10181	63.04	5.32212	63.04	8.32322
63.94	0.721317	63.14	0.781616	63.74	1.57776	63.14	3.14404	64.04	5.3183	64.04	8.31549
64.94	0.699858	64.14	0.773438	64.74	1.57573	64.14	3.17175	65.04	5.32302	65.04	8.33156
65.94	0.723686	65.14	0.773438	65.74	1.58689	65.14	3.20923	66.04	5.33377	66.04	8.35281
66.94	0.761673	66.14	0.784668	66.74	1.62527	66.14	3.24329	67.04	5.35142	67.04	8.36851
67.94	0.801615	67.14	0.810913	67.74	1.67341	67.14	3.28308	68.04	5.39031	68.04	8.38787
68.94	0.833939	68.14	0.850464	68.74	1.6929	68.14	3.33008	69.04	5.40538	69.04	8.40916
69.94	0.853079	69.14	0.86145	69.74	1.71397	69.14	3.36133	70.04	5.43326	70.04	8.42068
70.94	0.849075	70.14	0.86377	70.74	1.72756	70.14	3.3844	71.04	5.44706	71.04	8.4434
71.94	0.858231	71.14	0.853882	71.74	1.75674	71.14	3.40576	72.04	5.45848	72.04	8.44432
72.94	0.876713	72.14	0.843384	72.74	1.76489	72.14	3.44287	73.04	5.47712	73.04	8.46186
73.94	0.889408	73.14	0.855469	73.74	1.78626	73.14	3.49365	74.04	5.49945	74.04	8.46772
74.94	0.911575	74.14	0.855469	74.74	1.81191	74.14	3.51672	75.04	5.50181	75.04	8.47666
75.94	0.946684	75.14	0.835571	75.74	1.85247	75.14	3.54126	76.04	5.50698	76.04	8.48305
76.94	0.987112	76.14	0.863281	76.74	1.90476	76.14	3.57031	77.04	5.52823	77.04	8.49808
77.94	1.01143	77.14	0.874634	77.74	1.92373	77.14	3.60474	78.04	5.51719	78.04	8.4885
78.94	1.02688	78.14	0.883179	78.74	1.94524	78.14	3.63281	79.04	5.50588	79.04	8.47536
79.94	1.00489	79.14	0.912109	79.74	1.96448	79.14	3.68164	80.04	5.50971	80.04	8.46662
80.94	1.02334	80.14	0.922607	80.74	2.00347	80.14	3.70142	81.04	5.56203	81.04	8.4811
81.94	1.08211	81.14	0.962524	81.74	2.06558	81.14	3.75159	82.04	5.62352	82.04	8.4918
82.94	1.13428	82.14	1.0105	82.74	2.11902	82.14	3.80261	83.04	5.66523	83.04	8.51044
83.94	1.18816	83.14	1.06287	83.74	2.17918	83.14	3.85962	84.04	5.68484	84.04	8.52371
84.94	1.22249	84.14	1.09375	84.74	2.22134	84.14	3.88428	85.04	5.69615	85.04	8.5366
85.94	1.24165	85.14	1.10193	85.74	2.24441	85.14	3.90076	86.04	5.69615	86.04	8.53855
86.94	1.24917	86.14	1.11365	86.74	2.27373	86.14	3.91211	87.04	5.71523	87.04	8.54726
87.94	1.27674	87.14	1.15076	87.74	2.32044	87.14	3.92346	88.04	5.75177	88.04	8.57465
88.94	1.32373	88.14	1.18359	88.74	2.39185	88.14	3.953	89.04	5.76606	89.04	8.59528
89.94	1.3732	89.14	1.23242	89.74	2.45159	89.14	3.99524	90.04	5.78786	90.04	8.61232
90.94	1.40178	90.14	1.28979	90.74	2.49192	90.14	4.02295	91.04	5.79739	91.04	8.60525
91.94	1.42015	91.14	1.31445	91.74	2.53621	91.14	4.02649	92.04	5.78826	92.04	8.5949
92.94	1.44995	92.14	1.32922	92.74	2.57105	92.14	4.01318	93.04	5.79926	93.04	8.58271
93.94	1.47866	93.14	1.36963	93.74	2.62004	93.14	4.0343	94.04	5.78664	94.04	8.57143
94.94	1.50232	94.14	1.41052	94.74	2.66748	94.14	4.06873	95.04	5.80402	95.04	8.59259
95.94	1.55022	95.14	1.45313	95.74	2.73777	95.14	4.07532	96.04	5.81924	96.04	8.59756
96.94	1.60855	96.14	1.50427	96.74	2.79802	96.14	4.08545	97.04	5.82778	97.04	8.62612
97.94	1.66646	97.14	1.56409	97.74	2.84793	97.14	4.1062	98.04	5.86424	98.04	8.67344
98.94	1.71985	98.14	1.61365	98.74	2.90112	98.14	4.12292	99.04	5.86957	99.04	8.70697
99.94	1.77603	99.14	1.64771	99.74	2.95159	99.14	4.15393	100.04	5.8766	100.04	8.73537
100.94	1.8219	100.14	1.67578	100.74	2.9812	100.14	4.13745	101.04	5.87189	101.04	8.75629
101.94	1.87425	101.14	1.677	101.74	3.00886	101.14	4.12451	102.04	5.87566	102.04	8.78338
102.94	1.89551	102.14	1.71167	102.74	3.04553	102.14	4.12292	103.04	5.86176	103.04	8.75959
103.94	1.92085	103.14	1.72424	103.74	3.09841	103.14	4.1145	104.04	5.84287	104.04	8.7584
104.94	1.918	104.14	1.74133	104.74	3.12114	104.14	4.12329	105.04	5.81569	105.04	8.73012
105.94	1.9166	105.14	1.75085	105.74	3.128	105.14	4.08667	106.04	5.7752	106.04	8.68133
106.94	1.94673	106.14	1.77039	106.74	3.17031	106.14	4.06555	107.04	5.76994	107.04	8.67411
107.94	1.97747	107.14	1.82947	107.74	3.21885	107.14	4.07227	108.04	5.78457	108.04	8.6625
108.94	1.99959	108.14	1.88831	108.74	3.24185	108.14	4.07056	109.04	5.78733	109.04	8.68174
109.94	2.03064	109.14	1.9386	109.74	3.26953	109.14	4.0835	110.04	5.79779	110.04	8.7204
110.94	2.06209	110.14	2.00073	110.74	3.30606	110.14	4.11121	111.04	5.81931	111.04	8.72654
111.94	2.08999	111.14	2.05127	111.74	3.31719	111.14	4.11438	112.04	5.81789	112.04	8.73549
112.94	2.12346	112.14	2.10046	112.74	3.33811	112.14	4.14087	113.04	5.84024	113.04	8.75601
113.94	2.16099	113.14	2.14111	113.74	3.37019	113.14	4.15857	114.04	5.83135	114.04	8.75823
114.94	2.21321	114.14	2.18701	114.74	3.40444	114.14	4.15381	115.04	5.85423	115.04	8.78624
115.94	2.25882	115.14	2.25867	115.74	3.44463	115.14	4.20264	116.04	5.85548	116.04	8.77638
116.94	2.28738	116.14	2.2981	116.74	3.47417	116.14	4.22253	117.04	5.8755	117.04	8.78627
117.94	2.31321	117.14	2.34851	117.74	3.49837	117.14	4.26123	118.04	5.90112	118.04	8.781
118.94	2.32342	118.14	2.40112	118.74	3.52781	118.14	4.26013	119.04	5.90683	119.04	8.76694
119.94	2.33325	119.14	2.43713	119.74	3.55151	119.14	4.25378	120.04	5.91974	120.04	8.77692
120.94	2.33409	120.14	2.48096	120.74	3.56624	120.14	4.26477	121.04	5.92791	121.04	8.77312
121.94	2.34619	121.14	2.52698	121.74	3.58191	121.14	4.26355	122.04	5.92133	122.04	8.76996
122.94	2.37898	122.14	2.58057	122.74	3.6116	122.14	4.26794	123.04	5.9354	123.04	8.80381
123.94	2.43379	123.14	2.64954	123.74	3.66885	123.14	4.3042	124.04	5.9741	124.04	8.85081
124.94	2.45972	124.14	2.73755	124.74	3.71802	124.14	4.36279	125.04	5.99701	125.04	8.88666
125.94	2.46558	125.14	2.80127	125.74	3.7406	125.14	4.39417	126.04	6.01068	126.04	8.8985
126.94	2.47158	126.14	2.83411	126.74	3.74309	126.14	4.41394	127.04	5.98256	127.04	8.89857
127.94	2.473	127.14	2.84229	127.74	3.75093	127.14	4.39417	128.04	5.95769	128.04	8.90484
128.94	2.49165	128.14	2.85193	128.74	3.76504	128.14	4.37268	129.04	5.96726	129.04	8.91233
129.94	2.50337	129.14	2.8844	129.74	3.77249	129.14	4.3761	130.04	5.96153	130.04	8.91502
130.94	2.52986	130.14	2.89294	130.74	3.78066	130.14	4.37451	131.04	5.97996	131.04	8.9166
131.94	2.55239	131.14	2.91406	131.74	3.7918	131.14	4.36633	132.04	5.98927	132.04	8.90846
132.94	2.57749	132.14	2.93323	132.74	3.79671	132.14	4.37415	133.04	6.0158	133.04	8.90545
133.94	2.61101	133.14	2.92065	133.74	3.81419	133.14	4.38086	134.04	6.01114	134.04	8.90909
134.94	2.63345	134.14	2.9137	134.74	3.83257	134.14	4.38403	135.04	6.01039	135.04	8.89967
135.94	2.64253	135.14	2.92078	135.74	3.86746	135.14	4.39258	136.04	6.03697	136.04	8.88096
136.94	2.68948	136.14	2.94385	136.74	3.90422	136.14	4.41565	137.04	6.05873	137.04	8.90419
137.94	2.72119	137.14	2.98279	137.74	3.94897	137.14	4.42334	138.04	6.0893	138.04	8.9267
138.94	2.76829	138.14	3.00244	138.74	3.96358	138.14	4.43518	139.04	6.10796	139.04	8.96307
139.94	2.81636	139.14	3.0415	139.74	4.00808	139.14	4.43323	140.04	6.1378	140.04	9.02244
140.94	2.83235	140.14	3.0907	140.74	4.04128	140.14	4.45618	141.04	6.15049	141.04	9.04685
141.94	2.86255	141.14	3.11023	141.74	4.05383	141.14	4.46118	142.04	6.18122	142.04	9.08735
142.94	2.89895	142.14	3.15283	142.74	4.10088	142.14	4.50513	143.04	6.19777	143.04	9.12514
143.94	2.9429	143.14	3.19055	143.74	4.13201	143.14	4.54297	144.04	6.201	144.04	9.14143
144.94	2.97603	144.14	3.20313	144.74	4.15261	144.14	4.54443	145.04	6.21281	145.04	9.14152
145.94	3.0104	145.14	3.22119	145.74	4.16851	145.14	4.53284	146.04	6.21999	146.04	9.15224
146.94	3.03352	146.14	3.25244	146.74	4.19168	146.14	4.54138	147.04	6.23252	147.04	9.16282
147.94	3.05344	147.14	3.27393	147.74	4.22993	147.14	4.55273	148.04	6.23882	148.04	9.16924
148.94	3.08694	148.14	3.27844	148.74	4.24297	148.14	4.55261	149.04	6.27602	149.04	9.18678
149.94	3.11934	149.14	3.32739	149.74	4.27993	149.14	4.57031	150.04	6.30711	150.04	9.23436
150.94	3.15921	150.14	3.38635	150.74	4.31414	150.14	4.61951	151.04	6.33632	151.04	9.24391
151.94	3.16328	151.14	3.41919	151.74	4.33535	151.14	4.62451	152.04	6.36656	152.04	9.26255
152.94	3.17329	152.14	3.4696	152.74	4.35147	152.14	4.66211	153.04	6.37778	153.04	9.27695
153.94	3.1896	153.14	3.48914	153.74	4.37224	153.14	4.70142	154.04	6.42323	154.04	9.28334
154.94	3.22217	154.14	3.53015	154.74	4.39417	154.14	4.74023	155.04	6.45832	155.04	9.29731
155.94	3.25481	155.14	3.57117	155.74	4.4221	155.14	4.77307	156.04	6.49185	156.04	9.31948
156.94	3.28452	156.14	3.61523	156.74	4.43867	156.14	4.79773	157.04	6.50176	157.04	9.31927
157.94	3.31126	157.14	3.625	157.74	4.44209	157.14	4.78503	158.04	6.52801	158.04	9.3294
158.94	3.33391	158.14	3.65125	158.74	4.45493	158.14	4.78589	159.04	6.52212	159.04	9.34817
159.94	3.36448	159.14	3.65222	159.74	4.47309	159.14	4.75806	160.04	6.53436	160.04	9.37176
160.94	3.40093	160.14	3.65552	160.74	4.5001	160.14	4.77771	161.04	6.55972	161.04	9.37906
161.94	3.43421	161.14	3.67529	161.74	4.51416	161.14	4.77954	162.04	6.5708	162.04	9.37195
162.94	3.45669	162.14	3.69373	162.74	4.51567	162.14	4.79285	163.04	6.60072	163.04	9.37941
163.94	3.46536	163.14	3.70471	163.74	4.52629	163.14	4.80542	164.04	6.62074	164.04	9.37135
164.94	3.46519	164.14	3.70508	164.74	4.53254	164.14	4.81409	165.04	6.63213	165.04	9.36944
165.94	3.47942	165.14	3.7196	165.74	4.54905	165.14	4.83203	166.04	6.64553	166.04	9.35232
166.94	3.50401	166.14	3.72302	166.74	4.57539	166.14	4.83704	167.04	6.67852	167.04	9.36858
167.94	3.51231	167.14	3.77039	167.74	4.61201	167.14	4.8844	168.04	6.69976	168.04	9.37676
168.94	3.54741	168.14	3.80786	168.74	4.6384	168.14	4.9137	169.04	6.75235	169.04	9.38235
169.94	3.59929	169.14	3.84387	169.74	4.65842	169.14	4.92664	170.04	6.78903	170.04	9.41574
170.94	3.61673	170.14	3.88635	170.74	4.6856	170.14	4.95959	171.04	6.82143	171.04	9.42982
171.94	3.63174	171.14	3.89929	171.74	4.71331	171.14	5	172.04	6.86818	172.04	9.45863
172.94	3.65393	172.14	3.90942	172.74	4.72375	172.14	5.03125	173.04	6.90216	173.04	9.48798
173.94	3.67027	173.14	3.92236	173.74	4.72871	173.14	5.07227	174.04	6.92901	174.04	9.50811
174.94	3.7093	174.14	3.95007	174.74	4.76748	174.14	5.11438	175.04	6.96983	175.04	9.49974
175.94	3.75354	175.14	3.98938	175.74	4.80347	175.14	5.15222	176.04	7.00177	176.04	9.5091
176.94	3.78579	176.14	4.03015	176.74	4.81841	176.14	5.18481	177.04	7.02419	177.04	9.51674
177.94	3.81377	177.14	4.05127	177.74	4.8469	177.14	5.19641	178.04	7.04086	178.04	9.5267
178.94	3.8168	178.14	4.06604	178.74	4.86162	178.14	5.22266	179.04	7.04555	179.04	9.51186
179.94	3.8105	179.14	4.07898	179.74	4.86319	179.14	5.22253	180.04	7.04429	180.04	9.50095
180.94	3.80386	180.14	4.08252	180.74	4.84539	180.14	5.23242	181.04	7.03395	181.04	9.48097
181.94	3.80911	181.14	4.08411	181.74	4.8521	181.14	5.26331	182.04	7.02516	182.04	9.48024
182.94	3.79917	182.14	4.10083	182.74	4.86262	182.14	5.29138	183.04	7.02459	183.04	9.45342
183.94	3.81607	183.14	4.10229	183.74	4.88482	183.14	5.31091	184.04	7.02528	184.04	9.45949
184.94	3.82505	184.14	4.12463	184.74	4.92378	184.14	5.35156	185.04	7.02117	185.04	9.44659
185.94	3.85977	185.14	4.12976	185.74	4.96099	185.14	5.40076	186.04	7.02431	186.04	9.46486
186.94	3.89429	186.14	4.17041	186.74	4.99231	186.14	5.42346	187.04	7.04145	187.04	9.48664
187.94	3.91731	187.14	4.21204	187.74	5.03653	187.14	5.45496	188.04	7.05357	188.04	9.50669
188.94	3.94285	188.14	4.21606	188.74	5.04658	188.14	5.48706	189.04	7.02599	189.04	9.52038
189.94	3.96414	189.14	4.20508	189.74	5.04961	189.14	5.48071	190.04	7.0229	190.04	9.545
190.94	3.97532	190.14	4.22144	190.74	5.05098	190.14	5.47888	191.04	7.0335	191.04	9.54546
191.94	4.01507	191.14	4.23242	191.74	5.08006	191.14	5.49365	192.04	7.07687	192.04	9.59713
192.94	4.07151	192.14	4.25037	192.74	5.13362	192.14	5.54053	193.04	7.12963	193.04	9.63537
193.94	4.10738	193.14	4.28174	193.74	5.16433	193.14	5.59338	194.04	7.15488	194.04	9.63096
194.94	4.15178	194.14	4.30322	194.74	5.2009	194.14	5.61487	195.04	7.16085	195.04	9.65499
195.94	4.1949	195.14	4.3407	195.74	5.23379	195.14	5.64087	196.04	7.16221	196.04	9.65855
196.94	4.20926	196.14	4.36328	196.74	5.24468	196.14	5.66333	197.04	7.14381	197.04	9.64137
197.94	4.21196	197.14	4.37158	197.74	5.26194	197.14	5.6637	198.04	7.1354	198.04	9.63101
198.94	4.22649	198.14	4.40076	198.74	5.27683	198.14	5.65686	199.04	7.1517	199.04	9.64083
199.94	4.26468	199.14	4.44189	199.74	5.29741	199.14	5.66553	200.04	7.16798	200.04	9.65932
200.94	4.29588	200.14	4.46338	200.74	5.321	200.14	5.67688	201.04	7.17059	201.04	9.65203
201.94	4.32425	201.14	4.48132	201.74	5.35552	201.14	5.66516	202.04	7.1808	202.04	9.65211
202.94	4.36069	202.14	4.52039	202.74	5.40852	202.14	5.67334	203.04	7.20818	203.04	9.67608
203.94	4.4125	203.14	4.55811	203.74	5.45354	203.14	5.69141	204.04	7.21828	204.04	9.67665
204.94	4.45218	204.14	4.59033	204.74	5.48516	204.14	5.68469	205.04	7.23012	205.04	9.68813
205.94	4.46965	205.14	4.62976	205.74	5.51975	205.14	5.7113	206.04	7.20633	206.04	9.70205
206.94	4.51499	206.14	4.68213	206.74	5.56636	206.14	5.7323	207.04	7.19268	207.04	9.70855
207.94	4.54678	207.14	4.71997	207.74	5.60747	207.14	5.76367	208.04	7.21046	208.04	9.72914
208.94	4.55056	208.14	4.7605	208.74	5.62188	208.14	5.79102	209.04	7.19386	209.04	9.72389
209.94	4.58596	209.14	4.78015	209.74	5.64653	209.14	5.8125	210.04	7.21205	210.04	9.72279
210.94	4.58968	210.14	4.80945	210.74	5.66201	210.14	5.83203	211.04	7.23289	211.04	9.72178
211.94	4.58025	211.14	4.84888	211.74	5.67966	211.14	5.83557	212.04	7.21176	212.04	9.70102
212.94	4.59278	212.14	4.87817	212.74	5.6781	212.14	5.83228	213.04	7.2049	213.04	9.68561
213.94	4.60784	213.14	4.87476	213.74	5.68015	213.14	5.82544	214.04	7.19705	214.04	9.68289
214.94	4.63821	214.14	4.88318	214.74	5.69097	214.14	5.82532	215.04	7.20314	215.04	9.67458
215.94	4.65025	215.14	4.89453	215.74	5.67598	215.14	5.8335	216.04	7.19451	216.04	9.674
216.94	4.70169	216.14	4.91235	216.74	5.69182	216.14	5.8335	217.04	7.21925	217.04	9.69691
217.94	4.75391	217.14	4.95154	217.74	5.70667	217.14	5.85144	218.04	7.24292	218.04	9.70923
218.94	4.77788	218.14	4.99231	218.74	5.71531	218.14	5.87268	219.04	7.22561	219.04	9.70181
219.94	4.81228	219.14	5.00391	219.74	5.7105	219.14	5.86475	220.04	7.23128	220.04	9.68782
220.94	4.84414	220.14	5.01367	220.74	5.7188	220.14	5.87305	221.04	7.24232	221.04	9.6891
221.94	4.86897	221.14	5.03162	221.74	5.73343	221.14	5.87256	222.04	7.2465	222.04	9.68229
222.94	4.90684	222.14	5.03662	222.74	5.75056	222.14	5.86633	223.04	7.23602	223.04	9.70745
223.94	4.92923	223.14	5.05469	223.74	5.76946	223.14	5.85657	224.04	7.25356	224.04	9.7007
224.94	4.93631	224.14	5.05457	224.74	5.78045	224.14	5.83667	225.04	7.2571	225.04	9.68275
225.94	4.924	225.14	5.04456	225.74	5.78831	225.14	5.80579	226.04	7.21835	226.04	9.65219
226.94	4.93929	226.14	5.02148	226.74	5.79239	226.14	5.80261	227.04	7.19651	227.04	9.66782
227.94	4.93899	227.14	5.04138	227.74	5.79876	227.14	5.79285	228.04	7.1852	228.04	9.66945
228.94	4.94051	228.14	5.07886	228.74	5.82595	228.14	5.7843	229.04	7.16624	229.04	9.67979
229.94	4.9647	229.14	5.10364	229.74	5.84236	229.14	5.80261	230.04	7.16192	230.04	9.69695
230.94	5.00537	230.14	5.1394	230.74	5.85461	230.14	5.79407	231.04	7.16449	231.04	9.71711
231.94	5.02417	231.14	5.17224	231.74	5.83801	231.14	5.80383	232.04	7.15985	232.04	9.70636
232.94	5.02947	232.14	5.17383	232.74	5.82151	232.14	5.79761	233.04	7.15268	233.04	9.71237
233.94	5.0323	233.14	5.19336	233.74	5.81387	233.14	5.78589	234.04	7.17381	234.04	9.71238
234.94	5.04087	234.14	5.21643	234.74	5.7873	234.14	5.7782	235.04	7.17315	235.04	9.71319
235.94	5.07644	235.14	5.21448	235.74	5.7957	235.14	5.75696	236.04	7.18166	236.04	9.71315
236.94	5.11087	236.14	5.25244	236.74	5.80071	236.14	5.75378	237.04	7.19032	237.04	9.71046
237.94	5.16262	237.14	5.26563	237.74	5.8189	237.14	5.76172	238.04	7.22658	238.04	9.73695
238.94	5.18308	238.14	5.31128	238.74	5.83577	238.14	5.79456	239.04	7.25567	239.04	9.71697
239.94	5.27335	239.14	5.36536	239.74	6.56609	239.14	5.8324	240.04	7.64688	240.04	9.80045
240.94	3.5617	240.14	4.3053	240.74	3.13967	240.14	5.49744	241.04	4.49843	241.04	6.79494
241.94	4.26915	241.14	5.00281	241.74	4.60152	241.14	4.16736	242.04	4.08869	242.04	5.60065
242.94	4.09084	242.14	3.62561	242.74	3.93779	242.14	3.12537	243.04	3.9701	243.04	5.1786
243.94	4.20605	243.14	4.09741	243.74	4.19189	243.14	3.38037	244.04	4.01568	244.04	5.09527
244.94	4.28147	244.14	4.25525	244.74	4.27888	244.14	3.50281	245.04	4.01506	245.04	5.04033
245.94	4.30483	245.14	4.33459	245.74	4.32769	245.14	3.56604	246.04	4.03138	246.04	4.91761
246.94	4.3185	246.14	4.35388	246.74	4.37163	246.14	3.60815	247.04	3.98671	247.04	4.82753
247.94	4.29678	247.14	4.32788	247.74	4.37346	247.14	3.60034	248.04	3.96522	248.04	4.73414
248.94	4.29397	248.14	4.32117	248.74	4.37127	248.14	3.61951	249.04	3.95503	249.04	4.67964
249.94	4.35239	249.14	4.35095	249.74	4.4095	249.14	3.62805	250.04	3.96105	250.04	4.62694
250.94	4.37041	250.14	4.41248	250.74	4.44077	250.14	3.61792	251.04	3.91482	251.04	4.57058
251.94	4.38894	251.14	4.40442	251.74	4.45977	251.14	3.59143	252.04	3.91591	252.04	4.53773
252.94	4.40606	252.14	4.41919	252.74	4.45286	252.14	3.62805	253.04	3.89614	253.04	4.50808
253.94	4.41941	253.14	4.40442	253.74	4.45857	253.14	3.6488	254.04	3.8568	254.04	4.46032
254.94	4.40972	254.14	4.42236	254.74	4.45371	254.14	3.6427	255.04	3.8331	255.04	4.39267
255.94	4.42117	255.14	4.43726	255.74	4.46038	255.14	3.62146	256.04	3.82002	256.04	4.35323
256.94	4.43894	256.14	4.4519	256.74	4.45735	256.14	3.61633	257.04	3.78264	257.04	4.34221
257.94	4.48824	257.14	4.45166	257.74	4.49441	257.14	3.61938	258.04	3.76334	258.04	4.3328
258.94	4.49707	258.14	4.46338	258.74	4.54883	258.14	3.64233	259.04	3.78101	259.04	4.30164
259.94	4.48401	259.14	4.49268	259.74	4.56897	259.14	3.65259	260.04	3.79736	260.04	4.26245
260.94	4.44421	260.14	4.49573	260.74	4.54907	260.14	3.65039	261.04	3.79053	261.04	4.22119
261.94	4.45415	261.14	4.49097	261.74	4.53489	261.14	3.6394	262.04	3.81924	262.04	4.20694
262.94	4.46841	262.14	4.51221	262.74	4.53435	262.14	3.65552	263.04	3.82411	263.04	4.2007
263.94	4.48196	263.14	4.52197	263.74	4.55205	263.14	3.66687	264.04	3.80531	264.04	4.17897
264.94	4.475	264.14	4.51575	264.74	4.56487	264.14	3.67065	265.04	3.7892	265.04	4.15236
265.94	4.47278	265.14	4.49768	265.74	4.57019	265.14	3.6637	266.04	3.73572	266.04	4.14185
266.94	4.48513	266.14	4.49622	266.74	4.57695	266.14	3.67029	267.04	3.72768	267.04	4.15334
267.94	4.48103	267.14	4.50757	267.74	4.58169	267.14	3.66406	268.04	3.70451	268.04	4.1641
268.94	4.50085	268.14	4.51563	268.74	4.5835	268.14	3.67029	269.04	3.70227	269.04	4.14233
269.94	4.51426	269.14	4.50391	269.74	4.59431	269.14	3.6687	270.04	3.69024	270.04	4.13848
270.94	4.53015	270.14	4.5238	270.74	4.60828	270.14	3.70813	271.04	3.71277	271.04	4.12207
271.94	4.53174	271.14	4.54663	271.74	4.62109	271.14	3.73083	272.04	3.71265	272.04	4.10706
272.94	4.55327	272.14	4.53516	272.74	4.6345	272.14	3.72742	273.04	3.73886	273.04	4.1235
273.94	4.58479	273.14	4.57263	273.74	4.67044	273.14	3.74719	274.04	3.75889	274.04	4.13865
274.94	4.63767	274.14	4.6051	274.74	4.70222	274.14	3.76831	275.04	3.79027	275.04	4.15062
275.94	4.67107	275.14	4.63794	275.74	4.72215	275.14	3.78967	276.04	3.80368	276.04	4.15219
276.94	4.67332	276.14	4.64758	276.74	4.73884	276.14	3.79248	277.04	3.80462	277.04	4.12407
277.94	4.6667	277.14	4.65588	277.74	4.72915	277.14	3.79248	278.04	3.81608	278.04	4.07499
278.94	4.67354	278.14	4.64929	278.74	4.74807	278.14	3.80432	279.04	3.80796	279.04	4.04417
279.94	4.68601	279.14	4.6167	279.74	4.76472	279.14	3.81238	280.04	3.83959	280.04	4.0382
280.94	4.72837	280.14	4.63489	280.74	4.76973	280.14	3.82068	281.04	3.8366	281.04	4.04119
281.94	4.73972	281.14	4.62695	281.74	4.78108	281.14	3.82886	282.04	3.82354	282.04	4.04155
282.94	4.73972	282.14	4.625	282.74	4.77949	282.14	3.83545	283.04	3.83147	283.04	4.02202
283.94	4.76746	283.14	4.66443	283.74	4.79553	283.14	3.83704	284.04	3.83033	284.04	4.01575
284.94	4.78853	284.14	4.67383	284.74	4.82132	284.14	3.8562	285.04	3.85239	285.04	4.01206
285.94	4.7999	285.14	4.69531	285.74	4.83772	285.14	3.87451	286.04	3.84343	286.04	4.01946
286.94	4.79209	286.14	4.71484	286.74	4.85298	286.14	3.89563	287.04	3.8283	287.04	4.00237
287.94	4.77139	287.14	4.71484	287.74	4.86187	287.14	3.90076	288.04	3.81685	288.04	3.99104
288.94	4.77258	288.14	4.70837	288.74	4.84351	288.14	3.91724	289.04	3.80207	289.04	3.97126
289.94	4.77952	289.14	4.72302	289.74	4.83894	289.14	3.92847	290.04	3.78563	290.04	3.98754
290.94	4.79964	290.14	4.7345	290.74	4.84683	290.14	3.93018	291.04	3.81248	291.04	4.00803
291.94	4.83809	291.14	4.74939	291.74	4.86453	291.14	3.95813	292.04	3.81931	292.04	3.9968
292.94	4.86648	292.14	4.7738	292.74	4.90044	292.14	3.96594	293.04	3.84908	293.04	4.0229
293.94	4.88308	293.14	4.80286	293.74	4.92192	293.14	4.00671	294.04	3.87337	294.04	4.01973
294.94	4.90996	294.14	4.80823	294.74	4.93198	294.14	4.02148	295.04	3.91012	295.04	4.02023
295.94	4.89304	295.14	4.80664	295.74	4.94587	295.14	4.01819	296.04	3.91863	296.04	4.01421
296.94	4.88968	296.14	4.80627	296.74	4.95012	296.14	4.02112	297.04	3.92531	297.04	4.03188
297.94	4.89111	297.14	4.82739	297.74	4.96204	297.14	4.04248	298.04	3.9231	298.04	4.01404
298.94	4.89304	298.14	4.83398	298.74	4.96333	298.14	4.04956	299.04	3.90789	299.04	4.00347
299.94	4.9115	299.14	4.85828	299.74	4.96375	299.14	4.06042	300.04	3.89673	300.04	3.97437
300.94	4.9552	300.14	4.85864	300.74	4.98987	300.14	4.06921	301.04	3.9137	301.04	3.98499
301.94	4.98091	301.14	4.89307	301.74	5.00955	301.14	4.09839	302.04	3.92515	302.04	4.00083
302.94	4.99807	302.14	4.92554	302.74	5.02019	302.14	4.12109	303.04	3.94167	303.04	4.01149
303.94	5.02026	303.14	4.92383	303.74	5.01831	303.14	4.12756	304.04	3.95301	304.04	4.03028
304.94	5.03238	304.14	4.9469	304.74	5.04583	304.14	4.14917	305.04	3.94484	305.04	4.05055
305.94	5.05852	305.14	4.95166	305.74	5.05906	305.14	4.13403	306.04	3.95175	306.04	4.04037
306.94	5.11843	306.14	4.97778	306.74	5.07036	306.14	4.1394	307.04	3.96095	307.04	4.03224
307.94	5.14837	307.14	4.98254	307.74	5.07041	307.14	4.16016	308.04	3.98117	308.04	4.03732
308.94	5.17942	308.14	5.00757	308.74	5.08259	308.14	4.18005	309.04	3.9851	309.04	4.02172
309.94	5.19334	309.14	5.00928	309.74	5.10408	309.14	4.18506	310.04	4.01567	310.04	4.03313
310.94	5.18704	310.14	5.01843	310.74	5.10003	310.14	4.18665	311.04	4.0168	311.04	4.02376
311.94	5.18303	311.14	5.0271	311.74	5.12168	311.14	4.18164	312.04	4.03402	312.04	4.04831
312.94	5.21191	312.14	5.04688	312.74	5.15369	312.14	4.20935	313.04	4.04548	313.04	4.06256
313.94	5.2062	313.14	5.05627	313.74	5.17766	313.14	4.23071	314.04	4.03584	314.04	4.0627
314.94	5.19334	314.14	5.05798	314.74	5.16829	314.14	4.23718	315.04	4.00908	315.04	4.04607
315.94	5.19475	315.14	5.02039	315.74	5.15989	315.14	4.22925	316.04	3.99752	316.04	4.03451
316.94	5.17312	316.14	5.0188	316.74	5.15435	316.14	4.2207	317.04	3.99037	317.04	4.01564
317.94	5.17581	317.14	5.00085	317.74	5.14592	317.14	4.22266	318.04	3.98659	318.04	4.01186
318.94	5.18269	318.14	4.99915	318.74	5.14053	318.14	4.22253	319.04	3.99216	319.04	4.0272
319.94	5.16948	319.14	5.0271	319.74	5.15232	319.14	4.23242	320.04	4.00644	320.04	4.02511
320.94	5.16709	320.14	5.02026	320.74	5.14827	320.14	4.22595	321.04	4.00573	321.04	4.0244
321.94	5.16477	321.14	5.02856	321.74	5.15535	321.14	4.22266	322.04	4.02446	322.04	4.04314
322.94	5.20024	322.14	5.03174	322.74	5.19541	322.14	4.23206	323.04	4.05197	323.04	4.06906
323.94	5.22647	323.14	5.06799	323.74	5.22466	323.14	4.2699	324.04	4.06972	324.04	4.07704
324.94	5.23655	324.14	5.07898	324.74	5.27131	324.14	4.28125	325.04	4.0783	325.04	4.0739
325.94	5.22678	325.14	5.08911	325.74	5.29951	325.14	4.31873	326.04	4.08086	326.04	4.07488
326.94	5.23376	326.14	5.0907	326.74	5.32996	326.14	4.34021	327.04	4.08521	327.04	4.08911
327.94	5.24473	327.14	5.12537	327.74	5.35298	327.14	4.36011	328.04	4.0927	328.04	4.07232
328.94	5.23572	328.14	5.14771	328.74	5.35168	328.14	4.3894	329.04	4.09302	329.04	4.05969
329.94	5.21707	329.14	5.14612	329.74	5.35186	329.14	4.39758	330.04	4.08485	330.04	4.05116
330.94	5.21448	330.14	5.15747	330.74	5.34668	330.14	4.40894	331.04	4.09253	331.04	4.02136
331.94	5.21289	331.14	5.15735	331.74	5.35974	331.14	4.40857	332.04	4.12146	332.04	4.03894
332.94	5.23657	332.14	5.19666	332.74	5.37415	332.14	4.44812	333.04	4.15686	333.04	4.05628
333.94	5.2523	333.14	5.22461	333.74	5.38423	333.14	4.48743	334.04	4.1643	334.04	4.06859
334.94	5.28526	334.14	5.23743	334.74	5.40144	334.14	4.52148	335.04	4.20775	335.04	4.08776
335.94	5.31131	335.14	5.27344	335.74	5.4406	335.14	4.56909	336.04	4.20363	336.04	4.10817
336.94	5.34207	336.14	5.27515	336.74	5.44487	336.14	4.58203	337.04	4.20699	337.04	4.13094
337.94	5.3678	337.14	5.2887	337.74	5.46863	337.14	4.59363	338.04	4.20209	338.04	4.14692
338.94	5.37371	338.14	5.2832	338.74	5.4835	338.14	4.60815	339.04	4.18338	339.04	4.1614
339.94	5.37215	339.14	5.27661	339.74	5.49331	339.14	4.61938	340.04	4.17289	340.04	4.18839
340.94	5.36843	340.14	5.29504	340.74	5.49443	340.14	4.62109	341.04	4.19075	341.04	4.1783
341.94	5.37105	341.14	5.29297	341.74	5.50283	341.14	4.63586	342.04	4.19535	342.04	4.19132
342.94	5.374	342.14	5.31592	342.74	5.52668	342.14	4.67017	343.04	4.20501	343.04	4.20098
343.94	5.37402	343.14	5.33875	343.74	5.54541	343.14	4.67993	344.04	4.21301	344.04	4.19104
344.94	5.36872	344.14	5.35034	344.74	5.54617	344.14	4.6698	345.04	4.18992	345.04	4.16795
345.94	5.36587	345.14	5.35193	345.74	5.55596	345.14	4.67151	346.04	4.19417	346.04	4.17378
346.94	5.37488	346.14	5.37	346.74	5.56555	346.14	4.67346	347.04	4.21338	347.04	4.16357
347.94	5.37725	347.14	5.38477	347.74	5.55698	347.14	4.66711	348.04	4.21621	348.04	4.18093
348.94	5.38354	348.14	5.396	348.74	5.5824	348.14	4.66858	349.04	4.24659	349.04	4.18677
349.94	5.38538	349.14	5.39771	349.74	5.6062	349.14	4.68005	350.04	4.26777	350.04	4.1966
350.94	5.38762	350.14	5.40906	350.74	5.59141	350.14	4.69287	351.04	4.27865	351.04	4.20431
351.94	5.40176	351.14	5.39795	351.74	5.60161	351.14	4.69128	352.04	4.29512	352.04	4.22041
352.94	5.41326	352.14	5.42578	352.74	5.60862	352.14	4.70117	353.04	4.27511	353.04	4.21212
353.94	5.45254	353.14	5.427	353.74	5.62273	353.14	4.70276	354.04	4.30409	354.04	4.20985
354.94	5.46436	354.14	5.44702	354.74	5.63696	354.14	4.72266	355.04	4.28699	355.04	4.19275
355.94	5.46524	355.14	5.4469	355.74	5.64531	355.14	4.71252	356.04	4.28664	356.04	4.18263
356.94	5.4696	356.14	5.44849	356.74	5.64758	356.14	4.70471	357.04	4.2937	357.04	4.18811
357.94	5.47544	357.14	5.4469	357.74	5.63643	357.14	4.70154	358.04	4.29027	358.04	4.19445
358.94	5.48882	358.14	5.44678	358.74	5.63364	358.14	4.69165	359.04	4.29434	359.04	4.18216
359.94	5.49822	359.14	5.45471	359.74	5.6395	359.14	4.68982	360.04	4.32028	360.04	4.18856
360.94	5.5024	360.14	5.47461	360.74	5.65603	360.14	4.698	361.04	4.30601	361.04	4.19224
361.94	5.50176	361.14	5.47937	361.74	5.6384	361.14	4.70935	362.04	4.29513	362.04	4.18136
362.94	5.49131	362.14	5.47632	362.74	5.63227	362.14	4.69958	363.04	4.29399	363.04	4.18999
363.94	5.49004	363.14	5.48792	363.74	5.6395	363.14	4.72925	364.04	4.29257	364.04	4.20187
364.94	5.47342	364.14	5.48792	364.74	5.64727	364.14	4.73901	365.04	4.29482	365.04	4.2123
365.94	5.47312	365.14	5.4895	365.74	5.63887	365.14	4.7406	366.04	4.30425	366.04	4.22332
366.94	5.46421	366.14	5.48914	366.74	5.63862	366.14	4.73364	367.04	4.30486	367.04	4.23052
367.94	5.45422	367.14	5.48633	367.74	5.65491	367.14	4.72266	368.04	4.29675	368.04	4.23022
368.94	5.44729	368.14	5.48755	368.74	5.66643	368.14	4.72107	369.04	4.2964	369.04	4.22987
369.94	5.44907	369.14	5.50708	369.74	5.66816	369.14	4.73242	370.04	4.29662	370.04	4.2434
370.94	5.44348	370.14	5.51245	370.74	5.69165	370.14	4.73584	371.04	4.29449	371.04	4.23969
371.94	5.44541	371.14	5.50745	371.74	5.69587	371.14	4.77026	372.04	4.2863	372.04	4.24285
372.94	5.44009	372.14	5.52661	372.74	5.71843	372.14	4.80078	373.04	4.26649	373.04	4.24269
373.94	5.47021	373.14	5.51721	373.74	5.73499	373.14	4.80298	374.04	4.27967	374.04	4.26111
374.94	5.49441	374.14	5.53479	374.74	5.75896	374.14	4.83167	375.04	4.28816	375.04	4.25618
375.94	5.50528	375.14	5.55627	375.74	5.76763	375.14	4.83508	376.04	4.29512	376.04	4.24544
376.94	5.50886	376.14	5.56641	376.74	5.76479	376.14	4.84216	377.04	4.28672	377.04	4.24363
377.94	5.52752	377.14	5.55615	377.74	5.76023	377.14	4.8042	378.04	4.31887	378.04	4.25772
378.94	5.53067	378.14	5.58362	378.74	5.77117	378.14	4.80237	379.04	4.34315	379.04	4.28835
379.94	5.53403	379.14	5.59546	379.74	5.76851	379.14	4.8092	380.04	4.35442	380.04	4.28984
380.94	5.53262	380.14	5.57898	380.74	5.76531	380.14	4.79883	381.04	4.36525	381.04	4.28273
381.94	5.52607	381.14	5.56799	381.74	5.76907	381.14	4.81091	382.04	4.34788	382.04	4.28013
382.94	5.49309	382.14	5.55615	382.74	5.77488	382.14	4.80066	383.04	4.33249	383.04	4.2579
383.94	5.48404	383.14	5.55798	383.74	5.77642	383.14	4.78601	384.04	4.32607	384.04	4.25343
384.94	5.49326	384.14	5.56763	384.74	5.77668	384.14	4.78271	385.04	4.32573	385.04	4.2647
385.94	5.47595	385.14	5.56946	385.74	5.79114	385.14	4.79285	386.04	4.30701	386.04	4.25415
386.94	5.4783	386.14	5.5874	386.74	5.79729	386.14	4.79248	387.04	4.34041	387.04	4.25948
387.94	5.49783	387.14	5.63477	387.74	5.80828	387.14	4.81873	388.04	4.36183	388.04	4.26942
388.94	5.51096	388.14	5.65784	388.74	5.81697	388.14	4.85034	389.04	4.38311	389.04	4.29241
389.94	5.50371	389.14	5.66724	389.74	5.80906	389.14	4.86951	390.04	4.38595	390.04	4.27414
390.94	5.50535	390.14	5.63635	390.74	5.79048	390.14	4.8761	391.04	4.36785	391.04	4.27239
391.94	5.49688	391.14	5.60718	391.74	5.79026	391.14	4.86951	392.04	4.36593	392.04	4.27206
392.94	5.47415	392.14	5.57739	392.74	5.77227	392.14	4.88721	393.04	4.35334	393.04	4.26728
393.94	5.43335	393.14	5.54175	393.74	5.75964	393.14	4.88464	394.04	4.32965	394.04	4.23383
394.94	5.40889	394.14	5.51416	394.74	5.74526	394.14	4.86328	395.04	4.30003	395.04	4.23386
395.94	5.39844	395.14	5.49719	395.74	5.73401	395.14	4.82361	396.04	4.28918	396.04	4.23596
396.94	5.3905	396.14	5.49072	396.74	5.75061	396.14	4.81213	397.04	4.29645	397.04	4.23663
397.94	5.36887	397.14	5.48901	397.74	5.73469	397.14	4.82385	398.04	4.29662	398.04	4.23168
398.94	5.35498	398.14	5.47986	398.74	5.72681	398.14	4.81287	399.04	4.31311	399.04	4.23022
399.94	5.35586	399.14	5.47974	399.74	5.72698	399.14	4.81091	400.04	4.3257	400.04	4.22169
400.94	5.33696	400.14	5.4895	400.74	5.7169	400.14	4.80115	401.04	4.33419	401.04	4.20907
401.94	5.32854	401.14	5.49927	401.74	5.71018	401.14	4.81909	402.04	4.32528	402.04	4.19162
402.94	5.32676	402.14	5.49731	402.74	5.6916	402.14	4.80237	403.04	4.32848	403.04	4.20348
403.94	5.3322	403.14	5.51086	403.74	5.69651	403.14	4.79626	404.04	4.3262	404.04	4.21121
404.94	5.35418	404.14	5.49927	404.74	5.68784	404.14	4.80078	405.04	4.30923	405.04	4.22195
405.94	5.35574	405.14	5.50732	405.74	5.69756	405.14	4.83032	406.04	4.32912	406.04	4.22353
406.94	5.35942	406.14	5.48901	406.74	5.68394	406.14	4.8335	407.04	4.3381	407.04	4.21615
407.94	5.36592	407.14	5.479	407.74	5.68985	407.14	4.8136	408.04	4.35831	408.04	4.23319
408.94	5.35991	408.14	5.47791	408.74	5.70237	408.14	4.81372	409.04	4.35794	409.04	4.22
409.94	5.34736	409.14	5.46985	409.74	5.70193	409.14	4.80432	410.04	4.34855	410.04	4.21525
410.94	5.34666	410.14	5.47461	410.74	5.69893	410.14	4.80261	411.04	4.34661	411.04	4.19536
411.94	5.32407	411.14	5.47778	411.74	5.71931	411.14	4.78296	412.04	4.34496	412.04	4.18395
412.94	5.30688	412.14	5.4845	412.74	5.72388	412.14	4.78125	413.04	4.33313	413.04	4.15259
413.94	5.28508	413.14	5.47302	413.74	5.71287	413.14	4.75854	414.04	4.32272	414.04	4.14059
414.94	5.28159	414.14	5.45471	414.74	5.70881	414.14	4.74854	415.04	4.33513	415.04	4.12981
415.94	5.28618	415.14	5.45483	415.74	5.72532	415.14	4.75037	416.04	4.31814	416.04	4.14224
416.94	5.29119	416.14	5.4386	416.74	5.70786	416.14	4.73071	417.04	4.31326	417.04	4.13076
417.94	5.31301	417.14	5.41724	417.74	5.71721	417.14	4.75696	418.04	4.30458	418.04	4.14015
418.94	5.32402	418.14	5.40747	418.74	5.73179	418.14	4.7699	419.04	4.3049	419.04	4.14743
419.94	5.3375	419.14	5.4043	419.74	5.75398	419.14	4.77649	420.04	4.29613	420.04	4.16124
420.94	5.35166	420.14	5.40735	420.74	5.78047	420.14	4.80078	421.04	4.31383	421.04	4.16918
421.94	5.35496	421.14	5.4353	421.74	5.78889	421.14	4.82727	422.04	4.30571	422.04	4.16277
422.94	5.35308	422.14	5.44385	422.74	5.79881	422.14	4.84839	423.04	4.31515	423.04	4.17245
423.94	5.34353	423.14	5.44495	423.74	5.80718	423.14	4.84998	424.04	4.31581	424.04	4.17116
424.94	5.35193	424.14	5.46497	424.74	5.81091	424.14	4.85034	425.04	4.32544	425.04	4.17261
425.94	5.35962	425.14	5.47656	425.74	5.81506	425.14	4.83862	426.04	4.32251	426.04	4.18958
426.94	5.37368	426.14	5.50391	426.74	5.80071	426.14	4.84644	427.04	4.33296	427.04	4.19344
427.94	5.40225	427.14	5.50732	427.74	5.81133	427.14	4.84009	428.04	4.34138	428.04	4.20027
428.94	5.42625	428.14	5.53687	428.74	5.80879	428.14	4.85986	429.04	4.36492	429.04	4.2022
429.94	5.45127	429.14	5.53992	429.74	5.81123	429.14	4.8844	430.04	4.38591	430.04	4.23125
430.94	5.46558	430.14	5.54028	430.74	5.81104	430.14	4.91248	431.04	4.39691	431.04	4.21637
431.94	5.46611	431.14	5.52026	431.74	5.80088	431.14	4.91345	432.04	4.40536	432.04	4.22165
432.94	5.47056	432.14	5.50891	432.74	5.80525	432.14	4.92175	433.04	4.41588	433.04	4.23021
433.94	5.46096	433.14	5.48914	433.74	5.79876	433.14	4.93945	434.04	4.41352	434.04	4.2364
434.94	5.45789	434.14	5.46008	434.74	5.78345	434.14	4.93323	435.04	4.38885	435.04	4.20514
435.94	5.4563	435.14	5.43555	435.74	5.77393	435.14	4.92065	436.04	4.37177	436.04	4.18451
436.94	5.45635	436.14	5.42859	436.74	5.7794	436.14	4.90222	437.04	4.36776	437.04	4.19198
437.94	5.43965	437.14	5.42578	437.74	5.78371	437.14	4.90063	438.04	4.37968	438.04	4.18424
438.94	5.42368	438.14	5.41736	438.74	5.75764	438.14	4.90039	439.04	4.36193	439.04	4.17797
439.94	5.40986	439.14	5.42236	439.74	5.7532	439.14	4.90222	440.04	4.35905	440.04	4.15922
440.94	5.40593	440.14	5.4093	440.74	5.74851	440.14	4.90039	441.04	4.36984	441.04	4.14669
441.94	5.38806	441.14	5.40625	441.74	5.74268	441.14	4.90881	442.04	4.36572	442.04	4.14258
442.94	5.39065	442.14	5.38623	442.74	5.72332	442.14	4.91711	443.04	4.3506	443.04	4.13564
443.94	5.38806	443.14	5.38635	443.74	5.70642	443.14	4.91211	444.04	4.33765	444.04	4.13403
444.94	5.39558	444.14	5.38635	444.74	5.70217	444.14	4.89246	445.04	4.33817	445.04	4.12479
445.94	5.37915	445.14	5.38965	445.74	5.70374	445.14	4.90076	446.04	4.34003	446.04	4.13324
446.94	5.36155	446.14	5.40784	446.74	5.71357	446.14	4.90063	447.04	4.34002	447.04	4.1447
447.94	5.33391	447.14	5.4093	447.74	5.71751	447.14	4.90063	448.04	4.33908	448.04	4.13583
448.94	5.32227	448.14	5.427	448.74	5.71936	448.14	4.90186	449.04	4.34399	449.04	4.11462
449.94	5.30369	449.14	5.42859	449.74	5.73603	449.14	4.92651	450.04	4.35344	450.04	4.11272
450.94	5.26797	450.14	5.42883	450.74	5.74138	450.14	4.94983	451.04	4.35616	451.04	4.11189
451.94	5.2263	451.14	5.43054	451.74	5.74726	451.14	4.96765	452.04	4.33709	452.04	4.10259
452.94	5.19026	452.14	5.41956	452.74	5.74526	452.14	4.98914	453.04	4.32786	453.04	4.09483
453.94	5.13843	453.14	5.396	453.74	5.73816	453.14	4.97913	454.04	4.3175	454.04	4.09436
454.94	5.10496	454.14	5.38782	454.74	5.73884	454.14	4.95618	455.04	4.31371	455.04	4.10045
455.94	5.07217	455.14	5.39587	455.74	5.7398	455.14	4.93787	456.04	4.29902	456.04	4.09578
456.94	5.05652	456.14	5.38	456.74	5.74426	456.14	4.89417	457.04	4.29858	457.04	4.09656
457.94	5.04758	457.14	5.36987	457.74	5.74116	457.14	4.87134	458.04	4.29741	458.04	4.09734
458.94	5.05527	458.14	5.36987	458.74	5.75483	458.14	4.86316	459.04	4.31499	459.04	4.11492
459.94	5.05725	459.14	5.3894	459.74	5.77881	459.14	4.87451	460.04	4.32397	460.04	4.13208
460.94	5.07295	460.14	5.39917	460.74	5.80374	460.14	4.87256	461.04	4.35392	461.04	4.15214
461.94	5.0803	461.14	5.42041	461.74	5.82637	461.14	4.89063	462.04	4.35094	462.04	4.15709
462.94	5.08374	462.14	5.41089	462.74	5.84949	462.14	4.86475	463.04	4.38178	463.04	4.17817
463.94	5.07029	463.14	5.43689	463.74	5.85518	463.14	4.87769	464.04	4.38951	464.04	4.17614
464.94	5.05576	464.14	5.42065	464.74	5.86702	464.14	4.86121	465.04	4.40612	465.04	4.20055
465.94	5.051	465.14	5.41724	465.74	5.87519	465.14	4.85938	466.04	4.39977	466.04	4.20592
466.94	5.03311	466.14	5.39136	466.74	5.87896	466.14	4.86133	467.04	4.40138	467.04	4.20924
467.94	5.01851	467.14	5.36206	467.74	5.88125	467.14	4.86511	468.04	4.41752	468.04	4.21586
468.94	5.03745	468.14	5.35034	468.74	5.89936	468.14	4.89087	469.04	4.4273	469.04	4.24358
469.94	5.03274	469.14	5.34216	469.74	5.92217	469.14	4.91199	470.04	4.42152	470.04	4.24599
470.94	5.03809	470.14	5.31287	470.74	5.93494	470.14	4.93152	471.04	4.4281	471.04	4.24597
471.94	5.06377	471.14	5.29297	471.74	5.94492	471.14	4.95435	472.04	4.45382	472.04	4.26352
472.94	5.07481	472.14	5.2915	472.74	5.95564	472.14	4.98389	473.04	4.46514	473.04	4.29107
473.94	5.09011	473.14	5.29993	473.74	5.97503	473.14	5.01355	474.04	4.45998	474.04	4.29738
474.94	5.09182	474.14	5.26208	474.74	5.98223	474.14	5.0249	475.04	4.48384	475.04	4.33894
475.94	5.0801	475.14	5.27185	475.74	5.9749	475.14	5.05725	476.04	4.48769	476.04	4.33485
476.94	5.07686	476.14	5.25867	476.74	5.98428	476.14	5.06042	477.04	4.52201	477.04	4.34135
477.94	5.06084	477.14	5.26062	477.74	5.99619	477.14	5.08044	478.04	4.5303	478.04	4.33487
478.94	5.03342	478.14	5.24255	478.74	5.99897	478.14	5.07385	479.04	4.54192	479.04	4.32683
479.94	5.01924	479.14	5.2312	479.74	5.99026	479.14	5.07263	480.04	4.54716	480.04	4.33707
480.94	5.02151	480.14	5.2179	480.74	5.98003	480.14	5.07056	481.04	4.54823	481.04	4.34816
481.94	5.00469	481.14	5.20325	481.74	5.96714	481.14	5.08191	482.04	4.53244	482.04	4.34372
482.94	4.99358	482.14	5.17383	482.74	5.93052	482.14	5.06714	483.04	4.50326	483.04	4.32113
483.94	4.97659	483.14	5.13989	483.74	5.92327	483.14	5.05591	484.04	4.49568	484.04	4.3232
484.94	4.97727	484.14	5.13623	484.74	5.91145	484.14	5.05249	485.04	4.50371	485.04	4.32109
485.94	4.974	485.14	5.12805	485.74	5.91455	485.14	5.05261	486.04	4.5415	486.04	4.34961
486.94	4.96257	486.14	5.13599	486.74	5.90733	486.14	5.04248	487.04	4.55954	487.04	4.33798
487.94	4.95991	487.14	5.12976	487.74	5.91067	487.14	5.02466	488.04	4.56712	488.04	4.35386
488.94	4.95012	488.14	5.13	488.74	5.91209	488.14	5.02136	489.04	4.58517	489.04	4.36081
489.94	4.9332	489.14	5.13818	489.74	5.91609	489.14	5.01172	490.04	4.59246	490.04	4.36577
490.94	4.9335	490.14	5.13953	490.74	5.90545	490.14	5.01318	491.04	4.56569	491.04	4.3589
491.94	4.91919	491.14	5.125	491.74	5.91431	491.14	5.00537	492.04	4.55127	492.04	4.3739
492.94	4.90754	492.14	5.12024	492.74	5.93398	492.14	5.01355	493.04	4.55595	493.04	4.38871
493.94	4.87881	493.14	5.12646	493.74	5.93511	493.14	5.01978	494.04	4.55861	494.04	4.4026
494.94	4.86462	494.14	5.13953	494.74	5.91504	494.14	5.03113	495.04	4.55896	495.04	4.4043
495.94	4.84809	495.14	5.12805	495.74	5.91116	495.14	5.04248	496.04	4.55729	496.04	4.41117
496.94	4.84541	496.14	5.10864	496.74	5.90395	496.14	5.05078	497.04	4.55576	497.04	4.40293
497.94	4.8284	497.14	5.09717	497.74	5.89287	497.14	5.06055	498.04	4.54567	498.04	4.39442
498.94	4.83386	498.14	5.06128	498.74	5.87903	498.14	5.0741	499.04	4.54419	499.04	4.38464
499.94	4.82883	499.14	5.02808	499.74	5.84639	499.14	5.09167	500.04	4.53557	500.04	4.37603
500.94	4.82605	500.14	5.00037	500.74	5.83569	500.14	5.08191	501.04	4.52405	501.04	4.35632
501.94	4.80227	501.14	4.979	501.74	5.81633	501.14	5.06201	502.04	4.51051	502.04	4.36574
502.94	4.79973	502.14	4.96948	502.74	5.79612	502.14	5.05579	503.04	4.49716	503.04	4.36508
503.94	4.78982	503.14	4.96167	503.74	5.76995	503.14	5.06555	504.04	4.48958	504.04	4.35628
504.94	4.78142	504.14	4.95007	504.74	5.74815	504.14	5.04578	505.04	4.4822	505.04	4.36697
505.94	4.78809	505.14	4.94214	505.74	5.70642	505.14	5.03821	506.04	4.48242	506.04	4.36707
506.94	4.78147	506.14	4.94019	506.74	5.68025	506.14	5.03455	507.04	4.48003	507.04	4.37603
507.94	4.78198	507.14	4.94189	507.74	5.66614	507.14	5.04456	508.04	4.48645	508.04	4.37939
508.94	4.77656	508.14	4.9386	508.74	5.6614	508.14	5.02332	509.04	4.48191	509.04	4.3834
509.94	4.76265	509.14	4.93201	509.74	5.65664	509.14	5.01672	510.04	4.4965	510.04	4.36979
510.94	4.74077	510.14	4.92224	510.74	5.67002	510.14	5.01318	511.04	4.49874	511.04	4.3768
511.94	4.75149	511.14	4.91907	511.74	5.68047	511.14	5.04126	512.04	4.52773	512.04	4.37807
512.94	4.76812	512.14	4.91064	512.74	5.71299	512.14	5.05261	513.04	4.54721	513.04	4.3768
513.94	4.77014	513.14	4.93079	513.74	5.71106	513.14	5.08362	514.04	4.54761	514.04	4.35376
514.94	4.76938	514.14	4.94019	514.74	5.69819	514.14	5.09167	515.04	4.57573	515.04	4.36431
515.94	4.79065	515.14	4.95972	515.74	5.7157	515.14	5.10962	516.04	4.58704	516.04	4.36584
516.94	4.7417	516.14	4.98914	516.74	5.68616	516.14	5.13281	517.04	4.57147	517.04	4.33075
517.94	4.70442	517.14	4.98279	517.74	5.64101	517.14	5.10339	518.04	4.55131	518.04	4.31681
518.94	4.676	518.14	4.99072	518.74	5.62178	518.14	5.09167	519.04	4.53142	519.04	4.32976
519.94	4.66736	519.14	4.97961	519.74	5.61462	519.14	5.08362	520.04	4.52771	520.04	4.33582
520.94	4.63994	520.14	4.97766	520.74	5.61716	520.14	5.09009	521.04	4.52084	521.04	4.34335
521.94	4.64878	521.14	4.96985	521.74	5.6009	521.14	5.08386	522.04	4.51043	522.04	4.35759
522.94	4.66338	522.14	4.9613	522.74	5.61875	522.14	5.08508	523.04	4.5267	523.04	4.35592
523.94	4.68003	523.14	4.96948	523.74	5.64192	523.14	5.09167	524.04	4.52947	524.04	4.35515
524.94	4.69961	524.14	4.9613	524.74	5.64336	524.14	5.0835	525.04	4.53902	525.04	4.34712
525.94	4.71111	525.14	4.96106	525.74	5.65158	525.14	5.07544	526.04	4.53921	526.04	4.3555
526.94	4.68743	526.14	4.95349	526.74	5.63157	526.14	5.0741	527.04	4.52963	527.04	4.33761
527.94	4.66655	527.14	4.91406	527.74	5.60276	527.14	5.06238	528.04	4.50424	528.04	4.32797
528.94	4.67053	528.14	4.90125	528.74	5.60303	528.14	5.04285	529.04	4.51672	529.04	4.33594
529.94	4.66428	529.14	4.91907	529.74	5.5904	529.14	5.04248	530.04	4.51091	530.04	4.35491
530.94	4.66204	530.14	4.92065	530.74	5.57651	530.14	5.04456	531.04	4.50961	531.04	4.35678
531.94	4.67669	531.14	4.92847	531.74	5.58127	531.14	5.04443	532.04	4.5173	532.04	4.384
532.94	4.71189	532.14	4.94019	532.74	5.58491	532.14	5.05103	533.04	4.53728	533.04	4.40239
533.94	4.72678	533.14	4.97119	533.74	5.57673	533.14	5.05261	534.04	4.57476	534.04	4.43987
534.94	4.7529	534.14	4.98279	534.74	5.5865	534.14	5.03271	535.04	4.61577	535.04	4.48259
535.94	4.76592	535.14	4.99255	535.74	5.58042	535.14	5.02295	536.04	4.64572	536.04	4.5046
536.94	4.77537	536.14	4.9906	536.74	5.55683	536.14	5.00464	537.04	4.68731	537.04	4.53289
537.94	4.80491	537.14	5.00854	537.74	5.56501	537.14	5.01477	538.04	4.71661	538.04	4.56219
538.94	4.83393	538.14	5.02808	538.74	5.57095	538.14	5.02454	539.04	4.7548	539.04	4.60233
539.94	4.85764	539.14	5.0575	539.74	5.59785	539.14	5.04578	540.04	4.77013	540.04	4.64342
540.94	4.89671	540.14	5.06104	540.74	5.61579	540.14	5.04443	541.04	4.78887	541.04	4.68682
541.94	4.92346	541.14	5.09888	541.74	5.64514	541.14	5.06238	542.04	4.79736	542.04	4.72144
542.94	4.93545	542.14	5.12842	542.74	5.66447	542.14	5.07874	543.04	4.82655	543.04	4.76161
543.94	4.9511	543.14	5.1593	543.74	5.69248	543.14	5.10156	544.04	4.83968	544.04	4.785
544.94	4.95598	544.14	5.16223	544.74	5.69065	544.14	5.12769	545.04	4.86495	545.04	4.79415
545.94	4.9752	545.14	5.18042	545.74	5.7259	545.14	5.14722	546.04	4.88787	546.04	4.82171
546.94	4.97258	546.14	5.20349	546.74	5.74522	546.14	5.17346	547.04	4.90914	547.04	4.82333
547.94	4.98112	547.14	5.20313	547.74	5.75547	547.14	5.18152	548.04	4.91146	548.04	4.82357
548.94	4.97923	548.14	5.20154	548.74	5.75971	548.14	5.17993	549.04	4.91845	549.04	4.85229
549.94	5.00022	549.14	5.21143	549.74	5.76191	549.14	5.17969	550.04	4.92809	550.04	4.86669
550.94	5.01231	550.14	5.22302	550.74	5.74543	550.14	5.17688	551.04	4.92767	551.04	4.86004
551.94	5.01201	551.14	5.22339	551.74	5.72727	551.14	5.17371	552.04	4.9211	552.04	4.8597
552.94	5.00217	552.14	5.22302	552.74	5.68964	552.14	5.16516	553.04	4.93755	553.04	4.85967
553.94	5.00879	553.14	5.22302	553.74	5.67322	553.14	5.14722	554.04	4.95752	554.04	4.85535
554.94	4.9761	554.14	5.22424	554.74	5.65544	554.14	5.13745	555.04	4.96449	555.04	4.84254
555.94	4.94712	555.14	5.21484	555.74	5.62678	555.14	5.1261	556.04	4.97442	556.04	4.8493
556.94	4.92439	556.14	5.19531	556.74	5.6094	556.14	5.10815	557.04	4.99015	557.04	4.8549
557.94	4.90288	557.14	5.18201	557.74	5.58921	557.14	5.08508	558.04	4.98177	558.04	4.85836
558.94	4.8925	558.14	5.17224	558.74	5.58042	558.14	5.06592	559.04	4.98129	559.04	4.86788
559.94	4.89311	559.14	5.14258	559.74	5.58591	559.14	5.04602	560.04	4.99972	560.04	4.87814
560.94	4.86353	560.14	5.15125	560.74	5.58606	560.14	5.0249	561.04	4.99939	561.04	4.87622
561.94	4.86155	561.14	5.13318	561.74	5.5771	561.14	4.99365	562.04	4.99761	562.04	4.8858
562.94	4.84895	562.14	5.11365	562.74	5.58474	562.14	4.96277	563.04	4.99796	563.04	4.88615
563.94	4.8242	563.14	5.09875	563.74	5.58405	563.14	4.92993	564.04	4.99908	564.04	4.87749
564.94	4.79204	564.14	5.0625	564.74	5.5814	564.14	4.89209	565.04	4.99886	565.04	4.86703
565.94	4.76601	565.14	5.03979	565.74	5.56523	565.14	4.87268	566.04	4.972	566.04	4.85005
566.94	4.74475	566.14	5.02197	566.74	5.55884	566.14	4.84338	567.04	4.95233	567.04	4.81244
567.94	4.71574	567.14	4.99573	567.74	5.52854	567.14	4.82214	568.04	4.92318	568.04	4.78011
568.94	4.70996	568.14	4.98315	568.74	5.50916	568.14	4.79639	569.04	4.91968	569.04	4.77661
569.94	4.70335	569.14	4.98279	569.74	5.49079	569.14	4.78308	570.04	4.91131	570.04	4.77801
570.94	4.70178	570.14	4.99097	570.74	5.47168	570.14	4.78308	571.04	4.89978	571.04	4.76648
571.94	4.70884	571.14	4.9812	571.74	5.47126	571.14	4.78113	572.04	4.9074	572.04	4.80218
572.94	4.71243	572.14	5.00073	572.74	5.4843	572.14	4.8125	573.04	4.91017	573.04	4.83559
573.94	4.7144	573.14	5.03992	573.74	5.48081	573.14	4.82568	574.04	4.89144	574.04	4.84176
574.94	4.70293	574.14	5.03162	574.74	5.47739	574.14	4.83203	575.04	4.86947	575.04	4.83932
575.94	4.68472	575.14	5.05151	575.74	5.47185	575.14	4.85144	576.04	4.84059	576.04	4.85951
576.94	4.69157	576.14	5.06445	576.74	5.4719	576.14	4.86475	577.04	4.81966	577.04	4.87936
577.94	4.67339	577.14	5.07263	577.74	5.46677	577.14	4.8844	578.04	4.80062	578.04	4.89938
578.94	4.65288	578.14	5.08203	578.74	5.44382	578.14	4.87769	579.04	4.77242	579.04	4.91061
579.94	4.64771	579.14	5.06445	579.74	5.43347	579.14	4.87451	580.04	4.77563	580.04	4.95288
580.94	4.62016	580.14	5.06128	580.74	5.41282	580.14	4.89087	581.04	4.76192	581.04	4.96688
581.94	4.59908	581.14	5.05127	581.74	5.40664	581.14	4.86475	582.04	4.74796	582.04	4.97404
582.94	4.55459	582.14	5.04797	582.74	5.38274	582.14	4.85144	583.04	4.7289	583.04	4.98622
583.94	4.53037	583.14	5.04175	583.74	5.39631	583.14	4.8335	584.04	4.72643	584.04	4.99352
584.94	4.51975	584.14	5.03833	584.74	5.40253	584.14	4.83008	585.04	4.74682	585.04	5.02526
585.94	4.48753	585.14	5.04175	585.74	5.42194	585.14	4.84204	586.04	4.74358	586.04	5.03008
586.94	4.46501	586.14	5.04138	586.74	5.41758	586.14	4.83508	587.04	4.73177	587.04	5.02975
587.94	4.42729	587.14	5.04309	587.74	5.40269	587.14	4.84497	588.04	4.71114	588.04	5.02865
588.94	4.40446	588.14	5.03357	588.74	5.40757	588.14	4.83704	589.04	4.69894	589.04	5.03963
589.94	4.37512	589.14	5.01563	589.74	5.4032	589.14	4.84363	590.04	4.68988	590.04	5.05035
590.94	4.34758	590.14	4.99438	590.74	5.38389	590.14	4.82556	591.04	4.67165	591.04	5.05849
591.94	4.30681	591.14	4.95471	591.74	5.35276	591.14	4.79565	592.04	4.66244	592.04	5.0682
592.94	4.28218	592.14	4.91406	592.74	5.34609	592.14	4.76477	593.04	4.67606	593.04	5.06901
593.94	4.26321	593.14	4.8894	593.74	5.33586	593.14	4.7417	594.04	4.68849	594.04	5.07826
594.94	4.23425	594.14	4.88281	594.74	5.32727	594.14	4.73547	595.04	4.69043	595.04	5.08484
595.94	4.19527	595.14	4.8894	595.74	5.3229	595.14	4.72375	596.04	4.67179	596.04	5.08927
596.94	4.17244	596.14	4.87317	596.74	5.33755	596.14	4.71252	597.04	4.6677	597.04	5.08677
597.94	4.13625	597.14	4.86328	597.74	5.33549	597.14	4.72253	598.04	4.65395	598.04	5.09914
598.94	4.10503	598.14	4.84729	598.74	5.33201	598.14	4.70618	599.04	4.64144	599.04	5.10934
599.94	4.07271	599.14	4.83557	599.74	5.33901	599.14	4.71411	600.04	4.64146	600.04	5.11631
600.94	4.051	600.14	4.82568	600.74	5.35639	600.14	4.71619	601.04	4.66015	601.04	5.12646
601.94	4.01321	601.14	4.80786	601.74	5.36052	601.14	4.72412	602.04	4.67213	602.04	5.11891
602.94	3.97322	602.14	4.78833	602.74	5.36098	602.14	4.73389	603.04	4.67106	603.04	5.10966
603.94	3.94485	603.14	4.77185	603.74	5.3726	603.14	4.72217	604.04	4.65358	604.04	5.10854
604.94	3.91267	604.14	4.76367	604.74	5.37893	604.14	4.71594	605.04	4.63004	605.04	5.09635
605.94	3.87453	605.14	4.75037	605.74	5.3726	605.14	4.70422	606.04	4.60121	606.04	5.08241
606.94	3.85046	606.14	4.72461	606.74	5.36511	606.14	4.68787	607.04	4.57861	607.04	5.10388
607.94	3.84026	607.14	4.72144	607.74	5.35777	607.14	4.68506	608.04	4.55941	608.04	5.11764
608.94	3.81431	608.14	4.70972	608.74	5.35957	608.14	4.6698	609.04	4.54339	609.04	5.1358
609.94	3.78333	609.14	4.69177	609.74	5.3584	609.14	4.6488	610.04	4.52869	610.04	5.13562
610.94	3.74722	610.14	4.65234	610.74	5.35039	610.14	4.62598	611.04	4.4944	611.04	5.131
611.94	3.72334	611.14	4.6051	611.74	5.34109	611.14	4.59644	612.04	4.47965	612.04	5.13578
612.94	3.6968	612.14	4.6001	612.74	5.34331	612.14	4.6012	613.04	4.47401	613.04	5.13979
613.94	3.65183	613.14	4.58398	613.74	5.31856	613.14	4.5968	614.04	4.45586	614.04	5.11479
614.94	3.61584	614.14	4.53674	614.74	5.29395	614.14	4.57727	615.04	4.4613	615.04	5.11243
615.94	3.58098	615.14	4.50549	615.74	5.28013	615.14	4.58203	616.04	4.46224	616.04	5.11959
616.94	3.55298	616.14	4.4762	616.74	5.27051	616.14	4.59167	617.04	4.46033	617.04	5.12939
617.94	3.51711	617.14	4.42542	617.74	5.25749	617.14	4.60474	618.04	4.4424	618.04	5.12282
618.94	3.4904	618.14	4.36682	618.74	5.27268	618.14	4.57886	619.04	4.45846	619.04	5.14889
619.94	3.46155	619.14	4.33582	619.74	5.30017	619.14	4.59363	620.04	4.45056	620.04	5.16528
620.94	3.43345	620.14	4.30286	620.74	5.30915	620.14	4.59521	621.04	4.44878	621.04	5.18633
621.94	3.41355	621.14	4.2738	621.74	5.31342	621.14	4.5968	622.04	4.45135	622.04	5.20708
622.94	3.38802	622.14	4.25427	622.74	5.33083	622.14	4.60657	623.04	4.46769	623.04	5.24296
623.94	3.38145	623.14	4.24915	623.74	5.3581	623.14	4.61316	624.04	4.47808	624.04	5.24712
624.94	3.35344	624.14	4.23938	624.74	5.35813	624.14	4.61475	625.04	4.49923	625.04	5.25655
625.94	3.34245	625.14	4.23083	625.74	5.35899	625.14	4.60461	626.04	4.50924	626.04	5.27816
626.94	3.34509	626.14	4.22119	626.74	5.37048	626.14	4.5835	627.04	4.53845	627.04	5.30518
627.94	3.34187	627.14	4.21948	627.74	5.38332	627.14	4.59485	628.04	4.53269	628.04	5.30137
628.94	3.35014	628.14	4.18201	628.74	5.36802	628.14	4.5769	629.04	4.54293	629.04	5.32601
629.94	3.34007	629.14	4.17224	629.74	5.37397	629.14	4.5968	630.04	4.56072	630.04	5.34893
630.94	3.32182	630.14	4.13477	630.74	5.36716	630.14	4.62451	631.04	4.57992	631.04	5.3763
631.94	3.29649	631.14	4.13281	631.74	5.34711	631.14	4.63745	632.04	4.58379	632.04	5.37835
632.94	3.25591	632.14	4.09534	632.74	5.32114	632.14	4.62769	633.04	4.58138	633.04	5.38949
633.94	3.22907	633.14	4.0824	633.74	5.31411	633.14	4.62451	634.04	4.59562	634.04	5.41508
634.94	3.21702	634.14	4.0824	634.74	5.30451	634.14	4.65222	635.04	4.61492	635.04	5.41827
635.94	3.19785	635.14	4.07263	635.74	5.30512	635.14	4.67334	636.04	4.61968	636.04	5.42583
636.94	3.17924	636.14	4.05469	636.74	5.30271	636.14	4.67493	637.04	4.6379	637.04	5.43587
637.94	3.17278	637.14	4.05273	637.74	5.29771	637.14	4.70264	638.04	4.67452	638.04	5.48263
638.94	3.15464	638.14	4.05933	638.74	5.30683	638.14	4.73035	639.04	4.70562	639.04	5.52154
639.94	3.1343	639.14	4.07068	639.74	5.31633	639.14	4.77307	640.04	4.71156	640.04	5.53761
640.94	3.11577	640.14	4.05115	640.74	5.33323	640.14	4.7749	641.04	4.75362	641.04	5.59103
641.94	3.07961	641.14	4.0415	641.74	5.35112	641.14	4.82214	642.04	4.77992	642.04	5.62709
642.94	3.0592	642.14	4.03357	642.74	5.36426	642.14	4.83508	643.04	4.78906	643.04	5.63464
643.94	3.04018	643.14	3.99414	643.74	5.382	643.14	4.84485	644.04	4.82057	644.04	5.66591
644.94	3.03532	644.14	3.97778	644.74	5.42112	644.14	4.87573	645.04	4.85641	645.04	5.70553
645.94	3.01411	645.14	3.98438	645.74	5.45718	645.14	4.91675	646.04	4.87998	646.04	5.73069
646.94	2.99394	646.14	3.97778	646.74	5.45908	646.14	4.94604	647.04	4.89217	647.04	5.72958
647.94	2.98032	647.14	3.9469	647.74	5.45454	647.14	4.95935	648.04	4.92034	648.04	5.75652
648.94	2.96629	648.14	3.95508	648.74	5.46113	648.14	4.99524	649.04	4.92425	649.04	5.7503
649.94	2.94316	649.14	3.9176	649.74	5.45237	649.14	5.00696	650.04	4.95016	650.04	5.73556
650.94	2.93188	650.14	3.92261	650.74	5.45447	650.14	5.03625	651.04	4.95935	651.04	5.74438
651.94	2.93186	651.14	3.92224	651.74	5.44563	651.14	5.02808	652.04	4.97051	652.04	5.73602
652.94	2.93118	652.14	3.92065	652.74	5.4511	652.14	5.03467	653.04	4.99049	653.04	5.76747
653.94	2.92046	653.14	3.91406	653.74	5.47031	653.14	5.05737	654.04	5.01888	654.04	5.78793
654.94	2.91196	654.14	3.91248	654.74	5.4892	654.14	5.05933	655.04	5.03997	655.04	5.80071
655.94	2.89829	655.14	3.90442	655.74	5.508	655.14	5.0675	656.04	5.0783	656.04	5.82745
656.94	2.90025	656.14	3.89648	656.74	5.53767	656.14	5.09521	657.04	5.11114	657.04	5.84893
657.94	2.87451	657.14	3.91443	657.74	5.54358	657.14	5.0968	658.04	5.11035	658.04	5.84814
658.94	2.87095	658.14	3.91406	658.74	5.54939	658.14	5.11121	659.04	5.11993	659.04	5.8659
659.94	2.87998	659.14	3.91406	659.74	5.55451	659.14	5.13586	660.04	5.14922	660.04	5.89483
660.94	2.87209	660.14	3.95349	660.74	5.54375	660.14	5.18311	661.04	5.14284	661.04	5.91652
661.94	2.86894	661.14	3.93518	661.74	5.52	661.14	5.19958	662.04	5.17806	662.04	5.95492
662.94	2.87553	662.14	3.93555	662.74	5.525	662.14	5.22571	663.04	5.19601	663.04	5.98421
663.94	2.87063	663.14	3.93042	663.74	5.53081	663.14	5.25342	664.04	5.21779	664.04	6.00636
664.94	2.86245	664.14	3.9043	664.74	5.53276	664.14	5.24878	665.04	5.25221	665.04	6.02907
665.94	2.85828	665.14	3.87659	665.74	5.53894	665.14	5.24365	666.04	5.28137	666.04	6.06287
666.94	2.8397	666.14	3.86206	666.74	5.54743	666.14	5.26367	667.04	5.32671	667.04	6.08562
667.94	2.84756	667.14	3.83594	667.74	5.54997	667.14	5.29321	668.04	5.36256	668.04	6.10658
668.94	2.84946	668.14	3.81799	668.74	5.55878	668.14	5.3241	669.04	5.40997	669.04	6.13604
669.94	2.84949	669.14	3.80469	669.74	5.56897	669.14	5.35498	670.04	5.44922	670.04	6.16553
670.94	2.88499	670.14	3.79651	670.74	5.57832	670.14	5.40381	671.04	5.48809	671.04	6.19463
671.94	2.89993	671.14	3.7832	671.74	5.55779	671.14	5.43469	672.04	5.52272	672.04	6.21132
672.94	2.92021	672.14	3.76526	672.74	5.55198	672.14	5.44604	673.04	5.54977	673.04	6.22701
673.94	2.94126	673.14	3.75586	673.74	5.52985	673.14	5.48389	674.04	5.5711	674.04	6.26629
674.94	2.94094	674.14	3.74609	674.74	5.51286	674.14	5.51477	675.04	5.60182	675.04	6.30678
675.94	2.91451	675.14	3.76563	675.74	5.4894	675.14	5.53784	676.04	5.60435	676.04	6.31089
676.94	2.94199	676.14	3.74597	676.74	5.49897	676.14	5.54431	677.04	5.65466	677.04	6.35302
677.94	2.93894	677.14	3.76367	677.74	5.50959	677.14	5.58667	678.04	5.66778	678.04	6.40215
678.94	2.93736	678.14	3.77185	678.74	5.51936	678.14	5.62256	679.04	5.69903	679.04	6.45477
679.94	2.9553	679.14	3.77185	679.74	5.52912	679.14	5.64368	680.04	5.74468	680.04	6.49541
680.94	2.96665	680.14	3.77185	680.74	5.54316	680.14	5.6554	681.04	5.79424	681.04	6.53545
681.94	2.98814	681.14	3.77344	681.74	5.55683	681.14	5.69458	682.04	5.83965	682.04	6.57391
682.94	3.0073	682.14	3.79956	682.74	5.57441	682.14	5.71594	683.04	5.88592	683.04	6.61199
683.94	3.01121	683.14	3.80273	683.74	5.58064	683.14	5.74365	684.04	5.91094	684.04	6.59954
684.94	3.03892	684.14	3.79456	684.74	5.59467	684.14	5.74878	685.04	5.95721	685.04	6.61651
685.94	3.03113	685.14	3.80273	685.74	5.60889	685.14	5.76672	686.04	5.98926	686.04	6.6239
686.94	3.04682	686.14	3.80896	686.74	5.61587	686.14	5.76477	687.04	6.01591	687.04	6.64237
687.94	3.04236	687.14	3.82239	687.74	5.61499	687.14	5.77466	688.04	6.03894	688.04	6.65564
688.94	3.05882	688.14	3.82422	688.74	5.6247	688.14	5.7666	689.04	6.06676	689.04	6.66552
689.94	3.05386	689.14	3.83398	689.74	5.62456	689.14	5.76465	690.04	6.07973	690.04	6.67848
690.94	3.06236	690.14	3.80627	690.74	5.59748	690.14	5.74487	691.04	6.09942	691.04	6.69659
691.94	3.06236	691.14	3.79651	691.74	5.57636	691.14	5.73718	692.04	6.11272	692.04	6.70989
692.94	3.07087	692.14	3.77698	692.74	5.57192	692.14	5.72925	693.04	6.14774	693.04	6.73502
693.94	3.07053	693.14	3.77185	693.74	5.53693	693.14	5.71594	694.04	6.17986	694.04	6.73919
694.94	3.08579	694.14	3.75391	694.74	5.54316	694.14	5.71594	695.04	6.24371	695.04	6.7835
695.94	3.08315	695.14	3.7832	695.74	5.53789	695.14	5.74524	696.04	6.28761	696.04	6.80116
696.94	3.09819	696.14	3.76526	696.74	5.53367	696.14	5.74878	697.04	6.32589	697.04	6.81686
697.94	3.09819	697.14	3.76563	697.74	5.52427	697.14	5.72754	698.04	6.36703	698.04	6.83675
698.94	3.1011	698.14	3.77063	698.74	5.54094	698.14	5.72412	699.04	6.40919	699.04	6.87392
699.94	3.10022	699.14	3.7738	699.74	5.5459	699.14	5.70618	700.04	6.43982	700.04	6.88623
700.94	3.11292	700.14	3.77185	700.74	5.55493	700.14	5.67493	701.04	6.46729	701.04	6.9126
701.94	3.11709	701.14	3.78821	701.74	5.56865	701.14	5.68152	702.04	6.5088	702.04	6.95399
702.94	3.12698	702.14	3.79956	702.74	5.57732	702.14	5.67334	703.04	6.53804	703.04	6.99495
703.94	3.12244	703.14	3.81067	703.74	5.57568	703.14	5.6731	704.04	6.56042	704.04	7.01855
704.94	3.11477	704.14	3.81433	704.74	5.55107	704.14	5.6748	705.04	6.55318	705.04	7.02962
705.94	3.11277	705.14	3.79456	705.74	5.5373	705.14	5.64685	706.04	6.56036	706.04	7.04656
706.94	3.09483	706.14	3.76685	706.74	5.51582	706.14	5.63745	707.04	6.57012	707.04	7.06768
707.94	3.09946	707.14	3.75549	707.74	5.50568	707.14	5.62769	708.04	6.58245	708.04	7.09795
708.94	3.10175	708.14	3.74731	708.74	5.4938	708.14	5.6261	709.04	6.59061	709.04	7.1143
709.94	3.12964	709.14	3.75037	709.74	5.4707	709.14	5.62427	710.04	6.63031	710.04	7.15692
710.94	3.14899	710.14	3.77539	710.74	5.45632	710.14	5.64758	711.04	6.63981	711.04	7.19633
711.94	3.16196	711.14	3.77344	711.74	5.42597	711.14	5.67029	712.04	6.64043	712.04	7.21807
712.94	3.16978	712.14	3.77197	712.74	5.40412	712.14	5.67175	713.04	6.65276	713.04	7.2304
713.94	3.18308	713.14	3.7738	713.74	5.39472	713.14	5.69299	714.04	6.65936	714.04	7.25811
714.94	3.16235	714.14	3.79175	714.74	5.37793	714.14	5.69641	715.04	6.66833	715.04	7.25928
715.94	3.15552	715.14	3.78979	715.74	5.37561	715.14	5.69482	716.04	6.68604	716.04	7.28357
716.94	3.15578	716.14	3.80774	716.74	5.39091	716.14	5.70142	717.04	6.72401	717.04	7.32277
717.94	3.14829	717.14	3.85828	717.74	5.41499	717.14	5.7323	718.04	6.75762	718.04	7.35516
718.94	3.14016	718.14	3.88159	718.74	5.41826	718.14	5.73389	719.04	6.78969	719.04	7.39503
719.94	3.13889	719.14	3.92065	719.74	5.41071	719.14	5.73389	720.04	6.81097	720.04	7.42803
720.94	3.15806	720.14	3.95313	720.74	5.41499	720.14	5.72412	721.04	6.85101	721.04	7.47588
721.94	3.17922	721.14	4.00232	721.74	5.40154	721.14	5.72412	722.04	6.88112	722.04	7.51772
722.94	3.20229	722.14	4.04492	722.74	5.39531	722.14	5.71753	723.04	6.91396	723.04	7.54042
723.94	3.22087	723.14	4.07739	723.74	5.39512	723.14	5.70935	724.04	6.93063	724.04	7.56063
724.94	3.24626	724.14	4.09534	724.74	5.39732	724.14	5.71753	725.04	6.98605	725.04	7.60433
725.94	3.28469	725.14	4.11523	725.74	5.42534	725.14	5.73547	726.04	7.0182	726.04	7.65797
726.94	3.31657	726.14	4.16248	726.74	5.43638	726.14	5.75659	727.04	7.06588	727.04	7.70394
727.94	3.34428	727.14	4.22278	727.74	5.46409	727.14	5.76831	728.04	7.10519	728.04	7.74654
728.94	3.38638	728.14	4.25427	728.74	5.46989	728.14	5.8042	729.04	7.14845	729.04	7.80263
729.94	3.40347	729.14	4.28516	729.74	5.48198	729.14	5.81714	730.04	7.17213	730.04	7.84779
730.94	3.41587	730.14	4.31799	730.74	5.47602	730.14	5.82068	731.04	7.17425	731.04	7.85967
731.94	3.44038	731.14	4.30811	731.74	5.47414	731.14	5.79956	732.04	7.19059	732.04	7.88554
732.94	3.46265	732.14	4.30273	732.74	5.46497	732.14	5.80579	733.04	7.20087	733.04	7.90778
733.94	3.47573	733.14	4.31433	733.74	5.455	733.14	5.79431	734.04	7.19087	734.04	7.91731
734.94	3.48418	734.14	4.32397	734.74	5.4658	734.14	5.77612	735.04	7.16988	735.04	7.92562
735.94	3.49986	735.14	4.34058	735.74	5.45332	735.14	5.75183	736.04	7.17071	736.04	7.95574
736.94	3.5388	736.14	4.36011	736.74	5.45759	736.14	5.74365	737.04	7.18926	737.04	7.99383
737.94	3.56167	737.14	4.40112	737.74	5.46245	737.14	5.74536	738.04	7.2112	738.04	8.02907
738.94	3.57214	738.14	4.44336	738.74	5.45605	738.14	5.73901	739.04	7.20435	739.04	8.05615
739.94	3.59922	739.14	4.45276	739.74	5.44318	739.14	5.698	740.04	7.20977	740.04	8.09612
740.94	3.65025	740.14	4.47437	740.74	5.4416	740.14	5.68823	741.04	7.2293	741.04	8.13702
741.94	3.6815	741.14	4.48584	741.74	5.43574	741.14	5.67847	742.04	7.24004	742.04	8.16106
742.94	3.68699	742.14	4.48401	742.74	5.43964	742.14	5.64917	743.04	7.22308	743.04	8.17022
743.94	3.70124	743.14	4.4762	743.74	5.43594	743.14	5.61987	744.04	7.22971	744.04	8.19602
744.94	3.7291	744.14	4.48425	744.74	5.44233	744.14	5.60681	745.04	7.23925	745.04	8.21728
745.94	3.74211	745.14	4.49219	745.74	5.43943	745.14	5.5968	746.04	7.23092	746.04	8.23666
746.94	3.76743	746.14	4.47583	746.74	5.43964	746.14	5.58508	747.04	7.22894	747.04	8.26751
747.94	3.80559	747.14	4.49377	747.74	5.44028	747.14	5.59326	748.04	7.22128	748.04	8.30355
748.94	3.81926	748.14	4.5199	748.74	5.42893	748.14	5.59326	749.04	7.19894	749.04	8.32699
749.94	3.83208	749.14	4.52185	749.74	5.42649	749.14	5.59009	750.04	7.1805	750.04	8.33468
750.94	3.85014	750.14	4.51172	750.74	5.42319	750.14	5.58154	751.04	7.16671	751.04	8.35372
751.94	3.86477	751.14	4.5199	751.74	5.42607	751.14	5.57178	752.04	7.14125	752.04	8.35756
752.94	3.89543	752.14	4.50549	752.74	5.43406	752.14	5.55383	753.04	7.14529	753.04	8.38296
753.94	3.92068	753.14	4.52002	753.74	5.44682	753.14	5.56372	754.04	7.16719	754.04	8.38826
754.94	3.95071	754.14	4.52502	754.74	5.4351	754.14	5.56714	755.04	7.14381	755.04	8.40736
755.94	3.9904	755.14	4.48914	755.74	5.44077	755.14	5.54919	756.04	7.14816	756.04	8.42818
756.94	4.00405	756.14	4.45825	756.74	5.45049	756.14	5.54602	757.04	7.13991	757.04	8.41994
757.94	4.01194	757.14	4.43542	757.74	5.45014	757.14	5.51624	758.04	7.12829	758.04	8.42822
758.94	4.01939	758.14	4.40588	758.74	5.43732	758.14	5.49524	759.04	7.13885	759.04	8.45477
759.94	4.04421	759.14	4.39441	759.74	5.45073	759.14	5.49524	760.04	7.13148	760.04	8.46071
760.94	4.07251	760.14	4.38599	760.74	5.46582	760.14	5.505	761.04	7.14697	761.04	8.4679
761.94	4.08706	761.14	4.39417	761.74	5.46562	761.14	5.49841	762.04	7.15199	762.04	8.4695
762.94	4.11509	762.14	4.3844	762.74	5.47565	762.14	5.47729	763.04	7.15118	763.04	8.48211
763.94	4.12998	763.14	4.39771	763.74	5.46198	763.14	5.46753	764.04	7.15569	764.04	8.47515
764.94	4.145	764.14	4.39771	764.74	5.47382	764.14	5.448	765.04	7.15313	765.04	8.4826
765.94	4.16518	765.14	4.39417	765.74	5.46428	765.14	5.4248	766.04	7.15279	766.04	8.49178
766.94	4.18994	766.14	4.39612	766.74	5.45581	766.14	5.42627	767.04	7.14136	767.04	8.52795
767.94	4.22215	767.14	4.42224	767.74	5.46272	767.14	5.44482	768.04	7.14141	768.04	8.55694
768.94	4.28088	768.14	4.43201	768.74	5.50061	768.14	5.46277	769.04	7.15613	769.04	8.61108
769.94	4.32771	769.14	4.45972	769.74	5.52041	769.14	5.4823	770.04	7.15903	770.04	8.64646
770.94	4.37395	770.14	4.49255	770.74	5.54612	770.14	5.50342	771.04	7.1683	771.04	8.70174
771.94	4.42385	771.14	4.53979	771.74	5.58244	771.14	5.5249	772.04	7.18489	772.04	8.7524
772.94	4.50173	772.14	4.59192	772.74	5.63676	772.14	5.54419	773.04	7.22652	773.04	8.83186
773.94	4.53899	773.14	4.66089	773.74	5.6688	773.14	5.5675	774.04	7.22933	774.04	8.88546
774.94	4.58913	774.14	4.67383	774.74	5.70036	774.14	5.57532	775.04	7.25941	775.04	8.94801
775.94	4.6403	775.14	4.70313	775.74	5.72068	775.14	5.5769	776.04	7.29067	776.04	8.99722
776.94	4.6803	776.14	4.72607	776.74	5.73059	776.14	5.56897	777.04	7.30621	777.04	9.01788
777.94	4.71792	777.14	4.74219	777.74	5.75737	777.14	5.55383	778.04	7.32777	778.04	9.06361
778.94	4.75144	778.14	4.79102	778.74	5.78303	778.14	5.56519	779.04	7.33868	779.04	9.08782
779.94	4.79741	779.14	4.81567	779.74	5.80003	779.14	5.57532	780.04	7.33883	780.04	9.10592
780.94	4.84788	780.14	4.85974	780.74	5.81892	780.14	5.59167	781.04	7.34844	781.04	9.13348
781.94	4.89507	781.14	4.90234	781.74	5.83323	781.14	5.61279	782.04	7.36459	782.04	9.1711
782.94	4.95693	782.14	4.96143	782.74	5.85112	782.14	5.6405	783.04	7.37953	783.04	9.22328
783.94	5.01585	783.14	4.99255	783.74	5.87714	783.14	5.66333	784.04	7.40643	784.04	9.2669
784.94	5.06008	784.14	5.03162	784.74	5.89372	784.14	5.703	785.04	7.40224	785.04	9.2986
785.94	5.10796	785.14	5.04651	785.74	5.92271	785.14	5.73389	786.04	7.40755	786.04	9.34652
786.94	5.14048	786.14	5.06287	786.74	5.93537	786.14	5.755	787.04	7.40899	787.04	9.38543
787.94	5.18616	787.14	5.0957	787.74	5.97009	787.14	5.77649	788.04	7.42883	788.04	9.43445
788.94	5.22321	788.14	5.13123	788.74	5.98647	788.14	5.79565	789.04	7.42454	789.04	9.47752
789.94	5.26543	789.14	5.15747	789.74	5.99851	789.14	5.81714	790.04	7.41366	790.04	9.50729
790.94	5.31071	790.14	5.16724	790.74	5.99302	790.14	5.84644	791.04	7.43575	791.04	9.54745
791.94	5.34487	791.14	5.20508	791.74	5.99724	791.14	5.86792	792.04	7.42311	792.04	9.589
792.94	5.3784	792.14	5.23438	792.74	6.00214	792.14	5.87769	793.04	7.39495	793.04	9.60345
793.94	5.41453	793.14	5.22974	793.74	5.98945	793.14	5.87146	794.04	7.38091	794.04	9.61053
794.94	5.44163	794.14	5.25378	794.74	5.99348	794.14	5.86621	795.04	7.37109	795.04	9.62841
795.94	5.46275	795.14	5.27344	795.74	6.00605	795.14	5.86597	796.04	7.33965	796.04	9.65594
796.94	5.48267	796.14	5.29456	796.74	6.00879	796.14	5.86633	797.04	7.30957	797.04	9.65869
797.94	5.52766	797.14	5.31091	797.74	6.00185	797.14	5.87415	798.04	7.3079	798.04	9.68436
798.94	5.54663	798.14	5.34192	798.74	5.97559	798.14	5.91528	799.04	7.29285	799.04	9.67908
799.94	5.54553	799.14	5.35376	799.74	5.91541	799.14	5.92517	800.04	7.25055	800.04	9.68756
800.94	5.57212	800.14	5.35352	800.74	5.87836	800.14	5.92334	801.04	7.24664	801.04	9.695
801.94	5.59682	801.14	5.38123	801.74	5.85661	801.14	5.95264	802.04	7.21413	802.04	9.70033
802.94	5.61062	802.14	5.39453	802.74	5.81694	802.14	5.948	803.04	7.18819	803.04	9.72163
803.94	5.61604	803.14	5.40894	803.74	5.82278	803.14	5.95105	804.04	7.14365	804.04	9.73106
804.94	5.63301	804.14	5.42188	804.74	5.81411	804.14	5.94446	805.04	7.12907	805.04	9.74589
805.94	5.64597	805.14	5.44153	805.74	5.81037	805.14	5.95264	806.04	7.11016	806.04	9.76629
806.94	5.66909	806.14	5.45972	806.74	5.80388	806.14	5.95435	807.04	7.08327	807.04	9.782
807.94	5.68208	807.14	5.46484	807.74	5.81765	807.14	5.948	808.04	7.07829	808.04	9.7985
808.94	5.69112	808.14	5.47266	808.74	5.8279	808.14	5.94446	809.04	7.07505	809.04	9.80454
809.94	5.70024	809.14	5.48596	809.74	5.84068	809.14	5.93005	810.04	7.06503	810.04	9.8027
810.94	5.69202	810.14	5.49573	810.74	5.85449	810.14	5.93823	811.04	7.04456	811.04	9.79993
811.94	5.68913	811.14	5.49573	811.74	5.83323	811.14	5.90881	812.04	7.03512	812.04	9.79049
812.94	5.6792	812.14	5.51208	812.74	5.84949	812.14	5.9054	813.04	7.02026	813.04	9.7887
813.94	5.68894	813.14	5.53162	813.74	5.85053	813.14	5.90198	814.04	7.00213	814.04	9.78057
814.94	5.70569	814.14	5.54138	814.74	5.84546	814.14	5.90417	815.04	6.98999	815.04	9.76221
815.94	5.72483	815.14	5.54309	815.74	5.85053	815.14	5.89404	816.04	6.97088	816.04	9.74969
816.94	5.76074	816.14	5.56482	816.74	5.85852	816.14	5.89246	817.04	6.97009	817.04	9.76843
817.94	5.78481	817.14	5.57581	817.74	5.85661	817.14	5.89404	818.04	6.95436	818.04	9.76247
818.94	5.79573	818.14	5.57776	818.74	5.85464	818.14	5.88586	819.04	6.94334	819.04	9.76304
819.94	5.79199	819.14	5.58765	819.74	5.84973	819.14	5.88574	820.04	6.92291	820.04	9.77643
820.94	5.82021	820.14	5.61145	820.74	5.86052	820.14	5.87415	821.04	6.92226	821.04	9.80873
821.94	5.84077	821.14	5.63635	821.74	5.87075	821.14	5.86755	822.04	6.91947	822.04	9.81547
822.94	5.87498	822.14	5.66052	822.74	5.87482	822.14	5.86243	823.04	6.89239	823.04	9.81963
823.94	5.88823	823.14	5.67065	823.74	5.86094	823.14	5.85303	824.04	6.85397	824.04	9.82027
824.94	5.89861	824.14	5.68982	824.74	5.8386	824.14	5.80542	825.04	6.82357	825.04	9.80123
825.94	5.90971	825.14	5.69995	825.74	5.81992	825.14	5.7843	826.04	6.80355	826.04	9.78939
826.94	5.92136	826.14	5.7146	826.74	5.80843	826.14	5.76453	827.04	6.78398	827.04	9.75346
827.94	5.93611	827.14	5.71643	827.74	5.79458	827.14	5.74878	828.04	6.76188	828.04	9.74809
828.94	5.94875	828.14	5.72302	828.74	5.78667	828.14	5.71582	829.04	6.74635	829.04	9.72243
829.94	5.97359	829.14	5.71802	829.74	5.79067	829.14	5.68164	830.04	6.74955	830.04	9.71745
830.94	5.97024	830.14	5.73438	830.74	5.77263	830.14	5.6488	831.04	6.7278	831.04	9.69411
831.94	5.97908	831.14	5.71838	831.74	5.75942	831.14	5.58203	832.04	6.68632	832.04	9.67057
832.94	5.95464	832.14	5.71484	832.74	5.74619	832.14	5.53784	833.04	6.63717	833.04	9.63314
833.94	5.93467	833.14	5.69531	833.74	5.73616	833.14	5.48901	834.04	6.58733	834.04	9.6143
834.94	5.92207	834.14	5.69885	834.74	5.72024	834.14	5.45813	835.04	6.54411	835.04	9.57291
835.94	5.91384	835.14	5.67737	835.74	5.70207	835.14	5.43506	836.04	6.50575	836.04	9.55251
836.94	5.91416	836.14	5.66589	836.74	5.70991	836.14	5.39551	837.04	6.49938	837.04	9.54772
837.94	5.91758	837.14	5.67383	837.74	5.73151	837.14	5.38428	838.04	6.479	838.04	9.52892
838.94	5.90788	838.14	5.66565	838.74	5.74595	838.14	5.37585	839.04	6.48104	839.04	9.4996
839.94	5.92485	839.14	5.67578	839.74	5.71933	839.14	5.33862	840.04	6.46567	840.04	9.49252
		840.14	5.70825			840.14	5.33521

## Sheet: ICAM-1 L42A - J1a
Cycle: 20 J1a DBL_B 7.81 nM_X	Cycle: 20 J1a DBL_B 7.81 nM_Y	Cycle: 21 J1a DBL_B 15.625 nM_X	Cycle: 21 J1a DBL_B 15.625 nM_Y	Cycle: 22 J1a DBL_B 31.25 nM_X	Cycle: 22 J1a DBL_B 31.25 nM_Y	Cycle: 23 J1a DBL_B 62.5 nM_X	Cycle: 23 J1a DBL_B 62.5 nM_Y	Cycle: 24 J1a DBL_B 125 nM_X	Cycle: 24 J1a DBL_B 125 nM_Y	Cycle: 25 J1a DBL_B 250 nM_X	Cycle: 25 J1a DBL_B 250 nM_Y
-60.26	0.175111	-59.56	0.203617	-60.36	0.0925293	-59.56	0.10181	-59.56	-0.0555382	-59.46	-0.280207
-59.26	0.193288	-58.56	0.151397	-59.36	0.0532227	-58.56	0.124419	-58.56	-0.0380564	-58.46	-0.215496
-58.26	0.165833	-57.56	0.127445	-58.36	0.0844727	-57.56	0.144901	-57.56	0.0245399	-57.46	-0.162287
-57.26	0.16155	-56.56	0.12747	-57.36	0.128418	-56.56	0.106962	-56.56	-0.0113239	-56.46	-0.188764
-56.26	0.131581	-55.56	0.120634	-56.36	0.0843506	-55.56	0.111479	-55.56	-0.018404	-55.46	-0.198224
-55.26	0.126844	-54.56	0.119487	-55.36	0.0549316	-54.56	0.0958052	-54.56	-0.0600786	-54.46	-0.193121
-54.26	0.121986	-53.56	0.108696	-54.36	0.00927734	-53.56	0.0968552	-53.56	-0.0628128	-53.46	-0.16861
-53.26	0.128261	-52.56	0.100298	-53.36	0.0125732	-52.56	0.0750294	-52.56	-0.0581493	-52.46	-0.173175
-52.26	0.100258	-51.56	0.0889206	-52.36	0.0158691	-51.56	0.061821	-51.56	-0.0497513	-51.46	-0.188141
-51.26	0.0710955	-50.56	0.0959768	-51.36	0.0124512	-50.56	0.0559378	-50.56	-0.0279245	-50.46	-0.186932
-50.26	0.0842543	-49.56	0.120806	-50.36	0.0257568	-49.56	0.0710011	-49.56	-0.0145702	-49.46	-0.180193
-49.26	0.112905	-48.56	0.14334	-49.36	0.0238037	-48.56	0.0899954	-48.56	0.0144339	-48.46	-0.169659
-48.26	0.119265	-47.56	0.147466	-48.36	0.0418701	-47.56	0.0859423	-47.56	0.00867176	-47.46	-0.177239
-47.26	0.104421	-46.56	0.12686	-47.36	0.0257568	-46.56	0.0377483	-46.56	-0.0282917	-46.46	-0.219281
-46.26	0.0814834	-45.56	0.119756	-46.36	-0.0117188	-45.56	0.0390673	-45.56	-0.0170851	-45.46	-0.236017
-45.26	0.0933609	-44.56	0.126763	-45.36	0.0045166	-44.56	0.0543752	-44.56	0.00798845	-44.46	-0.208587
-44.26	0.0852189	-43.56	0.157818	-44.36	0.0253906	-43.56	0.0849419	-43.56	0.0287895	-43.46	-0.160161
-43.26	0.091249	-42.56	0.178594	-43.36	0.0401611	-42.56	0.095952	-42.56	0.03333	-42.46	-0.149713
-42.26	0.0959244	-41.56	0.170586	-42.36	0.0273438	-41.56	0.10955	-41.56	0.0435104	-41.46	-0.175629
-41.26	0.0966568	-40.56	0.143241	-41.36	0.0045166	-40.56	0.103569	-40.56	0.0177531	-40.46	-0.197358
-40.26	0.070302	-39.56	0.145659	-40.36	-0.00390625	-39.56	0.107451	-39.56	0.0185838	-39.46	-0.169293
-39.26	0.0992813	-38.56	0.182671	-39.36	0.0141602	-38.56	0.144219	-38.56	0.0474172	-38.46	-0.119659
-38.26	0.120412	-37.56	0.200835	-38.36	0.0452881	-37.56	0.160796	-37.56	0.062407	-37.46	-0.0753598
-37.26	0.149061	-36.56	0.18223	-37.36	0.0585938	-36.56	0.120707	-36.56	0.0629673	-36.46	-0.0977855
-36.26	0.130409	-35.56	0.178397	-36.36	0.0354004	-35.56	0.100883	-35.56	0.0493689	-35.46	-0.102204
-35.26	0.116835	-34.56	0.175028	-35.36	0.0253906	-34.56	0.0907998	-34.56	0.0543008	-34.46	-0.12928
-34.26	0.0821424	-33.56	0.149076	-34.36	0.00585938	-33.56	0.0664349	-33.56	0.0317669	-33.46	-0.152204
-33.26	0.0470963	-32.56	0.111259	-33.36	0.00427246	-32.56	0.0580359	-32.56	0.0314245	-32.46	-0.174287
-32.26	0.0170302	-31.56	0.0592079	-32.36	-0.0136719	-31.56	0.0371132	-31.56	0.0102577	-31.46	-0.175105
-31.26	0.0122328	-30.56	0.0557413	-31.36	-0.00708008	-30.56	0.055131	-30.56	0.0103312	-30.46	-0.184834
-30.26	0.0140152	-29.56	0.0670695	-30.36	0.00439453	-29.56	0.066093	-29.56	0.0197062	-29.46	-0.15561
-29.26	0.0069716	-28.56	0.0956829	-29.36	0.0159912	-28.56	0.0689495	-28.56	0.0470989	-28.46	-0.143561
-28.26	0.0370498	-27.56	0.132206	-28.36	0.0472412	-27.56	0.10352	-27.56	0.111088	-27.46	-0.095026
-27.26	0.0719616	-26.56	0.127689	-27.36	0.078125	-26.56	0.109135	-26.56	0.11121	-26.46	-0.0874581
-26.26	0.0668838	-25.56	0.14102	-26.36	0.0664063	-25.56	0.122465	-25.56	0.12332	-25.46	-0.0742011
-25.26	0.07339	-24.56	0.136185	-25.36	0.0634766	-24.56	0.125809	-24.56	0.126298	-24.46	-0.074116
-24.26	0.071388	-23.56	0.115898	-24.36	0.0155029	-23.56	0.123466	-23.56	0.135673	-23.46	-0.093354
-23.26	0.0836928	-22.56	0.114115	-23.36	0.0144043	-22.56	0.152568	-22.56	0.166362	-22.46	-0.0882025
-22.26	0.105141	-21.56	0.123588	-22.36	0.00744629	-21.56	0.171928	-21.56	0.197075	-21.46	-0.0470281
-21.26	0.151784	-20.56	0.141508	-21.36	0.0554199	-20.56	0.158842	-20.56	0.174223	-20.46	-0.0494819
-20.26	0.158424	-19.56	0.135673	-20.36	0.0518799	-19.56	0.105766	-19.56	0.160575	-19.46	-0.0435492
-19.26	0.132484	-18.56	0.11663	-19.36	0.0288086	-18.56	0.0765905	-18.56	0.100516	-18.46	-0.0461743
-18.26	0.0996596	-17.56	0.0909708	-18.36	-0.000854492	-17.56	0.0967081	-17.56	0.108915	-17.46	-0.0358102
-17.26	0.0863661	-16.56	0.0903358	-17.36	0.00268555	-16.56	0.112431	-16.56	0.121586	-16.46	-0.0335032
-16.26	0.090187	-15.56	0.093803	-16.36	0.015625	-15.56	0.147148	-15.56	0.187065	-15.46	-0.00167894
-15.26	0.121937	-14.56	0.12393	-15.36	0.0402832	-14.56	0.16702	-14.56	0.202421	-14.46	-0.00218004
-14.26	0.113673	-13.56	0.122879	-14.36	0.0635986	-13.56	0.164627	-13.56	0.186844	-13.46	-0.00136304
-13.26	0.095997	-12.56	0.112088	-13.36	0.0339355	-12.56	0.142605	-12.56	0.143582	-12.46	-0.0366665
-12.26	0.0321543	-11.56	0.114285	-12.36	-0.0231934	-11.56	0.11636	-11.56	0.109036	-11.46	-0.0610802
-11.26	-0.0162097	-10.56	0.121781	-11.36	-0.039917	-10.56	0.119218	-10.56	0.100541	-10.46	-0.0344434
-10.26	-0.00966685	-9.56	0.119681	-10.36	-0.0268555	-9.56	0.124076	-9.56	0.128226	-9.45999	-0.0279252
-9.26001	-0.0187978	-8.56	0.135135	-9.36002	-0.00695801	-8.56	0.147342	-8.56	0.128787	-8.45999	-0.0170856
-8.26001	-0.0140126	-7.56	0.156937	-8.36002	-0.0137939	-7.56	0.146072	-7.56	0.129471	-7.45999	-0.00697827
-7.26001	-0.0326527	-6.56	0.18494	-7.36002	-0.0235596	-6.56	0.147708	-6.56	0.137088	-6.45999	0.000675797
-6.26001	-0.0358999	-5.56	0.173733	-6.36002	-0.00549316	-5.56	0.123929	-5.56	0.131131	-5.45999	-0.00779641
-5.26001	-0.0463003	-4.56	0.153274	-5.36002	0.00268555	-4.56	0.119827	-4.56	0.120682	-4.45999	0.00614393
-4.26001	-0.0459706	-3.56	0.166043	-4.36002	0.00427246	-3.56	0.153714	-3.56	0.144925	-3.45999	0.0584271
-3.26001	-0.0919653	-2.56	0.118391	-3.36002	0.079834	-2.56	0.0588208	-2.56	0.121809	-2.45999	-0.00873041
-2.26001	0.0675833	-1.56	0.0881259	-2.36002	0.000976563	-1.56	0.130606	-1.56	0.139151	-1.45999	0.0940638
-1.26001	0.0691175	-0.559998	-0.439559	-1.36002	0.046875	-0.559998	-0.221175	-0.559998	-0.151839	-0.459991	0.4174
-0.26001	0.399483	0.440002	1.61746	-0.360016	0.347656	0.440002	1.12258	0.440002	1.08254	0.540009	0.65671
0.73999	-0.270434	1.44	-0.443139	0.639984	0.0251465	1.44	-0.345361	1.44	-0.248315	1.54001	1.02019
1.73999	-0.00599003	2.44	0.157995	1.63998	0.102173	2.44	0.420446	2.44	0.546544	2.54001	1.72171
2.73999	-0.00460052	3.44	0.0866015	2.63998	0.147705	3.44	0.553276	3.44	0.699394	3.54001	1.83994
3.73999	-0.040123	4.44	0.116874	3.63998	0.115479	4.44	0.553764	4.44	0.718193	4.54001	1.92673
4.73999	-0.119555	5.44	0.0978794	4.63998	0.0843506	5.44	0.513651	5.44	0.687845	5.54001	1.99541
5.73999	-0.18911	6.44	0.121269	5.63998	0.0806885	6.44	0.497977	6.44	0.730521	6.54001	2.03726
6.73999	-0.192076	7.44	0.121464	6.63998	0.0921631	7.44	0.493534	7.44	0.69495	7.54001	2.07111
7.73999	-0.250072	8.44	0.0639923	7.63998	0.0565186	8.44	0.481351	8.44	0.692776	8.54001	2.05757
8.73999	-0.279137	9.44	0.0359411	8.63998	0.0534668	9.44	0.476737	9.44	0.737357	9.54001	2.08908
9.73999	-0.256493	10.44	0.0609655	9.63998	0.0566406	10.44	0.501395	10.44	0.758842	10.54	2.12686
10.74	-0.240538	11.44	0.102177	10.64	0.0600586	11.44	0.527714	11.44	0.820805	11.54	2.18403
11.74	-0.221923	12.44	0.13721	11.64	0.0683594	12.44	0.560062	12.44	0.867923	12.54	2.20936
12.74	-0.204296	13.44	0.141019	12.64	0.0863037	13.44	0.583036	13.44	0.896024	13.54	2.21443
13.74	-0.185009	14.44	0.15933	13.64	0.0909424	14.44	0.591459	14.44	0.915922	14.54	2.26717
14.74	-0.175194	15.44	0.150809	14.64	0.0795898	15.44	0.59246	15.44	0.923759	15.54	2.27981
15.74	-0.159044	16.44	0.167582	15.64	0.102295	16.44	0.607645	16.44	0.935038	16.54	2.29321
16.74	-0.170873	17.44	0.188188	16.64	0.114136	17.44	0.648149	17.44	0.982255	17.54	2.32652
17.74	-0.161485	18.44	0.225322	17.64	0.151611	18.44	0.67039	18.44	1.04087	18.54	2.39758
18.74	-0.138182	19.44	0.257938	18.64	0.189453	19.44	0.67371	19.44	1.09644	19.54	2.45289
19.74	-0.12069	20.44	0.264945	19.64	0.201904	20.44	0.651298	20.44	1.11321	20.54	2.47616
20.74	-0.119432	21.44	0.273905	20.64	0.210083	21.44	0.655375	21.44	1.12229	21.54	2.47784
21.74	-0.108434	22.44	0.301468	21.64	0.220093	22.44	0.66182	22.44	1.14815	22.54	2.48686
22.74	-0.084044	23.44	0.322392	22.64	0.221924	23.44	0.690922	23.44	1.16907	23.54	2.51313
23.74	-0.0718985	24.44	0.335819	23.64	0.220337	24.44	0.714237	24.44	1.19861	24.54	2.52869
24.74	-0.0760241	25.44	0.332596	24.64	0.212036	25.44	0.722245	25.44	1.19893	25.54	2.53465
25.74	-0.0893297	26.44	0.340531	25.64	0.218628	26.44	0.741898	26.44	1.22481	26.54	2.56395
26.74	-0.0933828	27.44	0.322513	26.64	0.24292	27.44	0.751224	27.44	1.22791	27.54	2.56263
27.74	-0.101305	28.44	0.294778	27.64	0.233276	28.44	0.733255	28.44	1.20994	28.54	2.53674
28.74	-0.12318	29.44	0.243314	28.64	0.210083	29.44	0.727933	29.44	1.22085	29.54	2.5193
29.74	-0.133873	30.44	0.241508	29.64	0.198486	30.44	0.750419	30.44	1.26104	30.54	2.5361
30.74	-0.0963736	31.44	0.240849	30.64	0.208618	31.44	0.794193	31.44	1.29981	31.54	2.55365
31.74	-0.0656357	32.44	0.253592	31.64	0.217163	32.44	0.819755	32.44	1.34527	32.54	2.56699
32.74	-0.0540152	33.44	0.24158	32.64	0.236694	33.44	0.82886	33.44	1.34449	33.54	2.57148
33.74	-0.0519152	34.44	0.247879	33.64	0.221558	34.44	0.82869	34.44	1.31807	34.54	2.56095
34.74	-0.052721	35.44	0.234476	34.64	0.223389	35.44	0.825296	35.44	1.2949	35.54	2.56298
35.74	-0.0661364	36.44	0.228592	35.64	0.224976	36.44	0.83931	36.44	1.28951	36.54	2.57652
36.74	-0.0376081	37.44	0.262358	36.64	0.243286	37.44	0.871	37.44	1.30862	37.54	2.62367
37.74	-0.00413704	38.44	0.271952	37.64	0.277344	38.44	0.872293	38.44	1.30943	38.54	2.63073
38.74	0.0208635	39.44	0.283964	38.64	0.27417	39.44	0.909208	39.44	1.35611	39.54	2.67299
39.74	0.0569105	40.44	0.313553	39.64	0.298828	40.44	0.93367	40.44	1.39851	40.54	2.71543
40.74	0.0737925	41.44	0.326541	40.64	0.315186	41.44	0.936893	41.44	1.43274	41.54	2.71772
41.74	0.0853529	42.44	0.336624	41.64	0.337891	42.44	0.956741	42.44	1.4626	42.54	2.73435
42.74	0.0984993	43.44	0.370511	42.64	0.347656	43.44	0.99722	43.44	1.5032	43.54	2.7599
43.74	0.11338	44.44	0.386405	43.64	0.394897	44.44	0.998343	44.44	1.52032	44.54	2.76492
44.74	0.113819	45.44	0.381742	44.64	0.416016	45.44	1.00186	45.44	1.53555	45.54	2.74934
45.74	0.1188	46.44	0.374588	45.64	0.430908	46.44	0.986404	46.44	1.54597	46.54	2.74986
46.74	0.117457	47.44	0.355057	46.64	0.442627	47.44	0.993118	47.44	1.53694	47.54	2.75083
47.74	0.116065	48.44	0.352102	47.64	0.432495	48.44	0.97576	48.44	1.52703	48.54	2.73135
48.74	0.125489	49.44	0.361697	48.64	0.429565	49.44	0.991214	49.44	1.51514	49.54	2.74109
49.74	0.126649	50.44	0.389407	49.64	0.438721	50.44	0.991458	50.44	1.49585	50.54	2.74982
50.74	0.147266	51.44	0.394071	50.64	0.450806	51.44	0.99307	51.44	1.50686	51.54	2.75093
51.74	0.137416	52.44	0.395584	51.64	0.440918	52.44	1.01741	52.44	1.53145	52.54	2.7686
52.74	0.142737	53.44	0.385305	52.64	0.456787	53.44	1.02691	53.44	1.55034	53.54	2.75436
53.74	0.11974	54.44	0.412381	53.64	0.422729	54.44	1.04226	54.44	1.57742	54.54	2.77138
54.74	0.105287	55.44	0.408938	54.64	0.432861	55.44	1.02942	55.44	1.59082	55.54	2.76325
55.74	0.0954475	56.44	0.416531	55.64	0.422974	56.44	1.01687	56.44	1.58133	56.54	2.75185
56.74	0.0965099	57.44	0.429544	56.64	0.419556	57.44	1.03684	57.44	1.60484	57.54	2.76849
57.74	0.11493	58.44	0.441653	57.64	0.468384	58.44	1.07813	58.44	1.63282	58.54	2.79926
58.74	0.143299	59.44	0.459256	58.64	0.488281	59.44	1.09903	59.44	1.66201	59.54	2.80019
59.74	0.164124	60.44	0.47095	59.64	0.490967	60.44	1.11878	60.44	1.69312	60.54	2.83673
60.74	0.182155	61.44	0.484085	60.64	0.519409	61.44	1.13545	61.44	1.69844	61.54	2.83286
61.74	0.174659	62.44	0.495291	61.64	0.512085	62.44	1.15313	62.44	1.69988	62.54	2.82437
62.74	0.187122	63.44	0.489529	62.64	0.514526	63.44	1.16665	63.44	1.69217	63.54	2.81349
63.74	0.183949	64.44	0.48843	63.64	0.505859	64.44	1.15908	64.44	1.68325	64.54	2.79701
64.74	0.175441	65.44	0.495193	64.64	0.502808	65.44	1.17281	65.44	1.68806	65.54	2.81028
65.74	0.17555	66.44	0.49241	65.64	0.530518	66.44	1.1649	66.44	1.67234	66.54	2.80053
66.74	0.170106	67.44	0.470462	66.64	0.527466	67.44	1.14954	67.44	1.65699	67.54	2.81415
67.74	0.184584	68.44	0.457986	67.64	0.525757	68.44	1.14488	68.44	1.62266	68.54	2.80138
68.74	0.184913	69.44	0.454275	68.64	0.50769	69.44	1.16595	69.44	1.63897	69.54	2.80093
69.74	0.19557	70.44	0.448709	69.64	0.540283	70.44	1.16868	70.44	1.64658	70.54	2.80346
70.74	0.19568	71.44	0.474856	70.64	0.540161	71.44	1.18482	71.44	1.64148	71.54	2.80323
71.74	0.203663	72.44	0.479276	71.64	0.561768	72.44	1.20718	72.44	1.66275	72.54	2.83186
72.74	0.217738	73.44	0.488235	72.64	0.572998	73.44	1.19978	73.44	1.6794	73.54	2.85942
73.74	0.225697	74.44	0.496365	73.64	0.579346	74.44	1.18008	74.44	1.67947	74.54	2.88088
74.74	0.213099	75.44	0.482741	74.64	0.579712	75.44	1.15364	75.44	1.66597	75.54	2.8776
75.74	0.208204	76.44	0.470193	75.64	0.556641	76.44	1.12461	76.44	1.66148	76.54	2.85564
76.74	0.209596	77.44	0.500248	76.64	0.543335	77.44	1.13526	77.44	1.67517	77.54	2.88074
77.74	0.218691	78.44	0.517094	77.64	0.551636	78.44	1.16687	78.44	1.70679	78.54	2.90265
78.74	0.226784	79.44	0.519094	78.64	0.573486	79.44	1.17852	79.44	1.72173	79.54	2.89639
79.74	0.217115	80.44	0.523905	79.64	0.571289	80.44	1.18968	80.44	1.73472	80.54	2.90447
80.74	0.197706	81.44	0.512306	80.64	0.574707	81.44	1.19102	81.44	1.74461	81.54	2.88494
81.74	0.19236	82.44	0.529226	81.64	0.569946	82.44	1.2177	82.44	1.75298	82.54	2.88321
82.74	0.223938	83.44	0.524172	82.64	0.582764	83.44	1.1947	83.44	1.74817	83.54	2.88593
83.74	0.227125	84.44	0.521339	83.64	0.574585	84.44	1.18406	84.44	1.74509	84.54	2.8781
84.74	0.225538	85.44	0.524147	84.64	0.566406	85.44	1.18345	85.44	1.74802	85.54	2.88592
85.74	0.210144	86.44	0.531374	85.64	0.568115	86.44	1.15967	86.44	1.75354	86.54	2.89667
86.74	0.214405	87.44	0.545559	86.64	0.583008	87.44	1.16409	87.44	1.76968	87.54	2.91231
87.74	0.214052	88.44	0.54578	87.64	0.594116	88.44	1.19556	88.44	1.79956	88.54	2.93341
88.74	0.225283	89.44	0.566288	88.64	0.605469	89.44	1.23719	89.44	1.81971	89.54	2.96198
89.74	0.238722	90.44	0.574564	89.64	0.616089	90.44	1.2927	90.44	1.85923	90.54	2.98296
90.74	0.254078	91.44	0.569363	90.64	0.630371	91.44	1.33963	91.44	1.87161	91.54	3.00313
91.74	0.272133	92.44	0.564993	91.64	0.643311	92.44	1.34551	92.44	1.85271	92.54	3.00766
92.74	0.285866	93.44	0.565481	92.64	0.626709	93.44	1.32427	93.44	1.85161	93.54	3.02493
93.74	0.277893	94.44	0.541018	93.64	0.633545	94.44	1.30176	94.44	1.81738	94.54	3.00238
94.74	0.275953	95.44	0.522194	94.64	0.617188	95.44	1.26145	95.44	1.78843	95.54	2.9992
95.74	0.269032	96.44	0.514919	95.64	0.607422	96.44	1.26248	96.44	1.77969	96.54	3.01454
96.74	0.286085	97.44	0.514748	96.64	0.619141	97.44	1.25437	97.44	1.79942	97.54	3.00542
97.74	0.286537	98.44	0.521292	97.64	0.636963	98.44	1.26897	98.44	1.81219	98.54	3.02414
98.74	0.304224	99.44	0.548294	98.64	0.651123	99.44	1.27937	99.44	1.8326	99.54	3.05235
99.74	0.315748	100.44	0.569193	99.64	0.68396	100.44	1.31663	100.44	1.85386	100.54	3.09307
100.74	0.337624	101.44	0.590017	100.64	0.726685	101.44	1.33245	101.44	1.88238	101.54	3.08951
101.74	0.336658	102.44	0.601101	101.64	0.72522	102.44	1.33718	102.44	1.88699	102.54	3.07045
102.74	0.343849	103.44	0.591848	102.64	0.750732	103.44	1.31658	103.44	1.87615	103.54	3.03555
103.74	0.330727	104.44	0.585745	103.64	0.729736	104.44	1.30034	104.44	1.87005	104.54	3.03109
104.74	0.323683	105.44	0.571388	104.64	0.718384	105.44	1.2844	105.44	1.82639	105.54	3.02276
105.74	0.297718	106.44	0.58572	105.64	0.696899	106.44	1.26944	106.44	1.80947	106.54	3.02943
106.74	0.286854	107.44	0.605007	106.64	0.71875	107.44	1.26736	107.44	1.79947	107.54	3.02113
107.74	0.296131	108.44	0.606838	107.64	0.706909	108.44	1.28592	108.44	1.80166	108.54	3.01637
108.74	0.289112	109.44	0.62991	108.64	0.707031	109.44	1.30044	109.44	1.81607	109.54	3.02364
109.74	0.268324	110.44	0.630714	109.64	0.705566	110.44	1.30979	110.44	1.82517	110.54	3.04626
110.74	0.27693	111.44	0.648661	110.64	0.705444	111.44	1.33714	111.44	1.86265	111.54	3.07317
111.74	0.292458	112.44	0.640676	111.64	0.72168	112.44	1.33733	112.44	1.85467	112.54	3.0823
112.74	0.285719	113.44	0.60215	112.64	0.726563	113.44	1.33176	113.44	1.83262	113.54	3.06133
113.74	0.268787	114.44	0.604519	113.64	0.726563	114.44	1.34573	114.44	1.85635	114.54	3.07497
114.74	0.277088	115.44	0.589748	114.64	0.746094	115.44	1.34732	115.44	1.85989	115.54	3.06996
115.74	0.274403	116.44	0.585232	115.64	0.757446	116.44	1.34573	116.44	1.87429	116.54	3.05922
116.74	0.26897	117.44	0.581936	116.64	0.7854	117.44	1.36062	117.44	1.90213	117.54	3.06514
117.74	0.283314	118.44	0.574123	117.64	0.814453	118.44	1.34304	118.44	1.92556	118.54	3.05873
118.74	0.28462	119.44	0.590187	118.64	0.806641	119.44	1.35093	119.44	1.94321	119.54	3.06597
119.74	0.292017	120.44	0.614212	119.64	0.796875	120.44	1.35347	120.44	1.94099	120.54	3.06944
120.74	0.293055	121.44	0.626053	120.64	0.796509	121.44	1.33748	121.44	1.9333	121.54	3.08964
121.74	0.305775	122.44	0.633816	121.64	0.797119	122.44	1.35366	122.44	1.90176	122.54	3.12794
122.74	0.336536	123.44	0.642361	122.64	0.796875	123.44	1.36721	123.44	1.87112	123.54	3.12831
123.74	0.356506	124.44	0.640383	123.64	0.796875	124.44	1.35352	124.44	1.86609	124.54	3.12299
124.74	0.351881	125.44	0.642313	124.64	0.788696	125.44	1.37535	125.44	1.8585	125.54	3.13701
125.74	0.367371	126.44	0.63965	125.64	0.787109	126.44	1.3711	126.44	1.85205	126.54	3.12177
126.74	0.366821	127.44	0.637087	126.64	0.7854	127.44	1.35059	127.44	1.84986	127.54	3.11255
127.74	0.366407	128.44	0.637428	127.64	0.788696	128.44	1.34763	128.44	1.83848	128.54	3.09929
128.74	0.346094	129.44	0.621412	128.64	0.786743	129.44	1.33296	129.44	1.84041	129.54	3.09861
129.74	0.362257	130.44	0.600319	129.64	0.796875	130.44	1.33799	130.44	1.82249	130.54	3.09063
130.74	0.364246	131.44	0.616238	130.64	0.769165	131.44	1.3555	131.44	1.83682	131.54	3.11476
131.74	0.357325	132.44	0.613968	131.64	0.765869	132.44	1.3763	132.44	1.8741	132.54	3.12693
132.74	0.383131	133.44	0.608498	132.64	0.777344	133.44	1.37901	133.44	1.88963	133.54	3.11931
133.74	0.386658	134.44	0.629274	133.64	0.755859	134.44	1.36853	134.44	1.89087	134.54	3.12055
134.74	0.38871	135.44	0.624685	134.64	0.751221	135.44	1.35784	135.44	1.90594	135.54	3.12008
135.74	0.405628	136.44	0.629787	135.64	0.764038	136.44	1.34146	136.44	1.90298	136.54	3.11134
136.74	0.389673	137.44	0.639359	136.64	0.737915	137.44	1.33101	137.44	1.91231	137.54	3.10105
137.74	0.388575	138.44	0.628614	137.64	0.739868	138.44	1.31709	138.44	1.90816	138.54	3.09068
138.74	0.375086	139.44	0.618605	138.64	0.72644	139.44	1.30867	139.44	1.90132	139.54	3.07108
139.74	0.357618	140.44	0.622414	139.64	0.726563	140.44	1.32273	140.44	1.90525	140.54	3.08867
140.74	0.365625	141.44	0.635939	140.64	0.754272	141.44	1.3083	141.44	1.90095	141.54	3.08067
141.74	0.363234	142.44	0.655739	141.64	0.738159	142.44	1.30515	142.44	1.90879	142.54	3.08794
142.74	0.365015	143.44	0.667068	142.64	0.726196	143.44	1.29854	143.44	1.9283	143.54	3.1074
143.74	0.363234	144.44	0.675148	143.64	0.736328	144.44	1.29697	144.44	1.93027	144.54	3.13531
144.74	0.353102	145.44	0.66758	144.64	0.734741	145.44	1.27976	145.44	1.92442	145.54	3.1209
145.74	0.333984	146.44	0.691164	145.64	0.724609	146.44	1.28174	146.44	1.95093	146.54	3.14515
146.74	0.362562	147.44	0.686623	146.64	0.746216	147.44	1.28745	147.44	1.95994	147.54	3.15954
147.74	0.383741	148.44	0.686989	147.64	0.744751	148.44	1.28599	148.44	1.96848	148.54	3.14324
148.74	0.39607	149.44	0.696388	148.64	0.726563	149.44	1.31345	149.44	1.97593	149.54	3.14031
149.74	0.403919	150.44	0.706448	149.64	0.736328	150.44	1.34488	150.44	1.97781	150.54	3.12892
150.74	0.433094	151.44	0.714016	150.64	0.734741	151.44	1.37979	151.44	1.98697	151.54	3.15724
151.74	0.454004	152.44	0.728834	151.64	0.754272	152.44	1.38814	152.44	1.99019	152.54	3.14219
152.74	0.465076	153.44	0.699856	152.64	0.765503	153.44	1.39065	153.44	1.98294	153.54	3.13979
153.74	0.485914	154.44	0.706154	153.64	0.767212	154.44	1.395	154.44	1.98923	154.54	3.15825
154.74	0.504663	155.44	0.709669	154.64	0.786743	155.44	1.40816	155.44	1.99434	155.54	3.16892
155.74	0.513624	156.44	0.717873	155.64	0.796875	156.44	1.41611	156.44	2.02048	156.54	3.19585
156.74	0.523182	157.44	0.723049	156.64	0.826172	157.44	1.41153	157.44	2.03347	157.54	3.19264
157.74	0.527369	158.44	0.752272	157.64	0.809692	158.44	1.4294	158.44	2.06465	158.54	3.20176
158.74	0.528517	159.44	0.750587	158.64	0.809814	159.44	1.42942	159.44	2.08408	159.54	3.21233
159.74	0.536976	160.44	0.770535	159.64	0.827759	160.44	1.44961	160.44	2.09231	160.54	3.23158
160.74	0.545277	161.44	0.736355	160.64	0.855835	161.44	1.4252	161.44	2.08621	161.54	3.22511
161.74	0.52063	162.44	0.720461	161.64	0.849243	162.44	1.41089	162.44	2.08325	162.54	3.22998
162.74	0.515089	163.44	0.690895	162.64	0.857422	163.44	1.39268	163.44	2.05527	163.54	3.23882
163.74	0.503651	164.44	0.680447	163.64	0.855713	164.44	1.39224	164.44	2.04519	164.54	3.23207
164.74	0.506666	165.44	0.688942	164.64	0.855469	165.44	1.37424	165.44	2.03208	165.54	3.23052
165.74	0.49889	166.44	0.714504	165.64	0.838989	166.44	1.3804	166.44	2.03799	166.54	3.25636
166.74	0.515369	167.44	0.719509	166.64	0.865601	167.44	1.402	167.44	2.0253	167.54	3.2516
167.74	0.514235	168.44	0.727638	167.64	0.859009	168.44	1.41965	168.44	2.03184	168.54	3.26055
168.74	0.535547	169.44	0.747145	168.64	0.865479	169.44	1.43098	169.44	2.05952	169.54	3.26377
169.74	0.555092	170.44	0.747854	169.64	0.885132	170.44	1.44646	170.44	2.07976	170.54	3.26754
170.74	0.543776	171.44	0.757301	170.64	0.892944	171.44	1.4575	171.44	2.08921	171.54	3.26873
171.74	0.560658	172.44	0.760525	171.64	0.894531	172.44	1.45095	172.44	2.1022	172.54	3.27113
172.74	0.570057	173.44	0.746487	172.64	0.884766	173.44	1.45486	173.44	2.08621	173.54	3.24537
173.74	0.555531	174.44	0.751369	173.64	0.858643	174.44	1.46121	174.44	2.07473	174.54	3.2422
174.74	0.548658	175.44	0.76902	174.64	0.849243	175.44	1.47703	175.44	2.08421	175.54	3.25896
175.74	0.557447	176.44	0.759254	175.64	0.867065	176.44	1.48057	176.44	2.08445	176.54	3.25323
176.74	0.567213	177.44	0.760841	176.64	0.858521	177.44	1.47239	177.44	2.07444	177.54	3.25176
177.74	0.563759	178.44	0.738333	177.64	0.875	178.44	1.46953	178.44	2.07158	178.54	3.24044
178.74	0.553101	179.44	0.731325	178.64	0.865112	179.44	1.46436	179.44	2.05506	179.54	3.21314
179.74	0.534523	180.44	0.711966	179.64	0.866943	180.44	1.45318	180.44	2.0357	180.54	3.20279
180.74	0.544092	181.44	0.721388	180.64	0.858887	181.44	1.47883	181.44	2.0533	181.54	3.21995
181.74	0.553663	182.44	0.721657	181.64	0.869019	182.44	1.48203	182.44	2.06345	182.54	3.2199
182.74	0.563429	183.44	0.711525	182.64	0.896484	183.44	1.49033	183.44	2.0731	183.54	3.23113
183.74	0.573805	184.44	0.700294	183.64	0.91748	184.44	1.48252	184.44	2.07481	184.54	3.24041
184.74	0.585157	185.44	0.690529	184.64	0.919434	185.44	1.48081	185.44	2.08298	185.54	3.24688
185.74	0.590723	186.44	0.668043	185.64	0.926025	186.44	1.45967	186.44	2.07026	186.54	3.22617
186.74	0.565954	187.44	0.661915	186.64	0.907837	187.44	1.44536	187.44	2.06731	187.54	3.21383
187.74	0.556313	188.44	0.666189	187.64	0.90625	188.44	1.4594	188.44	2.08135	188.54	3.22006
188.74	0.571033	189.44	0.680813	188.64	0.897949	189.44	1.46255	189.44	2.07632	189.54	3.22975
189.74	0.544947	190.44	0.672926	189.64	0.876831	190.44	1.45442	190.44	2.08613	190.54	3.23142
190.74	0.536171	191.44	0.661795	190.64	0.886719	191.44	1.45977	191.44	2.10442	191.54	3.24874
191.74	0.525146	192.44	0.6626	191.64	0.876953	192.44	1.47217	192.44	2.10547	192.54	3.26966
192.74	0.525002	193.44	0.663137	192.64	0.878662	193.44	1.45305	193.44	2.10601	193.54	3.29116
193.74	0.525745	194.44	0.664822	193.64	0.878906	194.44	1.43496	194.44	2.10598	194.54	3.30531
194.74	0.508461	195.44	0.661795	194.64	0.877197	195.44	1.43206	195.44	2.11101	195.54	3.31124
195.74	0.496449	196.44	0.662868	195.64	0.867188	196.44	1.4252	196.44	2.11392	196.54	3.28566
196.74	0.497108	197.44	0.677908	196.64	0.859009	197.44	1.42058	197.44	2.12237	197.54	3.26352
197.74	0.485182	198.44	0.696754	197.64	0.849121	198.44	1.44932	198.44	2.14121	198.54	3.27068
198.74	0.48185	199.44	0.707205	198.64	0.845947	199.44	1.45977	199.44	2.15008	199.54	3.26852
199.74	0.468861	200.44	0.712063	199.64	0.852295	200.44	1.4451	200.44	2.15689	200.54	3.25197
200.74	0.450148	201.44	0.708839	200.64	0.845703	201.44	1.45164	201.44	2.16502	201.54	3.25261
201.74	0.451136	202.44	0.706984	201.64	0.835938	202.44	1.44807	202.44	2.17451	202.54	3.25834
202.74	0.470434	203.44	0.699757	202.64	0.844238	203.44	1.43242	203.44	2.15581	203.54	3.24893
203.74	0.472767	204.44	0.698757	203.64	0.834595	204.44	1.42166	204.44	2.16116	204.54	3.25148
204.74	0.502516	205.44	0.717384	204.64	0.867188	205.44	1.42234	205.44	2.17319	205.54	3.24639
205.74	0.506886	206.44	0.733425	205.64	0.860474	206.44	1.43057	206.44	2.17984	206.54	3.2491
206.74	0.530432	207.44	0.755054	206.64	0.864014	207.44	1.44072	207.44	2.16228	207.54	3.23849
207.74	0.54109	208.44	0.7761	207.64	0.853882	208.44	1.44651	208.44	2.16978	208.54	3.23736
208.74	0.542713	209.44	0.796902	208.64	0.853882	209.44	1.47879	209.44	2.17727	209.54	3.23878
209.74	0.558851	210.44	0.780983	209.64	0.854004	210.44	1.48447	210.44	2.15525	210.54	3.22289
210.74	0.542774	211.44	0.776028	210.64	0.833008	211.44	1.51101	211.44	2.13101	211.54	3.22615
211.74	0.551369	212.44	0.786673	211.64	0.831299	212.44	1.51995	212.44	2.12212	212.54	3.24527
212.74	0.561195	213.44	0.788015	212.64	0.842529	213.44	1.52263	213.44	2.12346	213.54	3.2695
213.74	0.582422	214.44	0.75569	213.64	0.844238	214.44	1.50667	214.44	2.09895	214.54	3.25828
214.74	0.571241	215.44	0.740089	214.64	0.822998	215.44	1.50242	215.44	2.10484	215.54	3.24639
215.74	0.550367	216.44	0.714333	215.64	0.811646	216.44	1.48325	216.44	2.09861	216.54	3.24737
216.74	0.54878	217.44	0.691261	216.64	0.803467	217.44	1.46995	217.44	2.07554	217.54	3.24736
217.74	0.539173	218.44	0.655056	217.64	0.783569	218.44	1.46463	218.44	2.06704	218.54	3.2289
218.74	0.513256	219.44	0.659645	218.64	0.785522	219.44	1.46922	219.44	2.06345	219.54	3.23687
219.74	0.532177	220.44	0.677223	219.64	0.805054	220.44	1.47861	220.44	2.08921	220.54	3.24725
220.74	0.543728	221.44	0.698318	220.64	0.817993	221.44	1.49971	221.44	2.12007	221.54	3.25877
221.74	0.564857	222.44	0.715382	221.64	0.837891	222.44	1.51677	222.44	2.15667	222.54	3.27548
222.74	0.57185	223.44	0.720924	222.64	0.864014	223.44	1.51243	223.44	2.14585	223.54	3.2603
223.74	0.552113	224.44	0.686672	223.64	0.846069	224.44	1.47671	224.44	2.10843	224.54	3.24257
224.74	0.514492	225.44	0.660721	224.64	0.808594	225.44	1.45076	225.44	2.09065	225.54	3.23441
225.74	0.480824	226.44	0.642117	225.64	0.793579	226.44	1.41421	226.44	2.0574	226.54	3.20876
226.74	0.423046	227.44	0.620949	226.64	0.771851	227.44	1.4127	227.44	2.03294	227.54	3.18657
227.74	0.40868	228.44	0.600735	227.64	0.752319	228.44	1.39273	228.44	2.00491	228.54	3.15236
228.74	0.38142	229.44	0.581276	228.64	0.744141	229.44	1.37974	229.44	1.98032	229.54	3.12847
229.74	0.371243	230.44	0.569412	229.64	0.734497	230.44	1.37898	230.44	1.97957	230.54	3.14719
230.74	0.371166	231.44	0.560036	230.64	0.733154	231.44	1.36802	231.44	1.98179	231.54	3.1408
231.74	0.374172	232.44	0.559647	231.64	0.713623	232.44	1.37556	232.44	1.99593	232.54	3.14317
232.74	0.389637	233.44	0.549953	232.64	0.721924	233.44	1.38772	233.44	2.0043	233.54	3.15858
233.74	0.384144	234.44	0.52615	233.64	0.734863	234.44	1.38662	234.44	2.02029	234.54	3.15578
234.74	0.379406	235.44	0.52256	234.64	0.723267	235.44	1.3668	235.44	2.00791	235.54	3.12572
235.74	0.389015	236.44	0.53252	235.64	0.71167	236.44	1.38311	236.44	2.02935	236.54	3.10977
236.74	0.402454	237.44	0.560818	236.64	0.721558	237.44	1.39334	237.44	2.06619	237.54	3.11464
237.74	0.43224	238.44	0.601589	237.64	0.724976	238.44	1.41433	238.44	2.09524	238.54	3.12538
238.74	0.129742	239.44	-1.62029	238.64	0.742676	239.44	-0.736383	239.44	0.0932064	239.54	1.07073
239.74	1.69674	240.44	3.48681	239.64	0.276611	240.44	3.8103	240.44	4.03735	240.54	4.89376
240.74	-0.928787	241.44	-0.196884	240.64	1.29297	241.44	0.884293	241.44	1.53749	241.54	2.37238
241.74	0.504475	242.44	0.663754	241.64	0.792603	242.44	1.36395	242.44	1.70623	242.54	2.21547
242.74	0.365402	243.44	0.531143	242.64	0.765625	243.44	1.25246	243.44	1.50648	243.54	1.9621
243.74	0.319431	244.44	0.496506	243.64	0.684326	244.44	1.13115	244.44	1.42461	244.54	1.80812
244.74	0.369213	245.44	0.494724	244.64	0.631714	245.44	1.04953	245.44	1.31821	245.54	1.71928
245.74	0.387047	246.44	0.423286	245.64	0.664429	246.44	0.932564	246.44	1.23103	246.54	1.51688
246.74	0.299168	247.44	0.355637	246.64	0.592529	247.44	0.844894	247.44	1.13017	247.54	1.46133
247.74	0.213219	248.44	0.43623	247.64	0.553345	248.44	0.917675	248.44	1.16975	248.54	1.52091
248.74	0.339062	249.44	0.471291	248.64	0.605469	249.44	0.965675	249.44	1.20518	249.54	1.51336
249.74	0.398216	250.44	0.44392	249.64	0.63208	250.44	0.936718	250.44	1.20564	250.54	1.45188
250.74	0.373291	251.44	0.44104	250.64	0.623779	251.44	0.901367	251.44	1.17664	251.54	1.40991
251.74	0.37616	252.44	0.432373	251.64	0.633545	252.44	0.911865	252.44	1.15491	252.54	1.38898
252.74	0.379799	253.44	0.392262	252.64	0.633179	253.44	0.901539	253.44	1.12468	253.54	1.36459
253.74	0.352955	254.44	0.359886	253.64	0.586182	254.44	0.880638	254.44	1.10073	254.54	1.38496
254.74	0.347706	255.44	0.360741	254.64	0.574585	255.44	0.858299	255.44	1.08169	255.54	1.36714
255.74	0.340027	256.44	0.391113	255.64	0.585938	256.44	0.869385	256.44	1.07739	256.54	1.35602
256.74	0.346752	257.44	0.405739	256.64	0.641724	257.44	0.886818	257.44	1.04002	257.54	1.34465
257.74	0.337952	258.44	0.432495	257.64	0.644897	258.44	0.876465	258.44	1.02271	258.54	1.32794
258.74	0.335777	259.44	0.427929	258.64	0.644897	259.44	0.868359	259.44	0.998486	259.54	1.30387
259.74	0.337574	260.44	0.416893	259.64	0.603882	260.44	0.855614	260.44	0.969139	260.54	1.26289
260.74	0.314259	261.44	0.40591	260.64	0.566284	261.44	0.844387	261.44	0.959743	261.54	1.22725
261.74	0.319664	262.44	0.380566	261.64	0.556763	262.44	0.832348	262.44	0.93623	262.54	1.21403
262.74	0.307178	263.44	0.370144	262.64	0.545654	263.44	0.818752	263.44	0.922512	263.54	1.19526
263.74	0.294262	264.44	0.359718	263.64	0.541748	264.44	0.814552	264.44	0.923683	264.54	1.16399
264.74	0.295998	265.44	0.382618	264.64	0.542114	265.44	0.816456	265.44	0.930225	265.54	1.16409
265.74	0.293358	266.44	0.38081	265.64	0.551636	266.44	0.804882	266.44	0.908886	266.54	1.12901
266.74	0.277905	267.44	0.398293	266.64	0.533569	267.44	0.792946	267.44	0.931007	267.54	1.13579
267.74	0.280956	268.44	0.40696	267.64	0.545288	268.44	0.784035	268.44	0.928688	268.54	1.14605
268.74	0.27903	269.44	0.408009	268.64	0.536987	269.44	0.804005	269.44	0.92754	269.54	1.13675
269.74	0.268921	270.44	0.42334	269.64	0.523926	270.44	0.813354	270.44	0.925171	270.54	1.11597
270.74	0.278198	271.44	0.404419	270.64	0.514038	271.44	0.821777	271.44	0.905884	271.54	1.08521
271.74	0.285889	272.44	0.402588	271.64	0.503052	272.44	0.813721	272.44	0.888062	272.54	1.05481
272.74	0.285107	273.44	0.39048	272.64	0.501099	273.44	0.795021	273.44	0.877541	273.54	1.03569
273.74	0.297607	274.44	0.388916	273.64	0.502686	274.44	0.801636	274.44	0.882568	274.54	1.02161
274.74	0.316113	275.44	0.42173	274.64	0.51416	275.44	0.795021	275.44	0.900612	275.54	1.02275
275.74	0.327221	276.44	0.413307	275.64	0.514404	276.44	0.786964	276.44	0.903908	276.54	0.99712
276.74	0.310219	277.44	0.413868	276.64	0.515991	277.44	0.767994	277.44	0.870045	277.54	0.98605
277.74	0.29961	278.44	0.419338	277.64	0.506226	278.44	0.750271	278.44	0.871853	278.54	0.974072
278.74	0.276978	279.44	0.418579	278.64	0.512817	279.44	0.739868	279.44	0.853271	279.54	0.971802
279.74	0.268299	280.44	0.420925	279.64	0.522217	280.44	0.759914	280.44	0.871731	280.54	0.977188
280.74	0.272911	281.44	0.421703	280.64	0.535522	281.44	0.770702	281.44	0.861401	281.54	0.976112
281.74	0.300209	282.44	0.42754	281.64	0.543701	282.44	0.794849	282.44	0.867237	282.54	0.981411
282.74	0.338951	283.44	0.441967	282.64	0.553467	283.44	0.816723	283.44	0.871899	283.54	0.983559
283.74	0.355858	284.44	0.425488	283.64	0.555176	284.44	0.805126	284.44	0.846996	284.54	0.959816
284.74	0.357826	285.44	0.437672	284.64	0.545288	285.44	0.791798	285.44	0.843433	285.54	0.935268
285.74	0.357178	286.44	0.441284	285.64	0.545532	286.44	0.788696	286.44	0.835327	286.54	0.933105
286.74	0.367931	287.44	0.43943	286.64	0.553467	287.44	0.780251	287.44	0.849831	287.54	0.930164
287.74	0.375061	288.44	0.423218	287.64	0.56958	288.44	0.758911	288.44	0.853149	288.54	0.940735
288.74	0.351295	289.44	0.408375	288.64	0.563232	289.44	0.755909	289.44	0.856373	289.54	0.938259
289.74	0.346581	290.44	0.39497	289.64	0.571533	290.44	0.751904	290.44	0.854321	290.54	0.936501
290.74	0.328148	291.44	0.386059	290.64	0.555054	291.44	0.744946	291.44	0.843822	291.54	0.92588
291.74	0.299683	292.44	0.38269	291.64	0.543701	292.44	0.733154	292.44	0.851685	292.54	0.934692
292.74	0.281128	293.44	0.39856	292.64	0.546753	293.44	0.732422	293.44	0.872437	293.54	0.939819
293.74	0.296959	294.44	0.402905	293.64	0.564697	294.44	0.735424	294.44	0.875439	294.54	0.935341
294.74	0.31144	295.44	0.416553	294.64	0.567627	295.44	0.731129	295.44	0.90044	295.54	0.932949
295.74	0.347679	296.44	0.421459	295.64	0.578125	296.44	0.714916	296.44	0.903637	296.54	0.934181
296.74	0.349499	297.44	0.413918	296.64	0.558472	297.44	0.70713	297.44	0.877907	297.54	0.905994
297.74	0.336342	298.44	0.405689	297.64	0.528931	298.44	0.704395	298.44	0.857105	298.54	0.88644
298.74	0.327675	299.44	0.413258	298.64	0.517578	299.44	0.693531	299.44	0.856129	299.54	0.867397
299.74	0.327393	300.44	0.412231	299.64	0.505859	300.44	0.690918	300.44	0.837524	300.54	0.846558
300.74	0.299355	301.44	0.409718	300.64	0.506226	301.44	0.688404	301.44	0.824512	301.54	0.841763
301.74	0.290443	302.44	0.409595	301.64	0.517578	302.44	0.678516	302.44	0.84148	302.54	0.842495
302.74	0.317299	303.44	0.419483	302.64	0.545288	303.44	0.678638	303.44	0.845997	303.54	0.851528
303.74	0.318604	304.44	0.41687	303.64	0.535522	304.44	0.665894	304.44	0.84375	304.54	0.859985
304.74	0.327015	305.44	0.404446	304.64	0.525757	305.44	0.662014	305.44	0.837917	305.54	0.856335
305.74	0.30143	306.44	0.392384	305.64	0.509399	306.44	0.660938	306.44	0.837208	306.54	0.85458
306.74	0.310547	307.44	0.400269	306.64	0.49646	307.44	0.680176	307.44	0.833008	307.54	0.863037
307.74	0.316811	308.44	0.402515	307.64	0.502319	308.44	0.655079	308.44	0.827808	308.54	0.845791
308.74	0.298378	309.44	0.410084	308.64	0.510986	309.44	0.660694	309.44	0.815113	309.54	0.854092
309.74	0.279785	310.44	0.42041	309.64	0.52063	310.44	0.671387	310.44	0.812866	310.54	0.841797
310.74	0.287025	311.44	0.421436	310.64	0.52063	311.44	0.682178	311.44	0.813892	311.54	0.857265
311.74	0.295483	312.44	0.39402	311.64	0.522217	312.44	0.666115	312.44	0.787697	312.54	0.863209
312.74	0.269115	313.44	0.392067	312.64	0.512451	313.44	0.690651	313.44	0.784523	313.54	0.866138
313.74	0.257984	314.44	0.394802	313.64	0.506226	314.44	0.682888	314.44	0.765408	314.54	0.84724
314.74	0.248085	315.44	0.376392	314.64	0.485962	315.44	0.653492	315.44	0.753956	315.54	0.836025
315.74	0.23661	316.44	0.382374	315.64	0.465576	316.44	0.631397	316.44	0.725269	316.54	0.82626
316.74	0.219799	317.44	0.392067	316.64	0.455444	317.44	0.650856	317.44	0.714211	317.54	0.816578
317.74	0.220226	318.44	0.396095	317.64	0.448853	318.44	0.645485	318.44	0.698708	318.54	0.818104
318.74	0.234058	319.44	0.394924	318.64	0.452148	319.44	0.665432	319.44	0.698757	319.54	0.820389
319.74	0.263905	320.44	0.380032	319.64	0.451904	320.44	0.680325	320.44	0.692532	320.54	0.813366
320.74	0.25935	321.44	0.360939	320.64	0.46521	321.44	0.700172	321.44	0.702614	321.54	0.83147
321.74	0.266479	322.44	0.345581	321.64	0.466919	322.44	0.692749	322.44	0.703369	322.54	0.832275
322.74	0.275291	323.44	0.340405	322.64	0.463745	323.44	0.692455	323.44	0.712963	323.54	0.843239
323.74	0.287037	324.44	0.341335	323.64	0.483521	324.44	0.701809	324.44	0.722561	324.54	0.854198
324.74	0.276878	325.44	0.318798	324.64	0.496216	325.44	0.677807	325.44	0.717846	325.54	0.828224
325.74	0.257729	326.44	0.31609	325.64	0.484741	326.44	0.664722	326.44	0.722706	326.54	0.804775
326.74	0.249035	327.44	0.322121	326.64	0.481567	327.44	0.651222	327.44	0.73423	327.54	0.79369
327.74	0.242027	328.44	0.32832	327.64	0.494629	328.44	0.657909	328.44	0.740429	328.54	0.794594
328.74	0.237865	329.44	0.341286	328.64	0.494507	329.44	0.660988	329.44	0.733742	329.54	0.774342
329.74	0.229897	330.44	0.363819	329.64	0.484741	330.44	0.667164	330.44	0.756397	330.54	0.790493
330.74	0.237877	331.44	0.375683	330.64	0.49292	331.44	0.681957	331.44	0.767773	331.54	0.806679
331.74	0.243797	332.44	0.38203	331.64	0.491333	332.44	0.681835	332.44	0.748363	332.54	0.784401
332.74	0.235924	333.44	0.37788	332.64	0.474976	333.44	0.671215	333.44	0.734447	333.54	0.772865
333.74	0.244984	334.44	0.36282	333.64	0.453491	334.44	0.654446	334.44	0.7272	334.54	0.766979
334.74	0.232262	335.44	0.367748	334.64	0.424194	335.44	0.65974	335.44	0.71455	335.54	0.762001
335.74	0.245228	336.44	0.373928	335.64	0.414429	336.44	0.652859	336.44	0.69949	336.54	0.735729
336.74	0.241211	337.44	0.381104	336.64	0.396484	337.44	0.643066	337.44	0.686523	337.54	0.717163
337.74	0.239296	338.44	0.38921	337.64	0.394653	338.44	0.633595	338.44	0.686817	338.54	0.694424
338.74	0.239624	339.44	0.389282	338.64	0.395264	339.44	0.630127	339.44	0.675171	339.54	0.682739
339.74	0.237038	340.44	0.374073	339.64	0.393311	340.44	0.616871	340.44	0.676685	340.54	0.66531
340.74	0.223156	341.44	0.371071	340.64	0.396729	341.44	0.610573	341.44	0.675148	341.54	0.655018
341.74	0.22184	342.44	0.380421	341.64	0.386719	342.44	0.613209	342.44	0.682667	342.54	0.656216
342.74	0.220741	343.44	0.382252	342.64	0.386719	343.44	0.613697	343.44	0.68462	343.54	0.673916
343.74	0.229687	344.44	0.374123	343.64	0.404663	344.44	0.613747	344.44	0.676735	344.54	0.676319
344.74	0.221519	345.44	0.374828	344.64	0.404663	345.44	0.622631	345.44	0.673901	345.54	0.663368
345.74	0.227333	346.44	0.379078	345.64	0.404663	346.44	0.628468	346.44	0.665333	346.54	0.672329
346.74	0.229248	347.44	0.380737	346.64	0.403076	347.44	0.637939	347.44	0.661865	347.54	0.662231
347.74	0.244423	348.44	0.380421	347.64	0.412842	348.44	0.623219	348.44	0.643604	348.54	0.65292
348.74	0.238686	349.44	0.377491	348.64	0.404297	349.44	0.63628	349.44	0.640675	349.54	0.652431
349.74	0.244423	350.44	0.370655	349.64	0.414429	350.44	0.639576	350.44	0.642017	350.54	0.643154
350.74	0.243935	351.44	0.3615	350.64	0.414429	351.44	0.630054	351.44	0.644215	351.54	0.643642
351.74	0.228271	352.44	0.365479	351.64	0.422607	352.44	0.645752	352.44	0.656372	352.54	0.649536
352.74	0.234486	353.44	0.3605	352.64	0.443726	353.44	0.640774	353.44	0.6647	353.54	0.642956
353.74	0.237671	354.44	0.361206	353.64	0.443726	354.44	0.639893	354.44	0.653687	354.54	0.641724
354.74	0.245678	355.44	0.356178	354.64	0.442139	355.44	0.632912	355.44	0.655251	355.54	0.643116
355.74	0.231895	356.44	0.349682	355.64	0.443726	356.44	0.626537	356.44	0.632519	356.54	0.640907
356.74	0.237877	357.44	0.368359	356.64	0.451904	357.44	0.643871	357.44	0.628368	357.54	0.659218
357.74	0.247902	358.44	0.36565	357.64	0.469971	358.44	0.657154	358.44	0.613941	358.54	0.6824
358.74	0.240429	359.44	0.348366	358.64	0.474976	359.44	0.64341	359.44	0.590431	359.54	0.665577
359.74	0.221764	360.44	0.357861	359.64	0.457031	360.44	0.655956	360.44	0.607861	360.54	0.672768
360.74	0.216541	361.44	0.380154	360.64	0.473389	361.44	0.673977	361.44	0.615871	361.54	0.683971
361.74	0.236244	362.44	0.383961	361.64	0.46521	362.44	0.664234	362.44	0.633839	362.54	0.675991
362.74	0.257153	363.44	0.348732	362.64	0.457031	363.44	0.660255	363.44	0.639626	363.54	0.656788
363.74	0.241871	364.44	0.348904	363.64	0.427734	364.44	0.650173	364.44	0.65115	364.54	0.652782
364.74	0.248158	365.44	0.360867	364.64	0.422607	365.44	0.654079	365.44	0.656521	365.54	0.644909
365.74	0.279713	366.44	0.376614	365.64	0.408203	366.44	0.630398	366.44	0.65115	366.54	0.639477
366.74	0.294434	367.44	0.365845	366.64	0.401489	367.44	0.626587	367.44	0.650146	367.54	0.647461
367.74	0.297962	368.44	0.366726	367.64	0.411255	368.44	0.619289	368.44	0.651394	368.54	0.650528
368.74	0.298107	369.44	0.389015	368.64	0.430786	369.44	0.600563	369.44	0.64402	369.54	0.658192
369.74	0.285988	370.44	0.374195	369.64	0.432495	370.44	0.585743	370.44	0.615894	370.54	0.652493
370.74	0.267162	371.44	0.372536	370.64	0.424194	371.44	0.574318	371.44	0.606422	371.54	0.653248
371.74	0.259155	372.44	0.361206	371.64	0.424561	372.44	0.574707	372.44	0.595093	372.54	0.643311
372.74	0.25724	373.44	0.3615	372.64	0.432373	373.44	0.573292	373.44	0.585621	373.54	0.661709
373.74	0.253212	374.44	0.335133	373.64	0.424561	374.44	0.572803	374.44	0.549488	374.54	0.649624
374.74	0.260132	375.44	0.346191	374.64	0.396484	375.44	0.575684	375.44	0.565186	375.54	0.660645
375.74	0.284828	376.44	0.347584	375.64	0.422974	376.44	0.586842	376.44	0.58147	376.54	0.671841
376.74	0.305981	377.44	0.360817	376.64	0.432373	377.44	0.588722	377.44	0.582985	377.54	0.671803
377.74	0.316162	378.44	0.381104	377.64	0.444092	378.44	0.589111	378.44	0.58374	378.54	0.661255
378.74	0.316517	379.44	0.372097	378.64	0.442139	379.44	0.600124	379.44	0.574856	379.54	0.66444
379.74	0.329308	380.44	0.389355	379.64	0.455444	380.44	0.599194	380.44	0.58247	380.54	0.661415
380.74	0.325111	381.44	0.382374	380.64	0.451904	381.44	0.582569	381.44	0.567066	381.54	0.653896
381.74	0.296886	382.44	0.353371	381.64	0.445313	382.44	0.571388	382.44	0.565895	382.54	0.632679
382.74	0.286022	383.44	0.334694	382.64	0.435669	383.44	0.554787	383.44	0.565407	383.54	0.626331
383.74	0.290405	384.44	0.322144	383.64	0.40979	384.44	0.533936	384.44	0.565796	384.54	0.614014
384.74	0.270546	385.44	0.310719	384.64	0.406616	385.44	0.520679	385.44	0.554371	385.54	0.614468
385.74	0.258705	386.44	0.311695	385.64	0.396851	386.44	0.521656	386.44	0.563526	386.54	0.623013
386.74	0.269115	387.44	0.30381	386.64	0.375244	387.44	0.533302	387.44	0.545876	387.54	0.63567
387.74	0.269897	388.44	0.32019	387.64	0.365601	388.44	0.548096	388.44	0.536133	388.54	0.644287
388.74	0.260487	389.44	0.330837	388.64	0.363647	389.44	0.550564	389.44	0.545193	389.54	0.667007
389.74	0.271523	390.44	0.341602	389.64	0.359009	390.44	0.569508	390.44	0.564137	390.54	0.675503
390.74	0.280018	391.44	0.3428	390.64	0.357422	391.44	0.588772	391.44	0.563747	391.54	0.685196
391.74	0.297657	392.44	0.352322	391.64	0.373657	392.44	0.591946	392.44	0.572903	392.54	0.694534
392.74	0.317787	393.44	0.353321	392.64	0.396118	393.44	0.592579	393.44	0.583668	393.54	0.686245
393.74	0.310547	394.44	0.370605	393.64	0.394897	394.44	0.600342	394.44	0.59314	394.54	0.68335
394.74	0.327709	395.44	0.372536	394.64	0.392944	395.44	0.602028	395.44	0.584938	395.54	0.674366
395.74	0.319496	396.44	0.374073	395.64	0.403076	396.44	0.58379	396.44	0.584644	396.54	0.658047
396.74	0.302246	397.44	0.385742	396.64	0.394531	397.44	0.579224	397.44	0.591797	397.54	0.644409
397.74	0.306557	398.44	0.396778	397.64	0.401489	398.44	0.580616	398.44	0.591236	398.54	0.645107
398.74	0.297596	399.44	0.385525	398.64	0.392944	399.44	0.574001	399.44	0.56863	399.54	0.627819
399.74	0.289223	400.44	0.366016	399.64	0.396606	400.44	0.558033	400.44	0.568653	400.54	0.598476
400.74	0.28894	401.44	0.350464	400.64	0.40625	401.44	0.537842	401.44	0.556641	401.54	0.585815
401.74	0.287842	402.44	0.3479	401.64	0.395264	402.44	0.55127	402.44	0.570068	402.54	0.58374
402.74	0.298412	403.44	0.351051	402.64	0.411255	403.44	0.554787	403.44	0.575294	403.54	0.584644
403.74	0.295815	404.44	0.335133	403.64	0.412842	404.44	0.545094	404.44	0.569019	404.54	0.574184
404.74	0.281288	405.44	0.329884	404.64	0.403076	405.44	0.541798	405.44	0.573902	405.54	0.584072
405.74	0.271484	406.44	0.3479	405.64	0.404785	406.44	0.557861	406.44	0.573608	406.54	0.601685
406.74	0.259144	407.44	0.352322	406.64	0.412842	407.44	0.562649	407.44	0.566677	407.54	0.605846
407.74	0.26078	408.44	0.363209	407.64	0.426147	408.44	0.561695	408.44	0.557911	408.54	0.60458
408.74	0.259315	409.44	0.372608	408.64	0.434326	409.44	0.563038	409.44	0.555714	409.54	0.604092
409.74	0.268959	410.44	0.374805	409.64	0.429321	410.44	0.571461	410.44	0.556324	410.54	0.60458
410.74	0.257191	411.44	0.355614	410.64	0.439453	411.44	0.567162	411.44	0.537132	411.54	0.596447
411.74	0.229553	412.44	0.359985	411.64	0.426025	412.44	0.558228	412.44	0.539551	412.54	0.5849
412.74	0.223949	413.44	0.367043	412.64	0.416016	413.44	0.557228	413.44	0.551857	413.54	0.591724
413.74	0.241688	414.44	0.354275	413.64	0.415894	414.44	0.536892	414.44	0.565456	414.54	0.57716
414.74	0.238441	415.44	0.346485	414.64	0.391357	415.44	0.525562	415.44	0.569019	415.54	0.575771
415.74	0.237343	416.44	0.351368	415.64	0.362183	416.44	0.514088	416.44	0.575489	416.54	0.566738
416.74	0.24662	417.44	0.33672	416.64	0.357422	417.44	0.496265	417.44	0.570606	417.54	0.559414
417.74	0.25061	418.44	0.322388	417.64	0.341064	418.44	0.493286	418.44	0.556274	418.54	0.544189
418.74	0.256592	419.44	0.314331	418.64	0.326538	419.44	0.493408	419.44	0.536499	419.54	0.533325
419.74	0.257923	420.44	0.311672	419.64	0.321411	420.44	0.502102	420.44	0.545559	420.54	0.535534
420.74	0.259815	421.44	0.317654	420.64	0.343018	421.44	0.506496	421.44	0.544949	421.54	0.531689
421.74	0.245384	422.44	0.314892	421.64	0.358887	422.44	0.511913	422.44	0.529247	422.54	0.516823
422.74	0.241261	423.44	0.336941	422.64	0.355957	423.44	0.527248	423.44	0.539455	423.54	0.52095
423.74	0.246971	424.44	0.326611	423.64	0.370605	424.44	0.542919	424.44	0.529247	424.54	0.526344
424.74	0.241039	425.44	0.320778	424.64	0.365601	425.44	0.552223	425.44	0.513649	425.54	0.516285
425.74	0.238548	426.44	0.328442	425.64	0.355713	426.44	0.559521	426.44	0.501415	426.54	0.511574
426.74	0.246754	427.44	0.323635	426.64	0.345825	427.44	0.573025	427.44	0.487209	427.54	0.495556
427.74	0.23756	428.44	0.318947	427.64	0.324463	428.44	0.571144	428.44	0.483742	428.54	0.493031
428.74	0.228065	429.44	0.329639	428.64	0.324585	429.44	0.580616	429.44	0.485035	429.54	0.504482
429.74	0.217968	430.44	0.329567	429.64	0.324219	430.44	0.58213	430.44	0.484962	430.54	0.497852
430.74	0.218945	431.44	0.331886	430.64	0.326172	431.44	0.574684	431.44	0.469337	431.54	0.487843
431.74	0.203575	432.44	0.34602	431.64	0.332764	432.44	0.585522	432.44	0.480175	432.54	0.512611
432.74	0.22744	433.44	0.346142	432.64	0.344116	433.44	0.583447	433.44	0.470287	433.54	0.51841
433.74	0.21875	434.44	0.327271	433.64	0.335938	434.44	0.583008	434.44	0.458008	434.54	0.507202
434.74	0.22937	435.44	0.328979	434.64	0.33606	435.44	0.581543	435.44	0.453125	435.54	0.496948
435.74	0.235668	436.44	0.341286	435.64	0.33313	436.44	0.587135	436.44	0.444313	436.54	0.513599
436.74	0.235107	437.44	0.327637	436.64	0.344482	437.44	0.575073	437.44	0.435303	437.54	0.504028
437.74	0.225014	438.44	0.313648	437.64	0.334717	438.44	0.580616	438.44	0.426441	438.54	0.522427
438.74	0.236938	439.44	0.318848	438.64	0.362061	439.44	0.589355	439.44	0.441528	439.54	0.533447
439.74	0.244423	440.44	0.313648	439.64	0.390259	440.44	0.572437	440.44	0.446339	440.54	0.524014
440.74	0.254383	441.44	0.313259	440.64	0.412842	441.44	0.565823	441.44	0.437649	441.54	0.515636
441.74	0.258827	442.44	0.314259	441.64	0.426147	442.44	0.555103	442.44	0.446583	442.54	0.516445
442.74	0.269032	443.44	0.314236	442.64	0.434326	443.44	0.543728	443.44	0.436428	443.54	0.506481
443.74	0.269787	444.44	0.320168	443.64	0.44397	444.44	0.548073	444.44	0.441139	444.54	0.493885
444.74	0.269081	445.44	0.331593	444.64	0.455444	445.44	0.552906	445.44	0.434254	445.54	0.475185
445.74	0.268627	446.44	0.349464	445.64	0.437134	446.44	0.55442	446.44	0.436134	446.54	0.476734
446.74	0.267418	447.44	0.340405	446.64	0.425781	447.44	0.552319	447.44	0.42561	447.54	0.474892
447.74	0.264515	448.44	0.333157	447.64	0.412842	448.44	0.536526	448.44	0.428371	448.54	0.475964
448.74	0.259155	449.44	0.339844	448.64	0.414429	449.44	0.533691	449.44	0.43335	449.54	0.467163
449.74	0.25703	450.44	0.314308	449.64	0.416016	450.44	0.499733	450.44	0.432228	450.54	0.459156
450.74	0.238647	451.44	0.302979	450.64	0.394897	451.44	0.467285	451.44	0.427124	451.54	0.448608
451.74	0.235302	452.44	0.284645	451.64	0.376953	452.44	0.455544	452.44	0.436867	452.54	0.437061
452.74	0.222485	453.44	0.287575	452.64	0.385254	453.44	0.456886	453.44	0.451149	453.54	0.433399
453.74	0.243492	454.44	0.293774	453.64	0.404907	454.44	0.463085	454.44	0.439404	454.54	0.426796
454.74	0.240528	455.44	0.279812	454.64	0.388306	455.44	0.450832	455.44	0.433743	455.54	0.421337
455.74	0.253407	456.44	0.289944	455.64	0.381592	456.44	0.467312	456.44	0.442043	456.54	0.432999
456.74	0.256996	457.44	0.300953	456.64	0.394897	457.44	0.471851	457.44	0.453175	457.54	0.432705
457.74	0.257729	458.44	0.302296	457.64	0.403076	458.44	0.472828	458.44	0.454151	458.54	0.453823
458.74	0.267162	459.44	0.294044	458.64	0.40625	459.44	0.473122	459.44	0.465797	459.54	0.472095
459.74	0.268921	460.44	0.289307	459.64	0.407837	460.44	0.489502	460.44	0.456055	460.54	0.501587
460.74	0.268749	461.44	0.302223	460.64	0.40625	461.44	0.492653	461.44	0.465797	461.54	0.496265
461.74	0.259949	462.44	0.313843	461.64	0.434326	462.44	0.494507	462.44	0.457886	462.54	0.487366
462.74	0.249245	463.44	0.303883	462.64	0.435791	463.44	0.482716	463.44	0.445972	463.54	0.476589
463.74	0.23893	464.44	0.313892	463.64	0.415649	464.44	0.475025	464.44	0.436451	464.54	0.45541
464.74	0.243896	465.44	0.306152	464.64	0.414429	465.44	0.467285	465.44	0.419067	465.54	0.411743
465.74	0.226967	466.44	0.328297	465.64	0.394653	466.44	0.461597	466.44	0.419971	466.54	0.405605
466.74	0.227089	467.44	0.331593	466.64	0.383545	467.44	0.465015	467.44	0.408863	467.54	0.377773
467.74	0.217934	468.44	0.331959	467.64	0.385132	468.44	0.451954	468.44	0.413746	468.54	0.374111
468.74	0.23645	469.44	0.331909	468.64	0.385132	469.44	0.459961	469.44	0.415405	469.54	0.373779
469.74	0.22892	470.44	0.336842	469.64	0.393311	470.44	0.47649	470.44	0.418385	470.54	0.363369
470.74	0.22699	471.44	0.343872	470.64	0.391724	471.44	0.491699	471.44	0.427368	471.54	0.375061
471.74	0.212963	472.44	0.327858	471.64	0.408203	472.44	0.477638	472.44	0.417946	472.54	0.356251
472.74	0.187756	473.44	0.314308	472.64	0.38501	473.44	0.463722	473.44	0.415504	473.54	0.355335
473.74	0.170082	474.44	0.30547	473.64	0.375366	474.44	0.456837	474.44	0.399097	474.54	0.346889
474.74	0.150219	475.44	0.305763	474.64	0.366821	475.44	0.455177	475.44	0.399025	475.54	0.347218
475.74	0.148277	476.44	0.314648	475.64	0.34729	476.44	0.434399	476.44	0.398144	476.54	0.345619
476.74	0.166576	477.44	0.323708	476.64	0.344116	477.44	0.42588	477.44	0.387672	477.54	0.355396
477.74	0.16914	478.44	0.322487	477.64	0.337891	478.44	0.432838	478.44	0.38633	478.54	0.35442
478.74	0.183765	479.44	0.341335	478.64	0.324463	479.44	0.433743	479.44	0.383816	479.54	0.365795
479.74	0.1875	480.44	0.343628	479.64	0.314453	480.44	0.436035	480.44	0.37439	480.54	0.36499
480.74	0.18684	481.44	0.333107	480.64	0.294922	481.44	0.433693	481.44	0.375587	481.54	0.367359
481.74	0.174561	482.44	0.315918	481.64	0.285278	482.44	0.426147	482.44	0.366333	482.54	0.363403
482.74	0.165966	483.44	0.294044	482.64	0.277222	483.44	0.412209	483.44	0.375954	483.54	0.375538
483.74	0.174755	484.44	0.284645	483.64	0.275391	484.44	0.39817	484.44	0.377907	484.54	0.368336
484.74	0.178917	485.44	0.281811	484.64	0.287231	485.44	0.401562	485.44	0.386425	485.54	0.362587
485.74	0.185658	486.44	0.283962	485.64	0.293701	486.44	0.395901	486.44	0.385403	486.54	0.373791
486.74	0.209911	487.44	0.283302	486.64	0.297241	487.44	0.391701	487.44	0.376564	487.54	0.385548
487.74	0.226368	488.44	0.30032	487.64	0.300293	488.44	0.400906	488.44	0.393581	488.54	0.375195
488.74	0.228516	489.44	0.294434	488.64	0.311401	489.44	0.412964	489.44	0.394287	489.54	0.35498
489.74	0.22887	490.44	0.295315	489.64	0.303467	490.44	0.415554	490.44	0.38699	490.54	0.336926
490.74	0.220581	491.44	0.309082	490.64	0.288696	491.44	0.431152	491.44	0.412231	491.54	0.342407
491.74	0.239014	492.44	0.308472	491.64	0.295288	492.44	0.456665	492.44	0.431396	492.54	0.341919
492.74	0.235462	493.44	0.30386	492.64	0.314819	493.44	0.463406	493.44	0.438137	493.54	0.347057
493.74	0.210777	494.44	0.289379	493.64	0.310181	494.44	0.4781	494.44	0.451244	494.54	0.369789
494.74	0.213367	495.44	0.301907	494.64	0.314819	495.44	0.462673	495.44	0.457302	495.54	0.396618
495.74	0.208214	496.44	0.308056	495.64	0.328125	496.44	0.460522	496.44	0.445019	496.54	0.413368
496.74	0.195335	497.44	0.304028	496.64	0.336304	497.44	0.448437	497.44	0.423412	497.54	0.427956
497.74	0.189125	498.44	0.309864	497.64	0.328125	498.44	0.435352	498.44	0.416309	498.54	0.435879
498.74	0.185719	499.44	0.312038	498.64	0.334595	499.44	0.42239	499.44	0.416653	499.54	0.44392
499.74	0.193275	500.44	0.32378	499.64	0.335938	500.44	0.406422	500.44	0.408863	500.54	0.43771
500.74	0.178749	501.44	0.313892	500.64	0.317993	501.44	0.394947	501.44	0.407154	501.54	0.435879
501.74	0.186268	502.44	0.30862	501.64	0.324585	502.44	0.386501	502.44	0.408474	502.54	0.420544
502.74	0.182701	503.44	0.296703	502.64	0.319946	503.44	0.394115	503.44	0.399731	503.54	0.415932
503.74	0.178551	504.44	0.293163	503.64	0.296875	504.44	0.399975	504.44	0.394238	504.54	0.415077
504.74	0.178905	505.44	0.292458	504.64	0.303467	505.44	0.402809	505.44	0.395485	505.54	0.416553
505.74	0.189442	506.44	0.293118	505.64	0.313232	506.44	0.401516	506.44	0.3876	506.54	0.407848
506.74	0.188892	507.44	0.290554	506.64	0.322876	507.44	0.410793	507.44	0.385403	507.54	0.406445
507.74	0.197926	508.44	0.276638	507.64	0.324219	508.44	0.41824	508.44	0.379665	508.54	0.400219
508.74	0.200218	509.44	0.274242	508.64	0.330933	509.44	0.415844	509.44	0.34956	509.54	0.378761
509.74	0.196495	510.44	0.269726	509.64	0.324585	510.44	0.40974	510.44	0.343456	510.54	0.372353
510.74	0.206738	511.44	0.270973	510.64	0.322998	511.44	0.4188	511.44	0.343117	511.54	0.38213
511.74	0.205971	512.44	0.272755	511.64	0.314819	512.44	0.430592	512.44	0.356251	512.54	0.366421
512.74	0.199253	513.44	0.273609	512.64	0.314819	513.44	0.416431	513.44	0.366871	513.54	0.361782
513.74	0.187412	514.44	0.280811	513.64	0.313232	514.44	0.413868	514.44	0.37566	514.54	0.373623
514.74	0.185947	515.44	0.273609	514.64	0.316406	515.44	0.405079	515.44	0.386402	515.54	0.363369
515.74	0.169312	516.44	0.277954	515.64	0.313232	516.44	0.401245	516.44	0.394287	516.54	0.364014
516.74	0.174717	517.44	0.281178	516.64	0.322998	517.44	0.394703	517.44	0.397144	517.54	0.354824
517.74	0.155834	518.44	0.266701	517.64	0.330811	518.44	0.368874	518.44	0.389626	518.54	0.348194
518.74	0.158409	519.44	0.289379	518.64	0.316406	519.44	0.360546	519.44	0.400463	519.54	0.36161
519.74	0.195423	520.44	0.30349	519.64	0.340698	520.44	0.371239	520.44	0.414696	520.54	0.367199
520.74	0.210155	521.44	0.295994	520.64	0.364014	521.44	0.375095	521.44	0.415012	521.54	0.365772
521.74	0.200024	522.44	0.311008	521.64	0.387085	522.44	0.381931	522.44	0.415745	522.54	0.366016
522.74	0.196091	523.44	0.313255	522.64	0.383423	523.44	0.381004	523.44	0.440819	523.54	0.372635
523.74	0.208363	524.44	0.305077	523.64	0.40271	524.44	0.39077	524.44	0.455711	524.54	0.385143
524.74	0.207764	525.44	0.29834	524.64	0.407837	525.44	0.397095	525.44	0.44043	525.54	0.377319
525.74	0.17334	526.44	0.300903	525.64	0.398071	526.44	0.399902	526.44	0.449585	526.54	0.373047
526.74	0.20438	527.44	0.294483	526.64	0.404663	527.44	0.404835	527.44	0.457813	527.54	0.376553
527.74	0.217358	528.44	0.268288	527.64	0.386719	528.44	0.412941	528.44	0.430275	528.54	0.376514
528.74	0.21875	529.44	0.255737	528.64	0.385132	529.44	0.416504	529.44	0.411133	529.54	0.384888
529.74	0.216209	530.44	0.237988	529.64	0.376953	530.44	0.406933	530.44	0.38203	530.54	0.375954
530.74	0.188538	531.44	0.232666	530.64	0.355835	531.44	0.411377	531.44	0.374756	531.54	0.39032
531.74	0.203037	532.44	0.217579	531.64	0.334351	532.44	0.388477	532.44	0.360035	532.54	0.396816
532.74	0.187534	533.44	0.214649	532.64	0.324585	533.44	0.383595	533.44	0.339039	533.54	0.384853
533.74	0.18689	534.44	0.2323	533.64	0.344482	534.44	0.389893	534.44	0.353027	534.54	0.390137
534.74	0.185497	535.44	0.241673	534.64	0.353882	535.44	0.407444	535.44	0.354832	535.54	0.385303
535.74	0.204834	536.44	0.250244	535.64	0.365601	536.44	0.420898	536.44	0.363037	536.54	0.383545
536.74	0.215687	537.44	0.271019	536.64	0.371826	537.44	0.432152	537.44	0.356102	537.54	0.377941
537.74	0.200195	538.44	0.281128	537.64	0.357422	538.44	0.442261	538.44	0.364624	538.54	0.375366
538.74	0.206005	539.44	0.286232	538.64	0.345703	539.44	0.443825	539.44	0.368141	539.54	0.35857
539.74	0.197998	540.44	0.306885	539.64	0.336304	540.44	0.459839	540.44	0.364258	540.54	0.372803
540.74	0.206409	541.44	0.29763	540.64	0.342529	541.44	0.45681	541.44	0.359642	541.54	0.360973
541.74	0.190708	542.44	0.293507	541.64	0.327759	542.44	0.45293	542.44	0.337818	542.54	0.344082
542.74	0.189709	543.44	0.308811	542.64	0.314697	543.44	0.466038	543.44	0.359104	543.54	0.343494
543.74	0.205799	544.44	0.323387	543.64	0.330811	544.44	0.484276	544.44	0.365868	544.54	0.333752
544.74	0.200035	545.44	0.338818	544.64	0.335938	545.44	0.491772	545.44	0.364941	545.54	0.341103
545.74	0.197266	546.44	0.341675	545.64	0.344238	546.44	0.481689	546.44	0.374512	546.54	0.343628
546.74	0.176502	547.44	0.33474	546.64	0.353882	547.44	0.494286	547.44	0.387352	547.54	0.345104
547.74	0.168785	548.44	0.341991	547.64	0.346069	548.44	0.492992	548.44	0.400829	548.54	0.344643
548.74	0.174095	549.44	0.328197	548.64	0.352295	549.44	0.495922	549.44	0.398754	549.54	0.339699
549.74	0.157887	550.44	0.314964	549.64	0.328125	550.44	0.48391	550.44	0.39492	550.54	0.334423
550.74	0.147205	551.44	0.313622	550.64	0.321411	551.44	0.476341	551.44	0.387352	551.54	0.3307
551.74	0.147667	552.44	0.312695	551.64	0.316406	552.44	0.489819	552.44	0.39436	552.54	0.334877
552.74	0.155029	553.44	0.292847	552.64	0.313232	553.44	0.481689	553.44	0.388062	553.54	0.353638
553.74	0.15514	554.44	0.282372	553.64	0.312866	554.44	0.474388	554.44	0.387352	554.54	0.384533
554.74	0.14962	555.44	0.29121	554.64	0.324585	555.44	0.463696	555.44	0.394604	555.54	0.393471
555.74	0.171703	556.44	0.281105	555.64	0.342529	556.44	0.45359	556.44	0.395851	556.54	0.404224
556.74	0.168491	557.44	0.284473	556.64	0.334473	557.44	0.453663	557.44	0.405689	557.54	0.415615
557.74	0.179565	558.44	0.297729	557.64	0.344482	558.44	0.458496	558.44	0.430054	558.54	0.412354
558.74	0.177647	559.44	0.310474	558.64	0.362427	559.44	0.453297	559.44	0.442799	559.54	0.404873
559.74	0.194447	560.44	0.307396	559.64	0.364014	560.44	0.464989	560.44	0.447655	560.54	0.379528
560.74	0.20919	561.44	0.309155	560.64	0.365601	561.44	0.4781	561.44	0.453197	561.54	0.382729
561.74	0.225475	562.44	0.312477	561.64	0.385132	562.44	0.46006	562.44	0.435036	562.54	0.351917
562.74	0.208519	563.44	0.295116	562.64	0.367065	563.44	0.446484	563.44	0.437572	563.54	0.33567
563.74	0.204662	564.44	0.296364	563.64	0.373535	564.44	0.429787	564.44	0.422462	564.54	0.318531
564.74	0.186646	565.44	0.302979	564.64	0.355835	565.44	0.415283	565.44	0.411133	565.54	0.295654
565.74	0.168175	566.44	0.301342	565.64	0.337891	566.44	0.423412	566.44	0.407909	566.54	0.29496
566.74	0.18391	567.44	0.312107	566.64	0.324585	567.44	0.422337	567.44	0.397068	567.54	0.303638
567.74	0.196861	568.44	0.327465	567.64	0.334717	568.44	0.421459	568.44	0.404369	568.54	0.321938
568.74	0.195423	569.44	0.333153	568.64	0.342529	569.44	0.431786	569.44	0.413109	569.54	0.32655
569.74	0.216709	570.44	0.351124	569.64	0.346069	570.44	0.443531	570.44	0.426441	570.54	0.344326
570.74	0.229687	571.44	0.364353	570.64	0.367188	571.44	0.435276	571.44	0.420139	571.54	0.356007
571.74	0.229492	572.44	0.36438	571.64	0.385132	572.44	0.443848	572.44	0.428345	572.54	0.364014
572.74	0.209789	573.44	0.364353	572.64	0.394897	573.44	0.445408	573.44	0.428196	573.54	0.375538
573.74	0.208191	574.44	0.360352	573.64	0.396484	574.44	0.447632	574.44	0.412598	574.54	0.367615
574.74	0.191101	575.44	0.335815	574.64	0.385376	575.44	0.446167	575.44	0.397827	575.54	0.366882
575.74	0.186108	576.44	0.315529	575.64	0.392944	576.44	0.443825	576.44	0.399025	576.54	0.366749
576.74	0.197788	577.44	0.29607	576.64	0.386719	577.44	0.445484	577.44	0.398731	577.54	0.369961
577.74	0.206371	578.44	0.276833	577.64	0.386475	578.44	0.437599	578.44	0.392921	578.54	0.359547
578.74	0.20084	579.44	0.27422	578.64	0.396851	579.44	0.433399	579.44	0.390553	579.54	0.363979
579.74	0.188732	580.44	0.28928	579.64	0.386963	580.44	0.430515	580.44	0.395847	580.54	0.375721
580.74	0.206787	581.44	0.290894	580.64	0.394897	581.44	0.430664	581.44	0.395874	581.54	0.390137
581.74	0.224522	582.44	0.282764	581.64	0.403076	582.44	0.434132	582.44	0.369801	582.54	0.377163
582.74	0.215244	583.44	0.283131	582.64	0.384766	583.44	0.42461	583.44	0.346973	583.54	0.381313
583.74	0.225342	584.44	0.29126	583.64	0.385132	584.44	0.423096	584.44	0.33728	584.54	0.374756
584.74	0.231361	585.44	0.258961	584.64	0.385132	585.44	0.406788	585.44	0.30962	585.54	0.33712
585.74	0.216015	586.44	0.237404	585.64	0.365234	586.44	0.39695	586.44	0.290016	586.54	0.328419
586.74	0.217163	587.44	0.244019	586.64	0.357422	587.44	0.393433	587.44	0.276733	587.54	0.334106
587.74	0.217113	588.44	0.255348	587.64	0.368774	588.44	0.388405	588.44	0.288063	588.54	0.337452
588.74	0.201012	589.44	0.26228	588.64	0.375366	589.44	0.382397	589.44	0.285229	589.54	0.326088
589.74	0.197632	590.44	0.26355	589.64	0.383545	590.44	0.383667	590.44	0.293091	590.54	0.33252
590.74	0.186474	591.44	0.263161	590.64	0.400024	591.44	0.385231	591.44	0.306007	591.54	0.333912
591.74	0.167515	592.44	0.247242	591.64	0.412964	592.44	0.377125	592.44	0.319141	592.54	0.305264
592.74	0.138512	593.44	0.242748	592.64	0.403076	593.44	0.374218	593.44	0.318066	593.54	0.304726
593.74	0.126087	594.44	0.228539	593.64	0.401489	594.44	0.373192	594.44	0.330345	594.54	0.307995
594.74	0.118969	595.44	0.214943	594.64	0.394897	595.44	0.372536	595.44	0.309669	595.54	0.29668
595.74	0.107079	596.44	0.237011	595.64	0.393188	596.44	0.379833	596.44	0.315502	596.54	0.287575
596.74	0.122486	597.44	0.251732	596.64	0.411011	597.44	0.39138	597.44	0.300926	597.54	0.266918
597.74	0.12661	598.44	0.258129	597.64	0.386597	598.44	0.401318	598.44	0.294384	598.54	0.274269
598.74	0.137024	599.44	0.282837	598.64	0.383301	599.44	0.402832	599.44	0.296265	599.54	0.284851
599.74	0.127918	600.44	0.292015	599.64	0.383545	600.44	0.385521	600.44	0.286766	600.54	0.276379
600.74	0.117393	601.44	0.287914	600.64	0.363525	601.44	0.370556	601.44	0.271801	601.54	0.270546
601.74	0.109985	602.44	0.276855	601.64	0.337524	602.44	0.357666	602.44	0.258789	602.54	0.284424
602.74	0.0998878	603.44	0.277149	602.64	0.325928	603.44	0.328541	603.44	0.259205	603.54	0.278042
603.74	0.0898438	604.44	0.255371	603.64	0.298828	604.44	0.325073	604.44	0.257202	604.54	0.266968
604.74	0.106396	605.44	0.245216	604.64	0.305054	605.44	0.328224	605.44	0.249001	605.54	0.260548
605.74	0.126549	606.44	0.250561	605.64	0.316772	606.44	0.351147	606.44	0.2458	606.54	0.264565
606.74	0.137241	607.44	0.243458	606.64	0.313232	607.44	0.354053	607.44	0.237354	607.54	0.257046
607.74	0.135155	608.44	0.252392	607.64	0.306641	608.44	0.352612	608.44	0.226147	608.54	0.249245
608.74	0.126194	609.44	0.244068	608.64	0.315063	609.44	0.35442	609.44	0.219776	609.54	0.226955
609.74	0.124584	610.44	0.255348	609.64	0.296509	610.44	0.347755	610.44	0.199806	610.54	0.217335
610.74	0.109009	611.44	0.26355	610.64	0.295288	611.44	0.334473	611.44	0.198242	611.54	0.216187
611.74	0.0976906	612.44	0.263477	611.64	0.306641	612.44	0.323414	612.44	0.194996	612.54	0.216518
612.74	0.104248	613.44	0.281494	612.64	0.314819	613.44	0.341187	613.44	0.214722	613.54	0.226318
613.74	0.126465	614.44	0.263184	613.64	0.322998	614.44	0.362183	614.44	0.216187	614.54	0.233154
614.74	0.145618	615.44	0.264427	614.64	0.334351	615.44	0.365379	615.44	0.199486	615.54	0.245495
615.74	0.164635	616.44	0.244335	615.64	0.345703	616.44	0.372631	616.44	0.195385	616.54	0.244423
616.74	0.163818	617.44	0.232666	616.64	0.352295	617.44	0.374268	617.44	0.179077	617.54	0.244995
617.74	0.155224	618.44	0.214333	617.64	0.334351	618.44	0.381691	618.44	0.177101	618.54	0.236256
618.74	0.155029	619.44	0.212769	618.64	0.324585	619.44	0.385254	619.44	0.168945	619.54	0.224731
619.74	0.156811	620.44	0.214333	619.64	0.314819	620.44	0.385231	620.44	0.167336	620.54	0.236256
620.74	0.144287	621.44	0.206909	620.64	0.305054	621.44	0.385986	621.44	0.157959	621.54	0.225708
621.74	0.137085	622.44	0.211182	621.64	0.293701	622.44	0.383667	622.44	0.156006	622.54	0.216553
622.74	0.144897	623.44	0.220947	622.64	0.303223	623.44	0.383667	623.44	0.163818	623.54	0.222778
623.74	0.135326	624.44	0.243752	623.64	0.303467	624.44	0.394997	624.44	0.175148	624.54	0.206593
624.74	0.136387	625.44	0.217823	624.64	0.307007	625.44	0.385303	625.44	0.178761	625.54	0.189297
625.74	0.110386	626.44	0.222462	625.64	0.295288	626.44	0.363697	626.44	0.184864	626.54	0.184658
626.74	0.116123	627.44	0.223804	626.64	0.323364	627.44	0.373585	627.44	0.207813	627.54	0.185146
627.74	0.0990334	628.44	0.232227	627.64	0.334351	628.44	0.373829	628.44	0.236012	628.54	0.186245
628.74	0.106358	629.44	0.235523	628.64	0.346069	629.44	0.375172	629.44	0.229176	629.54	0.176968
629.74	0.109215	630.44	0.222851	629.64	0.355835	630.44	0.364452	630.44	0.234814	630.54	0.17411
630.74	0.108959	631.44	0.25156	630.64	0.371826	631.44	0.39304	631.44	0.24509	631.54	0.182545
631.74	0.118153	632.44	0.247826	631.64	0.383545	632.44	0.3937	632.44	0.237938	632.54	0.166637
632.74	0.106861	633.44	0.235863	632.64	0.385132	633.44	0.395042	633.44	0.229515	633.54	0.156445
633.74	0.0912704	634.44	0.221264	633.64	0.375366	634.44	0.391918	634.44	0.216503	634.54	0.154335
634.74	0.0944824	635.44	0.220947	634.64	0.373779	635.44	0.391846	635.44	0.206421	635.54	0.164185
635.74	0.112782	636.44	0.223778	635.64	0.362061	636.44	0.382957	636.44	0.195946	636.54	0.184948
636.74	0.114464	637.44	0.213451	636.64	0.363647	637.44	0.355053	637.44	0.177441	637.54	0.178261
637.74	0.11483	638.44	0.217724	637.64	0.353882	638.44	0.357372	638.44	0.189892	638.54	0.182899
638.74	0.121571	639.44	0.222191	638.64	0.360474	639.44	0.345848	639.44	0.168602	639.54	0.196056
639.74	0.124828	640.44	0.217384	639.64	0.353882	640.44	0.337379	640.44	0.140602	640.54	0.189137
640.74	0.119785	641.44	0.198658	640.64	0.345703	641.44	0.33672	641.44	0.131763	641.54	0.171841
641.74	0.0994492	642.44	0.19392	641.64	0.355835	642.44	0.335155	642.44	0.118481	642.54	0.165932
642.74	0.0895882	643.44	0.194115	642.64	0.354004	643.44	0.365013	643.44	0.125633	643.54	0.176159
643.74	0.0994492	644.44	0.185741	643.64	0.387085	644.44	0.346508	644.44	0.13496	644.54	0.187416
644.74	0.115147	645.44	0.165577	644.64	0.385132	645.44	0.329884	645.44	0.138111	645.54	0.169765
645.74	0.109409	646.44	0.182178	645.64	0.383545	646.44	0.316822	646.44	0.136402	646.54	0.185635
646.74	0.108921	647.44	0.175343	646.64	0.387085	647.44	0.316944	647.44	0.129932	647.54	0.170132
647.74	0.108238	648.44	0.174389	647.64	0.376953	648.44	0.31599	648.44	0.125439	648.54	0.166908
648.74	0.0998039	649.44	0.183449	648.64	0.355835	649.44	0.323097	649.44	0.12632	649.54	0.16753
649.74	0.099144	650.44	0.186596	649.64	0.354248	650.44	0.326611	650.44	0.137768	650.54	0.15049
650.74	0.0799675	651.44	0.194923	650.64	0.345947	651.44	0.331276	651.44	0.139626	651.54	0.155994
651.74	0.0808945	652.44	0.20332	651.64	0.345703	652.44	0.341137	652.44	0.138012	652.54	0.163368
652.74	0.0872803	653.44	0.210693	652.64	0.371826	653.44	0.348877	653.44	0.142334	653.54	0.172607
653.74	0.0850716	654.44	0.213768	653.64	0.381592	654.44	0.355247	654.44	0.147118	654.54	0.167004
654.74	0.101807	655.44	0.198608	654.64	0.394653	655.44	0.338379	655.44	0.151367	655.54	0.158569
655.74	0.113403	656.44	0.209473	655.64	0.385132	656.44	0.339722	656.44	0.146118	656.54	0.171509
656.74	0.134033	657.44	0.228394	656.64	0.403442	657.44	0.376587	657.44	0.161865	657.54	0.191528
657.74	0.170277	658.44	0.233543	657.64	0.421021	658.44	0.373192	658.44	0.166649	658.54	0.194714
658.74	0.183716	659.44	0.261597	658.64	0.416382	659.44	0.389893	659.44	0.165405	659.54	0.221802
659.74	0.194092	660.44	0.271362	659.64	0.424194	660.44	0.383667	660.44	0.15918	660.54	0.224365
660.74	0.194897	661.44	0.273293	660.64	0.414429	661.44	0.375465	661.44	0.149391	661.54	0.217335
661.74	0.193115	662.44	0.265625	661.64	0.408203	662.44	0.374268	662.44	0.148193	662.54	0.213989
662.74	0.184082	663.44	0.247925	662.64	0.394897	663.44	0.359863	663.44	0.120483	663.54	0.205322
663.74	0.1744	664.44	0.231396	663.64	0.376953	664.44	0.359325	664.44	0.123486	664.54	0.200233
664.74	0.172974	665.44	0.229126	664.64	0.381958	665.44	0.35083	665.44	0.141113	665.54	0.20166
665.74	0.171375	666.44	0.223778	665.64	0.391357	666.44	0.363426	666.44	0.151756	666.54	0.193127
666.74	0.182739	667.44	0.214355	666.64	0.386719	667.44	0.370361	667.44	0.16394	667.54	0.193481
667.74	0.173779	668.44	0.220554	667.64	0.385132	668.44	0.371555	668.44	0.173191	668.54	0.211964
668.74	0.177891	669.44	0.223804	668.64	0.403076	669.44	0.361866	669.44	0.178394	669.54	0.216396
669.74	0.186523	670.44	0.234253	669.64	0.414429	670.44	0.356079	670.44	0.170898	670.54	0.199219
670.74	0.166821	671.44	0.217873	670.64	0.414429	671.44	0.33799	671.44	0.150978	671.54	0.19939
671.74	0.140099	672.44	0.221264	671.64	0.40625	672.44	0.32539	672.44	0.156322	672.54	0.215126
672.74	0.120106	673.44	0.23391	672.64	0.412842	673.44	0.318138	673.44	0.150658	673.54	0.208996
673.74	0.108849	674.44	0.217358	673.64	0.414429	674.44	0.290234	674.44	0.150463	674.54	0.18119
674.74	0.0866699	675.44	0.220947	674.64	0.394897	675.44	0.300415	675.44	0.14624	675.54	0.187256
675.74	0.0847168	676.44	0.212769	675.64	0.393311	676.44	0.303589	676.44	0.15564	676.54	0.175415
676.74	0.0928841	677.44	0.188255	676.64	0.40271	677.44	0.298973	677.44	0.13308	677.54	0.149548
677.74	0.0880966	678.44	0.183788	677.64	0.385132	678.44	0.302319	678.44	0.136791	678.54	0.136635
678.74	0.0848732	679.44	0.19109	678.64	0.385132	679.44	0.313038	679.44	0.138966	679.54	0.128139
679.74	0.094677	680.44	0.20298	679.64	0.384888	680.44	0.324684	680.44	0.139259	680.54	0.118336
680.74	0.125488	681.44	0.211182	680.64	0.367188	681.44	0.324707	681.44	0.149414	681.54	0.125122
681.74	0.127502	682.44	0.214233	681.64	0.364014	682.44	0.324585	682.44	0.148926	682.54	0.126404
682.74	0.137756	683.44	0.215088	682.64	0.367065	683.44	0.327026	683.44	0.157959	683.54	0.134094
683.74	0.13435	684.44	0.233986	683.64	0.353882	684.44	0.316505	684.44	0.150978	684.54	0.127491
684.74	0.12793	685.44	0.228027	684.64	0.349243	685.44	0.297363	685.44	0.13147	685.54	0.125732
685.74	0.128746	686.44	0.232983	685.64	0.347656	686.44	0.284008	686.44	0.136425	686.54	0.14286
686.74	0.116566	687.44	0.217552	686.64	0.362061	687.44	0.286888	687.44	0.131126	687.54	0.138683
687.74	0.110802	688.44	0.223217	687.64	0.367188	688.44	0.303905	688.44	0.125072	688.54	0.144447
688.74	0.118725	689.44	0.248264	688.64	0.365601	689.44	0.32114	689.44	0.12595	689.54	0.154835
689.74	0.125683	690.44	0.230934	689.64	0.383545	690.44	0.310158	690.44	0.101906	690.54	0.160938
690.74	0.121582	691.44	0.244263	690.64	0.367188	691.44	0.333496	691.44	0.0957031	691.54	0.157104
691.74	0.139038	692.44	0.244019	691.64	0.381958	692.44	0.344971	692.44	0.0955811	692.54	0.157837
692.74	0.155018	693.44	0.236473	692.64	0.385132	693.44	0.343773	693.44	0.0699692	693.54	0.138317
693.74	0.135548	694.44	0.235497	693.64	0.375366	694.44	0.332542	694.44	0.0755844	694.54	0.126171
694.74	0.138512	695.44	0.224438	694.64	0.376953	695.44	0.331615	695.44	0.0778313	695.54	0.124916
695.74	0.125366	696.44	0.214355	695.64	0.375366	696.44	0.324707	696.44	0.0673828	696.54	0.126343
696.74	0.135326	697.44	0.222511	696.64	0.375366	697.44	0.340675	697.44	0.0673599	697.54	0.124561
697.74	0.117554	698.44	0.224121	697.64	0.375244	698.44	0.334473	698.44	0.0595703	698.54	0.132935
698.74	0.114014	699.44	0.222534	698.64	0.373413	699.44	0.334473	699.44	0.0576172	699.54	0.162354
699.74	0.114979	700.44	0.217552	699.64	0.373413	700.44	0.337669	700.44	0.0608139	700.54	0.16798
700.74	0.106445	701.44	0.20813	700.64	0.365234	701.44	0.346191	701.44	0.0615234	701.54	0.158569
701.74	0.0869141	702.44	0.196777	701.64	0.365234	702.44	0.346191	702.44	0.0579834	702.54	0.156982
702.74	0.086338	703.44	0.186939	702.64	0.34729	703.44	0.352711	703.44	0.0758553	703.54	0.16415
703.74	0.0922356	704.44	0.1782	703.64	0.344116	704.44	0.355324	704.44	0.0820084	704.54	0.15984
704.74	0.0777817	705.44	0.163036	704.64	0.355469	705.44	0.348339	705.44	0.065258	705.54	0.138283
705.74	0.0753784	706.44	0.156494	705.64	0.337891	706.44	0.336792	706.44	0.0599365	706.54	0.11615
706.74	0.0552139	707.44	0.155811	706.64	0.334351	707.44	0.328053	707.44	0.0350838	707.54	0.0968857
707.74	0.0443459	708.44	0.154469	707.64	0.326172	708.44	0.317188	708.44	0.0321541	708.54	0.0882225
708.74	0.0454483	709.44	0.159351	708.64	0.324585	709.44	0.310719	709.44	0.0256844	709.54	0.0695419
709.74	0.046875	710.44	0.148071	709.64	0.296875	710.44	0.300903	710.44	0.0126953	710.54	0.0596924
710.74	0.0369873	711.44	0.154785	710.64	0.275391	711.44	0.304199	711.44	0.00939941	711.54	0.0584717
711.74	0.0482178	712.44	0.161987	711.64	0.27417	712.44	0.317993	712.44	0.0150146	712.54	0.0651855
712.74	0.0562134	713.44	0.157593	712.64	0.285522	713.44	0.316772	713.44	0.0367432	713.54	0.059021
713.74	0.046936	714.44	0.144775	713.64	0.275635	714.44	0.321899	714.44	0.0450439	714.54	0.0565796
714.74	0.0452881	715.44	0.124512	714.64	0.281982	715.44	0.321167	715.44	0.0524902	715.54	0.0544434
715.74	0.0436516	716.44	0.122902	715.64	0.291504	716.44	0.33091	716.44	0.0638199	716.54	0.0562019
716.74	0.0456543	717.44	0.131104	716.64	0.305054	717.44	0.32312	717.44	0.0756836	717.54	0.0465088
717.74	0.047596	718.44	0.151878	717.64	0.305054	718.44	0.32412	718.44	0.0865707	718.54	0.0556755
718.74	0.048008	719.44	0.155445	718.64	0.305054	719.44	0.328297	719.44	0.0807381	719.54	0.0584373
719.74	0.0488625	720.44	0.163868	719.64	0.306641	720.44	0.325001	720.44	0.0758553	720.54	0.0776024
720.74	0.0570068	721.44	0.183594	720.64	0.324951	721.44	0.325073	721.44	0.0775146	721.54	0.0876465
721.74	0.066967	722.44	0.20652	721.64	0.335938	722.44	0.33799	722.44	0.0494156	722.54	0.0988045
722.74	0.067749	723.44	0.215088	722.64	0.346069	723.44	0.354736	723.44	0.0404053	723.54	0.0983887
723.74	0.0765495	724.44	0.218357	723.64	0.346069	724.44	0.366184	724.44	0.0401344	724.54	0.110706
724.74	0.0848274	725.44	0.236595	724.64	0.370239	725.44	0.387596	725.44	0.0455551	725.54	0.131969
725.74	0.0951653	726.44	0.243382	725.64	0.401489	726.44	0.394505	726.44	0.0686989	726.54	0.154102
726.74	0.0998535	727.44	0.266479	726.64	0.40625	727.44	0.411621	727.44	0.0754395	727.54	0.192017
727.74	0.116123	728.44	0.282887	727.64	0.432739	728.44	0.404835	728.44	0.0869637	728.54	0.185146
728.74	0.124912	729.44	0.268604	728.64	0.452026	729.44	0.398609	729.44	0.0986824	729.54	0.187832
729.74	0.11002	730.44	0.255665	729.64	0.445679	730.44	0.377735	730.44	0.109058	730.54	0.196377
730.74	0.0980225	731.44	0.255371	730.64	0.442505	731.44	0.384033	731.44	0.106812	731.54	0.197021
731.74	0.106041	732.44	0.245922	731.64	0.435913	732.44	0.392529	732.44	0.123486	732.54	0.194008
732.74	0.11079	733.44	0.230934	732.64	0.430786	733.44	0.388527	733.44	0.11985	733.54	0.170582
733.74	0.0943108	734.44	0.201881	733.64	0.424194	734.44	0.379372	734.44	0.113869	734.54	0.161304
734.74	0.0861435	735.44	0.171703	734.64	0.408203	735.44	0.386669	735.44	0.0833244	735.54	0.14872
735.74	0.0760841	736.44	0.181202	735.64	0.403076	736.44	0.402515	736.44	0.0850105	736.54	0.15646
736.74	0.0978012	737.44	0.175488	736.64	0.416016	737.44	0.422924	737.44	0.077343	737.54	0.156227
737.74	0.108006	738.44	0.183521	737.64	0.426147	738.44	0.432545	738.44	0.0773201	738.54	0.167385
738.74	0.114819	739.44	0.176857	738.64	0.43396	739.44	0.424294	739.44	0.0709	739.54	0.176319
739.74	0.117554	740.44	0.165527	739.64	0.435913	740.44	0.424316	740.44	0.067749	740.54	0.177124
740.74	0.12439	741.44	0.175659	740.64	0.425781	741.44	0.406738	741.44	0.0661621	741.54	0.178101
741.74	0.114002	742.44	0.168724	741.64	0.424194	742.44	0.39016	742.44	0.062767	742.54	0.168957
742.74	0.10006	743.44	0.158031	742.64	0.426147	743.44	0.369823	743.44	0.0700188	743.54	0.15873
743.74	0.0951157	744.44	0.154369	743.64	0.424194	744.44	0.356152	744.44	0.0730705	744.54	0.147438
744.74	0.0861588	745.44	0.136646	744.64	0.424561	745.44	0.348194	745.44	0.0518074	745.54	0.126732
745.74	0.0765381	746.44	0.134277	745.64	0.40625	746.44	0.363892	746.44	0.0478516	746.54	0.136108
746.74	0.0753899	747.44	0.135963	746.64	0.416016	747.44	0.36924	747.44	0.04319	747.54	0.135303
747.74	0.0780869	748.44	0.143139	747.64	0.416382	748.44	0.382397	748.44	0.0384026	748.54	0.124916
748.74	0.0755615	749.44	0.144775	748.64	0.414429	749.44	0.38562	749.44	0.0286865	749.54	0.115967
749.74	0.0751457	750.44	0.152199	749.64	0.412842	750.44	0.394997	750.44	0.0169449	750.54	0.114796
750.74	0.0766983	751.44	0.147999	750.64	0.434326	751.44	0.381031	751.44	0.0205574	751.54	0.108727
751.74	0.066246	752.44	0.125561	751.64	0.426147	752.44	0.348827	752.44	0.011425	752.54	0.106117
752.74	0.0379257	753.44	0.122021	752.64	0.412842	753.44	0.335522	753.44	0.0144768	753.54	0.103188
753.74	0.0253029	754.44	0.122974	753.64	0.411255	754.44	0.334522	754.44	0.00529861	754.54	0.11581
754.74	0.0270882	755.44	0.125877	754.64	0.414429	755.44	0.345848	755.44	0.00844574	755.54	0.110973
755.74	0.0291367	756.44	0.125195	755.64	0.398071	756.44	0.361279	756.44	0.0154533	756.54	0.117104
756.74	0.0386467	757.44	0.130711	756.64	0.393311	757.44	0.407932	757.44	0.0426979	757.54	0.127125
757.74	0.0491943	758.44	0.152588	757.64	0.404663	758.44	0.422852	758.44	0.0466309	758.54	0.136475
758.74	0.0661621	759.44	0.170166	758.64	0.396484	759.44	0.439087	759.44	0.0524902	759.54	0.156616
759.74	0.0866585	760.44	0.182762	759.64	0.404663	760.44	0.450218	760.44	0.0588608	760.54	0.168957
760.74	0.0789413	761.44	0.185741	760.64	0.414429	761.44	0.44331	761.44	0.0567131	761.54	0.17704
761.74	0.0858879	762.44	0.201023	761.64	0.404663	762.44	0.451756	762.44	0.065403	762.54	0.19585
762.74	0.0874367	763.44	0.206593	762.64	0.416382	763.44	0.439503	763.44	0.0791512	763.54	0.181484
763.74	0.0703125	764.44	0.20459	763.64	0.416016	764.44	0.434082	764.44	0.0853271	764.54	0.179077
764.74	0.0845337	765.44	0.19043	764.64	0.407837	765.44	0.419922	765.44	0.0924072	765.54	0.159607
765.74	0.0602417	766.44	0.175293	765.64	0.38501	766.44	0.424683	766.44	0.0974121	766.54	0.14801
766.74	0.0640373	767.44	0.167091	766.64	0.396118	767.44	0.407936	767.44	0.0923843	767.54	0.129078
767.74	0.0667725	768.44	0.165527	767.64	0.396484	768.44	0.414551	768.44	0.0872803	768.54	0.126709
768.74	0.0843506	769.44	0.157715	768.64	0.40625	769.44	0.41687	769.44	0.0634766	769.54	0.125122
769.74	0.077343	770.44	0.167091	769.64	0.386719	770.44	0.418068	770.44	0.0513687	770.54	0.109547
770.74	0.0773201	771.44	0.170799	770.64	0.396484	771.44	0.419823	771.44	0.0468979	771.54	0.120922
771.74	0.0957756	772.44	0.19297	771.64	0.404663	772.44	0.425636	772.44	0.0394058	772.54	0.123829
772.74	0.0898781	773.44	0.193165	772.64	0.386719	773.44	0.416431	773.44	0.0481453	773.54	0.114956
773.74	0.0864639	774.44	0.187061	773.64	0.394897	774.44	0.398609	774.44	0.0338631	774.54	0.108727
774.74	0.0773544	775.44	0.176098	774.64	0.376953	775.44	0.385937	775.44	0.0293694	775.54	0.105141
775.74	0.0657959	776.44	0.165771	775.64	0.357422	776.44	0.375854	776.44	0.0270996	776.54	0.104614
776.74	0.056385	777.44	0.184837	776.64	0.335938	777.44	0.358788	777.44	0.0201645	777.54	0.115978
777.74	0.0408554	778.44	0.195507	777.64	0.328125	778.44	0.362865	778.44	0.0254631	778.54	0.121742
778.74	0.035511	779.44	0.197411	778.64	0.344482	779.44	0.366478	779.44	0.0191879	779.54	0.116833
779.74	0.0260124	780.44	0.20298	779.64	0.332642	780.44	0.383644	780.44	0.0251236	780.54	0.124744
780.74	0.0151711	781.44	0.204639	780.64	0.334351	781.44	0.385303	781.44	0.0182381	781.54	0.136929
781.74	0.0167961	782.44	0.193214	781.64	0.326172	782.44	0.39695	782.44	0.0103531	782.54	0.127125
782.74	0.0169678	783.44	0.178833	782.64	0.332764	783.44	0.390747	783.44	0.000976563	783.54	0.128906
783.74	0.036499	784.44	0.175659	783.64	0.324585	784.44	0.377441	784.44	-0.0106201	784.54	0.125732
784.74	0.0363274	785.44	0.167091	784.64	0.304688	785.44	0.379005	785.44	-0.0185776	785.54	0.119434
785.74	0.0389023	786.44	0.172436	785.64	0.296875	786.44	0.38435	786.44	-0.0135994	786.54	0.125282
786.74	0.0462646	787.44	0.16748	786.64	0.293701	787.44	0.38562	787.44	-0.0119629	787.54	0.124512
787.74	0.0446777	788.44	0.16394	787.64	0.300049	788.44	0.384033	788.44	-0.013916	788.54	0.124146
788.74	0.0329933	789.44	0.172413	788.64	0.30188	789.44	0.392506	789.44	0.00432205	789.54	0.132656
789.74	0.023716	790.44	0.173756	789.64	0.30188	790.44	0.403248	790.44	0.00725174	790.54	0.135708
790.74	0.0319824	791.44	0.167969	790.64	0.311646	791.44	0.405518	791.44	0.00952148	791.54	0.126709
791.74	0.024086	792.44	0.159351	791.64	0.32312	792.44	0.388844	792.44	0.000782013	792.54	0.116783
792.74	0.0245247	793.44	0.159325	792.64	0.342529	793.44	0.372459	793.44	-0.00559235	793.54	0.0940056
793.74	0.0361671	794.44	0.15044	793.64	0.337891	794.44	0.356861	794.44	-0.00129318	794.54	0.0868797
794.74	0.0455055	795.44	0.153858	794.64	0.336182	795.44	0.337696	795.44	0.00688553	795.54	0.0853539
795.74	0.0529404	796.44	0.146679	795.64	0.344116	796.44	0.315624	796.44	-0.0100594	796.54	0.0663223
796.74	0.0337639	797.44	0.153786	796.64	0.321045	797.44	0.304787	797.44	-0.0208969	797.54	0.0640144
797.74	0.0356789	798.44	0.174976	797.64	0.332764	798.44	0.304859	798.44	-0.011425	798.54	0.0656395
798.74	0.0435295	799.44	0.179176	798.64	0.342285	799.44	0.29734	799.44	-0.0251694	799.54	0.0581551
799.74	0.026207	800.44	0.19392	799.64	0.336304	800.44	0.28474	800.44	-0.0295906	800.54	0.0459366
800.74	0.0258789	801.44	0.211182	800.64	0.344482	801.44	0.310303	801.44	-0.0319824	801.54	0.0548096
801.74	0.0255013	802.44	0.225731	801.64	0.353882	802.44	0.314964	802.44	-0.0191422	802.54	0.065197
802.74	0.00720215	803.44	0.218262	802.64	0.347656	803.44	0.309082	803.44	-0.0283203	803.54	0.085083
803.74	0.00366211	804.44	0.206543	803.64	0.336304	804.44	0.297363	804.44	-0.0283203	804.54	0.0866699
804.74	-0.00432205	805.44	0.190163	804.64	0.317993	805.44	0.298927	805.44	-0.0365219	805.54	0.0900154
805.74	-0.00992584	806.44	0.187328	805.64	0.307007	806.44	0.305859	806.44	-0.0414314	806.54	0.0858536
806.74	-0.0147362	807.44	0.192921	806.64	0.305054	807.44	0.316578	807.44	-0.0226555	807.54	0.0953026
807.74	-0.0043335	808.44	0.198242	807.64	0.305054	808.44	0.310181	808.44	-0.0269775	808.54	0.0879517
808.74	-0.00209808	809.44	0.189014	808.64	0.296753	809.44	0.299366	809.44	-0.0481682	809.54	0.0597153
809.74	-0.0228271	810.44	0.185669	809.64	0.285156	810.44	0.304565	810.44	-0.0412598	810.54	0.06604
810.74	-0.024292	811.44	0.183472	810.64	0.275757	811.44	0.311768	811.44	-0.0334473	811.54	0.0743408
811.74	-0.0147362	812.44	0.184742	811.64	0.272217	812.44	0.330982	812.44	-0.0305901	812.54	0.0937157
812.74	0.0032959	813.44	0.167847	812.64	0.283569	813.44	0.330688	813.44	-0.0540771	813.54	0.0769043
813.74	-0.012661	814.44	0.154469	813.64	0.254028	814.44	0.315601	814.44	-0.0608635	814.54	0.07687
814.74	-0.0115128	815.44	0.152905	814.64	0.254639	815.44	0.322216	815.44	-0.0542488	815.54	0.076088
815.74	-0.00594711	816.44	0.144215	815.64	0.244873	816.44	0.32317	816.44	-0.0532951	816.54	0.075161
816.74	-0.0242538	817.44	0.128834	816.64	0.234741	817.44	0.299366	817.44	-0.0591545	817.54	0.0587997
817.74	-0.0504875	818.44	0.112572	817.64	0.207031	818.44	0.291649	818.44	-0.0754166	818.54	0.0541496
818.74	-0.0457878	819.44	0.0808334	818.64	0.202271	819.44	0.285667	819.44	-0.0810318	819.54	0.0302849
819.74	-0.055748	820.44	0.059742	819.64	0.185913	820.44	0.289356	820.44	-0.0871086	820.54	0.00899506
820.74	-0.0543213	821.44	0.0487061	820.64	0.169556	821.44	0.280151	821.44	-0.088501	821.54	-0.0201416
821.74	-0.0598869	822.44	0.0516586	821.64	0.148438	822.44	0.28933	822.44	-0.0855484	822.54	-0.0243416
822.74	-0.0385857	823.44	0.0460434	822.64	0.162842	823.44	0.306786	823.44	-0.0892105	823.54	-0.0425911
823.74	-0.0254784	824.44	0.0562019	823.64	0.158203	824.44	0.318531	824.44	-0.0810051	824.54	-0.0521584
824.74	-0.0230713	825.44	0.0740967	824.64	0.148438	825.44	0.318481	825.44	-0.0646973	825.54	-0.0533447
825.74	-0.02145	826.44	0.0822029	825.64	0.15625	826.44	0.325001	826.44	-0.0612297	826.54	-0.0448341
826.74	-0.0354004	827.44	0.0760498	826.64	0.164795	827.44	0.335205	827.44	-0.0545654	827.54	-0.0339355
827.74	-0.0346794	828.44	0.0681381	827.64	0.156616	828.44	0.338646	828.44	-0.0608902	828.54	-0.0527229
828.74	-0.035511	829.44	0.0627213	828.64	0.133423	829.44	0.327003	829.44	-0.0512924	829.54	-0.0438347
829.74	-0.0531883	830.44	0.0558357	829.64	0.122192	830.44	0.316578	830.44	-0.0481682	830.54	-0.0408058
830.74	-0.0463028	831.44	0.0529289	830.64	0.123413	831.44	0.323437	831.44	-0.0530281	831.54	-0.0352402
831.74	-0.0453377	832.44	0.062355	831.64	0.103882	832.44	0.316872	832.44	-0.0595932	832.54	-0.0228996
832.74	-0.0424461	833.44	0.0637703	832.64	0.0941162	833.44	0.314625	833.44	-0.0501213	833.54	-0.0108986
833.74	-0.0222549	834.44	0.0806389	833.64	0.103882	834.44	0.329662	834.44	-0.0453377	834.54	0.00479889
834.74	-0.00672531	835.44	0.0945053	834.64	0.123413	835.44	0.317772	835.44	-0.0524673	835.54	0.0103874
835.74	0.015831	836.44	0.10371	835.64	0.133179	836.44	0.313671	836.44	-0.0432625	836.54	0.0155411
836.74	0.0161858	837.44	0.106544	836.64	0.142944	837.44	0.314919	837.44	-0.0439682	837.54	0.00725174
837.74	0.0174179	838.44	0.0957756	837.64	0.164551	838.44	0.307446	838.44	-0.0416756	838.54	-0.0121689
838.74	0.0228233	839.44	0.074585	838.64	0.174561	839.44	0.280151	839.44	-0.0524902	839.54	-0.0195274
839.74	0.0180511	840.44	0.0564194	839.64	0.175781	840.44	0.225731	840.44	-0.0593033	840.54	-0.0209808
				840.64	0.0872803
										841.04	7.26941

## Sheet: ICAM-1 L44A - J1a
Cycle: 11 J1a DBL_B 7.81 nM_X	Cycle: 11 J1a DBL_B 7.81 nM_Y	Cycle: 12 J1a DBL_B 15.625 nM_X	Cycle: 12 J1a DBL_B 15.625 nM_Y	Cycle: 13 J1a DBL_B 31.25 nM_X	Cycle: 13 J1a DBL_B 31.25 nM_Y	Cycle: 14 J1a DBL_B 62.5 nM_X	Cycle: 14 J1a DBL_B 62.5 nM_Y	Cycle: 15 J1a DBL_B 125 nM_X	Cycle: 15 J1a DBL_B 125 nM_Y	Cycle: 16 J1a DBL_B 250 nM_X	Cycle: 16 J1a DBL_B 250 nM_Y
-59.46	-0.0952129	-60.06	0.026123	-59.36	-0.152105	-59.26	-0.122807	-59.16	-0.123049	-59.36	-0.134771
-58.46	-0.193651	-59.06	-0.0299072	-58.36	-0.128702	-58.26	-0.124172	-58.16	-0.111586	-58.36	-0.195475
-57.46	-0.147484	-58.06	-0.0723877	-57.36	-0.128594	-57.26	-0.155229	-57.16	-0.105934	-57.36	-0.24212
-56.46	-0.134886	-57.06	-0.0755615	-56.36	-0.158453	-56.26	-0.130131	-56.16	-0.0954609	-56.36	-0.1565
-55.46	-0.167186	-56.06	-0.0543213	-55.36	-0.17105	-55.26	-0.151834	-55.16	-0.100881	-55.36	-0.174102
-54.46	-0.195115	-55.06	-0.0883789	-54.36	-0.159588	-54.26	-0.166532	-54.16	-0.112563	-54.36	-0.19865
-53.46	-0.185765	-54.06	-0.0802002	-53.36	-0.148821	-53.26	-0.17205	-53.16	-0.105922	-53.36	-0.225359
-52.46	-0.204637	-53.06	-0.0786133	-52.36	-0.158245	-52.26	-0.18533	-52.16	-0.0825338	-52.36	-0.200481
-51.46	-0.193846	-52.06	-0.0623779	-51.36	-0.154974	-51.26	-0.174686	-51.16	-0.0673237	-51.36	-0.144842
-50.46	-0.182859	-51.06	-0.0644531	-50.36	-0.140692	-50.26	-0.149296	-50.16	-0.0421772	-50.36	-0.104681
-49.46	-0.174998	-50.06	-0.0184326	-49.36	-0.126495	-49.26	-0.124857	-49.16	-0.0227556	-49.36	-0.0950012
-48.46	-0.186864	-49.06	0.00305176	-48.36	-0.128618	-48.26	-0.130912	-48.16	-0.0289564	-48.36	-0.1075
-47.46	-0.198705	-48.06	-0.00866699	-47.36	-0.129412	-47.26	-0.141532	-47.16	-0.0306044	-47.36	-0.107927
-46.46	-0.155101	-47.06	-0.0283203	-46.36	-0.109406	-46.26	-0.109355	-46.16	-0.00359058	-46.36	-0.0913391
-45.46	-0.121654	-46.06	0.0209961	-45.36	-0.096344	-45.26	-0.0991001	-45.16	0.0153303	-45.36	-0.0588684
-44.46	-0.0892067	-45.06	0.0505371	-44.36	-0.0788145	-44.26	-0.0990515	-44.16	0.0284157	-44.36	-0.0377989
-43.46	-0.0872049	-44.06	0.0598145	-43.36	-0.0875053	-43.26	-0.0898714	-43.16	0.000535011	-43.36	-0.0304985
-42.46	-0.0785141	-43.06	0.0522461	-42.36	-0.0924611	-42.26	-0.096756	-42.16	-0.044899	-42.36	-0.041924
-41.46	-0.0889144	-42.06	0.0686035	-41.36	-0.0931811	-41.26	-0.118558	-41.16	-0.0449357	-41.36	-0.0521655
-40.46	-0.0890365	-41.06	0.0717773	-40.36	-0.0654712	-40.26	-0.138089	-40.16	-0.0433488	-40.36	-0.0505786
-39.46	-0.0902328	-40.06	0.0698242	-39.36	-0.0634084	-39.26	-0.119827	-39.16	-0.044899	-39.36	-0.0501027
-38.46	-0.0881085	-39.06	0.050293	-38.36	-0.072649	-38.26	-0.12554	-38.16	-0.0630755	-38.36	-0.0492115
-37.46	-0.0895982	-38.06	0.0554199	-37.36	-0.0613451	-37.26	-0.109745	-37.16	-0.0661025	-37.36	-0.0512133
-36.46	-0.077879	-37.06	0.0522461	-36.36	-0.0313163	-36.26	-0.0664096	-36.16	-0.0337543	-36.36	-0.0391288
-35.46	-0.0397201	-36.06	0.0994873	-35.36	-0.0316577	-35.26	-0.0303011	-35.16	-0.0361466	-35.36	-0.0199389
-34.46	-0.0573959	-35.06	0.102661	-34.36	-0.0940475	-34.26	-0.034256	-34.16	-0.0372086	-34.36	-0.0054245
-33.46	-0.0915513	-34.06	0.0814209	-33.36	-0.109441	-33.26	-0.0570097	-33.16	-0.0591445	-33.36	-0.0176439
-32.46	-0.103539	-33.06	0.0780029	-32.36	-0.111504	-32.26	-0.0605011	-32.16	-0.067482	-32.36	-0.0099411
-31.46	-0.0852766	-32.06	0.0682373	-31.36	-0.0995164	-31.26	-0.056375	-31.16	-0.0779314	-31.36	-0.0158982
-30.46	-0.0494614	-31.06	0.0812988	-30.36	-0.0930715	-30.26	-0.0384064	-30.16	-0.0485611	-30.36	0.00690413
-29.46	-0.0359602	-30.06	0.0909424	-29.36	-0.0691209	-29.26	-0.0366001	-29.16	-0.0260515	-29.36	0.0112014
-28.46	-0.00978851	-29.06	0.102661	-28.36	-0.0516896	-28.26	-0.000686646	-28.16	0.00246429	-28.36	0.0381541
-27.46	0.000465393	-28.06	0.130371	-27.36	-0.0276415	-27.26	0.0536346	-27.16	0.00502777	-27.36	0.0785596
-26.46	0.0101335	-27.06	0.141724	-26.36	-0.0105641	-26.26	0.0910611	-26.16	0.023741	-26.36	0.105403
-25.46	0.00351715	-26.06	0.163208	-25.36	-0.00395942	-25.26	0.0786591	-25.16	0.0284653	-25.36	0.115303
-24.46	0.0123305	-25.06	0.130249	-24.36	-0.00336123	-24.26	0.0758028	-24.16	0.0448594	-24.36	0.106014
-23.46	0.000489712	-24.06	0.0893555	-23.36	-0.0202067	-23.26	0.0683568	-23.16	0.0336289	-23.36	0.0989339
-22.46	-0.0204089	-23.06	0.0682373	-22.36	-0.0409465	-22.26	0.0612032	-22.16	0.00881219	-22.36	0.0751424
-21.46	-0.0410388	-22.06	0.0861816	-21.36	-0.0681682	-21.26	0.0157933	-21.16	-0.0516126	-21.36	0.0446248
-20.46	-0.0395491	-21.06	0.0893555	-20.36	-0.0772145	-20.26	0.0206265	-20.16	-0.0377824	-20.36	0.0715892
-19.46	-0.0603502	-20.06	0.0975342	-19.36	-0.0682781	-19.26	0.0115695	-19.16	-0.0296767	-19.36	0.0330403
-18.46	-0.0594712	-19.06	0.0616455	-18.36	-0.0568157	-18.26	0.000534296	-18.16	-0.031227	-18.36	-0.0563275
-17.46	-0.0835925	-18.06	0.0421143	-17.36	-0.0932165	-17.26	-0.0374048	-17.16	-0.0674084	-17.36	-0.0763708
-16.46	-0.117064	-17.06	0.00109863	-16.36	-0.114689	-16.26	-0.0335722	-16.16	-0.0745254	-16.36	-0.0885664
-15.46	-0.0976791	-16.06	-0.0102539	-15.36	-0.103081	-15.26	-0.018387	-15.16	-0.0505142	-15.36	-0.0734179
-14.46	-0.0823717	-15.06	-0.00366211	-14.36	-0.0892497	-14.26	-0.0281277	-14.16	-0.0439101	-14.36	-0.0716716
-13.46	-0.0923571	-14.06	-0.0200195	-13.36	-0.098356	-13.26	-0.0495388	-13.16	-0.0367323	-13.36	-0.0461099
-12.46	-0.100878	-13.06	-0.012085	-12.36	-0.0936683	-12.26	-0.0527613	-12.16	-0.0313855	-12.36	-0.0577796
-11.46	-0.116942	-12.06	-0.0262451	-11.36	-0.0806315	-11.26	-0.0557888	-11.16	-0.0233778	-11.36	-0.0853922
-10.46	-0.10454	-11.06	-0.0196533	-10.36	-0.0738931	-10.26	-0.0525172	-10.16	-0.011244	-10.36	-0.0848794
-9.45999	-0.0967517	-10.06	-0.0180664	-9.36002	-0.0603308	-9.26001	-0.0326929	-9.16	-0.0184827	-9.36002	-0.088407
-8.45999	-0.0743151	-9.06	-0.0267334	-8.36002	-0.0452431	-8.26001	-0.0327662	-8.16	-0.00954717	-8.36002	-0.0647743
-7.45999	-0.0635729	-8.06	0.00268555	-7.36002	-0.0136269	-7.26001	-0.0356959	-7.16	0.00693232	-7.36002	-0.0543984
-6.45999	-0.0549792	-7.06	0.0192871	-6.36002	-0.0129189	-6.26001	-0.0447047	-6.16	0.00810421	-6.36002	-0.0359902
-5.45999	-0.0587879	-6.06	0.0600586	-5.36002	-0.0367711	-5.26001	-0.0685815	-5.16	-0.0256847	-5.36002	-0.0448277
-4.45999	-0.0593005	-5.06	0.0435791	-4.36002	-0.0354164	-4.26001	-0.0857447	-4.16	-0.0414685	-4.36002	-0.0354164
-3.45999	0.0173358	-4.06	0.0600586	-3.36002	0.0834908	-3.26001	-0.0499303	-3.16	0.0335675	-3.36002	0.0460153
-2.45999	-0.0972387	-3.06	0.0565186	-2.36002	0.0132736	-2.26001	-0.019634	-2.16	0.0412084	-2.36002	-0.0307938
-1.45999	-0.105756	-2.06	-0.00524902	-1.36002	-0.116632	-1.26001	-0.0167606	-1.16	0.00242305	-1.36002	-0.100275
-0.459991	-1.97569	-1.06	0.164795	-0.360016	-1.5647	-0.26001	-1.18901	-0.160004	-0.625571	-0.360016	-0.979985
0.540009	2.4324	-0.0599976	0.114502	0.639984	2.58127	0.73999	2.08026	0.839996	1.83206	0.639984	3.65024
1.54001	-0.717465	0.940002	0.0544434	1.63998	-0.27772	1.73999	0.204461	1.84	1.09631	1.63998	1.99828
2.54001	-0.00851703	1.94	0.150391	2.63998	0.308632	2.73999	0.701727	2.84	1.4852	2.63998	2.93742
3.54001	0.0201437	2.94	0.146973	3.63998	0.450616	3.73999	0.796993	3.84	1.64764	3.63998	3.27508
4.54001	0.0809345	3.94	0.184326	4.63998	0.51684	4.73999	0.88525	4.84	1.77331	4.63998	3.47582
5.54001	0.0888686	4.94	0.185913	5.63998	0.5498	5.73999	0.898312	5.84	1.89136	5.63998	3.64465
6.54001	0.0973401	5.94	0.168213	6.63998	0.547884	6.73999	0.949973	6.84	1.9214	6.63998	3.79471
7.54001	0.0754166	6.94	0.190918	7.63998	0.572578	7.73999	0.966721	7.84	1.95669	7.63998	3.92695
8.54001	0.10989	7.94	0.202271	8.63998	0.607893	8.73999	1.01985	8.84	2.06681	8.63998	4.05736
9.54001	0.137111	8.94	0.231445	9.63998	0.60234	9.73999	1.07441	9.84	2.12925	9.63998	4.17107
10.54	0.128492	9.94	0.184204	10.64	0.558493	10.74	1.0676	10.84	2.13957	10.64	4.24709
11.54	0.1084	10.94	0.15271	11.64	0.580379	11.74	1.0813	11.84	2.19134	11.64	4.33038
12.54	0.101808	11.94	0.148315	12.64	0.614925	12.74	1.11413	12.84	2.23956	12.64	4.42743
13.54	0.120436	12.94	0.131958	13.64	0.628377	13.74	1.16965	13.84	2.31004	13.64	4.4963
14.54	0.11443	13.94	0.138184	14.64	0.644076	14.74	1.19631	14.84	2.35585	14.64	4.54093
15.54	0.10818	14.94	0.146729	15.64	0.647811	15.74	1.18073	15.84	2.34855	15.64	4.56773
16.54	0.0929947	15.94	0.138184	16.64	0.617989	16.74	1.18559	16.84	2.36977	16.64	4.63435
17.54	0.0979991	16.94	0.154907	17.64	0.600106	17.74	1.19048	17.84	2.37338	17.64	4.68653
18.54	0.111891	17.94	0.157959	18.64	0.604269	18.74	1.19565	18.84	2.39873	18.64	4.72536
19.54	0.101466	18.94	0.157715	19.64	0.594528	19.74	1.18257	19.84	2.39377	19.64	4.7531
20.54	0.100587	19.94	0.148315	20.64	0.59277	20.74	1.19262	20.84	2.42419	20.64	4.79712
21.54	0.0950451	20.94	0.149902	21.64	0.59609	21.74	1.20627	21.84	2.46684	21.64	4.83986
22.54	0.0724621	21.94	0.164307	22.64	0.590292	22.74	1.19895	22.84	2.50109	22.64	4.86519
23.54	0.050807	22.94	0.156616	23.64	0.572067	23.74	1.17011	23.84	2.51304	23.64	4.8842
24.54	0.0455337	23.94	0.123779	24.64	0.579525	24.74	1.17077	24.84	2.54754	24.64	4.92926
25.54	0.0318618	24.94	0.133911	25.64	0.604427	25.74	1.177	25.84	2.59418	25.64	4.98541
26.54	0.0666032	25.94	0.148682	26.64	0.642903	26.74	1.22568	26.84	2.63451	26.64	5.06136
27.54	0.0775156	26.94	0.171387	27.64	0.661617	27.74	1.25915	27.84	2.67554	27.64	5.13903
28.54	0.0883312	27.94	0.159912	28.64	0.675618	28.74	1.2894	28.84	2.718	28.64	5.18245
29.54	0.0887461	28.94	0.172607	29.64	0.679928	29.74	1.31494	29.84	2.73132	29.64	5.1936
30.54	0.0893564	29.94	0.18103	30.64	0.683834	30.74	1.34106	30.84	2.7561	30.64	5.20703
31.54	0.0854998	30.94	0.205444	31.64	0.670382	31.74	1.37148	31.84	2.78743	31.64	5.23764
32.54	0.0706062	31.94	0.212158	32.64	0.660129	32.74	1.36794	32.84	2.78718	32.64	5.23374
33.54	0.0709486	32.94	0.218628	33.64	0.652511	33.74	1.38166	33.84	2.81296	33.64	5.26066
34.54	0.076149	33.94	0.239746	34.64	0.648019	34.74	1.3676	34.84	2.83779	34.64	5.30354
35.54	0.0690689	34.94	0.240112	35.64	0.651193	35.74	1.36907	35.84	2.85879	35.64	5.33564
36.54	0.113307	35.94	0.251465	36.64	0.668258	36.74	1.3885	36.84	2.90232	36.64	5.37736
37.54	0.131935	36.94	0.28894	37.64	0.691964	37.74	1.41081	37.84	2.92629	37.64	5.42255
38.54	0.135011	37.94	0.298706	38.64	0.693172	38.74	1.42151	38.84	2.93695	38.64	5.46283
39.54	0.148146	38.94	0.298706	39.64	0.689535	39.74	1.42539	39.84	2.93053	39.64	5.49032
40.54	0.141457	39.94	0.30188	40.64	0.692208	40.74	1.4362	40.84	2.93752	40.64	5.52082
41.54	0.151149	40.94	0.311646	41.64	0.690536	41.74	1.45588	41.84	2.95231	41.64	5.54222
42.54	0.152833	41.94	0.323242	42.64	0.684139	42.74	1.47558	42.84	2.96869	42.64	5.565
43.54	0.157496	42.94	0.324463	43.64	0.694138	43.74	1.49702	43.84	2.96116	43.64	5.58476
44.54	0.160914	43.94	0.322998	44.64	0.688399	44.74	1.52058	44.84	2.96543	44.64	5.60051
45.54	0.155592	44.94	0.321655	45.64	0.698385	45.74	1.54441	45.84	2.94194	45.64	5.63051
46.54	0.169215	45.94	0.312012	46.64	0.700485	46.74	1.53498	46.84	2.94016	46.64	5.64189
47.54	0.186207	46.94	0.300293	47.64	0.707858	47.74	1.55276	47.84	2.94893	47.64	5.66696
48.54	0.199489	47.94	0.328003	48.64	0.718063	48.74	1.56391	48.84	2.97751	48.64	5.68242
49.54	0.206398	48.94	0.349121	49.64	0.734262	49.74	1.58086	49.84	3.00814	49.64	5.70496
50.54	0.199562	49.94	0.378906	50.64	0.736459	50.74	1.59209	50.84	3.0107	50.64	5.72828
51.54	0.194166	50.94	0.370972	51.64	0.729025	51.74	1.59543	51.84	3.00871	51.64	5.7322
52.54	0.196877	51.94	0.368652	52.64	0.730905	52.74	1.6165	52.84	3.00808	52.64	5.7458
53.54	0.211378	52.94	0.3479	53.64	0.737692	53.74	1.60263	53.84	3.01238	53.64	5.75759
54.54	0.237038	53.94	0.345947	54.64	0.757028	54.74	1.59245	54.84	3.04519	54.64	5.79499
55.54	0.25193	54.94	0.3573	55.64	0.770577	55.74	1.59343	55.84	3.06777	55.64	5.81818
56.54	0.260158	55.94	0.370605	56.64	0.765549	56.74	1.58808	56.84	3.07969	56.64	5.82426
57.54	0.258204	56.94	0.378784	57.64	0.764693	57.74	1.61299	57.84	3.11252	57.64	5.84672
58.54	0.294948	57.94	0.411255	58.64	0.77983	58.74	1.65925	58.84	3.14048	58.64	5.90141
59.54	0.289918	58.94	0.436157	59.64	0.762509	59.74	1.67846	59.84	3.15753	59.64	5.92144
60.54	0.270411	59.94	0.432373	60.64	0.751144	60.74	1.68635	60.84	3.16807	60.64	5.92314
61.54	0.276588	60.94	0.418213	61.64	0.771371	61.74	1.72942	61.84	3.20419	61.64	5.9546
62.54	0.266895	61.94	0.427734	62.64	0.77988	62.74	1.72756	62.84	3.23518	62.64	5.9697
63.54	0.287354	62.94	0.426147	63.64	0.76727	63.74	1.72656	63.84	3.25702	63.64	5.98175
64.54	0.279298	63.94	0.428345	64.64	0.769344	64.74	1.74536	64.84	3.2608	64.64	6.02142
65.54	0.275636	64.94	0.439087	65.64	0.76666	65.74	1.73047	65.84	3.24237	65.64	6.02862
66.54	0.275074	65.94	0.439453	66.64	0.740329	66.74	1.72366	66.84	3.23225	66.64	6.01975
67.54	0.254664	66.94	0.448975	67.64	0.728134	67.74	1.69123	67.84	3.21915	67.64	6.02867
68.54	0.261965	67.94	0.424194	68.64	0.714779	68.74	1.69775	68.84	3.20184	68.64	6.03363
69.54	0.266016	68.94	0.421387	69.64	0.716232	69.74	1.69978	69.84	3.20334	69.64	6.04839
70.54	0.263477	69.94	0.395264	70.64	0.713047	70.74	1.70889	70.84	3.2118	70.64	6.0745
71.54	0.250391	70.94	0.391724	71.64	0.718918	71.74	1.72541	71.84	3.21775	71.64	6.10173
72.54	0.268923	71.94	0.408081	72.64	0.719662	72.74	1.75403	72.84	3.22381	72.64	6.112
73.54	0.253931	72.94	0.411621	73.64	0.721237	73.74	1.77595	73.84	3.23154	73.64	6.12517
74.54	0.263477	73.94	0.408203	74.64	0.715672	74.74	1.78884	74.84	3.24177	74.64	6.13108
75.54	0.268702	74.94	0.401367	75.64	0.707993	75.74	1.78144	75.84	3.25297	75.64	6.14122
76.54	0.255739	75.94	0.368652	76.64	0.69659	76.74	1.79736	76.84	3.2536	76.64	6.14947
77.54	0.253492	76.94	0.341309	77.64	0.683737	77.74	1.81736	77.84	3.26042	77.64	6.16775
78.54	0.263063	77.94	0.32959	78.64	0.700985	78.74	1.83935	78.84	3.26141	78.64	6.16827
79.54	0.24634	78.94	0.349243	79.64	0.71307	79.74	1.84973	79.84	3.29156	79.64	6.17913
80.54	0.241407	79.94	0.349854	80.64	0.726828	80.74	1.86777	80.84	3.32634	80.64	6.19289
81.54	0.241213	80.94	0.375366	81.64	0.74847	81.74	1.87842	81.84	3.33075	81.64	6.21295
82.54	0.257349	81.94	0.370239	82.64	0.776962	82.74	1.90754	82.84	3.35148	82.64	6.25267
83.54	0.281544	82.94	0.369019	83.64	0.780613	83.74	1.91726	83.84	3.35872	83.64	6.28415
84.54	0.294313	83.94	0.357666	84.64	0.792416	84.74	1.92956	84.84	3.38092	84.64	6.31353
85.54	0.297194	84.94	0.349243	85.64	0.773888	85.74	1.92588	85.84	3.35289	85.64	6.33456
86.54	0.285669	85.94	0.328003	86.64	0.757919	86.74	1.93904	86.84	3.34171	86.64	6.32823
87.54	0.291992	86.94	0.344849	87.64	0.740416	87.74	1.94617	87.84	3.32379	87.64	6.32416
88.54	0.294849	87.94	0.339478	88.64	0.725376	88.74	1.97805	88.84	3.33754	88.64	6.32535
89.54	0.279127	88.94	0.346436	89.64	0.727011	89.74	1.98215	89.84	3.34276	89.64	6.33956
90.54	0.276369	89.94	0.339355	90.64	0.748287	90.74	1.98791	90.84	3.38428	90.64	6.35119
91.54	0.288502	90.94	0.375732	91.64	0.769199	91.74	2.01455	91.84	3.42433	91.64	6.37406
92.54	0.297951	91.94	0.40332	92.64	0.774973	92.74	2.02422	92.84	3.43252	92.64	6.38984
93.54	0.308668	92.94	0.40979	93.64	0.797506	93.74	2.03794	93.84	3.47368	93.64	6.42214
94.54	0.327173	93.94	0.444092	94.64	0.80455	94.74	2.03254	94.84	3.50931	94.64	6.44054
95.54	0.323023	94.94	0.458862	95.64	0.771469	95.74	2.02363	95.84	3.52189	95.64	6.44347
96.54	0.321924	95.94	0.439087	96.64	0.762436	96.74	2.01338	96.84	3.51713	96.64	6.4442
97.54	0.300465	96.94	0.421265	97.64	0.736118	97.74	2.0154	97.84	3.50819	97.64	6.44584
98.54	0.292286	97.94	0.411255	98.64	0.722446	98.74	2.03359	98.84	3.51417	98.64	6.44522
99.54	0.299072	98.94	0.40332	99.64	0.71887	99.74	2.07214	99.84	3.50439	99.64	6.47095
100.54	0.308887	99.94	0.401611	100.64	0.746799	100.74	2.09341	100.84	3.51631	100.64	6.49253
101.54	0.294971	100.94	0.411865	101.64	0.741734	101.74	2.10683	101.84	3.50563	101.64	6.50345
102.54	0.302881	101.94	0.409668	102.64	0.77269	102.74	2.11018	102.84	3.51066	102.64	6.53441
103.54	0.307251	102.94	0.437866	103.64	0.774717	103.74	2.09814	103.84	3.50787	103.64	6.5263
104.54	0.308887	103.94	0.440674	104.64	0.765965	104.74	2.10903	104.84	3.51472	104.64	6.5195
105.54	0.301588	104.94	0.434692	105.64	0.750631	105.74	2.11496	105.84	3.52593	105.64	6.54323
106.54	0.295557	105.94	0.440918	106.64	0.746506	106.74	2.11885	106.84	3.52964	106.64	6.56181
107.54	0.297096	106.94	0.441162	107.64	0.736216	107.74	2.15471	107.84	3.54244	107.64	6.57166
108.54	0.291407	107.94	0.44873	108.64	0.728683	108.74	2.15425	108.84	3.5532	108.64	6.58305
109.54	0.29546	108.94	0.452148	109.64	0.724766	109.74	2.15603	109.84	3.55384	109.64	6.56815
110.54	0.295485	109.94	0.470215	110.64	0.717796	110.74	2.14951	110.84	3.53838	110.64	6.56081
111.54	0.296997	110.94	0.463745	111.64	0.718016	111.74	2.15027	111.84	3.54004	111.64	6.56958
112.54	0.30962	111.94	0.47876	112.64	0.728916	112.74	2.16079	112.84	3.54005	112.64	6.59806
113.54	0.316065	112.94	0.498047	113.64	0.742355	113.74	2.18159	113.84	3.53745	113.64	6.60527
114.54	0.322559	113.94	0.49292	114.64	0.758274	114.74	2.19656	114.84	3.54329	114.64	6.61264
115.54	0.330616	114.94	0.5177	115.64	0.768894	115.74	2.19582	115.84	3.55989	115.64	6.62009
116.54	0.310524	115.94	0.527344	116.64	0.779612	116.74	2.19805	116.84	3.57473	116.64	6.63593
117.54	0.314161	116.94	0.532471	117.64	0.780172	117.74	2.20591	117.84	3.60088	117.64	6.6415
118.54	0.325172	117.94	0.541016	118.64	0.790537	118.74	2.22002	118.84	3.61788	118.64	6.6598
119.54	0.325708	118.94	0.555298	119.64	0.791183	119.74	2.20649	119.84	3.63853	119.64	6.66423
120.54	0.325098	119.94	0.549927	120.64	0.788132	120.74	2.21174	120.84	3.65977	120.64	6.67216
121.54	0.334303	120.94	0.520996	121.64	0.794821	121.74	2.20993	121.84	3.68804	121.64	6.67922
122.54	0.331787	121.94	0.535767	122.64	0.806822	122.74	2.22095	122.84	3.69025	122.64	6.68268
123.54	0.347534	122.94	0.557007	123.64	0.826597	123.74	2.22571	123.84	3.72211	123.64	6.70746
124.54	0.358692	123.94	0.569946	124.64	0.840916	124.74	2.21816	124.84	3.73726	124.64	6.72812
125.54	0.340162	124.94	0.563599	125.64	0.831444	125.74	2.20713	125.84	3.72576	125.64	6.73537
126.54	0.335915	125.94	0.560059	126.64	0.828196	126.74	2.19365	126.84	3.7178	126.64	6.74189
127.54	0.328491	126.94	0.565186	127.64	0.811644	127.74	2.18823	127.84	3.69495	127.64	6.73633
128.54	0.307617	127.94	0.560303	128.64	0.7973	128.74	2.17639	128.84	3.65875	128.64	6.72418
129.54	0.30254	128.94	0.532349	129.64	0.786777	129.74	2.15334	129.84	3.64796	129.64	6.69376
130.54	0.306715	129.94	0.533936	130.64	0.775169	130.74	2.16672	130.84	3.65764	130.64	6.68691
131.54	0.290552	130.94	0.51123	131.64	0.755295	131.74	2.14326	131.84	3.6594	131.64	6.69341
132.54	0.294996	131.94	0.501099	132.64	0.76296	132.74	2.15928	132.84	3.68401	132.64	6.70937
133.54	0.299219	132.94	0.540527	133.64	0.805954	133.74	2.18989	133.84	3.69431	133.64	6.74065
134.54	0.300318	133.94	0.552246	134.64	0.807663	134.74	2.19844	134.84	3.68052	134.64	6.75383
135.54	0.303394	134.94	0.55188	135.64	0.787022	135.74	2.20119	135.84	3.66786	135.64	6.77298
136.54	0.301954	135.94	0.544067	136.64	0.805199	136.74	2.20908	136.84	3.65972	136.64	6.75478
137.54	0.307667	136.94	0.522583	137.64	0.794224	137.74	2.20901	137.84	3.65553	137.64	6.75211
138.54	0.307814	137.94	0.531128	138.64	0.791161	138.74	2.21689	138.84	3.65203	138.64	6.74868
139.54	0.312891	138.94	0.529053	139.64	0.806931	139.74	2.22627	139.84	3.67234	139.64	6.74516
140.54	0.324684	139.94	0.532349	140.64	0.809336	140.74	2.22698	140.84	3.66354	140.64	6.74598
141.54	0.338428	140.94	0.519043	141.64	0.783604	141.74	2.21853	141.84	3.68214	141.64	6.74759
142.54	0.342848	141.94	0.525635	142.64	0.773216	142.74	2.21006	142.84	3.70683	142.64	6.74709
143.54	0.352638	142.94	0.522705	143.64	0.764475	143.74	2.19304	143.84	3.70718	143.64	6.74836
144.54	0.358961	143.94	0.520996	144.64	0.751244	144.74	2.17978	144.84	3.70537	144.64	6.76614
145.54	0.343775	144.94	0.499878	145.64	0.760788	145.74	2.17158	145.84	3.69541	145.64	6.76738
146.54	0.33943	145.94	0.481934	146.64	0.754784	146.74	2.17002	146.84	3.68584	146.64	6.7582
147.54	0.338478	146.94	0.472168	147.64	0.7306	147.74	2.18511	147.84	3.67269	147.64	6.75514
148.54	0.364307	147.94	0.468628	148.64	0.757786	148.74	2.20827	148.84	3.6977	148.64	6.7872
149.54	0.394875	148.94	0.494751	149.64	0.789255	149.74	2.23064	149.84	3.73025	149.64	6.8155
150.54	0.390797	149.94	0.529297	150.64	0.789951	150.74	2.2366	150.84	3.75294	150.64	6.81803
151.54	0.397047	150.94	0.545288	151.64	0.801779	151.74	2.25937	151.84	3.778	151.64	6.86428
152.54	0.409229	151.94	0.592896	152.64	0.819614	152.74	2.27602	152.84	3.78224	152.64	6.90165
153.54	0.390797	152.94	0.614014	153.64	0.829258	153.74	2.26907	153.84	3.78541	153.64	6.93375
154.54	0.381983	153.94	0.618774	154.64	0.833603	154.74	2.279	154.84	3.78544	154.64	6.95824
155.54	0.357471	154.94	0.622559	155.64	0.819248	155.74	2.27309	155.84	3.77845	155.64	6.96146
156.54	0.351418	155.94	0.620605	156.64	0.823862	156.74	2.27617	156.84	3.76437	156.64	6.97743
157.54	0.343922	156.94	0.628662	157.64	0.805576	157.74	2.25295	157.84	3.76478	157.64	6.95951
158.54	0.343994	157.94	0.618652	158.64	0.805784	158.74	2.22339	158.84	3.74854	158.64	6.93506
159.54	0.355762	158.94	0.612183	159.64	0.79636	159.74	2.23208	159.84	3.74873	159.64	6.9238
160.54	0.346754	159.94	0.594849	160.64	0.795189	160.74	2.22434	160.84	3.74077	160.64	6.91311
161.54	0.35215	160.94	0.579956	161.64	0.785898	161.74	2.22148	161.84	3.73775	161.64	6.91358
162.54	0.368727	161.94	0.578369	162.64	0.770775	162.74	2.22702	162.84	3.73821	162.64	6.91799
163.54	0.363525	162.94	0.578003	163.64	0.771727	163.74	2.23034	163.84	3.72571	163.64	6.91235
164.54	0.36775	163.94	0.568237	164.64	0.787987	164.74	2.24729	164.84	3.7415	164.64	6.90871
165.54	0.391579	164.94	0.584717	165.64	0.783396	165.74	2.25994	165.84	3.72573	165.64	6.89277
166.54	0.401051	165.94	0.586182	166.64	0.784397	166.74	2.25051	166.84	3.71638	166.64	6.89219
167.54	0.412012	166.94	0.587891	167.64	0.781054	167.74	2.24141	167.84	3.71555	167.64	6.8842
168.54	0.421364	167.94	0.577759	168.64	0.78364	168.74	2.24053	168.84	3.71609	168.64	6.88996
169.54	0.412403	168.94	0.57959	169.64	0.790623	169.74	2.24734	169.84	3.71479	169.64	6.89878
170.54	0.399561	169.94	0.587891	170.64	0.795336	170.74	2.24141	170.84	3.69883	170.64	6.89995
171.54	0.388868	170.94	0.589355	171.64	0.777489	171.74	2.22971	171.84	3.69463	171.64	6.8821
172.54	0.370558	171.94	0.568359	172.64	0.777672	172.74	2.22373	172.84	3.68553	172.64	6.88033
173.54	0.361647	172.94	0.561646	173.64	0.758934	173.74	2.22117	173.84	3.68596	173.64	6.89431
174.54	0.350416	173.94	0.55188	174.64	0.72744	174.74	2.21103	174.84	3.68779	174.64	6.89297
175.54	0.334328	174.94	0.530762	175.64	0.725962	175.74	2.20256	175.84	3.69491	175.64	6.89271
176.54	0.3188	175.94	0.550659	176.64	0.71273	176.74	2.19504	176.84	3.69774	176.64	6.89754
177.54	0.320534	176.94	0.544067	177.64	0.722666	177.74	2.1801	177.84	3.71407	177.64	6.91883
178.54	0.314039	177.94	0.558472	178.64	0.724876	178.74	2.18991	178.84	3.71648	178.64	6.94082
179.54	0.330372	178.94	0.576416	179.64	0.740452	179.74	2.19814	179.84	3.74971	179.64	6.94822
180.54	0.342701	179.94	0.587891	180.64	0.745518	180.74	2.20107	180.84	3.75514	180.64	6.94986
181.54	0.344191	180.94	0.596069	181.64	0.752281	181.74	2.2009	181.84	3.75694	181.64	6.95162
182.54	0.346388	181.94	0.599487	182.64	0.754173	182.74	2.2208	182.84	3.75713	182.64	6.97012
183.54	0.345947	182.94	0.599487	183.64	0.756834	183.74	2.24011	183.84	3.76843	183.64	6.97095
184.54	0.344191	183.94	0.587769	184.64	0.778465	184.74	2.26487	184.84	3.78337	184.64	6.98428
185.54	0.364161	184.94	0.599121	185.64	0.797287	185.74	2.28559	185.84	3.81211	185.64	7.01299
186.54	0.382765	185.94	0.619141	186.64	0.815392	186.74	2.29209	186.84	3.83031	186.64	7.0212
187.54	0.387964	186.94	0.613892	187.64	0.81102	187.74	2.28144	187.84	3.82657	187.64	7.0056
188.54	0.386791	187.94	0.602661	188.64	0.816002	188.74	2.28098	188.84	3.83702	188.64	7.01376
189.54	0.388893	188.94	0.612427	189.64	0.808361	189.74	2.27385	189.84	3.83675	189.64	7.01258
190.54	0.392406	189.94	0.591309	190.64	0.806419	190.74	2.27317	190.84	3.82903	190.64	7.01089
191.54	0.374172	190.94	0.599365	191.64	0.785202	191.74	2.2585	191.84	3.79282	191.64	7.00945
192.54	0.389526	191.94	0.581177	192.64	0.7915	192.74	2.27026	192.84	3.8053	192.64	7.01696
193.54	0.425076	192.94	0.587769	193.64	0.808456	193.74	2.28523	193.84	3.82193	193.64	7.03429
194.54	0.460865	193.94	0.625366	194.64	0.813145	194.74	2.30093	194.84	3.81581	194.64	7.04862
195.54	0.475441	194.94	0.635132	195.64	0.797558	195.74	2.28105	195.84	3.80679	195.64	7.04255
196.54	0.47776	195.94	0.636597	196.64	0.798473	196.74	2.28239	196.84	3.80013	196.64	7.05507
197.54	0.48645	196.94	0.641479	197.64	0.796936	197.74	2.29175	197.84	3.7973	197.64	7.04535
198.54	0.472828	197.94	0.648315	198.64	0.80875	198.74	2.27676	198.84	3.79957	198.64	7.02945
199.54	0.466969	198.94	0.659912	199.64	0.796909	199.74	2.26077	199.84	3.7826	199.64	7.0242
200.54	0.450661	199.94	0.63501	200.64	0.78883	200.74	2.26408	200.84	3.78744	200.64	7.02394
201.54	0.452759	200.94	0.622192	201.64	0.801941	201.74	2.27832	201.84	3.80927	201.64	7.01093
202.54	0.456715	201.94	0.606201	202.64	0.797947	202.74	2.27102	202.84	3.82734	202.64	7.025
203.54	0.441578	202.94	0.577881	203.64	0.782139	203.74	2.26345	203.84	3.81739	203.64	7.0275
204.54	0.437111	203.94	0.577637	204.64	0.797741	204.74	2.28105	204.84	3.83517	204.64	7.01539
205.54	0.437649	204.94	0.586304	205.64	0.790329	205.74	2.29023	205.84	3.84616	205.64	7.01616
206.54	0.449879	205.94	0.589722	206.64	0.77927	206.74	2.31606	206.84	3.84529	206.64	7.02927
207.54	0.471363	206.94	0.589722	207.64	0.776768	207.74	2.32998	207.84	3.84657	207.64	7.05765
208.54	0.475636	207.94	0.617188	208.64	0.777134	208.74	2.34035	208.84	3.84547	208.64	7.06815
209.54	0.481422	208.94	0.627319	209.64	0.782726	209.74	2.32903	209.84	3.84249	209.64	7.08009
210.54	0.482815	209.94	0.627319	210.64	0.757736	210.74	2.33979	210.84	3.83445	210.64	7.09135
211.54	0.492481	210.94	0.637085	211.64	0.747715	211.74	2.34231	211.84	3.84486	211.64	7.09415
212.54	0.471291	211.94	0.637085	212.64	0.720776	212.74	2.32427	212.84	3.82925	212.64	7.0865
213.54	0.44883	212.94	0.62561	213.64	0.716808	213.74	2.31523	213.84	3.82967	213.64	7.09608
214.54	0.441528	213.94	0.622314	214.64	0.730526	214.74	2.32886	214.84	3.8559	214.64	7.1098
215.54	0.467701	214.94	0.630737	215.64	0.750767	215.74	2.36733	215.84	3.89466	215.64	7.1398
216.54	0.46714	215.94	0.640381	216.64	0.75935	216.74	2.37492	216.84	3.91177	216.64	7.16633
217.54	0.48872	216.94	0.651489	217.64	0.7593	217.74	2.38413	217.84	3.92205	217.64	7.1581
218.54	0.494995	217.94	0.662842	218.64	0.766842	218.74	2.40112	218.84	3.93713	218.64	7.17187
219.54	0.476906	218.94	0.661255	219.64	0.763866	219.74	2.39873	219.84	3.95315	219.64	7.17219
220.54	0.481201	219.94	0.653442	220.64	0.768005	220.74	2.38208	220.84	3.91864	220.64	7.14886
221.54	0.469215	220.94	0.62561	221.64	0.746044	221.74	2.36956	221.84	3.9042	221.64	7.12373
222.54	0.454006	221.94	0.602661	222.64	0.732407	222.74	2.36348	222.84	3.89164	222.64	7.09019
223.54	0.451244	222.94	0.593018	223.64	0.730797	223.74	2.37449	223.84	3.8806	223.64	7.09676
224.54	0.426147	223.94	0.612793	224.64	0.724426	224.74	2.36877	224.84	3.86212	224.64	7.07245
225.54	0.410694	224.94	0.612671	225.64	0.713108	225.74	2.3666	225.84	3.85115	225.64	7.07566
226.54	0.40237	225.94	0.600708	226.64	0.734543	226.74	2.36067	226.84	3.87668	226.64	7.1187
227.54	0.411499	226.94	0.630371	227.64	0.766659	227.74	2.3623	227.84	3.90936	227.64	7.11981
228.54	0.406349	227.94	0.651855	228.64	0.758373	228.74	2.35442	228.84	3.91201	228.64	7.12288
229.54	0.386303	228.94	0.651367	229.64	0.756371	229.74	2.34201	229.84	3.91729	229.64	7.11111
230.54	0.382252	229.94	0.649902	230.64	0.754002	230.74	2.34328	230.84	3.9073	230.64	7.11057
231.54	0.374439	230.94	0.649902	231.64	0.74625	231.74	2.33205	231.84	3.865	231.64	7.14005
232.54	0.376904	231.94	0.63855	232.64	0.738121	232.74	2.3248	232.84	3.84728	232.64	7.14523
233.54	0.373951	232.94	0.618652	233.64	0.743809	233.74	2.31643	233.84	3.82972	233.64	7.14933
234.54	0.371975	233.94	0.620605	234.64	0.756332	234.74	2.32991	234.84	3.86563	234.64	7.16966
235.54	0.396069	234.94	0.651855	235.64	0.779381	235.74	2.34592	235.84	3.89904	235.64	7.18649
236.54	0.415089	235.94	0.671021	236.64	0.807896	236.74	2.36294	236.84	3.91883	236.64	7.19706
237.54	0.436939	236.94	0.712036	237.64	0.806797	237.74	2.35024	237.84	3.92225	237.64	7.18302
238.54	0.461254	237.94	0.723755	238.64	0.80056	238.74	2.32163	238.84	3.92022	238.64	7.15713
239.54	-0.360985	238.94	0.702271	239.64	1.07404	239.74	2.37834	239.84	4.03323	239.64	6.57893
240.54	0.669216	239.94	0.855347	240.64	0.152809	240.74	1.93293	240.84	3.25614	240.64	6.11106
241.54	0.922371	240.94	0.597534	241.64	1.17887	241.74	2.41734	241.84	3.31426	241.64	5.88309
242.54	0.552387	241.94	0.831055	242.64	0.881348	242.74	2.0588	242.84	2.93437	242.64	5.13293
243.54	0.491451	242.94	0.779053	243.64	0.822334	243.74	1.86341	243.84	2.83747	243.64	4.89582
244.54	0.430614	243.94	0.778931	244.64	0.69693	244.74	1.8137	244.84	2.61065	244.64	4.58133
245.54	0.394604	244.94	0.662964	245.64	0.63522	245.74	1.77268	245.84	2.59581	245.64	4.45248
246.54	0.411427	245.94	0.636719	246.64	0.621193	246.74	1.75503	246.84	2.48945	246.64	4.32346
247.54	0.423534	246.94	0.63501	247.64	0.605129	247.74	1.7512	247.84	2.43572	247.64	4.22976
248.54	0.425049	247.94	0.658203	248.64	0.560669	248.74	1.70288	248.84	2.41479	248.64	4.1427
249.54	0.369091	248.94	0.690918	249.64	0.549461	249.74	1.65122	249.84	2.36382	249.64	4.0873
250.54	0.362816	249.94	0.686157	250.64	0.570606	250.74	1.63337	250.84	2.35069	250.64	4.04949
251.54	0.398903	250.94	0.665039	251.64	0.555065	251.74	1.61113	251.84	2.31893	251.64	4.02736
252.54	0.399071	251.94	0.649902	252.64	0.537464	252.74	1.58638	252.84	2.26151	252.64	3.95775
253.54	0.403198	252.94	0.651855	253.64	0.535217	253.74	1.56311	253.84	2.24689	253.64	3.85394
254.54	0.391968	253.94	0.678101	254.64	0.535583	254.74	1.56958	254.84	2.2287	254.64	3.81183
255.54	0.38076	254.94	0.681152	255.64	0.519947	255.74	1.55671	255.84	2.21336	255.64	3.77507
256.54	0.331593	255.94	0.672974	256.64	0.483437	256.74	1.49306	256.84	2.1454	256.64	3.70573
257.54	0.29319	256.94	0.625244	257.64	0.459789	257.74	1.43206	257.84	2.07998	257.64	3.64448
258.54	0.276978	257.94	0.596069	258.64	0.44458	258.74	1.3927	258.84	2.03003	258.64	3.60632
259.54	0.293652	258.94	0.565186	259.64	0.447227	259.74	1.41159	259.84	2.03881	259.64	3.57003
260.54	0.315208	259.94	0.576294	260.64	0.448475	260.74	1.42732	260.84	2.03092	260.64	3.55663
261.54	0.318993	260.94	0.56958	261.64	0.441212	261.74	1.42195	261.84	2.02744	261.64	3.52983
262.54	0.317333	261.94	0.550293	262.64	0.459435	262.74	1.41318	262.84	2.0216	262.64	3.5118
263.54	0.310131	262.94	0.568726	263.64	0.450706	263.74	1.41916	263.84	1.99846	263.64	3.49685
264.54	0.29055	263.94	0.55188	264.64	0.438465	264.74	1.41511	264.84	1.9827	264.64	3.49083
265.54	0.310181	264.94	0.562012	265.64	0.45575	265.74	1.42615	265.84	1.99872	265.64	3.48505
266.54	0.321632	265.94	0.578491	266.64	0.454479	266.74	1.43389	266.84	1.97457	266.64	3.45619
267.54	0.336281	266.94	0.578125	267.64	0.452282	267.74	1.43401	267.84	1.96432	267.64	3.40345
268.54	0.35078	267.94	0.581299	268.64	0.453514	268.74	1.42551	268.84	1.94622	268.64	3.37173
269.54	0.359375	268.94	0.589722	269.64	0.471924	269.74	1.41772	269.84	1.94287	269.64	3.3313
270.54	0.35664	269.94	0.599487	270.64	0.457664	270.74	1.39036	270.84	1.90715	270.64	3.30727
271.54	0.34375	270.94	0.581543	271.64	0.445557	271.74	1.37708	271.84	1.87512	271.64	3.29333
272.54	0.316551	271.94	0.574951	272.64	0.427174	272.74	1.35469	272.84	1.83543	272.64	3.26702
273.54	0.303417	272.94	0.568481	273.64	0.425011	273.74	1.34531	273.84	1.82421	273.64	3.23739
274.54	0.29768	273.94	0.551514	274.64	0.401878	274.74	1.35093	274.84	1.80559	274.64	3.20107
275.54	0.293774	274.94	0.560059	275.64	0.399315	275.74	1.34433	275.84	1.79839	275.64	3.16885
276.54	0.300098	275.94	0.55188	276.64	0.394382	276.74	1.34487	276.84	1.80098	276.64	3.15256
277.54	0.297096	276.94	0.556885	277.64	0.383923	277.74	1.31609	277.84	1.80221	277.64	3.1222
278.54	0.294655	277.94	0.558472	278.64	0.367931	278.74	1.28069	278.84	1.78609	278.64	3.09803
279.54	0.294334	278.94	0.550415	279.64	0.369251	279.74	1.2707	279.84	1.77116	279.64	3.08336
280.54	0.29702	279.94	0.547119	280.64	0.337269	280.74	1.24592	280.84	1.7559	280.64	3.09191
281.54	0.300781	280.94	0.548828	281.64	0.334045	281.74	1.23645	281.84	1.73627	281.64	3.06769
282.54	0.290749	281.94	0.558472	282.64	0.32716	282.74	1.2166	282.84	1.69845	282.64	3.0381
283.54	0.286964	282.94	0.569824	283.64	0.331432	283.74	1.21489	283.84	1.69369	283.64	3.01307
284.54	0.296974	283.94	0.569824	284.64	0.363415	284.74	1.2387	284.84	1.69149	284.64	3.0254
285.54	0.276806	284.94	0.588135	285.64	0.379051	285.74	1.23777	285.84	1.67717	285.64	3.01772
286.54	0.268848	285.94	0.581177	286.64	0.361423	286.74	1.23183	286.84	1.6717	286.64	2.99546
287.54	0.263206	286.94	0.568237	287.64	0.357166	287.74	1.23066	287.84	1.69022	287.64	2.99608
288.54	0.262939	287.94	0.579712	288.64	0.345032	288.74	1.21497	288.84	1.6839	288.64	2.97589
289.54	0.262672	288.94	0.588013	289.64	0.315807	289.74	1.20684	289.84	1.66598	289.64	2.96266
290.54	0.268749	289.94	0.571411	290.64	0.312767	290.74	1.19504	290.84	1.67156	290.64	2.95181
291.54	0.273632	290.94	0.56311	291.64	0.326683	291.74	1.19016	291.84	1.66704	291.64	2.93764
292.54	0.274097	291.94	0.572876	292.64	0.320957	292.74	1.18911	292.84	1.66127	292.64	2.90897
293.54	0.288109	292.94	0.565186	293.64	0.333363	293.74	1.18623	293.84	1.66532	293.64	2.91381
294.54	0.293091	293.94	0.581543	294.64	0.348938	294.74	1.19067	294.84	1.68097	294.64	2.90973
295.54	0.283863	294.94	0.619141	295.64	0.360264	295.74	1.21243	295.84	1.6819	295.64	2.92704
296.54	0.277931	295.94	0.650391	296.64	0.37257	296.74	1.20549	296.84	1.6722	296.64	2.93946
297.54	0.266113	296.94	0.666626	297.64	0.373901	297.74	1.18726	297.84	1.65222	297.64	2.9408
298.54	0.256081	297.94	0.677734	298.64	0.374523	298.74	1.17559	298.84	1.64462	298.64	2.9253
299.54	0.244995	298.94	0.669556	299.64	0.358398	299.74	1.18042	299.84	1.66272	299.64	2.91382
300.54	0.227833	299.94	0.668213	300.64	0.350254	300.74	1.15237	300.84	1.63856	300.64	2.89908
301.54	0.215332	300.94	0.649658	301.64	0.324829	301.74	1.13867	301.84	1.62683	301.64	2.87573
302.54	0.204933	301.94	0.614014	302.64	0.326794	302.74	1.15276	302.84	1.61532	302.64	2.87123
303.54	0.207714	302.94	0.627563	303.64	0.332054	303.74	1.14719	303.84	1.60588	303.64	2.88235
304.54	0.216286	303.94	0.631958	304.64	0.349865	304.74	1.16253	304.84	1.60519	304.64	2.88063
305.54	0.2365	304.94	0.640137	305.64	0.358555	305.74	1.17641	305.84	1.60682	305.64	2.87467
306.54	0.235817	305.94	0.643311	306.64	0.363903	306.74	1.16997	306.84	1.59579	306.64	2.86891
307.54	0.241966	306.94	0.632324	307.64	0.387928	307.74	1.18049	307.84	1.59245	307.64	2.84215
308.54	0.231884	307.94	0.640137	308.64	0.361534	308.74	1.1627	308.84	1.55187	308.64	2.82247
309.54	0.226685	308.94	0.604492	309.64	0.345154	309.74	1.1554	309.84	1.53497	309.64	2.80292
310.54	0.230419	309.94	0.607788	310.64	0.343773	310.74	1.1384	310.84	1.54522	310.64	2.80471
311.54	0.251808	310.94	0.599487	311.64	0.350597	311.74	1.13457	311.84	1.55624	311.64	2.80995
312.54	0.243359	311.94	0.617432	312.64	0.348534	312.74	1.11069	312.84	1.57134	312.64	2.80788
313.54	0.245728	312.94	0.612427	313.64	0.351074	313.74	1.12476	313.84	1.59192	313.64	2.80884
314.54	0.259033	313.94	0.620605	314.64	0.373413	314.74	1.14136	314.84	1.60938	314.64	2.80786
315.54	0.263622	314.94	0.640137	315.64	0.385277	315.74	1.14756	315.84	1.59551	315.64	2.81374
316.54	0.279884	315.94	0.630371	316.64	0.358654	316.74	1.13872	316.84	1.56649	316.64	2.80799
317.54	0.27964	316.94	0.61084	317.64	0.341625	317.74	1.13372	317.84	1.56228	317.64	2.81074
318.54	0.294506	317.94	0.609375	318.64	0.327721	318.74	1.11985	318.84	1.53637	318.64	2.8066
319.54	0.284058	318.94	0.61084	319.64	0.317017	319.74	1.10815	319.84	1.53735	319.64	2.77942
320.54	0.276928	319.94	0.601074	320.64	0.307152	320.74	1.11008	320.84	1.51067	320.64	2.75832
321.54	0.278564	320.94	0.61084	321.64	0.331665	321.74	1.1062	321.84	1.51367	321.64	2.7356
322.54	0.268898	321.94	0.610718	322.64	0.350353	322.74	1.10674	322.84	1.52596	322.64	2.71327
323.54	0.26289	322.94	0.608887	323.64	0.358299	323.74	1.10056	323.84	1.51751	323.64	2.68679
324.54	0.249561	323.94	0.609253	324.64	0.342381	324.74	1.09328	324.84	1.5052	324.64	2.67209
325.54	0.258251	324.94	0.6073	325.64	0.362999	325.74	1.11618	325.84	1.5288	325.64	2.68172
326.54	0.266651	325.94	0.625366	326.64	0.354649	326.74	1.12246	326.84	1.5536	326.64	2.67997
327.54	0.273144	326.94	0.62854	327.64	0.368919	327.74	1.12607	327.84	1.56438	327.64	2.68923
328.54	0.283546	327.94	0.64209	328.64	0.387341	328.74	1.13482	328.84	1.5743	328.64	2.69789
329.54	0.269115	328.94	0.640503	329.64	0.392967	329.74	1.13645	329.84	1.55718	329.64	2.69375
330.54	0.27285	329.94	0.640503	330.64	0.379627	330.74	1.13984	330.84	1.55961	330.64	2.70507
331.54	0.285034	330.94	0.648315	331.64	0.370056	331.74	1.12305	331.84	1.56183	331.64	2.70844
332.54	0.277294	331.94	0.657959	332.64	0.358971	332.74	1.11374	332.84	1.55419	332.64	2.71017
333.54	0.295288	332.94	0.640137	333.64	0.357056	333.74	1.10205	333.84	1.54248	333.64	2.69861
334.54	0.300587	333.94	0.638306	334.64	0.371006	334.74	1.09328	334.84	1.52577	334.64	2.70133
335.54	0.300636	334.94	0.649902	335.64	0.394054	335.74	1.11956	335.84	1.54049	335.64	2.71595
336.54	0.29995	335.94	0.671387	336.64	0.411427	336.74	1.12922	336.84	1.53538	336.64	2.72515
337.54	0.307274	336.94	0.663208	337.64	0.423206	337.74	1.12544	337.84	1.51652	337.64	2.71581
338.54	0.299511	337.94	0.669434	338.64	0.402428	338.74	1.12131	338.84	1.49974	338.64	2.69186
339.54	0.286156	338.94	0.654907	339.64	0.399403	339.74	1.12397	339.84	1.5026	339.64	2.70995
340.54	0.294945	339.94	0.668091	340.64	0.388783	340.74	1.10847	340.84	1.48576	340.64	2.68761
341.54	0.311352	340.94	0.661377	341.64	0.374901	341.74	1.08884	341.84	1.48503	341.64	2.6675
342.54	0.306908	341.94	0.663208	342.64	0.371204	342.74	1.09224	342.84	1.49442	342.64	2.64415
343.54	0.323071	342.94	0.663208	343.64	0.386986	343.74	1.12253	343.84	1.51421	343.64	2.66628
344.54	0.321117	343.94	0.689331	344.64	0.392845	344.74	1.12668	344.84	1.5064	344.64	2.6542
345.54	0.310326	344.94	0.682739	345.64	0.385426	345.74	1.12532	345.84	1.49546	345.64	2.62529
346.54	0.294872	345.94	0.68103	346.64	0.37252	346.74	1.12314	346.84	1.49425	346.64	2.62093
347.54	0.293922	346.94	0.690918	347.64	0.348278	347.74	1.11699	347.84	1.47457	347.64	2.61464
348.54	0.2906	347.94	0.671021	348.64	0.319115	348.74	1.08762	348.84	1.44683	348.64	2.61465
349.54	0.292969	348.94	0.663208	349.64	0.288208	349.74	1.05676	349.84	1.42554	349.64	2.59912
350.54	0.297096	349.94	0.659668	350.64	0.280407	350.74	1.05474	350.84	1.43465	350.64	2.58473
351.54	0.303905	350.94	0.649902	351.64	0.290306	351.74	1.05246	351.84	1.43352	351.64	2.58132
352.54	0.322632	351.94	0.651855	352.64	0.298706	352.74	1.06921	352.84	1.43994	352.64	2.58813
353.54	0.319164	352.94	0.667847	353.64	0.310814	353.74	1.07236	353.84	1.46062	353.64	2.59402
354.54	0.32444	353.94	0.679199	354.64	0.318493	354.74	1.08208	354.84	1.46139	354.64	2.58998
355.54	0.312866	354.94	0.69751	355.64	0.336182	355.74	1.08875	355.84	1.45959	355.64	2.60608
356.54	0.320263	355.94	0.708496	356.64	0.358665	356.74	1.09983	356.84	1.46318	356.64	2.61721
357.54	0.315845	356.94	0.728394	357.64	0.359837	357.74	1.10342	357.84	1.47212	357.64	2.61179
358.54	0.309032	357.94	0.729736	358.64	0.35482	358.74	1.09702	358.84	1.47533	358.64	2.613
359.54	0.308594	358.94	0.733521	359.64	0.352417	359.74	1.104	359.84	1.46753	359.64	2.61255
360.54	0.289795	359.94	0.721802	360.64	0.361877	360.74	1.11523	360.84	1.45587	360.64	2.60211
361.54	0.276928	360.94	0.705688	361.64	0.36898	361.74	1.12314	361.84	1.46141	361.64	2.60921
362.54	0.271484	361.94	0.700684	362.64	0.371338	362.74	1.10718	362.84	1.4552	362.64	2.61353
363.54	0.260204	362.94	0.679077	363.64	0.381126	363.74	1.09702	363.84	1.46221	363.64	2.61001
364.54	0.26643	363.94	0.669434	364.64	0.397728	364.74	1.09336	364.84	1.471	364.64	2.61855
365.54	0.265331	364.94	0.679199	365.64	0.417931	365.74	1.10178	365.84	1.49083	365.64	2.62106
366.54	0.286964	365.94	0.687134	366.64	0.420483	366.74	1.09697	366.84	1.49184	366.64	2.61384
367.54	0.30801	366.94	0.679565	367.64	0.424057	367.74	1.10664	367.84	1.51957	367.64	2.6317
368.54	0.310081	367.94	0.685791	368.64	0.432911	368.74	1.11433	368.84	1.52244	368.64	2.62395
369.54	0.31953	368.94	0.698853	369.64	0.432274	369.74	1.13291	369.84	1.53252	369.64	2.62527
370.54	0.320313	369.94	0.692871	370.64	0.414551	370.74	1.14307	370.84	1.52612	370.64	2.6239
371.54	0.310596	370.94	0.699097	371.64	0.41544	371.74	1.14712	371.84	1.53553	371.64	2.6182
372.54	0.300098	371.94	0.700684	372.64	0.422092	372.74	1.15188	372.84	1.53303	372.64	2.60373
373.54	0.304859	372.94	0.707275	373.64	0.430454	373.74	1.17129	373.84	1.54274	373.64	2.62967
374.54	0.311085	373.94	0.720215	374.64	0.418247	374.74	1.16897	374.84	1.53651	374.64	2.60965
375.54	0.300415	374.94	0.713989	375.64	0.414551	375.74	1.16577	375.84	1.50818	375.64	2.61389
376.54	0.293774	375.94	0.720215	376.64	0.397362	376.74	1.1478	376.84	1.48784	376.64	2.61843
377.54	0.287331	376.94	0.710449	377.64	0.393444	377.74	1.15642	377.84	1.48544	377.64	2.62257
378.54	0.273365	377.94	0.712402	378.64	0.376743	378.74	1.14846	378.84	1.48317	378.64	2.60563
379.54	0.271557	378.94	0.70874	379.64	0.357262	379.74	1.13681	379.84	1.49279	379.64	2.58578
380.54	0.26997	379.94	0.688965	380.64	0.334312	380.74	1.13535	380.84	1.48302	380.64	2.59249
381.54	0.280468	380.94	0.669556	381.64	0.325279	381.74	1.12827	381.84	1.47667	381.64	2.57687
382.54	0.280663	381.94	0.653442	382.64	0.313587	382.74	1.10823	382.84	1.46391	382.64	2.55382
383.54	0.2906	382.94	0.64209	383.64	0.317039	383.74	1.12937	383.84	1.48015	383.64	2.55532
384.54	0.311279	383.94	0.6698	384.64	0.318604	384.74	1.15088	384.84	1.48096	384.64	2.55725
385.54	0.316944	384.94	0.681152	385.64	0.322056	385.74	1.15566	385.84	1.46717	385.64	2.53299
386.54	0.304127	385.94	0.717041	386.64	0.325596	386.74	1.14748	386.84	1.44923	386.64	2.5347
387.54	0.298729	386.94	0.741699	387.64	0.340199	387.74	1.15474	387.84	1.44364	387.64	2.54137
388.54	0.292774	387.94	0.747925	388.64	0.354893	388.74	1.14907	388.84	1.43592	388.64	2.5463
389.54	0.28352	388.94	0.751221	389.64	0.356956	389.74	1.13962	389.84	1.42986	389.64	2.54678
390.54	0.273266	389.94	0.745117	390.64	0.356346	390.74	1.12717	390.84	1.43474	390.64	2.55593
391.54	0.265209	390.94	0.739624	391.64	0.360802	391.74	1.13095	391.84	1.44506	391.64	2.56039
392.54	0.259937	391.94	0.733154	392.64	0.374424	392.74	1.14553	392.84	1.44569	392.64	2.56388
393.54	0.268749	392.94	0.733154	393.64	0.392845	393.74	1.14585	393.84	1.45598	393.64	2.56631
394.54	0.268211	393.94	0.723389	394.64	0.402088	394.74	1.1529	394.84	1.43644	394.64	2.56371
395.54	0.276295	394.94	0.728394	395.64	0.4119	395.74	1.15725	395.84	1.43592	395.64	2.56388
396.54	0.271484	395.94	0.720215	396.64	0.414307	396.74	1.14819	396.84	1.41772	396.64	2.56604
397.54	0.276684	396.94	0.716675	397.64	0.412376	397.74	1.13791	397.84	1.40679	397.64	2.56631
398.54	0.284374	397.94	0.710205	398.64	0.419212	398.74	1.15366	398.84	1.43193	398.64	2.57156
399.54	0.301586	398.94	0.731934	399.64	0.423851	399.74	1.15757	399.84	1.4478	399.64	2.57449
400.54	0.32539	399.94	0.733521	400.64	0.423119	400.74	1.17514	400.84	1.48626	400.64	2.58291
401.54	0.330639	400.94	0.745239	401.64	0.423485	401.74	1.17612	401.84	1.4937	401.64	2.58205
402.54	0.333935	401.94	0.759521	402.64	0.42794	402.74	1.18186	402.84	1.50206	402.64	2.5881
403.54	0.354687	402.94	0.762817	403.64	0.446922	403.74	1.19968	403.84	1.52019	403.64	2.58913
404.54	0.350197	403.94	0.769409	404.64	0.45155	404.74	1.20293	404.84	1.52242	404.64	2.58204
405.54	0.345924	404.94	0.760864	405.64	0.460094	405.74	1.19378	405.84	1.51278	405.64	2.59095
406.54	0.357006	405.94	0.76123	406.64	0.481102	406.74	1.19187	406.84	1.51274	406.64	2.59048
407.54	0.367188	406.94	0.769409	407.64	0.473145	407.74	1.20166	407.84	1.51318	407.64	2.60254
408.54	0.373219	407.94	0.777222	408.64	0.465244	408.74	1.19643	408.84	1.50721	408.64	2.58829
409.54	0.354736	408.94	0.780762	409.64	0.454956	409.74	1.17786	409.84	1.50598	409.64	2.59399
410.54	0.358593	409.94	0.77063	410.64	0.462914	410.74	1.16733	410.84	1.51458	410.64	2.6022
411.54	0.350414	410.94	0.769043	411.64	0.454979	411.74	1.17392	411.84	1.5064	411.64	2.59402
412.54	0.335155	411.94	0.770996	412.64	0.460594	412.74	1.1915	412.84	1.52532	412.64	2.60085
413.54	0.320606	412.94	0.800293	413.64	0.474766	413.74	1.18752	413.84	1.50746	413.64	2.58573
414.54	0.31316	413.94	0.79834	414.64	0.467381	414.74	1.16897	414.84	1.4875	414.64	2.56711
415.54	0.294628	414.94	0.80188	415.64	0.469017	415.74	1.15952	415.84	1.4627	415.64	2.55422
416.54	0.283836	415.94	0.782349	416.64	0.465199	416.74	1.14863	416.84	1.43583	416.64	2.52929
417.54	0.275928	416.94	0.759277	417.64	0.45377	417.74	1.14162	417.84	1.41835	417.64	2.51273
418.54	0.280445	417.94	0.743286	418.64	0.447422	418.74	1.14553	418.84	1.39662	418.64	2.50016
419.54	0.275612	418.94	0.713867	419.64	0.430248	419.74	1.13726	419.84	1.37612	419.64	2.49897
420.54	0.296459	419.94	0.690552	420.64	0.430321	420.74	1.15244	420.84	1.37395	420.64	2.50417
421.54	0.302319	420.94	0.690918	421.64	0.440453	421.74	1.16184	421.84	1.41216	421.64	2.53054
422.54	0.308594	421.94	0.718628	422.64	0.432495	422.74	1.18384	422.84	1.42493	422.64	2.53564
423.54	0.323437	422.94	0.719971	423.64	0.448875	423.74	1.20127	423.84	1.42693	423.64	2.55007
424.54	0.32893	423.94	0.740112	424.64	0.461571	424.74	1.20481	424.84	1.43645	424.64	2.553
425.54	0.315258	424.94	0.759644	425.64	0.466087	425.74	1.21689	425.84	1.41948	425.64	2.54812
426.54	0.310181	425.94	0.769409	426.64	0.465332	426.74	1.24438	426.84	1.43311	426.64	2.53564
427.54	0.308449	426.94	0.790527	427.64	0.447277	427.74	1.24651	427.84	1.4432	427.64	2.54213
428.54	0.308716	427.94	0.810181	428.64	0.432495	428.74	1.26257	428.84	1.46252	428.64	2.54382
429.54	0.317944	428.94	0.818604	429.64	0.415916	429.74	1.26377	429.84	1.46416	429.64	2.54324
430.54	0.329662	429.94	0.829956	430.64	0.402977	430.74	1.26377	430.84	1.48406	430.64	2.53347
431.54	0.338184	430.94	0.838135	431.64	0.401524	431.74	1.26406	431.84	1.48378	431.64	2.52066
432.54	0.360058	431.94	0.831421	432.64	0.426353	432.74	1.26023	432.84	1.50048	432.64	2.52926
433.54	0.353687	432.94	0.847534	433.64	0.445835	433.74	1.26675	433.84	1.49586	433.64	2.52616
434.54	0.35564	433.94	0.849121	434.64	0.481236	434.74	1.27639	434.84	1.48732	434.64	2.53983
435.54	0.354736	434.94	0.854248	435.64	0.505737	435.74	1.28882	435.84	1.47632	435.64	2.53857
436.54	0.331886	435.94	0.832764	436.64	0.513805	436.74	1.27275	436.84	1.46493	436.64	2.54506
437.54	0.30835	436.94	0.839355	437.64	0.510254	437.74	1.26965	437.84	1.44812	437.64	2.54785
438.54	0.294067	437.94	0.811646	438.64	0.495422	438.74	1.25903	438.84	1.44708	438.64	2.53009
439.54	0.288063	438.94	0.80188	439.64	0.495434	439.74	1.2481	439.84	1.45278	439.64	2.53132
440.54	0.280617	439.94	0.806885	440.64	0.487316	440.74	1.23772	440.84	1.46639	440.64	2.52479
441.54	0.302319	440.94	0.826538	441.64	0.500877	441.74	1.24546	441.84	1.48235	441.64	2.54031
442.54	0.328346	441.94	0.849121	442.64	0.508556	442.74	1.252	442.84	1.50301	442.64	2.5558
443.54	0.348194	442.94	0.878784	443.64	0.523228	443.74	1.25686	443.84	1.50465	443.64	2.56388
444.54	0.356274	443.94	0.900024	444.64	0.534081	444.74	1.26694	444.84	1.53154	444.64	2.58132
445.54	0.359009	444.94	0.929565	445.64	0.535645	445.74	1.27551	445.84	1.5343	445.64	2.59265
446.54	0.362499	445.94	0.940918	446.64	0.5364	446.74	1.27085	446.84	1.53521	446.64	2.58694
447.54	0.373901	446.94	0.929565	447.64	0.528503	447.74	1.26099	447.84	1.53693	447.64	2.58746
448.54	0.374733	447.94	0.90332	448.64	0.517162	448.74	1.25762	448.84	1.53689	448.64	2.58589
449.54	0.37278	448.94	0.899536	449.64	0.495678	449.74	1.24468	449.84	1.51223	449.64	2.57258
450.54	0.360695	449.94	0.875244	450.64	0.490856	450.74	1.2304	450.84	1.49899	450.64	2.56276
451.54	0.355934	450.94	0.854248	451.64	0.479015	451.74	1.2376	451.84	1.49093	451.64	2.53956
452.54	0.348122	451.94	0.8479	452.64	0.458141	452.74	1.22564	452.84	1.46261	452.64	2.53675
453.54	0.330711	452.94	0.81665	453.64	0.450916	453.74	1.22798	453.84	1.44852	453.64	2.52306
454.54	0.293213	453.94	0.818604	454.64	0.44397	454.74	1.21191	454.84	1.42896	454.64	2.51428
455.54	0.288624	454.94	0.810059	455.64	0.422215	455.74	1.19106	455.84	1.43855	455.64	2.49411
456.54	0.287743	455.94	0.80188	456.64	0.409534	456.74	1.16999	456.84	1.42545	456.64	2.4619
457.54	0.293114	456.94	0.788696	457.64	0.416065	457.74	1.16804	457.84	1.42258	457.64	2.45513
458.54	0.300465	457.94	0.781006	458.64	0.397434	458.74	1.15945	458.84	1.43367	458.64	2.44004
459.54	0.308594	458.94	0.78894	459.64	0.393066	459.74	1.17566	459.84	1.44446	459.64	2.42273
460.54	0.298634	459.94	0.790161	460.64	0.407993	460.74	1.16262	460.84	1.43629	460.64	2.41935
461.54	0.277416	460.94	0.790527	461.64	0.398949	461.74	1.17099	461.84	1.43901	461.64	2.41885
462.54	0.275024	461.94	0.792236	462.64	0.387939	462.74	1.17944	462.84	1.43726	462.64	2.4093
463.54	0.254272	462.94	0.812012	463.64	0.366028	463.74	1.16528	463.84	1.42755	463.64	2.38531
464.54	0.239819	463.94	0.78418	464.64	0.352013	464.74	1.16026	464.84	1.39098	464.64	2.38168
465.54	0.220848	464.94	0.754639	465.64	0.331593	465.74	1.1595	465.84	1.38889	465.64	2.37102
466.54	0.231956	465.94	0.744751	466.64	0.327137	466.74	1.16706	466.84	1.37565	466.64	2.34826
467.54	0.226025	466.94	0.730225	467.64	0.318443	467.74	1.16782	467.84	1.37755	467.64	2.32821
468.54	0.20039	467.94	0.710083	468.64	0.303612	468.74	1.16184	468.84	1.34099	468.64	2.32156
469.54	0.17622	468.94	0.690552	469.64	0.289574	469.74	1.15793	469.84	1.33745	469.64	2.31899
470.54	0.166283	469.94	0.684448	470.64	0.277332	470.74	1.1551	470.84	1.32645	470.64	2.30895
471.54	0.154808	470.94	0.687866	471.64	0.27837	471.74	1.14692	471.84	1.30601	471.64	2.29168
472.54	0.14558	471.94	0.707642	472.64	0.259483	472.74	1.14829	472.84	1.28588	472.64	2.26962
473.54	0.133617	472.94	0.69873	473.64	0.258446	473.74	1.13962	473.84	1.26714	473.64	2.26687
474.54	0.133301	473.94	0.702026	474.64	0.264648	474.74	1.14722	474.84	1.27295	474.64	2.2467
475.54	0.135204	474.94	0.710815	475.64	0.279198	475.74	1.14951	475.84	1.27776	475.64	2.23
476.54	0.123852	475.94	0.695679	476.64	0.272728	476.74	1.1439	476.84	1.25774	476.64	2.204
477.54	0.115429	476.94	0.656982	477.64	0.274071	477.74	1.13706	477.84	1.2741	477.64	2.18777
478.54	0.111549	477.94	0.633667	478.64	0.30061	478.74	1.14507	478.84	1.29104	478.64	2.18306
479.54	0.0966568	478.94	0.628418	479.64	0.313732	479.74	1.12871	479.84	1.29427	479.64	2.17811
480.54	0.0886955	479.94	0.620239	480.64	0.307274	480.74	1.11887	480.84	1.27471	480.64	2.17995
481.54	0.0847893	480.94	0.610474	481.64	0.296165	481.74	1.1091	481.84	1.28679	481.64	2.17544
482.54	0.0732651	481.94	0.612549	482.64	0.275867	482.74	1.09651	482.84	1.29557	482.64	2.17296
483.54	0.0822525	482.94	0.609253	483.64	0.266369	483.74	1.0877	483.84	1.28609	483.64	2.15675
484.54	0.0822029	483.94	0.572998	484.64	0.276157	484.74	1.09866	484.84	1.28028	484.64	2.14725
485.54	0.0812988	484.94	0.573364	485.64	0.246521	485.74	1.10291	485.84	1.26276	485.64	2.13397
486.54	0.0754395	485.94	0.553711	486.64	0.227966	486.74	1.10168	486.84	1.24701	486.64	2.12836
487.54	0.0944595	486.94	0.542114	487.64	0.242931	487.74	1.11528	487.84	1.23702	487.64	2.14332
488.54	0.108715	487.94	0.560059	488.64	0.262108	488.74	1.13645	488.84	1.25481	488.64	2.1542
489.54	0.101929	488.94	0.579956	489.64	0.275635	489.74	1.14502	489.84	1.26575	489.64	2.1676
490.54	0.124123	489.94	0.57959	490.64	0.292126	490.74	1.14653	490.84	1.2745	490.64	2.1714
491.54	0.140503	490.94	0.597656	491.64	0.314392	491.74	1.1449	491.84	1.28534	491.64	2.17731
492.54	0.12278	491.94	0.601318	492.64	0.322582	492.74	1.16277	492.84	1.303	492.64	2.19368
493.54	0.136696	492.94	0.599121	493.64	0.342663	493.74	1.16448	493.84	1.32211	493.64	2.20704
494.54	0.138672	493.94	0.609253	494.64	0.360596	494.74	1.18054	494.84	1.32996	494.64	2.22827
495.54	0.129078	494.94	0.618652	495.64	0.369297	495.74	1.19118	495.84	1.35743	495.64	2.23221
496.54	0.123219	495.94	0.63855	496.64	0.367588	496.74	1.19839	496.84	1.37489	496.64	2.23673
497.54	0.105736	496.94	0.641724	497.64	0.38512	497.74	1.18953	497.84	1.3737	497.64	2.2351
498.54	0.116772	497.94	0.639893	498.64	0.384666	498.74	1.19504	498.84	1.38213	498.64	2.24404
499.54	0.112499	498.94	0.650269	499.64	0.386009	499.74	1.20871	499.84	1.37847	499.64	2.25527
500.54	0.115601	499.94	0.671387	500.64	0.389526	500.74	1.20911	500.84	1.36633	500.64	2.25244
501.54	0.110474	500.94	0.663208	501.64	0.373962	501.74	1.20276	501.84	1.3526	501.64	2.23358
502.54	0.107788	501.94	0.643555	502.64	0.357239	502.74	1.19617	502.84	1.32867	502.64	2.21857
503.54	0.102367	502.94	0.630371	503.64	0.356712	503.74	1.21665	503.84	1.31438	503.64	2.21609
504.54	0.103149	503.94	0.658081	504.64	0.355347	504.74	1.20874	504.84	1.31458	504.64	2.2229
505.54	0.0975838	504.94	0.649902	505.64	0.347446	505.74	1.20376	505.84	1.31691	505.64	2.21036
506.54	0.0814438	505.94	0.631958	506.64	0.330738	506.74	1.17329	506.84	1.30601	506.64	2.2
507.54	0.0870361	506.94	0.628784	507.64	0.342957	507.74	1.17603	507.84	1.30402	507.64	2.19281
508.54	0.0672112	507.94	0.636597	508.64	0.320213	508.74	1.17124	508.84	1.29583	508.64	2.17178
509.54	0.0575943	508.94	0.628784	509.64	0.291027	509.74	1.16314	509.84	1.28927	509.64	2.16017
510.54	0.0476799	509.94	0.602295	510.64	0.281151	510.74	1.16148	510.84	1.28765	510.64	2.15029
511.54	0.0506363	510.94	0.590942	511.64	0.287487	511.74	1.17424	511.84	1.28426	511.64	2.16481
512.54	0.0575714	511.94	0.602783	512.64	0.294216	512.74	1.1843	512.84	1.28435	512.64	2.17312
513.54	0.0559578	512.94	0.600952	513.64	0.304665	513.74	1.20132	513.84	1.28376	513.64	2.19175
514.54	0.0813751	513.94	0.602661	514.64	0.307522	514.74	1.19699	514.84	1.2769	514.64	2.20437
515.54	0.0869408	514.94	0.61084	515.64	0.323597	515.74	1.19221	515.84	1.28263	515.64	2.22045
516.54	0.100513	515.94	0.628784	516.64	0.316811	516.74	1.20461	516.84	1.27858	516.64	2.23685
517.54	0.105469	516.94	0.620605	517.64	0.317627	517.74	1.18958	517.84	1.25659	517.64	2.22937
518.54	0.122269	517.94	0.608887	518.64	0.305935	518.74	1.20517	518.84	1.27702	518.64	2.24234
519.54	0.124805	518.94	0.609253	519.64	0.307045	519.74	1.21975	519.84	1.28846	519.64	2.24845
520.54	0.111694	519.94	0.612549	520.64	0.290833	520.74	1.20398	520.84	1.28168	520.64	2.25018
521.54	0.118557	520.94	0.611206	521.64	0.302784	521.74	1.20393	521.84	1.28464	521.64	2.25554
522.54	0.129078	521.94	0.620605	522.64	0.312294	522.74	1.21902	522.84	1.30507	522.64	2.25529
523.54	0.130348	522.94	0.649902	523.64	0.32655	523.74	1.22466	523.84	1.33346	523.64	2.28236
524.54	0.147781	523.94	0.667847	524.64	0.342434	524.74	1.23764	524.84	1.33647	524.64	2.30337
525.54	0.156616	524.94	0.710571	525.64	0.350464	525.74	1.22864	525.84	1.33704	525.64	2.29968
526.54	0.160671	525.94	0.712402	526.64	0.365284	526.74	1.22859	526.84	1.34421	526.64	2.30669
527.54	0.168434	526.94	0.720459	527.64	0.3531	527.74	1.22087	527.84	1.32827	527.64	2.29268
528.54	0.16304	527.94	0.700684	528.64	0.344997	528.74	1.21848	528.84	1.33586	528.64	2.2864
529.54	0.146484	528.94	0.692505	529.64	0.340332	529.74	1.21069	529.84	1.33545	529.64	2.26062
530.54	0.166603	529.94	0.671021	530.64	0.362194	530.74	1.20708	530.84	1.3514	530.64	2.25465
531.54	0.166969	530.94	0.687744	531.64	0.359753	531.74	1.20879	531.84	1.35458	531.64	2.24684
532.54	0.177002	531.94	0.689087	532.64	0.361328	532.74	1.22375	532.84	1.36328	532.64	2.24695
533.54	0.18882	532.94	0.699463	533.64	0.371838	533.74	1.24077	533.84	1.3724	533.64	2.2704
534.54	0.213795	533.94	0.726807	534.64	0.3787	534.74	1.24758	534.84	1.36634	534.64	2.27909
535.54	0.220825	534.94	0.740112	535.64	0.359619	535.74	1.24231	535.84	1.35754	535.64	2.27332
536.54	0.210938	535.94	0.728394	536.64	0.333496	536.74	1.22083	536.84	1.32788	536.64	2.27332
537.54	0.219826	536.94	0.721924	537.64	0.334118	537.74	1.21721	537.84	1.32626	537.64	2.27552
538.54	0.214577	537.94	0.740112	538.64	0.339977	538.74	1.21038	538.84	1.31698	538.64	2.2715
539.54	0.223293	538.94	0.733521	539.64	0.330738	539.74	1.19954	539.84	1.31577	539.64	2.24907
540.54	0.244141	539.94	0.730225	540.64	0.333435	540.74	1.21179	540.84	1.33173	540.64	2.24005
541.54	0.252857	540.94	0.75769	541.64	0.339272	541.74	1.20022	541.84	1.33644	541.64	2.23624
542.54	0.254494	541.94	0.772583	542.64	0.342907	542.74	1.20354	542.84	1.34164	542.64	2.2433
543.54	0.27256	542.94	0.798706	543.64	0.35487	543.74	1.21306	543.84	1.35384	543.64	2.25526
544.54	0.277515	543.94	0.828003	544.64	0.359169	544.74	1.21987	544.84	1.35621	544.64	2.25297
545.54	0.28384	544.94	0.851074	545.64	0.364002	545.74	1.21882	545.84	1.36393	545.64	2.24804
546.54	0.292191	545.94	0.859009	546.64	0.37466	546.74	1.20053	546.84	1.3571	546.64	2.24734
547.54	0.313675	546.94	0.86084	547.64	0.377956	547.74	1.20871	547.84	1.36711	547.64	2.23098
548.54	0.318359	547.94	0.857788	548.64	0.369995	548.74	1.19934	548.84	1.36011	548.64	2.21338
549.54	0.318508	548.94	0.849487	549.64	0.383839	549.74	1.22493	549.84	1.3646	549.64	2.22368
550.54	0.346924	549.94	0.850952	550.64	0.382263	550.74	1.23328	550.84	1.36456	550.64	2.22052
551.54	0.354641	550.94	0.859009	551.64	0.380054	551.74	1.24678	551.84	1.37619	551.64	2.22649
552.54	0.388893	551.94	0.870605	552.64	0.403088	552.74	1.26567	552.84	1.37765	552.64	2.2527
553.54	0.402344	552.94	0.88855	553.64	0.415894	553.74	1.27722	553.84	1.37671	553.64	2.26563
554.54	0.406788	553.94	0.891724	554.64	0.41935	554.74	1.29043	554.84	1.36757	554.64	2.26933
555.54	0.423683	554.94	0.899902	555.64	0.43568	555.74	1.28911	555.84	1.35909	555.64	2.27748
556.54	0.427662	555.94	0.901855	556.64	0.450111	556.74	1.3008	556.84	1.35487	556.64	2.28825
557.54	0.435619	556.94	0.901489	557.64	0.458214	557.74	1.28916	557.84	1.34679	557.64	2.27193
558.54	0.43655	557.94	0.893677	558.64	0.455189	558.74	1.27974	558.84	1.35331	558.64	2.26732
559.54	0.425781	558.94	0.880371	559.64	0.454712	559.74	1.27747	559.84	1.35339	559.64	2.26685
560.54	0.404102	559.94	0.878784	560.64	0.440224	560.74	1.25295	560.84	1.34742	560.64	2.25236
561.54	0.37759	560.94	0.874146	561.64	0.429066	561.74	1.25666	561.84	1.35355	561.64	2.23961
562.54	0.372097	561.94	0.878784	562.64	0.422596	562.74	1.25471	562.84	1.37015	562.64	2.24303
563.54	0.361744	562.94	0.878784	563.64	0.424599	563.74	1.26504	563.84	1.38453	563.64	2.26322
564.54	0.383987	563.94	0.88855	564.64	0.430569	564.74	1.301	564.84	1.41216	564.64	2.27078
565.54	0.395607	564.94	0.9198	565.64	0.419933	565.74	1.29863	565.84	1.41695	565.64	2.26796
566.54	0.395535	565.94	0.911255	566.64	0.38805	566.74	1.29768	566.84	1.40555	566.64	2.26574
567.54	0.399979	566.94	0.908081	567.64	0.394192	567.74	1.30637	567.84	1.403	567.64	2.27151
568.54	0.404663	567.94	0.909668	568.64	0.397461	568.74	1.28918	568.84	1.41199	568.64	2.26855
569.54	0.396023	568.94	0.917847	569.64	0.367725	569.74	1.26435	569.84	1.39084	569.64	2.23882
570.54	0.391628	569.94	0.885132	570.64	0.367542	570.74	1.25825	570.84	1.3964	570.64	2.24681
571.54	0.419144	570.94	0.899902	571.64	0.394802	571.74	1.27512	571.84	1.41496	571.64	2.26394
572.54	0.423611	571.94	0.922974	572.64	0.414478	572.74	1.27766	572.84	1.43393	572.64	2.26921
573.54	0.439186	572.94	0.929443	573.64	0.430981	573.74	1.29314	573.84	1.44411	573.64	2.26582
574.54	0.447193	573.94	0.94873	574.64	0.438881	574.74	1.27834	574.84	1.44935	574.64	2.2725
575.54	0.446754	574.94	0.960205	575.64	0.447033	575.74	1.28887	575.84	1.45712	575.64	2.26893
576.54	0.450539	575.94	0.970581	576.64	0.452282	576.74	1.2647	576.84	1.44723	576.64	2.24672
577.54	0.454933	576.94	0.96875	577.64	0.460339	577.74	1.25151	577.84	1.45712	577.64	2.23964
578.54	0.455444	577.94	0.980103	578.64	0.469604	578.74	1.24158	578.84	1.46436	578.64	2.23132
579.54	0.451637	578.94	0.980347	579.64	0.456982	579.74	1.23491	579.84	1.47158	579.64	2.23469
580.54	0.449341	579.94	0.972046	580.64	0.458435	580.74	1.23218	580.84	1.46771	580.64	2.22174
581.54	0.452343	580.94	0.962036	581.64	0.455589	581.74	1.22202	581.84	1.45037	581.64	2.21377
582.54	0.44463	581.94	0.942505	582.64	0.425026	582.74	1.23721	582.84	1.43599	582.64	2.21616
583.54	0.458572	582.94	0.940918	583.64	0.432278	583.74	1.25241	583.84	1.44438	583.64	2.24124
584.54	0.480835	583.94	0.968628	584.64	0.443604	584.74	1.27283	584.84	1.44226	584.64	2.2561
585.54	0.483597	584.94	0.989868	585.64	0.44656	585.74	1.30332	585.84	1.42607	585.64	2.25552
586.54	0.482422	585.94	1.0116	586.64	0.445313	586.74	1.32507	586.84	1.4259	586.64	2.26587
587.54	0.485279	586.94	1.02917	587.64	0.452553	587.74	1.31973	587.84	1.4203	587.64	2.27091
588.54	0.484669	587.94	1.04089	588.64	0.441811	588.74	1.31875	588.84	1.39906	588.64	2.27189
589.54	0.469288	588.94	1.04712	589.64	0.423439	589.74	1.30837	589.84	1.39705	589.64	2.26133
590.54	0.47422	589.94	1.05188	590.64	0.419323	590.74	1.30828	590.84	1.38998	590.64	2.2494
591.54	0.485744	590.94	1.04211	591.64	0.415394	591.74	1.31501	591.84	1.39579	591.64	2.2517
592.54	0.50972	591.94	1.04846	592.64	0.427029	592.74	1.34421	592.84	1.41277	592.64	2.2438
593.54	0.510132	592.94	1.04089	593.64	0.435791	593.74	1.35596	593.84	1.42432	593.64	2.23462
594.54	0.51775	593.94	1.03235	594.64	0.431068	594.74	1.35879	594.84	1.41835	594.64	2.23002
595.54	0.510769	594.94	1.02454	595.64	0.454212	595.74	1.36604	595.84	1.42447	595.64	2.24523
596.54	0.501541	595.94	1.02917	596.64	0.456326	596.74	1.36533	596.84	1.43559	596.64	2.24734
597.54	0.488235	596.94	1.02295	597.64	0.45071	597.74	1.37839	597.84	1.44804	597.64	2.25308
598.54	0.504444	597.94	1.0144	598.64	0.454018	598.74	1.35769	598.84	1.45558	598.64	2.25797
599.54	0.508545	598.94	1.02283	599.64	0.449036	599.74	1.354	599.84	1.48053	599.64	2.25177
600.54	0.512966	599.94	1.03699	600.64	0.444813	600.74	1.35383	600.84	1.50235	600.64	2.25365
601.54	0.515186	600.94	1.04065	601.64	0.447853	601.74	1.34768	601.84	1.50508	601.64	2.25022
602.54	0.53157	601.94	1.04041	602.64	0.463467	602.74	1.3364	602.84	1.51378	602.64	2.24435
603.54	0.551147	602.94	1.04871	603.64	0.4729	603.74	1.32471	603.84	1.51379	603.64	2.25415
604.54	0.566067	603.94	1.06665	604.64	0.482777	604.74	1.34199	604.84	1.53263	604.64	2.27037
605.54	0.583912	604.94	1.0863	605.64	0.496681	605.74	1.34768	605.84	1.54585	605.64	2.28965
606.54	0.596024	605.94	1.07959	606.64	0.520718	606.74	1.35361	606.84	1.55418	606.64	2.30197
607.54	0.602516	606.94	1.08154	607.64	0.536144	607.74	1.36504	607.84	1.57259	607.64	2.30763
608.54	0.602371	607.94	1.1073	608.64	0.544216	608.74	1.37827	608.84	1.58232	608.64	2.31411
609.54	0.607178	608.94	1.11243	609.64	0.549316	609.74	1.37878	609.84	1.5835	609.64	2.29773
610.54	0.622269	609.94	1.12219	610.64	0.554104	610.74	1.3884	610.84	1.58562	610.64	2.29617
611.54	0.611134	610.94	1.13037	611.64	0.552162	611.74	1.38345	611.84	1.56251	611.64	2.2725
612.54	0.610596	611.94	1.1355	612.64	0.55127	612.74	1.39233	612.84	1.56091	612.64	2.26184
613.54	0.614063	612.94	1.14014	613.64	0.539223	613.74	1.3987	613.84	1.56691	613.64	2.25956
614.54	0.631763	613.94	1.1322	614.64	0.554665	614.74	1.40762	614.84	1.58491	614.64	2.26719
615.54	0.62854	614.94	1.14832	615.64	0.541504	615.74	1.41187	615.84	1.58862	615.64	2.28174
616.54	0.636719	615.94	1.14185	616.64	0.539551	616.74	1.40015	616.84	1.58862	616.64	2.27161
617.54	0.638527	616.94	1.14172	617.64	0.543713	617.74	1.42424	617.84	1.60299	617.64	2.27418
618.54	0.66011	617.94	1.1698	618.64	0.564114	618.74	1.43564	618.84	1.61711	618.64	2.29458
619.54	0.664379	618.94	1.17957	619.64	0.556175	619.74	1.41514	619.84	1.60003	619.64	2.27847
620.54	0.668823	619.94	1.17139	620.64	0.573853	620.74	1.44409	620.84	1.59692	620.64	2.28284
621.54	0.675148	620.94	1.18115	621.64	0.588268	621.74	1.46038	621.84	1.59664	621.64	2.27967
622.54	0.664871	621.94	1.18274	622.64	0.596951	622.74	1.46848	622.84	1.59917	622.64	2.29629
623.54	0.666653	622.94	1.19446	623.64	0.59911	623.74	1.45942	623.84	1.58719	623.64	2.28099
624.54	0.657059	623.94	1.18933	624.64	0.610989	624.74	1.49387	624.84	1.61357	624.64	2.29885
625.54	0.670288	624.94	1.21399	625.64	0.63501	625.74	1.50793	625.84	1.6333	625.64	2.29675
626.54	0.682739	625.94	1.22021	626.64	0.637878	626.74	1.49768	626.84	1.6463	626.64	2.30463
627.54	0.703861	626.94	1.23181	627.64	0.665222	627.74	1.52014	627.84	1.68206	627.64	2.31879
628.54	0.719925	627.94	1.26587	628.64	0.683254	628.74	1.53525	628.84	1.69365	628.64	2.34341
629.54	0.735451	628.94	1.25928	629.64	0.685925	629.74	1.53069	629.84	1.69784	629.64	2.36598
630.54	0.729687	629.94	1.26746	630.64	0.680931	630.74	1.52122	630.84	1.67766	630.64	2.36074
631.54	0.723293	630.94	1.2594	631.64	0.684071	631.74	1.52778	631.84	1.68583	631.64	2.38048
632.54	0.718922	631.94	1.29565	632.64	0.689247	632.74	1.53848	632.84	1.67811	632.64	2.40641
633.54	0.708618	632.94	1.29871	633.64	0.688354	633.74	1.53918	633.84	1.67688	633.64	2.42871
634.54	0.695118	633.94	1.29834	634.64	0.683998	634.74	1.53384	634.84	1.6775	634.64	2.41605
635.54	0.665211	634.94	1.2937	635.64	0.655312	635.74	1.52309	635.84	1.67933	635.64	2.40726
636.54	0.643749	635.94	1.28394	636.64	0.634239	636.74	1.5134	636.84	1.67943	636.64	2.39754
637.54	0.631496	636.94	1.2644	637.64	0.611683	637.74	1.50862	637.84	1.66629	637.64	2.37499
638.54	0.625	637.94	1.25146	638.64	0.586426	638.74	1.49402	638.84	1.64929	638.64	2.35632
639.54	0.599781	638.94	1.22998	639.64	0.550819	639.74	1.4678	639.84	1.64039	639.64	2.3223
640.54	0.587574	639.94	1.19446	640.64	0.540871	640.74	1.45193	640.84	1.63813	640.64	2.31895
641.54	0.584351	640.94	1.19751	641.64	0.531738	641.74	1.45752	641.84	1.64246	641.64	2.31763
642.54	0.605179	641.94	1.18933	642.64	0.53933	642.74	1.4509	642.84	1.6458	642.64	2.32058
643.54	0.602882	642.94	1.20898	643.64	0.538097	643.74	1.45024	643.84	1.65621	643.64	2.33534
644.54	0.619362	643.94	1.22375	644.64	0.573376	644.74	1.45708	644.84	1.68307	644.64	2.34449
645.54	0.62146	644.94	1.25806	645.64	0.584229	645.74	1.45715	645.84	1.6759	645.64	2.34558
646.54	0.648026	645.94	1.28735	646.64	0.610378	646.74	1.46494	646.84	1.70256	646.64	2.37173
647.54	0.663208	646.94	1.32019	647.64	0.616394	647.74	1.47656	647.84	1.71698	647.64	2.37811
648.54	0.670387	647.94	1.32007	648.64	0.626659	648.74	1.46856	648.84	1.73452	648.64	2.38472
649.54	0.670727	648.94	1.33777	649.64	0.632103	649.74	1.46067	649.84	1.73003	649.64	2.38369
650.54	0.671875	649.94	1.34924	650.64	0.638184	650.74	1.46692	650.84	1.72632	650.64	2.39795
651.54	0.693336	650.94	1.36084	651.64	0.656384	651.74	1.45708	651.84	1.73641	651.64	2.39784
652.54	0.700905	651.94	1.37878	652.64	0.667004	652.74	1.45684	652.84	1.73946	652.64	2.38929
653.54	0.733009	652.94	1.38037	653.64	0.707531	653.74	1.49077	653.84	1.73763	653.64	2.41969
654.54	0.739456	653.94	1.40808	654.64	0.731106	654.74	1.50595	654.84	1.73711	654.64	2.44363
655.54	0.753689	654.94	1.4198	655.64	0.750111	655.74	1.53083	655.84	1.75162	655.64	2.44469
656.54	0.776344	655.94	1.43579	656.64	0.792858	656.74	1.56755	656.84	1.78072	656.64	2.48231
657.54	0.778397	656.94	1.48669	657.64	0.813503	657.74	1.57566	657.84	1.79472	657.64	2.52127
658.54	0.775612	657.94	1.50964	658.64	0.833141	658.74	1.60234	658.84	1.81197	658.64	2.54054
659.54	0.798267	658.94	1.54712	659.64	0.873878	659.74	1.63699	659.84	1.85884	659.64	2.58323
660.54	0.826664	659.94	1.61719	660.64	0.903931	660.74	1.6637	660.84	1.88354	660.64	2.61951
661.54	0.827442	660.94	1.64355	661.64	0.928444	661.74	1.65957	661.84	1.89582	661.64	2.62766
662.54	0.829712	661.94	1.65186	662.64	0.92041	662.74	1.65027	662.84	1.89563	662.64	2.63757
663.54	0.816994	662.94	1.66125	663.64	0.916027	663.74	1.64397	663.84	1.88924	663.64	2.62672
664.54	0.80027	663.94	1.65149	664.64	0.926891	664.74	1.64885	664.84	1.89754	664.64	2.62342
665.54	0.797462	664.94	1.64368	665.64	0.925793	665.74	1.6342	665.84	1.89278	665.64	2.60902
666.54	0.785645	665.94	1.62219	666.64	0.928101	666.74	1.63745	666.84	1.89673	666.64	2.58997
667.54	0.78545	666.94	1.63074	667.64	0.93705	667.74	1.64883	667.84	1.88771	667.64	2.59843
668.54	0.801102	667.94	1.63843	668.64	0.953701	668.74	1.66294	668.84	1.87669	668.64	2.58737
669.54	0.808594	668.94	1.65002	669.64	0.969971	669.74	1.67395	669.84	1.88391	669.64	2.59424
670.54	0.824173	669.94	1.67603	670.64	0.992458	670.74	1.68332	670.84	1.90166	670.64	2.60342
671.54	0.830395	670.94	1.70886	671.64	1.00051	671.74	1.67258	671.84	1.88811	671.64	2.60366
672.54	0.826981	671.94	1.72021	672.64	1.01125	672.74	1.671	672.84	1.88725	672.64	2.60305
673.54	0.830643	672.94	1.72021	673.64	1.00344	673.74	1.66502	673.84	1.89909	673.64	2.60146
674.54	0.814648	673.94	1.73352	674.64	0.985863	674.74	1.64451	674.84	1.88884	674.64	2.60378
675.54	0.794167	674.94	1.71191	675.64	0.97224	675.74	1.63262	675.84	1.87868	675.64	2.60127
676.54	0.777786	675.94	1.7019	676.64	0.957298	676.74	1.6384	676.84	1.87749	676.64	2.59328
677.54	0.776783	676.94	1.71179	677.64	0.949074	677.74	1.62807	677.84	1.88459	677.64	2.60606
678.54	0.780838	677.94	1.71863	678.64	0.954372	678.74	1.63486	678.84	1.89641	678.64	2.60672
679.54	0.777344	678.94	1.7417	679.64	0.967773	679.74	1.63562	679.84	1.88745	679.64	2.60669
680.54	0.777294	679.94	1.74792	680.64	0.964134	680.74	1.64866	680.84	1.88701	680.64	2.59463
681.54	0.780666	680.94	1.74011	681.64	0.97533	681.74	1.6457	681.84	1.88346	681.64	2.6046
682.54	0.787842	681.94	1.75452	682.64	0.994263	682.74	1.65479	682.84	1.91101	682.64	2.61194
683.54	0.79546	682.94	1.77563	683.64	0.997841	683.74	1.66775	683.84	1.90699	683.64	2.60917
684.54	0.7897	683.94	1.78076	684.64	1.03112	684.74	1.67427	684.84	1.91996	684.64	2.60949
685.54	0.795876	684.94	1.80493	685.64	1.04567	685.74	1.67754	685.84	1.93295	685.64	2.61598
686.54	0.799416	685.94	1.81799	686.64	1.07118	686.74	1.67778	686.84	1.95992	686.64	2.61183
687.54	0.815773	686.94	1.83972	687.64	1.10035	687.74	1.68499	687.84	1.97201	687.64	2.61964
688.54	0.826981	687.94	1.86707	688.64	1.11587	688.74	1.68919	688.84	1.99187	688.64	2.62759
689.54	0.849976	688.94	1.87878	689.64	1.11511	689.74	1.68762	689.84	2.00244	689.64	2.63501
690.54	0.865772	689.94	1.89673	690.64	1.11698	690.74	1.69863	690.84	1.99647	690.64	2.64823
691.54	0.883816	690.94	1.89014	691.64	1.1267	691.74	1.69966	691.84	1.99381	691.64	2.64818
692.54	0.877125	691.94	1.8866	692.64	1.11857	692.74	1.70022	692.84	2.0066	692.64	2.64982
693.54	0.899563	692.94	1.89172	693.64	1.1118	693.74	1.68867	693.84	1.99637	693.64	2.65111
694.54	0.90403	693.94	1.88855	694.64	1.1078	694.74	1.69902	694.84	1.9869	694.64	2.64686
695.54	0.896656	694.94	1.88977	695.64	1.10526	695.74	1.68301	695.84	1.97084	695.64	2.64591
696.54	0.891262	695.94	1.87378	696.64	1.10033	696.74	1.67036	696.84	1.97062	696.64	2.62499
697.54	0.898609	696.94	1.86243	697.64	1.10917	697.74	1.68899	697.84	1.9629	697.64	2.63041
698.54	0.903858	697.94	1.86401	698.64	1.10465	698.74	1.70315	698.84	1.94264	698.64	2.61662
699.54	0.889843	698.94	1.83472	699.64	1.10201	699.74	1.71226	699.84	1.94017	699.64	2.62154
700.54	0.894802	699.94	1.81506	700.64	1.12572	700.74	1.74495	700.84	1.94718	700.64	2.62731
701.54	0.916237	700.94	1.82153	701.64	1.1515	701.74	1.76567	701.84	1.9659	701.64	2.63197
702.54	0.914429	701.94	1.84131	702.64	1.15906	702.74	1.7876	702.84	1.9679	702.64	2.63794
703.54	0.918629	702.94	1.84131	703.64	1.16288	703.74	1.77248	703.84	1.96034	703.64	2.65116
704.54	0.900024	703.94	1.82336	704.64	1.16882	704.74	1.78931	704.84	1.9679	704.64	2.65906
705.54	0.896706	704.94	1.83154	705.64	1.18861	705.74	1.78643	705.84	1.96786	705.64	2.65748
706.54	0.890919	705.94	1.84009	706.64	1.19157	706.74	1.77969	706.84	1.96058	706.64	2.66068
707.54	0.86338	706.94	1.82983	707.64	1.18415	707.74	1.7686	707.84	1.95815	707.64	2.64192
708.54	0.858231	707.94	1.81006	708.64	1.19765	708.74	1.77561	708.84	1.97588	708.64	2.64724
709.54	0.853565	708.94	1.81006	709.64	1.2158	709.74	1.78506	709.84	1.98262	709.64	2.62913
710.54	0.862381	709.94	1.81665	710.64	1.22647	710.74	1.79636	710.84	2.00468	710.64	2.61087
711.54	0.87925	710.94	1.81787	711.64	1.23451	711.74	1.81487	711.84	2.01412	711.64	2.61683
712.54	0.900757	711.94	1.83948	712.64	1.25061	712.74	1.82629	712.84	2.02368	712.64	2.63464
713.54	0.905838	712.94	1.82959	713.64	1.2582	713.74	1.83762	713.84	2.02312	713.64	2.6487
714.54	0.915382	713.94	1.82996	714.64	1.25978	714.74	1.83928	714.84	2.01656	714.64	2.64381
715.54	0.920509	714.94	1.83313	715.64	1.26735	715.74	1.83953	715.84	2.01571	715.64	2.65602
716.54	0.918556	715.94	1.84949	716.64	1.2715	716.74	1.82952	716.84	1.99862	716.64	2.68629
717.54	0.897072	716.94	1.85266	717.64	1.26564	717.74	1.82366	717.84	1.97909	717.64	2.67738
718.54	0.905739	717.94	1.823	718.64	1.26893	718.74	1.81804	718.84	1.98641	718.64	2.67726
719.54	0.918896	718.94	1.83313	719.64	1.2737	719.74	1.81907	719.84	1.97673	719.64	2.66433
720.54	0.920826	719.94	1.82983	720.64	1.27085	720.74	1.81203	720.84	1.9781	720.64	2.66148
721.54	0.927368	720.94	1.83777	721.64	1.27661	721.74	1.79895	721.84	1.99524	721.64	2.6427
722.54	0.946487	721.94	1.83777	722.64	1.27602	722.74	1.79234	722.84	1.99858	722.64	2.63076
723.54	0.956787	722.94	1.84094	723.64	1.25867	723.74	1.79236	723.84	2.01477	723.64	2.63953
724.54	0.957203	723.94	1.85083	724.64	1.23746	724.74	1.77798	724.84	2.01014	724.64	2.62016
725.54	0.953762	724.94	1.83667	725.64	1.2351	725.74	1.78132	725.84	2.01749	725.64	2.61913
726.54	0.950027	725.94	1.8429	726.64	1.2405	726.74	1.78257	726.84	2.01811	726.64	2.6116
727.54	0.946316	726.94	1.85461	727.64	1.22985	727.74	1.78157	727.84	2.01688	727.64	2.60094
728.54	0.941334	727.94	1.84314	728.64	1.22245	728.74	1.78139	728.84	2.01759	728.64	2.60172
729.54	0.943314	728.94	1.82947	729.64	1.24435	729.74	1.80515	729.84	2.02354	729.64	2.59555
730.54	0.945313	729.94	1.82959	730.64	1.2489	730.74	1.81848	730.84	2.00659	730.64	2.59851
731.54	0.955616	730.94	1.82764	731.64	1.25919	731.74	1.82949	731.84	2.00978	731.64	2.59122
732.54	0.976563	731.94	1.83118	732.64	1.2782	732.74	1.83801	732.84	2.00659	732.64	2.58875
733.54	0.996315	732.94	1.81323	733.64	1.30348	733.74	1.8637	733.84	2.01473	733.64	2.60267
734.54	1.02417	733.94	1.81982	734.64	1.32935	734.74	1.89307	734.84	2.04053	734.64	2.62195
735.54	1.04949	734.94	1.83936	735.64	1.33634	735.74	1.92519	735.84	2.05604	735.64	2.63712
736.54	1.08162	735.94	1.85889	736.64	1.345	736.74	1.94699	736.84	2.06792	736.64	2.66372
737.54	1.0928	736.94	1.86243	737.64	1.34606	737.74	1.95588	737.84	2.08268	737.64	2.67614
738.54	1.10388	737.94	1.86877	738.64	1.33521	738.74	1.97522	738.84	2.09497	738.64	2.67859
739.54	1.12068	738.94	1.88037	739.64	1.33523	739.74	1.97824	739.84	2.10735	739.64	2.69473
740.54	1.125	739.94	1.91003	740.64	1.33875	740.74	1.99854	740.84	2.10498	740.64	2.68872
741.54	1.12227	740.94	1.9198	741.64	1.36148	741.74	2.01413	741.84	2.10735	741.64	2.68679
742.54	1.11951	741.94	1.94092	742.64	1.37134	742.74	2.01025	742.84	2.10437	742.64	2.67371
743.54	1.11624	742.94	1.93774	743.64	1.40673	743.74	2.03047	743.84	2.11295	743.64	2.68956
744.54	1.13152	743.94	1.95691	744.64	1.44254	744.74	2.06435	744.84	2.115	744.64	2.68473
745.54	1.15403	744.94	1.96045	745.64	1.45741	745.74	2.06975	745.84	2.12594	745.64	2.68946
746.54	1.16328	745.94	1.95227	746.64	1.46768	746.74	2.08762	746.84	2.13823	746.64	2.69656
747.54	1.16878	746.94	1.97021	747.64	1.47219	747.74	2.09312	747.84	2.14897	747.64	2.71279
748.54	1.19336	747.94	1.97217	748.64	1.46826	748.74	2.11926	748.84	2.15796	748.64	2.72644
749.54	1.21631	748.94	1.98975	749.64	1.47052	749.74	2.13049	749.84	2.17035	749.64	2.74042
750.54	1.22534	749.94	2.00305	750.64	1.46002	750.74	2.12122	750.84	2.1767	750.64	2.74945
751.54	1.2314	750.94	2.00769	751.64	1.46218	751.74	2.12901	751.84	2.17766	751.64	2.7709
752.54	1.23401	751.94	1.99988	752.64	1.46252	752.74	2.12122	752.84	2.16809	752.64	2.76514
753.54	1.23306	752.94	2.00305	753.64	1.44371	753.74	2.11799	753.84	2.15494	753.64	2.78197
754.54	1.22283	753.94	2.00769	754.64	1.43241	754.74	2.12222	754.84	2.14003	754.64	2.77579
755.54	1.21353	754.94	2.00305	755.64	1.43236	755.74	2.1219	755.84	2.12577	755.64	2.79174
756.54	1.19627	755.94	1.98193	756.64	1.41798	756.74	2.11663	756.84	2.11849	756.64	2.78712
757.54	1.20218	756.94	1.96362	757.64	1.41637	757.74	2.12739	757.84	2.14164	757.64	2.78905
758.54	1.19353	757.94	1.97839	758.64	1.43241	758.74	2.13223	758.84	2.1482	758.64	2.77384
759.54	1.1783	758.94	1.96863	759.64	1.4407	759.74	2.14756	759.84	2.14409	759.64	2.75942
760.54	1.17183	759.94	1.95215	760.64	1.44125	760.74	2.1489	760.84	2.15648	760.64	2.75997
761.54	1.17515	760.94	1.93274	761.64	1.44764	761.74	2.14824	761.84	2.15719	761.64	2.75001
762.54	1.17854	761.94	1.93237	762.64	1.45107	762.74	2.14817	762.84	2.16692	762.64	2.74209
763.54	1.1637	762.94	1.95068	763.64	1.45923	763.74	2.15051	763.84	2.15833	763.64	2.7323
764.54	1.16348	763.94	1.9425	764.64	1.46813	764.74	2.16853	764.84	2.17545	764.64	2.73803
765.54	1.17378	764.94	1.94055	765.64	1.4772	765.74	2.16965	765.84	2.18645	765.64	2.74673
766.54	1.16602	765.94	1.94092	766.64	1.48914	766.74	2.18799	766.84	2.20459	766.64	2.73914
767.54	1.14648	766.94	1.93933	767.64	1.5166	767.74	2.19775	767.84	2.21594	767.64	2.7489
768.54	1.14998	767.94	1.94556	768.64	1.54617	768.74	2.20835	768.84	2.23625	768.64	2.76492
769.54	1.17129	768.94	1.9425	769.64	1.57885	769.74	2.2508	769.84	2.27994	769.64	2.78783
770.54	1.18425	769.94	1.96667	770.64	1.60758	770.74	2.26894	770.84	2.27613	770.64	2.80021
771.54	1.16892	770.94	1.97839	771.64	1.61757	771.74	2.27092	771.84	2.27633	771.64	2.81056
772.54	1.17114	771.94	1.97803	772.64	1.63379	772.74	2.27612	772.84	2.28223	772.64	2.82483
773.54	1.19346	772.94	1.98816	773.64	1.63746	773.74	2.28887	773.84	2.29427	773.64	2.83668
774.54	1.21167	773.94	1.98987	774.64	1.64417	774.74	2.29736	774.84	2.30237	774.64	2.83875
775.54	1.21929	774.94	1.99792	775.64	1.65116	775.74	2.29043	775.84	2.31654	775.64	2.83244
776.54	1.21838	775.94	1.99988	776.64	1.66064	776.74	2.30872	776.84	2.3335	776.64	2.83057
777.54	1.22346	776.94	2.0011	777.64	1.67508	777.74	2.32785	777.84	2.35539	777.64	2.82864
778.54	1.23892	777.94	2.01123	778.64	1.72057	778.74	2.36213	778.84	2.38407	778.64	2.84313
779.54	1.2365	778.94	2.03894	779.64	1.74003	779.74	2.37832	779.84	2.38905	779.64	2.84281
780.54	1.24282	779.94	2.03394	780.64	1.74645	780.74	2.38716	780.84	2.39481	780.64	2.84606
781.54	1.26389	780.94	2.05029	781.64	1.77784	781.74	2.42046	781.84	2.41256	781.64	2.8611
782.54	1.27903	781.94	2.07996	782.64	1.79274	782.74	2.43572	782.84	2.42379	782.64	2.87635
783.54	1.29378	782.94	2.08936	783.64	1.81411	783.74	2.45713	783.84	2.43547	783.64	2.88601
784.54	1.31582	783.94	2.10107	784.64	1.83995	784.74	2.4637	784.84	2.45279	784.64	2.92003
785.54	1.34146	784.94	2.1272	785.64	1.8554	785.74	2.49714	785.84	2.4758	785.64	2.94719
786.54	1.33848	785.94	2.15808	786.64	1.8473	786.74	2.4854	786.84	2.47909	786.64	2.9535
787.54	1.30801	786.94	2.14343	787.64	1.83477	787.74	2.47456	787.84	2.47129	787.64	2.93621
788.54	1.3041	787.94	2.12244	788.64	1.84343	788.74	2.48555	788.84	2.47666	788.64	2.92669
789.54	1.30718	788.94	2.11902	789.64	1.86588	789.74	2.50564	789.84	2.47694	789.64	2.92924
790.54	1.30066	789.94	2.12061	790.64	1.84967	790.74	2.48865	790.84	2.46344	790.64	2.90399
791.54	1.29651	790.94	2.10254	791.64	1.84955	791.74	2.48279	791.84	2.45807	791.64	2.89203
792.54	1.30586	791.94	2.09253	792.64	1.86782	792.74	2.4719	792.84	2.47551	792.64	2.90224
793.54	1.31367	792.94	2.0929	793.64	1.88797	793.74	2.47007	793.84	2.48784	793.64	2.9208
794.54	1.32805	793.94	2.11438	794.64	1.88285	794.74	2.46218	794.84	2.49867	794.64	2.94022
795.54	1.33115	794.94	2.13379	795.64	1.88862	795.74	2.47039	795.84	2.52578	795.64	2.95417
796.54	1.32617	795.94	2.1499	796.64	1.90906	796.74	2.46069	796.84	2.52649	796.64	2.98596
797.54	1.34021	796.94	2.15149	797.64	1.92725	797.74	2.46497	797.84	2.54504	797.64	2.99243
798.54	1.3387	797.94	2.15967	798.64	1.92983	798.74	2.47825	798.84	2.55754	798.64	3.00649
799.54	1.34253	798.94	2.15967	799.64	1.93835	799.74	2.48682	799.84	2.56396	799.64	3.00684
800.54	1.34802	799.94	2.15967	800.64	1.93933	800.74	2.48877	800.84	2.57312	800.64	3.01819
801.54	1.35737	800.94	2.1499	801.64	1.96035	801.74	2.47044	801.84	2.57488	801.64	3.03249
802.54	1.36787	801.94	2.14172	802.64	1.9634	802.74	2.45383	802.84	2.57756	802.64	3.0353
803.54	1.37756	802.94	2.14331	803.64	1.96838	803.74	2.46594	803.84	2.57581	803.64	3.04846
804.54	1.37864	803.94	2.15027	804.64	1.98024	804.74	2.46245	804.84	2.56808	804.64	3.0619
805.54	1.37363	804.94	2.14172	805.64	1.99318	805.74	2.45256	805.84	2.57662	805.64	3.07167
806.54	1.37058	805.94	2.14331	806.64	2.01051	806.74	2.46099	806.84	2.587	806.64	3.08082
807.54	1.36443	806.94	2.15344	807.64	2.02287	807.74	2.46767	807.84	2.58632	807.64	3.07218
808.54	1.35215	807.94	2.14355	808.64	2.03975	808.74	2.46795	808.84	2.57485	808.64	3.06941
809.54	1.33198	808.94	2.13037	809.64	2.04739	809.74	2.46592	809.84	2.55999	809.64	3.04934
810.54	1.30105	809.94	2.10425	810.64	2.02929	810.74	2.42585	810.84	2.5214	810.64	3.01793
811.54	1.2793	810.94	2.08313	811.64	2.0011	811.74	2.40613	811.84	2.49158	811.64	2.99133
812.54	1.25745	811.94	2.06982	812.64	1.9884	812.74	2.38452	812.84	2.45972	812.64	2.97546
813.54	1.23223	812.94	2.06982	813.64	1.97074	813.74	2.36965	813.84	2.44276	813.64	2.96134
814.54	1.22979	813.94	2.04407	814.64	1.96079	814.74	2.36013	814.84	2.44685	814.64	2.96897
815.54	1.20105	814.94	2.06201	815.64	1.94965	815.74	2.34009	815.84	2.42157	815.64	2.95123
816.54	1.17678	815.94	2.04358	816.64	1.92534	816.74	2.32466	816.84	2.39793	816.64	2.93547
817.54	1.18086	816.94	2.03857	817.64	1.91299	817.74	2.32005	817.84	2.40654	817.64	2.93264
818.54	1.16665	817.94	2.03247	818.64	1.90404	818.74	2.31294	818.84	2.39774	818.64	2.92553
819.54	1.15208	818.94	2.021	819.64	1.8849	819.74	2.31243	819.84	2.37789	819.64	2.90626
820.54	1.14685	819.94	2.01282	820.64	1.85925	820.74	2.29504	820.84	2.35132	820.64	2.88855
821.54	1.1258	820.94	1.9917	821.64	1.8362	821.74	2.27512	821.84	2.34856	821.64	2.87881
822.54	1.12613	821.94	1.97375	822.64	1.82164	822.74	2.27974	822.84	2.35685	822.64	2.8806
823.54	1.12102	822.94	1.99011	823.64	1.82047	823.74	2.27969	823.84	2.36598	823.64	2.87284
824.54	1.12368	823.94	1.98999	824.64	1.81591	824.74	2.25654	824.84	2.36136	824.64	2.85851
825.54	1.11197	824.94	1.98157	825.64	1.81285	825.74	2.25203	825.84	2.35929	825.64	2.85546
826.54	1.08494	825.94	1.98157	826.64	1.8047	826.74	2.2354	826.84	2.35177	826.64	2.83595
827.54	1.0688	826.94	1.98315	827.64	1.79836	827.74	2.20798	827.84	2.34392	827.64	2.82803
828.54	1.03838	827.94	1.97375	828.64	1.80882	828.74	2.19997	828.84	2.33894	828.64	2.82835
829.54	1.00969	828.94	1.97839	829.64	1.80058	829.74	2.19143	829.84	2.32972	829.64	2.82047
830.54	0.985279	829.94	1.97009	830.64	1.79502	830.74	2.18496	830.84	2.31929	830.64	2.81651
831.54	0.962524	830.94	1.96204	831.64	1.79285	831.74	2.17163	831.84	2.32825	831.64	2.79431
832.54	0.949856	831.94	1.95032	832.64	1.78978	832.74	2.16059	832.84	2.31668	832.64	2.7816
833.54	0.930859	832.94	1.9292	833.64	1.79067	833.74	2.16026	833.84	2.30852	833.64	2.77077
834.54	0.929688	833.94	1.92139	834.64	1.77954	834.74	2.16687	834.84	2.31689	834.64	2.7616
835.54	0.90852	834.94	1.90967	835.64	1.75991	835.74	2.15708	835.84	2.29204	835.64	2.75014
836.54	0.886986	835.94	1.89172	836.64	1.72911	836.74	2.14656	836.84	2.27201	836.64	2.74718
837.54	0.874683	836.94	1.86877	837.64	1.70884	837.74	2.14761	837.84	2.27681	837.64	2.73838
838.54	0.858231	837.94	1.86902	838.64	1.68301	838.74	2.14182	838.84	2.26176	838.64	2.73037
839.54	0.828934	838.94	1.86267	839.64	1.63888	839.74	2.13511	839.84	2.25023	839.64	2.70919
840.54	0.792366	839.94	1.85071	840.64	1.65467	840.74	2.1488	840.84	2.25024	840.64	2.68897
		840.94	1.8147
										841.04	7.26941
