# Supplementary material for: In silico guided reconstruction and analysis of ICAM-1-binding var genes from Plasmodium falciparum
Source: Sci Rep. 2018 Feb 19;8:3282. doi: 10.1038/s41598-018-21591-8 (PMC5818487; doi:10.1038/s41598-018-21591-8)
Supplement: Supplementary file 8 — Supplementary data file [file 41598_2018_21591_MOESM8_ESM.xlsx]

## Sheet: ICAM-1 S22A - IT4var13
Cycle: 14 IT4var13 DBL 8.0625_X	Cycle: 14 IT4var13 DBL 8.0625_Y	Fitted Cycle: 14 IT4var13 DBL _X	Fitted Cycle: 14 IT4var13 DBL _Y	Cycle: 15 IT4var13 DBL 16.125_X	Cycle: 15 IT4var13 DBL 16.125_Y	Fitted Cycle: 15 IT4var13 DBL _X	Fitted Cycle: 15 IT4var13 DBL _Y	Cycle: 16 IT4var13 DBL 31.25 _X	Cycle: 16 IT4var13 DBL 31.25 _Y	Fitted Cycle: 16 IT4var13 DBL _X	Fitted Cycle: 16 IT4var13 DBL _Y	Cycle: 17 IT4var13 DBL 62.5 n_X	Cycle: 17 IT4var13 DBL 62.5 n_Y	Fitted Cycle: 17 IT4var13 DBL _X	Fitted Cycle: 17 IT4var13 DBL _Y	Cycle: 18 IT4var13 DBL 125 nM_X	Cycle: 18 IT4var13 DBL 125 nM_Y	Fitted Cycle: 18 IT4var13 DBL _X	Fitted Cycle: 18 IT4var13 DBL _Y	Cycle: 19 IT4var13 DBL 250 nM_X	Cycle: 19 IT4var13 DBL 250 nM_Y	Fitted Cycle: 19 IT4var13 DBL _X	Fitted Cycle: 19 IT4var13 DBL _Y
-59.86	0.0927448	-59.86	0	-59.66	0.00407505	-59.66	0	-59.56	0.00429583	-59.56	0	-60.46	-0.122314	-60.46	0	-59.66	-0.0386496	-59.66	0	-60.46	-0.0875244	-60.46	0
-58.86	0.066061	-58.86	0	-58.66	-0.00285816	-58.66	0	-58.56	-0.0155892	-58.56	0	-59.46	-0.109009	-59.46	0	-58.66	-0.0342302	-58.66	0	-59.46	-0.0626221	-59.46	0
-57.86	0.0469933	-57.86	0	-57.66	0.00256157	-57.66	0	-57.56	-0.00866795	-57.56	0	-58.46	-0.128662	-58.46	0	-57.66	-0.0402851	-57.66	0	-58.46	-0.0693359	-58.46	0
-56.86	0.0544395	-56.86	0	-56.66	-0.000123978	-56.66	0	-56.56	-0.0115366	-56.56	0	-57.46	-0.130127	-57.46	0	-56.66	-0.0267353	-56.66	0	-57.46	-0.0688477	-57.46	0
-55.86	0.0557823	-55.86	0	-55.66	0.0185528	-55.66	0	-55.56	0.0167227	-55.56	0	-56.46	-0.115479	-56.46	0	-55.66	-0.0263691	-55.66	0	-56.46	-0.0639648	-56.46	0
-54.86	0.0699182	-54.86	0	-54.66	0.035203	-54.66	0	-54.56	0.0227895	-54.56	0	-55.46	-0.0944824	-55.46	0	-54.66	-0.0192404	-54.66	0	-55.46	-0.03479	-55.46	0
-53.86	0.0772672	-53.86	0	-53.66	0.0299053	-53.66	0	-53.56	-0.000306129	-53.56	0	-54.46	-0.0782471	-54.46	0	-53.66	-0.0327168	-53.66	0	-54.46	-0.0267334	-54.46	0
-52.86	0.0906205	-52.86	0	-52.66	0.0683818	-52.66	0	-52.56	0.0340686	-52.56	0	-53.46	-0.0961914	-53.46	0	-52.66	-0.0121846	-52.66	0	-53.46	-0.0466309	-53.46	0
-51.86	0.109151	-51.86	0	-51.66	0.0751448	-51.66	0	-51.56	0.0572257	-51.56	0	-52.46	-0.0699463	-52.46	0	-51.66	0.0308332	-51.66	0	-52.46	-0.0153809	-52.46	0
-50.86	0.119918	-50.86	0	-50.66	0.0918193	-50.66	0	-50.56	0.0850945	-50.56	0	-51.46	-0.0750732	-51.46	0	-50.66	0.0702128	-50.66	0	-51.46	-0.00402832	-51.46	0
-49.86	0.121554	-49.86	0	-49.66	0.0723128	-49.66	0	-49.56	0.0743642	-49.56	0	-50.46	-0.0587158	-50.46	0	-49.66	0.0897689	-49.66	0	-50.46	0.013916	-50.46	0
-48.86	0.1207	-48.86	0	-48.66	0.0508285	-48.66	0	-48.56	0.0620966	-48.56	0	-49.46	-0.0323486	-49.46	0	-48.66	0.0815902	-48.66	0	-49.46	-0.00244141	-49.46	0
-47.86	0.111105	-47.86	0	-47.66	0.0325422	-47.66	0	-47.56	0.0683341	-47.56	0	-48.46	-0.0177002	-48.46	0	-47.66	0.0792952	-47.66	0	-48.46	-0.017334	-48.46	0
-46.86	0.109152	-46.86	0	-46.66	0.0208235	-46.66	0	-46.56	0.0868888	-46.56	0	-47.46	-0.0161133	-47.46	0	-46.66	0.0952864	-46.66	0	-47.46	-0.0234375	-47.46	0
-45.86	0.125046	-45.86	0	-45.66	0.0146713	-45.66	0	-45.56	0.0920525	-45.56	0	-46.46	-0.0223389	-46.46	0	-45.66	0.0711899	-45.66	0	-46.46	-0.0134277	-46.46	0
-44.86	0.117209	-44.86	0	-44.66	0.0170393	-44.66	0	-44.56	0.0964713	-44.56	0	-45.46	-0.0356445	-45.46	0	-44.66	0.0641584	-44.66	0	-45.46	-0.0168457	-45.46	0
-43.86	0.0924287	-43.86	0	-43.66	0.0269275	-43.66	0	-43.56	0.102941	-43.56	0	-44.46	-0.0407715	-44.46	0	-43.66	0.0427966	-43.66	0	-44.46	-0.00878906	-44.46	0
-42.86	0.0790493	-42.86	0	-42.66	0.0322003	-42.66	0	-42.56	0.101977	-42.56	0	-43.46	-0.0418701	-43.46	0	-42.66	0.0400128	-42.66	0	-43.46	-0.0134277	-43.46	0
-41.86	0.0657439	-41.86	0	-41.66	0.0437973	-41.66	0	-41.56	0.0847037	-41.56	0	-42.46	-0.0421143	-42.46	0	-41.66	0.0550277	-41.66	0	-42.46	-0.012085	-42.46	0
-40.86	0.0473847	-40.86	0	-40.66	0.0362046	-40.66	0	-40.56	0.0629022	-40.56	0	-41.46	-0.0338135	-41.46	0	-40.66	0.0260727	-40.66	0	-41.46	-0.00378418	-41.46	0
-39.86	0.0398893	-39.86	0	-39.66	0.0508285	-39.66	0	-39.56	0.0673454	-39.56	0	-40.46	-0.0438232	-40.46	0	-39.66	0.0366683	-39.66	0	-40.46	-0.0231934	-40.46	0
-38.86	0.0261204	-38.86	0	-38.66	0.029906	-38.66	0	-38.56	0.0368035	-38.56	0	-39.46	-0.0356445	-39.46	0	-38.66	0.0274646	-38.66	0	-39.46	-0.0153809	-39.46	0
-37.86	0.0191381	-37.86	0	-37.66	0.0172594	-37.66	0	-37.56	0.0132685	-37.56	0	-38.46	-0.0715332	-38.46	0	-37.66	0.0133531	-37.66	0	-38.46	-0.0266113	-38.46	0
-36.86	0.0135961	-36.86	0	-36.66	-0.0188978	-36.66	0	-36.56	-0.0137823	-36.56	0	-37.46	-0.0961914	-37.46	0	-36.66	0.00673699	-36.66	0	-37.46	-0.0429688	-37.46	0
-35.86	0.00639367	-35.86	0	-35.66	-0.0452652	-35.66	0	-35.56	-0.00902176	-35.56	0	-36.46	-0.141846	-36.46	0	-35.66	-0.00669098	-35.66	0	-36.46	-0.0723877	-36.46	0
-34.86	0.00541663	-34.86	0	-34.66	-0.0560074	-34.66	0	-34.56	0.00440598	-34.56	0	-35.46	-0.161377	-35.46	0	-34.66	0.00087738	-34.66	0	-35.46	-0.0919189	-35.46	0
-33.86	0.0124969	-33.86	0	-33.66	-0.0635757	-33.66	0	-33.56	0.00294113	-33.56	0	-34.46	-0.153198	-34.46	0	-33.66	0.00112152	-33.66	0	-34.46	-0.090332	-34.46	0
-32.86	0.00351262	-32.86	0	-32.66	-0.0601335	-32.66	0	-32.56	0.0113151	-32.56	0	-33.46	-0.125488	-33.46	0	-32.66	-7.48634e-05	-32.66	0	-33.46	-0.0935059	-33.46	0
-31.86	-0.0060823	-31.86	0	-31.66	-0.0475359	-31.66	0	-31.56	0.019506	-31.56	0	-32.46	-0.11731	-32.46	0	-31.66	-0.00737476	-31.66	0	-32.46	-0.103638	-32.46	0
-30.86	-0.00688791	-30.86	0	-30.66	-0.0311539	-30.66	0	-30.56	0.0193353	-30.56	0	-31.46	-0.105957	-31.46	0	-30.66	-0.0102799	-30.66	0	-31.46	-0.0935059	-31.46	0
-29.86	-0.00679064	-29.86	0	-29.66	-0.0218279	-29.66	0	-29.56	0.0388296	-29.56	0	-30.46	-0.105957	-30.46	0	-29.66	0.0233381	-29.66	0	-30.46	-0.0938721	-30.46	0
-28.86	0.021847	-28.86	0	-28.66	-0.00280952	-28.66	0	-28.56	0.0482168	-28.56	0	-29.46	-0.0684814	-29.46	0	-28.66	0.0439434	-28.66	0	-29.46	-0.0756836	-29.46	0
-27.86	0.042135	-27.86	0	-27.66	0.0258284	-27.66	0	-27.56	0.0603995	-27.56	0	-28.46	-0.0358887	-28.46	0	-27.66	0.0644026	-27.66	0	-28.46	-0.0465088	-28.46	0
-26.86	0.0749233	-26.86	0	-26.66	0.0583967	-26.66	0	-26.56	0.0591056	-26.56	0	-27.46	-0.00280762	-27.46	0	-26.66	0.0575422	-26.66	0	-27.46	-0.0266113	-27.46	0
-25.86	0.0802214	-25.86	0	-25.66	0.0895492	-25.66	0	-25.56	0.0436759	-25.56	0	-26.46	0.00695801	-26.46	0	-25.66	0.0418197	-25.66	0	-26.46	-0.0169678	-26.46	0
-24.86	0.0878872	-24.86	0	-24.66	0.100706	-24.66	0	-24.56	0.0410148	-24.56	0	-25.46	-0.0045166	-25.46	0	-24.66	0.0396712	-24.66	0	-25.46	-0.00720215	-25.46	0
-23.86	0.0863491	-23.86	0	-23.66	0.138695	-23.66	0	-23.56	0.0513419	-23.56	0	-24.46	0.00671387	-24.46	0	-23.66	0.059593	-23.66	0	-24.46	-0.00390625	-24.46	0
-22.86	0.0868623	-22.86	0	-22.66	0.150853	-22.66	0	-22.56	0.0417962	-22.56	0	-23.46	0.0268555	-23.46	0	-22.66	0.0718735	-22.66	0	-23.46	0.00610352	-23.46	0
-21.86	0.072824	-21.86	0	-21.66	0.130589	-21.66	0	-21.56	0.0488762	-21.56	0	-22.46	-0.00280762	-22.46	0	-21.66	0.0874984	-21.66	0	-22.46	-0.0134277	-22.46	0
-20.86	0.0712619	-20.86	0	-20.66	0.12578	-20.66	0	-20.56	0.042199	-20.56	0	-21.46	0.00378418	-21.46	0	-20.66	0.0924547	-20.66	0	-21.46	-0.0235596	-21.46	0
-19.86	0.0759985	-19.86	0	-19.66	0.102147	-19.66	0	-19.56	0.0334344	-19.56	0	-20.46	0.0133057	-20.46	0	-19.66	0.0770007	-19.66	0	-20.46	-0.0429688	-20.46	0
-18.86	0.0787812	-18.86	0	-18.66	0.0969468	-18.66	0	-18.56	0.0614129	-18.56	0	-19.46	-0.00439453	-19.46	0	-18.66	0.0815659	-18.66	0	-19.46	-0.0692139	-19.46	0
-17.86	0.0708714	-17.86	0	-17.66	0.108617	-17.66	0	-17.56	0.0641351	-17.56	0	-18.46	0.00537109	-18.46	0	-17.66	0.0738268	-17.66	0	-18.46	-0.0622559	-18.46	0
-16.86	0.0620579	-16.86	0	-16.66	0.109642	-16.66	0	-16.56	0.0734978	-16.56	0	-17.46	0.00537109	-17.46	0	-16.66	0.0669176	-16.66	0	-17.46	-0.0524902	-17.46	0
-15.86	0.0638645	-15.86	0	-15.66	0.121288	-15.66	0	-15.56	0.0832269	-15.56	0	-16.46	0.00854492	-16.46	0	-15.66	0.0668443	-15.66	0	-16.46	-0.0216064	-16.46	0
-14.86	0.0480684	-14.86	0	-14.66	0.118456	-14.66	0	-14.56	0.110314	-14.56	0	-15.46	0.00231934	-15.46	0	-14.66	0.0803697	-14.66	0	-15.46	-0.0197754	-15.46	0
-13.86	0.0621063	-13.86	0	-13.66	0.122972	-13.66	0	-13.56	0.128869	-13.56	0	-14.46	0.000610352	-14.46	0	-13.66	0.107713	-13.66	0	-14.46	-0.0020752	-14.46	0
-12.86	0.0772675	-12.86	0	-12.66	0.135374	-12.66	0	-12.56	0.124694	-12.56	0	-13.46	0.0147705	-13.46	0	-12.66	0.131712	-12.66	0	-13.46	0.0220947	-13.46	0
-11.86	0.0825901	-11.86	0	-11.66	0.108373	-11.66	0	-11.56	0.134203	-11.56	0	-12.46	0.0378418	-12.46	0	-11.66	0.122655	-11.66	0	-12.46	0.0354004	-12.46	0
-10.86	0.0760473	-10.86	0	-10.66	0.088988	-10.66	0	-10.56	0.107055	-10.56	0	-11.46	0.0264893	-11.46	0	-10.66	0.0966785	-10.66	0	-11.46	0.0272217	-11.46	0
-9.86002	0.0697732	-9.86002	0	-9.66	0.0666249	-9.66	0	-9.56	0.0887323	-9.56	0	-10.46	0.0168457	-10.46	0	-9.66	0.0906727	-9.66	0	-10.46	0.020752	-10.46	0
-8.86002	0.052927	-8.86002	0	-8.66	0.0712633	-8.66	0	-8.56	0.0754876	-8.56	0	-9.45999	-0.0090332	-9.45999	0	-8.66	0.0770006	-8.66	0	-9.45999	-0.00524902	-9.45999	0
-7.86002	0.0552466	-7.86002	0	-7.66	0.0597888	-7.66	0	-7.56	0.0746332	-7.56	0	-8.45999	-0.0125732	-8.45999	0	-7.66	0.0594226	-7.66	0	-8.45999	-0.00219727	-8.45999	0
-6.86002	0.0606906	-6.86002	0	-6.66	0.0607408	-6.66	0	-6.56	0.0770013	-6.56	0	-7.45999	-0.0239258	-7.45999	0	-6.66	0.0590318	-6.66	0	-7.45999	-0.0203857	-7.45999	0
-5.86002	0.0643042	-5.86002	0	-5.66	0.0610827	-5.66	0	-5.56	0.0677728	-5.56	0	-6.45999	-0.0223389	-6.45999	0	-5.66	0.0590075	-5.66	0	-6.45999	-0.0216064	-6.45999	0
-4.86002	0.0547343	-4.86002	0	-4.66	0.0439687	-4.66	0	-4.56	0.066479	-4.56	0	-5.45999	-0.0306396	-5.45999	0	-4.66	0.0532461	-4.66	0	-5.45999	-0.0334473	-5.45999	0
-3.86002	0.0730922	-3.86002	0	-3.66	0.0553449	-3.66	0	-3.56	0.068444	-3.56	0	-4.45999	-0.0340576	-4.45999	0	-3.66	0.0552228	-3.66	0	-4.45999	-0.0351563	-4.45999	0
-2.86002	0.0899353	-2.86002	0	-2.66	0.122849	-2.66	0	-2.56	0.0221176	-2.56	0	-3.45999	-0.00952148	-3.45999	0	-2.66	0.019577	-2.66	0	-3.45999	-0.00878906	-3.45999	0
-1.86002	-0.0487843	-1.86002	0	-1.66	0.00105953	-1.66	0	-1.56	-0.0863233	-1.56	0	-2.45999	-0.0109863	-2.45999	0	-1.66	-0.110391	-1.66	0	-2.45999	-0.0020752	-2.45999	0
-0.860016	1.53182	-0.860016	0	-0.660004	-0.222067	-0.660004	0	-0.559998	0.27654	-0.559998	0	-1.45999	-0.0274658	-1.45999	0	-0.660004	0.237406	-0.660004	0	-1.45999	-0.0576172	-1.45999	0
0.139984	-0.497963	0.139984	3.35418	0.339996	1.33018	0.339996	6.77418	0.440002	0.881827	0.440002	9.8676	-0.459991	-0.425781	-0.459991	0	0.339996	2.72972	0.339996	19.4618	-0.459991	0.600586	-0.459991	0
1.13998	0.117847	1.13998	3.49116	1.34	1.06161	1.34	7.04813	1.44	2.14067	1.44	10.3981	0.540009	2.29797	0.540009	14.0432	1.34	7.26339	1.34	21.5796	0.540009	6.93896	0.540009	26.1399
2.13998	0.71295	2.13998	3.62807	2.34	1.87796	2.34	7.32188	2.44	3.37654	2.44	10.928	1.54001	4.40149	1.54001	15.1032	2.34	11.7952	2.34	23.6898	1.54001	16.1748	1.54001	30.3579
3.13998	0.849686	3.13998	3.76491	3.34	2.46543	3.34	7.59545	3.44	4.45867	3.44	11.4574	2.54001	6.55542	2.54001	16.1611	3.34	15.7688	3.34	25.7926	2.54001	24.2061	2.54001	34.547
4.13998	1.14117	4.13998	3.90169	4.34	3.0021	4.34	7.86883	4.44	5.49214	4.44	11.9861	3.54001	8.75037	3.54001	17.2171	4.34	19.4198	4.34	27.8878	3.54001	31.7675	3.54001	38.7074
5.13998	1.36878	5.13998	4.03841	5.34	3.51062	5.34	8.14202	5.44	6.41711	5.44	12.5143	4.54001	10.6296	4.54001	18.271	5.34	22.7991	5.34	29.9756	4.54001	38.6304	4.54001	42.8392
6.13998	1.56765	6.13998	4.17506	6.34	3.98481	6.34	8.41503	6.44	7.29032	6.44	13.042	5.54001	12.433	5.54001	19.3228	6.34	26.0673	6.34	32.0559	5.54001	44.8911	5.54001	46.9427
7.13998	1.75501	7.13998	4.31165	7.34	4.4978	7.34	8.68784	7.44	8.09796	7.44	13.569	6.54001	14.1259	6.54001	20.3727	7.34	29.0718	7.34	34.1288	6.54001	50.7837	6.54001	51.0181
8.13998	2.01785	8.13998	4.44817	8.34	4.85798	8.34	8.96047	8.44	8.8812	8.44	14.0955	7.54001	15.7026	7.54001	21.4206	8.34	31.8818	8.34	36.1943	7.54001	56.285	7.54001	55.0655
9.13998	2.27544	9.13998	4.58463	9.34	5.26296	9.34	9.23292	9.44	9.60658	9.44	14.6214	8.54001	17.2664	8.54001	22.4664	9.34	34.5796	9.34	38.2525	8.54001	61.4958	8.54001	59.0851
10.14	2.4605	10.14	4.72102	10.34	5.66079	10.34	9.50517	10.44	10.3474	10.44	15.1467	9.54001	18.6862	9.54001	23.5103	10.34	37.1751	10.34	40.3033	9.54001	66.3618	9.54001	63.0772
11.14	2.65781	11.14	4.85735	11.34	6.03362	11.34	9.77724	11.44	11.0145	11.44	15.6715	10.54	19.9906	10.54	24.5521	11.34	39.68	11.34	42.3468	10.54	70.9697	10.54	67.0419
12.14	2.83037	12.14	4.99361	12.34	6.41995	12.34	10.0491	12.44	11.648	12.44	16.1957	11.54	21.244	11.54	25.592	12.34	42.091	12.34	44.383	11.54	75.4359	11.54	70.9794
13.14	3.00149	13.14	5.12981	13.34	6.79121	13.34	10.3208	13.44	12.2545	13.44	16.7193	12.54	22.5476	12.54	26.6298	13.34	44.4018	13.34	46.412	12.54	79.7772	12.54	74.8899
14.14	3.15073	14.14	5.26595	14.34	7.16155	14.34	10.5923	14.44	12.8646	14.44	17.2423	13.54	23.837	13.54	27.6657	14.34	46.7923	14.34	48.4337	13.54	83.9877	13.54	78.7736
15.14	3.353	15.14	5.40202	15.34	7.47393	15.34	10.8636	15.44	13.4397	15.44	17.7648	14.54	24.9283	14.54	28.6996	15.34	48.9667	15.34	50.4482	14.54	88.0616	14.54	82.6306
16.14	3.52759	16.14	5.53802	16.34	7.84192	16.34	11.1348	16.44	14.0272	16.44	18.2867	15.54	26.0884	15.54	29.7315	16.34	51.1616	16.34	52.4556	15.54	92.0499	15.54	86.4612
17.14	3.73708	17.14	5.67397	17.34	8.16633	17.34	11.4057	17.44	14.6524	17.44	18.8081	16.54	27.3555	16.54	30.7615	17.34	53.3311	17.34	54.4557	16.54	95.975	16.54	90.2655
18.14	3.89258	18.14	5.80984	18.34	8.52795	18.34	11.6765	18.44	15.2769	18.44	19.3288	17.54	28.4891	17.54	31.7894	18.34	55.4783	18.34	56.4488	17.54	99.7902	17.54	94.0437
19.14	4.04509	19.14	5.94566	19.34	8.83108	19.34	11.9471	19.44	15.8639	19.44	19.8491	18.54	29.6495	18.54	32.8155	19.34	57.546	19.34	58.4347	18.54	103.583	18.54	97.796
20.14	4.17881	20.14	6.0814	20.34	9.14458	20.34	12.2174	20.44	16.4512	20.44	20.3687	19.54	30.7297	19.54	33.8395	20.34	59.6226	20.34	60.4136	19.54	107.25	19.54	101.523
21.14	4.37629	21.14	6.21709	21.34	9.48508	21.34	12.4877	21.44	17.1096	21.44	20.8878	20.54	31.8472	20.54	34.8616	21.34	61.7037	21.34	62.3854	20.54	110.933	20.54	105.224
22.14	4.55647	22.14	6.35271	22.34	9.83811	22.34	12.7577	22.44	17.734	22.44	21.4063	21.54	33.0084	21.54	35.8817	22.34	63.7657	22.34	64.3502	21.54	114.54	21.54	108.899
23.14	4.69392	23.14	6.48826	23.34	10.2076	23.34	13.0275	23.44	18.275	23.44	21.9242	22.54	34.1621	22.54	36.8999	23.34	65.7755	23.34	66.308	22.54	118.148	22.54	112.55
24.14	4.85022	24.14	6.62376	24.34	10.4801	24.34	13.2972	24.44	18.8331	24.44	22.4416	23.54	35.2257	23.54	37.9161	24.34	67.746	24.34	68.2588	23.54	121.692	23.54	116.175
25.14	4.99849	25.14	6.75918	25.34	10.7914	25.34	13.5666	25.44	19.4175	25.44	22.9585	24.54	36.3206	24.54	38.9304	25.34	69.7092	25.34	70.2026	24.54	125.174	24.54	119.775
26.14	5.14524	26.14	6.89455	26.34	11.1418	26.34	13.8359	26.44	19.9954	26.44	23.4747	25.54	37.3842	25.54	39.9427	26.34	71.7146	26.34	72.1395	25.54	128.601	25.54	123.351
27.14	5.32668	27.14	7.02985	27.34	11.4584	27.34	14.105	27.44	20.6451	27.44	23.9904	26.54	38.4186	26.54	40.9531	27.34	73.7665	27.34	74.0696	26.54	132.055	26.54	126.902
28.14	5.524	28.14	7.16508	28.34	11.8122	28.34	14.3739	28.44	21.1833	28.44	24.5056	27.54	39.5365	27.54	41.9616	28.34	75.6889	28.34	75.9927	27.54	135.498	27.54	130.429
29.14	5.73066	29.14	7.30025	29.34	12.1224	29.34	14.6426	29.44	21.7244	29.44	25.0202	28.54	40.6163	28.54	42.9681	29.34	77.6297	29.34	77.909	28.54	138.89	28.54	133.932
30.14	5.89377	30.14	7.43536	30.34	12.4892	30.34	14.9111	30.44	22.3237	30.44	25.5342	29.54	41.6947	29.54	43.9727	30.34	79.5503	30.34	79.8184	29.54	142.242	29.54	137.411
31.14	6.04658	31.14	7.5704	31.34	12.8335	31.34	15.1795	31.44	22.927	31.44	26.0476	30.54	42.8042	30.54	44.9754	31.34	81.4701	31.34	81.721	30.54	145.547	30.54	140.866
32.14	6.19758	32.14	7.70538	32.34	13.1146	32.34	15.4477	32.44	23.4975	32.44	26.5606	31.54	43.8206	31.54	45.9762	32.34	83.4098	32.34	83.6169	31.54	148.81	31.54	144.297
33.14	6.34563	33.14	7.8403	33.34	13.4074	33.34	15.7157	33.44	24.0681	33.44	27.0729	32.54	44.9004	32.54	46.975	33.34	85.3661	33.34	85.506	32.54	152.061	32.54	147.704
34.14	6.49607	34.14	7.97515	34.34	13.71	34.34	15.9835	34.44	24.6579	34.44	27.5847	33.54	45.9414	33.54	47.972	34.34	87.2583	34.34	87.3883	33.54	155.302	33.54	151.089
35.14	6.66699	35.14	8.10993	35.34	14.0134	35.34	16.2511	35.44	25.2441	35.44	28.0959	34.54	46.9757	34.54	48.967	35.34	89.1339	35.34	89.264	34.54	158.473	34.54	154.45
36.14	6.83376	36.14	8.24466	36.34	14.3415	36.34	16.5185	36.44	25.8268	36.44	28.6066	35.54	48.0604	35.54	49.9601	36.34	91.0039	36.34	91.133	35.54	161.644	35.54	157.788
37.14	7.00317	37.14	8.37932	37.34	14.6323	37.34	16.7858	37.44	26.3542	37.44	29.1167	36.54	49.1409	36.54	50.9514	37.34	92.8392	37.34	92.9952	36.54	164.88	36.54	161.103
38.14	7.13196	38.14	8.51391	38.34	14.9471	38.34	17.0528	38.44	26.9088	38.44	29.6263	37.54	50.1519	37.54	51.9407	38.34	94.6473	38.34	94.8509	37.54	168.042	37.54	164.395
39.14	7.28396	39.14	8.64845	39.34	15.2247	39.34	17.3197	39.44	27.4841	39.44	30.1353	38.54	51.1703	38.54	52.9281	39.34	96.4725	39.34	96.7	38.54	171.122	38.54	167.665
40.14	7.43437	40.14	8.78291	40.34	15.4899	40.34	17.5864	40.44	28.051	40.44	30.6438	39.54	52.1964	39.54	53.9137	40.34	98.3323	40.34	98.5424	39.54	174.231	39.54	170.912
41.14	7.62207	41.14	8.91732	41.34	15.8005	41.34	17.8529	41.44	28.6427	41.44	31.1517	40.54	53.236	40.54	54.8974	41.34	100.182	41.34	100.378	40.54	177.307	40.54	174.137
42.14	7.79433	42.14	9.05166	42.34	16.138	42.34	18.1192	42.44	29.1916	42.44	31.659	41.54	54.3239	41.54	55.8791	42.34	102.007	42.34	102.208	41.54	180.472	41.54	177.34
43.14	7.94861	43.14	9.18594	43.34	16.4908	43.34	18.3854	43.44	29.7001	43.44	32.1658	42.54	55.3147	42.54	56.859	43.34	103.804	43.34	104.03	42.54	183.487	42.54	180.521
44.14	8.08992	44.14	9.32015	44.34	16.7569	44.34	18.6514	44.44	30.3147	44.44	32.6721	43.54	56.2976	43.54	57.8371	44.34	105.619	44.34	105.847	43.54	186.498	43.54	183.68
45.14	8.25984	45.14	9.4543	45.34	17.0447	45.34	18.9171	45.44	30.9041	45.44	33.1778	44.54	57.3124	44.54	58.8132	45.34	107.444	45.34	107.657	44.54	189.509	44.54	186.818
46.14	8.41159	46.14	9.58839	46.34	17.3451	46.34	19.1827	46.44	31.383	46.44	33.683	45.54	58.3088	45.54	59.7875	46.34	109.289	46.34	109.46	45.54	192.481	45.54	189.934
47.14	8.55356	47.14	9.72241	47.34	17.6235	47.34	19.4482	47.44	31.9216	47.44	34.1876	46.54	59.3202	46.54	60.7599	47.34	111.056	47.34	111.257	46.54	195.403	46.54	193.028
48.14	8.68865	48.14	9.85637	48.34	17.8963	48.34	19.7134	48.44	32.4927	48.44	34.6916	47.54	60.3386	47.54	61.7305	48.34	112.793	48.34	113.048	47.54	198.339	47.54	196.102
49.14	8.85459	49.14	9.99027	49.34	18.1801	49.34	19.9784	49.44	33.049	49.44	35.1951	48.54	61.3289	48.54	62.6992	49.34	114.559	49.34	114.832	48.54	201.272	48.54	199.154
50.14	9.03464	50.14	10.1241	50.34	18.4627	50.34	20.2433	50.44	33.6274	50.44	35.6981	49.54	62.3354	49.54	63.666	50.34	116.35	50.34	116.61	49.54	204.174	49.54	202.185
51.14	9.18393	51.14	10.2579	51.34	18.7525	51.34	20.508	51.44	34.1392	51.44	36.2005	50.54	63.2877	50.54	64.631	51.34	118.088	51.34	118.381	50.54	207.099	50.54	205.196
52.14	9.32341	52.14	10.3916	52.34	19.0346	52.34	20.7725	52.44	34.6702	52.44	36.7024	51.54	64.353	51.54	65.5942	52.34	119.869	52.34	120.146	51.54	209.968	51.54	208.186
53.14	9.45202	53.14	10.5252	53.34	19.3146	53.34	21.0368	53.44	35.2256	53.44	37.2037	52.54	65.3253	52.54	66.5555	53.34	121.607	53.34	121.905	52.54	212.87	52.54	211.155
54.14	9.60862	54.14	10.6588	54.34	19.629	54.34	21.301	54.44	35.7555	54.44	37.7045	53.54	66.325	53.54	67.5149	54.34	123.339	54.34	123.658	53.54	215.71	53.54	214.104
55.14	9.77075	55.14	10.7923	55.34	19.9581	55.34	21.5649	55.44	36.2959	55.44	38.2047	54.54	67.3629	54.54	68.4726	55.34	125.129	55.34	125.404	54.54	218.576	54.54	217.033
56.14	9.93501	56.14	10.9258	56.34	20.2611	56.34	21.8287	56.44	36.8592	56.44	38.7044	55.54	68.3828	55.54	69.4284	56.34	126.896	56.34	127.144	55.54	221.408	55.54	219.942
57.14	10.0965	57.14	11.0592	57.34	20.5641	57.34	22.0923	57.44	37.3662	57.44	39.2035	56.54	69.3582	56.54	70.3823	57.34	128.622	57.34	128.878	56.54	224.219	56.54	222.83
58.14	10.2613	58.14	11.1925	58.34	20.8916	58.34	22.3557	58.44	37.8958	58.44	39.7021	57.54	70.3127	57.54	71.3345	58.34	130.309	58.34	130.606	57.54	227.027	57.54	225.699
59.14	10.4148	59.14	11.3257	59.34	21.2295	59.34	22.619	59.44	38.525	59.44	40.2002	58.54	71.3632	58.54	72.2848	59.34	132.03	59.34	132.327	58.54	229.816	58.54	228.549
60.14	10.573	60.14	11.459	60.34	21.5212	60.34	22.882	60.44	39.0413	60.44	40.6977	59.54	72.3663	59.54	73.2333	60.34	133.771	60.34	134.043	59.54	232.579	59.54	231.378
61.14	10.7111	61.14	11.5921	61.34	21.7968	61.34	23.1449	61.44	39.5788	61.44	41.1947	60.54	73.3367	60.54	74.18	61.34	135.492	61.34	135.752	60.54	235.308	60.54	234.189
62.14	10.851	62.14	11.7252	62.34	22.0572	62.34	23.4076	62.44	40.1902	62.44	41.6911	61.54	74.3173	61.54	75.1249	62.34	137.166	62.34	137.455	61.54	238.048	61.54	236.98
63.14	11.0047	63.14	11.8582	63.34	22.345	63.34	23.6701	63.44	40.7501	63.44	42.187	62.54	75.3175	62.54	76.0679	63.34	138.892	63.34	139.152	62.54	240.71	62.54	239.752
64.14	11.1676	64.14	11.9911	64.34	22.6718	64.34	23.9325	64.44	41.272	64.44	42.6824	63.54	76.2877	63.54	77.0092	64.34	140.645	64.34	140.844	63.54	243.418	63.54	242.504
65.14	11.3139	65.14	12.124	65.34	23.0135	65.34	24.1946	65.44	41.7959	65.44	43.1772	64.54	77.2878	64.54	77.9487	65.34	142.299	65.34	142.529	64.54	246.049	64.54	245.238
66.14	11.4618	66.14	12.2568	66.34	23.3409	66.34	24.4566	66.44	42.3249	66.44	43.6715	65.54	78.2584	65.54	78.8863	66.34	144.009	66.34	144.208	65.54	248.731	65.54	247.954
67.14	11.6199	67.14	12.3896	67.34	23.624	67.34	24.7184	67.44	42.8069	67.44	44.1652	66.54	79.2375	66.54	79.8222	67.34	145.651	67.34	145.881	66.54	251.359	66.54	250.65
68.14	11.7936	68.14	12.5223	68.34	23.9133	68.34	24.98	68.44	43.3937	68.44	44.6584	67.54	80.1691	67.54	80.7563	68.34	147.32	68.34	147.548	67.54	253.99	67.54	253.328
69.14	11.9421	69.14	12.6549	69.34	24.2064	69.34	25.2414	69.44	43.9381	69.44	45.1511	68.54	81.1068	68.54	81.6885	69.34	149.024	69.34	149.209	68.54	256.599	68.54	255.988
70.14	12.1007	70.14	12.7875	70.34	24.5307	70.34	25.5027	70.44	44.4247	70.44	45.6432	69.54	82.0641	69.54	82.6191	70.34	150.643	70.34	150.864	69.54	259.195	69.54	258.63
71.14	12.2495	71.14	12.92	71.34	24.827	71.34	25.7638	71.44	44.9582	71.44	46.1348	70.54	83.0559	70.54	83.5478	71.34	152.285	71.34	152.514	70.54	261.81	70.54	261.253
72.14	12.4122	72.14	13.0524	72.34	25.0998	72.34	26.0247	72.44	45.5116	72.44	46.6259	71.54	84.0073	71.54	84.4747	72.34	153.918	72.34	154.157	71.54	264.33	71.54	263.859
73.14	12.5497	73.14	13.1848	73.34	25.386	73.34	26.2854	73.44	45.9796	73.44	47.1164	72.54	84.9886	72.54	85.3999	73.34	155.526	73.34	155.795	72.54	266.854	72.54	266.446
74.14	12.6937	74.14	13.3171	74.34	25.6772	74.34	26.5459	74.44	46.5212	74.44	47.6064	73.54	85.9565	73.54	86.3233	74.34	157.159	74.34	157.427	73.54	269.372	73.54	269.016
75.14	12.8426	75.14	13.4494	75.34	25.956	75.34	26.8063	75.44	47.0897	75.44	48.0959	74.54	86.889	74.54	87.2449	75.34	158.791	75.34	159.053	74.54	271.88	74.54	271.568
76.14	12.9791	76.14	13.5816	76.34	26.2263	76.34	27.0664	76.44	47.5597	76.44	48.5848	75.54	87.7994	75.54	88.1648	76.34	160.463	76.34	160.673	75.54	274.384	75.54	274.103
77.14	13.1204	77.14	13.7137	77.34	26.5361	77.34	27.3264	77.44	48.0891	77.44	49.0732	76.54	88.7339	76.54	89.0829	77.34	162.071	77.34	162.287	76.54	276.818	76.54	276.62
78.14	13.2894	78.14	13.8458	78.34	26.837	78.34	27.5863	78.44	48.6269	78.44	49.5611	77.54	89.7097	77.54	89.9993	78.34	163.655	78.34	163.896	77.54	279.349	77.54	279.12
79.14	13.4374	79.14	13.9778	79.34	27.1351	79.34	27.8459	79.44	49.1157	79.44	50.0484	78.54	90.6799	78.54	90.9139	79.34	165.272	79.34	165.499	78.54	281.76	78.54	281.603
80.14	13.5888	80.14	14.1098	80.34	27.4183	80.34	28.1054	80.44	49.6687	80.44	50.5352	79.54	91.5983	79.54	91.8267	80.34	166.916	80.34	167.096	79.54	284.191	79.54	284.069
81.14	13.7292	81.14	14.2416	81.34	27.7033	81.34	28.3647	81.44	50.1824	81.44	51.0215	80.54	92.4906	80.54	92.7378	81.34	168.495	81.34	168.687	80.54	286.604	80.54	286.518
82.14	13.8896	82.14	14.3735	82.34	28.0101	82.34	28.6238	82.44	50.7245	82.44	51.5073	81.54	93.4319	81.54	93.6472	82.34	170.052	82.34	170.273	81.54	288.973	81.54	288.95
83.14	14.0511	83.14	14.5052	83.34	28.3069	83.34	28.8827	83.44	51.2507	83.44	51.9925	82.54	94.3956	82.54	94.5548	83.34	171.636	83.34	171.853	82.54	291.39	82.54	291.365
84.14	14.21	84.14	14.6369	84.34	28.6052	84.34	29.1415	84.44	51.7297	84.44	52.4772	83.54	95.3289	83.54	95.4607	84.34	173.224	84.34	173.428	83.54	293.706	83.54	293.764
85.14	14.3559	85.14	14.7685	85.34	28.9055	85.34	29.4	85.44	52.2367	85.44	52.9613	84.54	96.3043	84.54	96.3648	85.34	174.83	85.34	174.997	84.54	296.07	84.54	296.146
86.14	14.5255	86.14	14.9001	86.34	29.245	86.34	29.6584	86.44	52.7727	86.44	53.445	85.54	97.2362	85.54	97.2672	86.34	176.384	86.34	176.56	85.54	298.46	85.54	298.512
87.14	14.6799	87.14	15.0316	87.34	29.5599	87.34	29.9166	87.44	53.3144	87.44	53.9281	86.54	98.1555	86.54	98.1679	87.34	177.937	87.34	178.118	86.54	300.781	86.54	300.862
88.14	14.8255	88.14	15.1631	88.34	29.8425	88.34	30.1747	88.44	53.8573	88.44	54.4107	87.54	99.0725	87.54	99.0669	88.34	179.522	88.34	179.67	87.54	303.14	87.54	303.196
89.14	14.9729	89.14	15.2944	89.34	30.1199	89.34	30.4326	89.44	54.3367	89.44	54.8928	88.54	100.008	88.54	99.9641	89.34	181.09	89.34	181.217	88.54	305.458	88.54	305.514
90.14	15.1116	90.14	15.4258	90.34	30.4096	90.34	30.6902	90.44	54.8787	90.44	55.3743	89.54	100.955	89.54	100.86	90.34	182.672	90.34	182.758	89.54	307.717	89.54	307.816
91.14	15.2564	91.14	15.557	91.34	30.6849	91.34	30.9477	91.44	55.3963	91.44	55.8553	90.54	101.907	90.54	101.753	91.34	184.223	91.34	184.294	90.54	309.976	90.54	310.102
92.14	15.3994	92.14	15.6882	92.34	30.9568	92.34	31.2051	92.44	55.9367	92.44	56.3358	91.54	102.78	91.54	102.646	92.34	185.685	92.34	185.824	91.54	312.258	91.54	312.372
93.14	15.5605	93.14	15.8194	93.34	31.2291	93.34	31.4622	93.44	56.469	93.44	56.8158	92.54	103.7	92.54	103.536	93.34	187.237	93.34	187.348	92.54	314.514	92.54	314.627
94.14	15.7189	94.14	15.9504	94.34	31.5013	94.34	31.7192	94.44	56.9819	94.44	57.2952	93.54	104.59	93.54	104.425	94.34	188.728	94.34	188.868	93.54	316.738	93.54	316.866
95.14	15.8832	95.14	16.0814	95.34	31.7945	95.34	31.976	95.44	57.4546	95.44	57.7742	94.54	105.532	94.54	105.312	95.34	190.273	95.34	190.382	94.54	318.938	94.54	319.09
96.14	16.0098	96.14	16.2124	96.34	32.0754	96.34	32.2326	96.44	57.9714	96.44	58.2526	95.54	106.446	95.54	106.197	96.34	191.768	96.34	191.89	95.54	321.128	95.54	321.299
97.14	16.1411	97.14	16.3433	97.34	32.3392	97.34	32.4891	97.44	58.5289	97.44	58.7305	96.54	107.35	96.54	107.081	97.34	193.273	97.34	193.393	96.54	323.331	96.54	323.492
98.14	16.2861	98.14	16.4741	98.34	32.6162	98.34	32.7454	98.44	59.0682	98.44	59.2078	97.54	108.267	97.54	107.962	98.34	194.809	98.34	194.891	97.54	325.512	97.54	325.671
99.14	16.4216	99.14	16.6049	99.34	32.8894	99.34	33.0015	99.44	59.5486	99.44	59.6847	98.54	109.186	98.54	108.843	99.34	196.333	99.34	196.383	98.54	327.661	98.54	327.834
100.14	16.5756	100.14	16.7356	100.34	33.1736	100.34	33.2574	100.44	60.0276	100.44	60.161	99.54	110.037	99.54	109.721	100.34	197.861	100.34	197.87	99.54	329.8	99.54	329.983
101.14	16.7179	101.14	16.8662	101.34	33.4645	101.34	33.5131	101.44	60.5222	101.44	60.6368	100.54	110.958	100.54	110.598	101.34	199.38	101.34	199.352	100.54	331.931	100.54	332.117
102.14	16.8795	102.14	16.9968	102.34	33.7795	102.34	33.7687	102.44	61.0921	102.44	61.1121	101.54	111.904	101.54	111.473	102.34	200.847	102.34	200.829	101.54	333.986	101.54	334.236
103.14	17.0273	103.14	17.1273	103.34	34.0768	103.34	34.0241	103.44	61.6364	103.44	61.5869	102.54	112.827	102.54	112.347	103.34	202.352	103.34	202.3	102.54	336.137	102.54	336.341
104.14	17.1744	104.14	17.2577	104.34	34.3907	104.34	34.2793	104.44	62.1535	104.44	62.0612	103.54	113.737	103.54	113.219	104.34	203.841	104.34	203.766	103.54	338.279	103.54	338.432
105.14	17.3316	105.14	17.3881	105.34	34.6979	105.34	34.5344	105.44	62.6585	105.44	62.5349	104.54	114.616	104.54	114.089	105.34	205.313	105.34	205.227	104.54	340.328	104.54	340.508
106.14	17.4828	106.14	17.5185	106.34	34.9678	106.34	34.7892	106.44	63.1403	106.44	63.0082	105.54	115.538	105.54	114.957	106.34	206.788	106.34	206.682	105.54	342.408	105.54	342.569
107.14	17.6337	107.14	17.6487	107.34	35.2306	107.34	35.0439	107.44	63.6341	107.44	63.4809	106.54	116.428	106.54	115.824	107.34	208.27	107.34	208.133	106.54	344.45	106.54	344.617
108.14	17.7809	108.14	17.7789	108.34	35.4961	108.34	35.2985	108.44	64.1205	108.44	63.9531	107.54	117.281	107.54	116.689	108.34	209.724	108.34	209.578	107.54	346.465	107.54	346.651
109.14	17.9344	109.14	17.9091	109.34	35.7616	109.34	35.5528	109.44	64.6503	109.44	64.4248	108.54	118.206	108.54	117.553	109.34	211.168	109.34	211.018	108.54	348.46	108.54	348.67
110.14	18.0872	110.14	18.0392	110.34	36.0456	110.34	35.807	110.44	65.1272	110.44	64.8959	109.54	119.063	109.54	118.415	110.34	212.604	110.34	212.453	109.54	350.462	109.54	350.676
111.14	18.2396	111.14	18.1692	111.34	36.3366	111.34	36.061	111.44	65.6197	111.44	65.3666	110.54	119.944	110.54	119.275	111.34	214.065	111.34	213.883	110.54	352.508	110.54	352.668
112.14	18.4022	112.14	18.2992	112.34	36.6426	112.34	36.3148	112.44	66.1145	112.44	65.8368	111.54	120.856	111.54	120.133	112.34	215.512	112.34	215.307	111.54	354.468	111.54	354.647
113.14	18.5599	113.14	18.429	113.34	36.9182	113.34	36.5684	113.44	66.6294	113.44	66.3064	112.54	121.752	112.54	120.99	113.34	216.936	113.34	216.727	112.54	356.495	112.54	356.612
114.14	18.7242	114.14	18.5589	114.34	37.2298	114.34	36.8219	114.44	67.1451	114.44	66.7755	113.54	122.685	113.54	121.846	114.34	218.388	114.34	218.141	113.54	358.449	113.54	358.563
115.14	18.8968	115.14	18.6887	115.34	37.5256	115.34	37.0752	115.44	67.6121	115.44	67.2442	114.54	123.605	114.54	122.699	115.34	219.774	115.34	219.551	114.54	360.387	114.54	360.501
116.14	19.0455	116.14	18.8184	116.34	37.8154	116.34	37.3283	116.44	68.152	116.44	67.7123	115.54	124.527	115.54	123.551	116.34	221.166	116.34	220.955	115.54	362.344	115.54	362.425
117.14	19.2093	117.14	18.948	117.34	38.094	117.34	37.5813	117.44	68.6866	117.44	68.1799	116.54	125.37	116.54	124.402	117.34	222.594	117.34	222.355	116.54	364.244	116.54	364.337
118.14	19.3591	118.14	19.0776	118.34	38.3579	118.34	37.834	118.44	69.2113	118.44	68.647	117.54	126.247	117.54	125.25	118.34	224.065	118.34	223.749	117.54	366.133	117.54	366.235
119.14	19.4878	119.14	19.2071	119.34	38.6291	119.34	38.0866	119.44	69.7035	119.44	69.1136	118.54	127.113	118.54	126.097	119.34	225.488	119.34	225.139	118.54	367.985	118.54	368.121
120.14	19.6123	120.14	19.3366	120.34	38.8998	120.34	38.3391	120.44	70.1716	120.44	69.5796	119.54	127.932	119.54	126.943	120.34	226.878	120.34	226.524	119.54	369.882	119.54	369.993
121.14	19.7394	121.14	19.466	121.34	39.1666	121.34	38.5913	121.44	70.6903	121.44	70.0452	120.54	128.75	120.54	127.787	121.34	228.217	121.34	227.903	120.54	371.702	120.54	371.853
122.14	19.8735	122.14	19.5954	122.34	39.4529	122.34	38.8434	122.44	71.1796	122.44	70.5103	121.54	129.608	121.54	128.629	122.34	229.65	122.34	229.278	121.54	373.53	121.54	373.699
123.14	20.0181	123.14	19.7247	123.34	39.7253	123.34	39.0953	123.44	71.6703	123.44	70.9748	122.54	130.464	122.54	129.47	123.34	231.006	123.34	230.648	122.54	375.4	122.54	375.534
124.14	20.1631	124.14	19.8539	124.34	40.0112	124.34	39.347	124.44	72.1606	124.44	71.4389	123.54	131.358	123.54	130.309	124.34	232.401	124.34	232.013	123.54	377.212	123.54	377.355
125.14	20.3026	125.14	19.983	125.34	40.2988	125.34	39.5986	125.44	72.6344	125.44	71.9024	124.54	132.187	124.54	131.146	125.34	233.779	125.34	233.373	124.54	379.032	124.54	379.164
126.14	20.4499	126.14	20.1121	126.34	40.5622	126.34	39.85	126.44	73.1306	126.44	72.3655	125.54	132.989	125.54	131.982	126.34	235.169	126.34	234.728	125.54	380.776	125.54	380.961
127.14	20.6016	127.14	20.2412	127.34	40.8314	127.34	40.1012	127.44	73.6412	127.44	72.828	126.54	133.818	126.54	132.816	127.34	236.548	127.34	236.078	126.54	382.534	126.54	382.745
128.14	20.7324	128.14	20.3702	128.34	41.091	128.34	40.3523	128.44	74.128	128.44	73.2901	127.54	134.688	127.54	133.649	128.34	237.88	128.34	237.424	127.54	384.331	127.54	384.517
129.14	20.8624	129.14	20.4991	129.34	41.3394	129.34	40.6031	129.44	74.6223	129.44	73.7516	128.54	135.495	128.54	134.48	129.34	239.218	129.34	238.765	128.54	386.107	128.54	386.277
130.14	21.0134	130.14	20.6279	130.34	41.6243	130.34	40.8538	130.44	75.1193	130.44	74.2127	129.54	136.381	129.54	135.31	130.34	240.603	130.34	240.101	129.54	387.833	129.54	388.025
131.14	21.1617	131.14	20.7567	131.34	41.9054	131.34	41.1044	131.44	75.6173	131.44	74.6732	130.54	137.219	130.54	136.137	131.34	241.89	131.34	241.432	130.54	389.55	130.54	389.761
132.14	21.3091	132.14	20.8855	132.34	42.1793	132.34	41.3547	132.44	76.0737	132.44	75.1332	131.54	138.051	131.54	136.964	132.34	243.179	132.34	242.758	131.54	391.29	131.54	391.485
133.14	21.446	133.14	21.0141	133.34	42.4285	133.34	41.6049	133.44	76.5702	133.44	75.5928	132.54	138.878	132.54	137.788	133.34	244.575	133.34	244.08	132.54	392.983	132.54	393.197
134.14	21.6031	134.14	21.1427	134.34	42.6949	134.34	41.8549	134.44	77.0802	134.44	76.0518	133.54	139.716	133.54	138.612	134.34	245.903	134.34	245.397	133.54	394.651	133.54	394.898
135.14	21.7493	135.14	21.2713	135.34	42.961	135.34	42.1047	135.44	77.5695	135.44	76.5103	134.54	140.533	134.54	139.433	135.34	247.248	135.34	246.71	134.54	396.357	134.54	396.586
136.14	21.9107	136.14	21.3998	136.34	43.2287	136.34	42.3544	136.44	78.0284	136.44	76.9684	135.54	141.393	135.54	140.253	136.34	248.552	136.34	248.017	135.54	398.037	135.54	398.263
137.14	22.0496	137.14	21.5282	137.34	43.5031	137.34	42.6039	137.44	78.5405	137.44	77.4259	136.54	142.244	136.54	141.072	137.34	249.904	137.34	249.32	136.54	399.705	136.54	399.929
138.14	22.2151	138.14	21.6566	138.34	43.809	138.34	42.8532	138.44	79.0636	138.44	77.8829	137.54	143.116	137.54	141.888	138.34	251.256	138.34	250.619	137.54	401.339	137.54	401.583
139.14	22.3664	139.14	21.7849	139.34	44.0846	139.34	43.1024	139.44	79.5487	139.44	78.3395	138.54	143.974	138.54	142.704	139.34	252.522	139.34	251.912	138.54	402.976	138.54	403.226
140.14	22.5027	140.14	21.9131	140.34	44.3727	140.34	43.3514	140.44	80.0039	140.44	78.7955	139.54	144.798	139.54	143.517	140.34	253.849	140.34	253.201	139.54	404.619	139.54	404.858
141.14	22.6274	141.14	22.0413	141.34	44.6262	141.34	43.6002	141.44	80.4681	141.44	79.2511	140.54	145.587	140.54	144.33	141.34	255.135	141.34	254.486	140.54	406.287	140.54	406.478
142.14	22.7571	142.14	22.1695	142.34	44.8593	142.34	43.8488	142.44	80.9497	142.44	79.7061	141.54	146.445	141.54	145.14	142.34	256.426	142.34	255.766	141.54	407.908	141.54	408.088
143.14	22.8827	143.14	22.2975	143.34	45.123	143.34	44.0973	143.44	81.4086	143.44	80.1607	142.54	147.239	142.54	145.949	143.34	257.743	143.34	257.041	142.54	409.491	142.54	409.686
144.14	23.0295	144.14	22.4255	144.34	45.39	144.34	44.3456	144.44	81.8776	144.44	80.6148	143.54	148.095	143.54	146.757	144.34	259.04	144.34	258.312	143.54	411.068	143.54	411.273
145.14	23.1568	145.14	22.5535	145.34	45.6226	145.34	44.5937	145.44	82.3358	145.44	81.0684	144.54	148.907	144.54	147.563	145.34	260.274	145.34	259.578	144.54	412.676	144.54	412.85
146.14	23.2847	146.14	22.6814	146.34	45.8766	146.34	44.8417	146.44	82.8203	146.44	81.5214	145.54	149.683	145.54	148.367	146.34	261.536	146.34	260.84	145.54	414.159	145.54	414.415
147.14	23.4149	147.14	22.8092	147.34	46.1327	147.34	45.0894	147.44	83.3283	147.44	81.974	146.54	150.499	146.54	149.17	147.34	262.855	147.34	262.098	146.54	415.659	146.54	415.97
148.14	23.5588	148.14	22.9369	148.34	46.3939	148.34	45.3371	148.44	83.7608	148.44	82.4261	147.54	151.365	147.54	149.971	148.34	264.116	148.34	263.35	147.54	417.207	147.54	417.514
149.14	23.6939	149.14	23.0646	149.34	46.6455	149.34	45.5845	149.44	84.2778	149.44	82.8777	148.54	152.136	148.54	150.771	149.34	265.385	149.34	264.599	148.54	418.71	148.54	419.048
150.14	23.8475	150.14	23.1923	150.34	46.9151	150.34	45.8318	150.44	84.7981	150.44	83.3288	149.54	152.92	149.54	151.57	150.34	266.658	150.34	265.843	149.54	420.258	149.54	420.571
151.14	23.9834	151.14	23.3199	151.34	47.1814	151.34	46.0789	151.44	85.2563	151.44	83.7795	150.54	153.731	150.54	152.366	151.34	267.924	151.34	267.082	150.54	421.74	150.54	422.084
152.14	24.1197	152.14	23.4474	152.34	47.4251	152.34	46.3258	152.44	85.709	152.44	84.2296	151.54	154.52	151.54	153.162	152.34	269.139	152.34	268.317	151.54	423.267	151.54	423.586
153.14	24.2482	153.14	23.5748	153.34	47.6816	153.34	46.5726	153.44	86.2129	153.44	84.6792	152.54	155.309	152.54	153.955	153.34	270.363	153.34	269.548	152.54	424.728	152.54	425.078
154.14	24.3852	154.14	23.7022	154.34	47.9306	154.34	46.8192	154.44	86.6717	154.44	85.1284	153.54	156.111	153.54	154.747	154.34	271.553	154.34	270.774	153.54	426.202	153.54	426.56
155.14	24.5122	155.14	23.8296	155.34	48.2083	155.34	47.0656	155.44	87.1532	155.44	85.5771	154.54	156.884	154.54	155.538	155.34	272.77	155.34	271.996	154.54	427.64	154.54	428.031
156.14	24.6615	156.14	23.9569	156.34	48.4717	156.34	47.3119	156.44	87.6229	156.44	86.0252	155.54	157.68	155.54	156.327	156.34	273.989	156.34	273.213	155.54	429.089	155.54	429.493
157.14	24.8078	157.14	24.0841	157.34	48.7637	157.34	47.558	157.44	88.0909	157.44	86.4729	156.54	158.458	156.54	157.115	157.34	275.286	157.34	274.427	156.54	430.55	156.54	430.944
158.14	24.9526	158.14	24.2112	158.34	49.043	158.34	47.8039	158.44	88.5947	158.44	86.9201	157.54	159.267	157.54	157.901	158.34	276.471	158.34	275.635	157.54	431.951	157.54	432.386
159.14	25.0927	159.14	24.3383	159.34	49.3091	159.34	48.0496	159.44	89.0862	159.44	87.3668	158.54	160.095	158.54	158.686	159.34	277.711	159.34	276.84	158.54	433.398	158.54	433.817
160.14	25.2479	160.14	24.4654	160.34	49.5736	160.34	48.2952	160.44	89.5383	160.44	87.8131	159.54	160.894	159.54	159.469	160.34	278.973	160.34	278.04	159.54	434.826	159.54	435.239
161.14	25.3891	161.14	24.5924	161.34	49.8532	161.34	48.5406	161.44	89.97	161.44	88.2588	160.54	161.695	160.54	160.251	161.34	280.175	161.34	279.236	160.54	436.267	160.54	436.651
162.14	25.538	162.14	24.7193	162.34	50.115	162.34	48.7859	162.44	90.4288	162.44	88.7041	161.54	162.468	161.54	161.031	162.34	281.412	162.34	280.428	161.54	437.65	161.54	438.053
163.14	25.6837	163.14	24.8461	163.34	50.3955	163.34	49.031	163.44	90.9164	163.44	89.1489	162.54	163.246	162.54	161.809	163.34	282.62	163.34	281.615	162.54	438.976	162.54	439.446
164.14	25.8307	164.14	24.9729	164.34	50.6575	164.34	49.2759	164.44	91.3707	164.44	89.5932	163.54	164.074	163.54	162.586	164.34	283.827	164.34	282.799	163.54	440.365	163.54	440.829
165.14	25.9667	165.14	25.0997	165.34	50.9254	165.34	49.5206	165.44	91.8082	165.44	90.037	164.54	164.858	164.54	163.362	165.34	285.012	165.34	283.978	164.54	441.685	164.54	442.203
166.14	26.1053	166.14	25.2263	166.34	51.174	166.34	49.7652	166.44	92.3066	166.44	90.4803	165.54	165.638	165.54	164.136	166.34	286.209	166.34	285.152	165.54	443.027	165.54	443.567
167.14	26.2546	167.14	25.353	167.34	51.4378	167.34	50.0096	167.44	92.782	167.44	90.9232	166.54	166.433	166.54	164.909	167.34	287.393	167.34	286.323	166.54	444.366	166.54	444.922
168.14	26.3902	168.14	25.4795	168.34	51.6781	168.34	50.2538	168.44	93.2318	168.44	91.3655	167.54	167.244	167.54	165.68	168.34	288.545	168.34	287.49	167.54	445.773	167.54	446.268
169.14	26.5293	169.14	25.606	169.34	51.9357	169.34	50.4979	169.44	93.6998	169.44	91.8074	168.54	167.968	168.54	166.45	169.34	289.703	169.34	288.652	168.54	447.107	168.54	447.604
170.14	26.6948	170.14	25.7324	170.34	52.2286	170.34	50.7418	170.44	94.185	170.44	92.2488	169.54	168.746	169.54	167.218	170.34	290.967	170.34	289.81	169.54	448.418	169.54	448.931
171.14	26.8581	171.14	25.8588	171.34	52.5065	171.34	50.9855	171.44	94.6119	171.44	92.6897	170.54	169.515	170.54	167.985	171.34	292.158	171.34	290.964	170.54	449.727	170.54	450.25
172.14	27.0106	172.14	25.9851	172.34	52.802	172.34	51.2291	172.44	95.0577	172.44	93.1302	171.54	170.288	171.54	168.75	172.34	293.269	172.34	292.114	171.54	451.014	171.54	451.559
173.14	27.1466	173.14	26.1114	173.34	53.0539	173.34	51.4725	173.44	95.5375	173.44	93.5701	172.54	171.097	172.54	169.514	173.34	294.403	173.34	293.26	172.54	452.349	172.54	452.859
174.14	27.2736	174.14	26.2376	174.34	53.312	174.34	51.7157	174.44	96.0458	174.44	94.0096	173.54	171.907	173.54	170.277	174.34	295.583	174.34	294.401	173.54	453.61	173.54	454.15
175.14	27.4195	175.14	26.3637	175.34	53.5622	175.34	51.9588	175.44	96.5628	175.44	94.4486	174.54	172.698	174.54	171.038	175.34	296.749	175.34	295.539	174.54	454.898	174.54	455.432
176.14	27.5506	176.14	26.4898	176.34	53.806	176.34	52.2017	176.44	97.0237	176.44	94.8872	175.54	173.476	175.54	171.797	176.34	297.895	176.34	296.673	175.54	456.158	175.54	456.706
177.14	27.6848	177.14	26.6158	177.34	54.0821	177.34	52.4444	177.44	97.4936	177.44	95.3252	176.54	174.208	176.54	172.555	177.34	299.072	177.34	297.802	176.54	457.397	176.54	457.971
178.14	27.83	178.14	26.7418	178.34	54.3487	178.34	52.6869	178.44	97.969	178.44	95.7628	177.54	174.953	177.54	173.312	178.34	300.216	178.34	298.928	177.54	458.664	177.54	459.227
179.14	27.9773	179.14	26.8677	179.34	54.5964	179.34	52.9293	179.44	98.4585	179.44	96.1999	178.54	175.735	178.54	174.067	179.34	301.299	179.34	300.049	178.54	459.848	178.54	460.474
180.14	28.0818	180.14	26.9935	180.34	54.8427	180.34	53.1716	180.44	98.9316	180.44	96.6365	179.54	176.489	179.54	174.821	180.34	302.442	180.34	301.167	179.54	461.058	179.54	461.713
181.14	28.2179	181.14	27.1193	181.34	55.0778	181.34	53.4136	181.44	99.4062	181.44	97.0727	180.54	177.237	180.54	175.573	181.34	303.575	181.34	302.28	180.54	462.241	180.54	462.944
182.14	28.3275	182.14	27.245	182.34	55.3485	182.34	53.6555	182.44	99.8537	182.44	97.5084	181.54	178.046	181.54	176.324	182.34	304.67	182.34	303.39	181.54	463.448	181.54	464.166
183.14	28.4771	183.14	27.3707	183.34	55.6042	183.34	53.8973	183.44	100.309	183.44	97.9436	182.54	178.77	182.54	177.073	183.34	305.793	183.34	304.495	182.54	464.573	182.54	465.379
184.14	28.612	184.14	27.4963	184.34	55.8569	184.34	54.1388	184.44	100.741	184.44	98.3783	183.54	179.506	183.54	177.821	184.34	306.914	184.34	305.597	183.54	465.799	183.54	466.585
185.14	28.7552	185.14	27.6218	185.34	56.1	185.34	54.3802	185.44	101.159	185.44	98.8126	184.54	180.257	184.54	178.568	185.34	307.987	185.34	306.695	184.54	466.958	184.54	467.782
186.14	28.9103	186.14	27.7473	186.34	56.36	186.34	54.6215	186.44	101.635	186.44	99.2464	185.54	180.977	185.54	179.313	186.34	309.139	186.34	307.789	185.54	468.079	185.54	468.971
187.14	29.0606	187.14	27.8728	187.34	56.6374	187.34	54.8625	187.44	102.118	187.44	99.6797	186.54	181.734	186.54	180.056	187.34	310.235	187.34	308.879	186.54	469.248	186.54	470.151
188.14	29.1934	188.14	27.9981	188.34	56.8963	188.34	55.1034	188.44	102.564	188.44	100.113	187.54	182.477	187.54	180.799	188.34	311.345	188.34	309.965	187.54	470.406	187.54	471.324
189.14	29.3217	189.14	28.1234	189.34	57.1466	189.34	55.3442	189.44	102.997	189.44	100.545	188.54	183.208	188.54	181.539	189.34	312.466	189.34	311.047	188.54	471.537	188.54	472.488
190.14	29.4467	190.14	28.2487	190.34	57.3795	190.34	55.5847	190.44	103.437	190.44	100.977	189.54	184.004	189.54	182.279	190.34	313.513	190.34	312.125	189.54	472.684	189.54	473.645
191.14	29.5714	191.14	28.3739	191.34	57.6375	191.34	55.8251	191.44	103.879	191.44	101.408	190.54	184.737	190.54	183.017	191.34	314.604	191.34	313.2	190.54	473.816	190.54	474.794
192.14	29.7024	192.14	28.499	192.34	57.8785	192.34	56.0654	192.44	104.33	192.44	101.839	191.54	185.477	191.54	183.753	192.34	315.685	192.34	314.27	191.54	474.906	191.54	475.934
193.14	29.8227	193.14	28.624	193.34	58.1395	193.34	56.3054	193.44	104.778	193.44	102.27	192.54	186.198	192.54	184.489	193.34	316.737	193.34	315.337	192.54	475.986	192.54	477.067
194.14	29.9576	194.14	28.7491	194.34	58.3876	194.34	56.5454	194.44	105.277	194.44	102.7	193.54	186.937	193.54	185.222	194.34	317.833	194.34	316.4	193.54	477.098	193.54	478.192
195.14	30.0873	195.14	28.874	195.34	58.6315	195.34	56.7851	195.44	105.735	195.44	103.129	194.54	187.657	194.54	185.955	195.34	318.892	195.34	317.459	194.54	478.199	194.54	479.31
196.14	30.2193	196.14	28.9989	196.34	58.8851	196.34	57.0247	196.44	106.188	196.44	103.558	195.54	188.411	195.54	186.686	196.34	319.963	196.34	318.515	195.54	479.261	195.54	480.42
197.14	30.3587	197.14	29.1237	197.34	59.1463	197.34	57.2641	197.44	106.606	197.44	103.987	196.54	189.108	196.54	187.415	197.34	320.995	197.34	319.566	196.54	480.349	196.54	481.522
198.14	30.508	198.14	29.2485	198.34	59.3874	198.34	57.5033	198.44	107.032	198.44	104.415	197.54	189.896	197.54	188.143	198.34	322.019	198.34	320.614	197.54	481.437	197.54	482.616
199.14	30.6699	199.14	29.3732	199.34	59.648	199.34	57.7424	199.44	107.46	199.44	104.843	198.54	190.608	198.54	188.87	199.34	323.086	199.34	321.659	198.54	482.471	198.54	483.703
200.14	30.828	200.14	29.4979	200.34	59.9314	200.34	57.9813	200.44	107.89	200.44	105.27	199.54	191.28	199.54	189.595	200.34	324.15	200.34	322.699	199.54	483.529	199.54	484.783
201.14	30.9825	201.14	29.6225	201.34	60.2222	201.34	58.2201	201.44	108.318	201.44	105.697	200.54	192.028	200.54	190.319	201.34	325.184	201.34	323.736	200.54	484.541	200.54	485.855
202.14	31.1124	202.14	29.747	202.34	60.479	202.34	58.4587	202.44	108.753	202.44	106.123	201.54	192.749	201.54	191.042	202.34	326.191	202.34	324.769	201.54	485.581	201.54	486.92
203.14	31.2359	203.14	29.8715	203.34	60.7144	203.34	58.6971	203.44	109.2	203.44	106.549	202.54	193.479	202.54	191.763	203.34	327.252	203.34	325.798	202.54	486.554	202.54	487.978
204.14	31.379	204.14	29.9959	204.34	60.9662	204.34	58.9354	204.44	109.627	204.44	106.974	203.54	194.217	203.54	192.483	204.34	328.285	204.34	326.824	203.54	487.571	203.54	489.028
205.14	31.5126	205.14	30.1203	205.34	61.1871	205.34	59.1735	205.44	110.077	205.44	107.399	204.54	194.87	204.54	193.202	205.34	329.275	205.34	327.846	204.54	488.588	204.54	490.071
206.14	31.6247	206.14	30.2445	206.34	61.3957	206.34	59.4114	206.44	110.523	206.44	107.824	205.54	195.616	205.54	193.919	206.34	330.281	206.34	328.865	205.54	489.558	205.54	491.107
207.14	31.7548	207.14	30.3688	207.34	61.6546	207.34	59.6492	207.44	110.986	207.44	108.248	206.54	196.36	206.54	194.634	207.34	331.341	207.34	329.879	206.54	490.562	206.54	492.136
208.14	31.8842	208.14	30.493	208.34	61.928	208.34	59.8868	208.44	111.431	208.44	108.671	207.54	197.095	207.54	195.349	208.34	332.387	208.34	330.89	207.54	491.557	207.54	493.158
209.14	32.0139	209.14	30.6171	209.34	62.2163	209.34	60.1243	209.44	111.891	209.44	109.094	208.54	197.819	208.54	196.062	209.34	333.435	209.34	331.898	208.54	492.558	208.54	494.172
210.14	32.1186	210.14	30.7412	210.34	62.4496	210.34	60.3616	210.44	112.314	210.44	109.517	209.54	198.519	209.54	196.773	210.34	334.408	210.34	332.902	209.54	493.549	209.54	495.18
211.14	32.2511	211.14	30.8652	211.34	62.6996	211.34	60.5987	211.44	112.751	211.44	109.939	210.54	199.182	210.54	197.483	211.34	335.4	211.34	333.902	210.54	494.431	210.54	496.181
212.14	32.3802	212.14	30.9891	212.34	62.9342	212.34	60.8356	212.44	113.193	212.44	110.361	211.54	199.867	211.54	198.192	212.34	336.329	212.34	334.899	211.54	495.39	211.54	497.175
213.14	32.5323	213.14	31.113	213.34	63.1741	213.34	61.0724	213.44	113.634	213.44	110.782	212.54	200.6	212.54	198.9	213.34	337.285	213.34	335.893	212.54	496.313	212.54	498.162
214.14	32.6854	214.14	31.2368	214.34	63.4141	214.34	61.3091	214.44	114.048	214.44	111.203	213.54	201.291	213.54	199.606	214.34	338.273	214.34	336.882	213.54	497.202	213.54	499.143
215.14	32.8021	215.14	31.3606	215.34	63.6396	215.34	61.5455	215.44	114.461	215.44	111.623	214.54	201.997	214.54	200.311	215.34	339.276	215.34	337.868	214.54	498.169	214.54	500.117
216.14	32.9321	216.14	31.4843	216.34	63.8801	216.34	61.7818	216.44	114.853	216.44	112.043	215.54	202.696	215.54	201.014	216.34	340.206	216.34	338.851	215.54	499.087	215.54	501.084
217.14	33.0536	217.14	31.608	217.34	64.111	217.34	62.018	217.44	115.23	217.44	112.462	216.54	203.376	216.54	201.716	217.34	341.207	217.34	339.83	216.54	499.92	216.54	502.044
218.14	33.202	218.14	31.7316	218.34	64.3758	218.34	62.254	218.44	115.678	218.44	112.881	217.54	204.064	217.54	202.417	218.34	342.169	218.34	340.806	217.54	500.837	217.54	502.998
219.14	33.3458	219.14	31.8551	219.34	64.65	219.34	62.4898	219.44	116.149	219.44	113.3	218.54	204.775	218.54	203.117	219.34	343.111	219.34	341.778	218.54	501.766	218.54	503.945
220.14	33.4885	220.14	31.9786	220.34	64.917	220.34	62.7255	220.44	116.608	220.44	113.718	219.54	205.547	219.54	203.815	220.34	344.073	220.34	342.747	219.54	502.638	219.54	504.886
221.14	33.6345	221.14	32.102	221.34	65.165	221.34	62.961	221.44	117.039	221.44	114.135	220.54	206.268	220.54	204.512	221.34	345.052	221.34	343.712	220.54	503.498	220.54	505.82
222.14	33.7766	222.14	32.2254	222.34	65.4196	222.34	63.1963	222.44	117.484	222.44	114.553	221.54	206.96	221.54	205.207	222.34	346.014	222.34	344.674	221.54	504.38	221.54	506.748
223.14	33.9193	223.14	32.3487	223.34	65.6534	223.34	63.4315	223.44	117.896	223.44	114.969	222.54	207.608	222.54	205.901	223.34	346.922	223.34	345.633	222.54	505.256	222.54	507.67
224.14	34.0477	224.14	32.4719	224.34	65.9055	224.34	63.6665	224.44	118.32	224.44	115.385	223.54	208.268	223.54	206.594	224.34	347.861	224.34	346.588	223.54	506.078	223.54	508.585
225.14	34.2001	225.14	32.5951	225.34	66.1904	225.34	63.9013	225.44	118.757	225.44	115.801	224.54	208.997	224.54	207.285	225.34	348.769	225.34	347.539	224.54	506.918	224.54	509.494
226.14	34.3306	226.14	32.7182	226.34	66.4372	226.34	64.136	226.44	119.168	226.44	116.216	225.54	209.685	225.54	207.975	226.34	349.712	226.34	348.487	225.54	507.756	225.54	510.397
227.14	34.4681	227.14	32.8413	227.34	66.6804	227.34	64.3705	227.44	119.618	227.44	116.631	226.54	210.334	226.54	208.664	227.34	350.611	227.34	349.432	226.54	508.516	226.54	511.293
228.14	34.6092	228.14	32.9643	228.34	66.9228	228.34	64.6049	228.44	120.041	228.44	117.046	227.54	211.004	227.54	209.352	228.34	351.535	228.34	350.374	227.54	509.356	227.54	512.184
229.14	34.7441	229.14	33.0873	229.34	67.1543	229.34	64.8391	229.44	120.449	229.44	117.46	228.54	211.704	228.54	210.038	229.34	352.473	229.34	351.312	228.54	510.115	228.54	513.068
230.14	34.863	230.14	33.2102	230.34	67.3868	230.34	65.0732	230.44	120.841	230.44	117.873	229.54	212.378	229.54	210.723	230.34	353.417	230.34	352.247	229.54	510.978	229.54	513.946
231.14	34.984	231.14	33.333	231.34	67.6465	231.34	65.307	231.44	121.269	231.44	118.286	230.54	213.056	230.54	211.406	231.34	354.287	231.34	353.178	230.54	511.787	230.54	514.818
232.14	35.0994	232.14	33.4558	232.34	67.9045	232.34	65.5408	232.44	121.718	232.44	118.699	231.54	213.758	231.54	212.089	232.34	355.214	232.34	354.106	231.54	512.557	231.54	515.685
233.14	35.216	233.14	33.5785	233.34	68.1224	233.34	65.7743	233.44	122.153	233.44	119.111	232.54	214.448	232.54	212.77	233.34	356.159	233.34	355.031	232.54	513.367	232.54	516.545
234.14	35.324	234.14	33.7012	234.34	68.3329	234.34	66.0077	234.44	122.593	234.44	119.523	233.54	215.082	233.54	213.449	234.34	357.056	234.34	355.952	233.54	514.098	233.54	517.399
235.14	35.4457	235.14	33.8238	235.34	68.5599	235.34	66.241	235.44	123.042	235.44	119.934	234.54	215.697	234.54	214.127	235.34	357.986	235.34	356.871	234.54	514.887	234.54	518.248
236.14	35.5722	236.14	33.9463	236.34	68.8131	236.34	66.4741	236.44	123.456	236.44	120.345	235.54	216.435	235.54	214.804	236.34	358.895	236.34	357.786	235.54	515.695	235.54	519.09
237.14	35.6888	237.14	34.0688	237.34	69.0439	237.34	66.707	237.44	123.855	237.44	120.755	236.54	217.087	236.54	215.48	237.34	359.74	237.34	358.697	236.54	516.5	236.54	519.927
238.14	35.8131	238.14	34.1912	238.34	69.2907	238.34	66.9397	238.44	124.31	238.44	121.165	237.54	217.771	237.54	216.155	238.34	360.641	238.34	359.606	237.54	517.298	237.54	520.758
239.14	35.6253	239.14	34.3136	239.34	69.0649	239.34	67.1723	239.44	124.24	239.44	121.575	238.54	218.52	238.54	216.828	239.34	361.087	239.34	360.511	238.54	518.05	238.54	521.584
240.14	37.9282	240.14	31.0827	240.34	71.5112	240.34	60.6642	240.44	126.39	240.44	112.201	239.54	219.646	239.54	217.5	240.34	363.78	240.34	342.336	239.54	518.19	239.54	522.404
241.14	34.5147	241.14	31.0746	241.34	68.2649	241.34	60.6484	241.44	124.119	241.44	112.172	240.54	219.191	240.54	204.31	241.34	359.801	241.34	342.247	240.54	520.039	240.54	498.953
242.14	36.1725	242.14	31.0665	242.34	69.3748	242.34	60.6327	242.44	124.434	242.44	112.142	241.54	218.463	241.54	204.256	242.34	359.608	242.34	342.158	241.54	516.672	241.54	498.824
243.14	35.8661	243.14	31.0584	243.34	69.0489	243.34	60.6169	243.44	123.992	243.44	112.113	242.54	217.705	242.54	204.203	243.34	358.413	243.34	342.069	242.54	515.066	242.54	498.694
244.14	35.8098	244.14	31.0503	244.34	68.9183	244.34	60.6011	244.44	123.66	244.44	112.084	243.54	217.104	243.54	204.15	244.34	357.483	244.34	341.98	243.54	513.531	243.54	498.564
245.14	35.7169	245.14	31.0423	245.34	68.7218	245.34	60.5854	245.44	123.352	245.44	112.055	244.54	216.555	244.54	204.097	245.34	356.651	245.34	341.891	244.54	512.261	244.54	498.434
246.14	35.5971	246.14	31.0342	246.34	68.5723	246.34	60.5696	246.44	123.09	246.44	112.026	245.54	215.966	245.54	204.044	246.34	355.982	246.34	341.803	245.54	511.106	245.54	498.305
247.14	35.5348	247.14	31.0261	247.34	68.4659	247.34	60.5539	247.44	122.864	247.44	111.997	246.54	215.497	246.54	203.991	247.34	355.457	247.34	341.714	246.54	510.109	246.54	498.175
248.14	35.4348	248.14	31.018	248.34	68.3389	248.34	60.5381	248.44	122.596	248.44	111.968	247.54	215.203	247.54	203.938	248.34	354.927	248.34	341.625	247.54	509.305	247.54	498.046
249.14	35.3898	249.14	31.01	249.34	68.1952	249.34	60.5224	249.44	122.469	249.44	111.938	248.54	214.842	248.54	203.885	249.34	354.459	249.34	341.536	248.54	508.505	248.54	497.916
250.14	35.4147	250.14	31.0019	250.34	68.1354	250.34	60.5066	250.44	122.373	250.44	111.909	249.54	214.579	249.54	203.832	250.34	354.038	250.34	341.447	249.54	507.759	249.54	497.787
251.14	35.3635	251.14	30.9939	251.34	68.0349	251.34	60.4909	251.44	122.246	251.44	111.88	250.54	214.337	250.54	203.779	251.34	353.67	251.34	341.358	250.54	507.145	250.54	497.657
252.14	35.2897	252.14	30.9858	252.34	67.9535	252.34	60.4752	252.44	122.075	252.44	111.851	251.54	214.09	251.54	203.726	252.34	353.356	252.34	341.27	251.54	506.496	251.54	497.528
253.14	35.2521	253.14	30.9777	253.34	67.8397	253.34	60.4594	253.44	121.938	253.44	111.822	252.54	213.897	252.54	203.673	253.34	352.991	253.34	341.181	252.54	505.89	252.54	497.398
254.14	35.2352	254.14	30.9697	254.34	67.8534	254.34	60.4437	254.44	121.833	254.44	111.793	253.54	213.657	253.54	203.62	254.34	352.706	254.34	341.092	253.54	505.31	253.54	497.269
255.14	35.2077	255.14	30.9616	255.34	67.8566	255.34	60.428	255.44	121.803	255.44	111.764	254.54	213.541	254.54	203.567	255.34	352.418	255.34	341.003	254.54	504.789	254.54	497.14
256.14	35.1929	256.14	30.9536	256.34	67.778	256.34	60.4123	256.44	121.664	256.44	111.735	255.54	213.43	255.54	203.514	256.34	352.073	256.34	340.915	255.54	504.297	255.54	497.01
257.14	35.1883	257.14	30.9455	257.34	67.7299	257.34	60.3966	257.44	121.618	257.44	111.706	256.54	213.194	256.54	203.461	257.34	351.759	257.34	340.826	256.54	503.792	256.54	496.881
258.14	35.1776	258.14	30.9375	258.34	67.6648	258.34	60.3809	258.44	121.564	258.44	111.677	257.54	213.051	257.54	203.408	258.34	351.521	258.34	340.737	257.54	503.299	257.54	496.752
259.14	35.1669	259.14	30.9294	259.34	67.6229	259.34	60.3652	259.44	121.463	259.44	111.648	258.54	212.946	258.54	203.355	259.34	351.306	259.34	340.649	258.54	502.824	258.54	496.623
260.14	35.096	260.14	30.9214	260.34	67.5745	260.34	60.3495	260.44	121.354	260.44	111.619	259.54	212.783	259.54	203.302	260.34	351.025	260.34	340.56	259.54	502.294	259.54	496.494
261.14	35.0259	261.14	30.9133	261.34	67.5242	261.34	60.3338	261.44	121.251	261.44	111.59	260.54	212.63	260.54	203.25	261.34	350.798	261.34	340.472	260.54	501.821	260.54	496.364
262.14	34.9899	262.14	30.9053	262.34	67.4541	262.34	60.3181	262.44	121.207	262.44	111.561	261.54	212.496	261.54	203.197	262.34	350.52	262.34	340.383	261.54	501.368	261.54	496.235
263.14	34.9755	263.14	30.8973	263.34	67.4294	263.34	60.3024	263.44	121.13	263.44	111.532	262.54	212.371	262.54	203.144	263.34	350.319	263.34	340.295	262.54	500.908	262.54	496.106
264.14	34.9324	264.14	30.8892	264.34	67.3563	264.34	60.2867	264.44	121.057	264.44	111.503	263.54	212.249	263.54	203.091	264.34	350.039	264.34	340.206	263.54	500.408	263.54	495.977
265.14	34.9217	265.14	30.8812	265.34	67.3254	265.34	60.271	265.44	121.028	265.44	111.474	264.54	212.116	264.54	203.038	265.34	349.763	265.34	340.118	264.54	499.926	264.54	495.848
266.14	34.9526	266.14	30.8732	266.34	67.2975	266.34	60.2554	266.44	121.003	266.44	111.445	265.54	212.005	265.54	202.985	266.34	349.562	266.34	340.029	265.54	499.508	265.54	495.719
267.14	34.9444	267.14	30.8651	267.34	67.2734	267.34	60.2397	267.44	120.941	267.44	111.416	266.54	211.904	266.54	202.933	267.34	349.364	267.34	339.941	266.54	499.06	266.54	495.59
268.14	34.8999	268.14	30.8571	268.34	67.2322	268.34	60.224	268.44	120.898	268.44	111.387	267.54	211.793	267.54	202.88	268.34	349.15	268.34	339.852	267.54	498.627	267.54	495.462
269.14	34.8476	269.14	30.8491	269.34	67.154	269.34	60.2084	269.44	120.794	269.44	111.358	268.54	211.7	268.54	202.827	269.34	348.894	269.34	339.764	268.54	498.224	268.54	495.333
270.14	34.8324	270.14	30.8411	270.34	67.135	270.34	60.1927	270.44	120.759	270.44	111.329	269.54	211.573	269.54	202.774	270.34	348.704	270.34	339.676	269.54	497.83	269.54	495.204
271.14	34.831	271.14	30.833	271.34	67.1489	271.34	60.1771	271.44	120.719	271.44	111.3	270.54	211.461	270.54	202.722	271.34	348.509	271.34	339.587	270.54	497.431	270.54	495.075
272.14	34.846	272.14	30.825	272.34	67.1612	272.34	60.1614	272.44	120.711	272.44	111.271	271.54	211.391	271.54	202.669	272.34	348.365	272.34	339.499	271.54	497.055	271.54	494.946
273.14	34.8489	273.14	30.817	273.34	67.1209	273.34	60.1458	273.44	120.652	273.44	111.242	272.54	211.322	272.54	202.616	273.34	348.148	273.34	339.411	272.54	496.656	272.54	494.818
274.14	34.8256	274.14	30.809	274.34	67.0862	274.34	60.1301	274.44	120.567	274.44	111.213	273.54	211.232	273.54	202.563	274.34	347.893	274.34	339.322	273.54	496.243	273.54	494.689
275.14	34.7893	275.14	30.801	275.34	67.028	275.34	60.1145	275.44	120.487	275.44	111.184	274.54	211.123	274.54	202.511	275.34	347.663	275.34	339.234	274.54	495.781	274.54	494.56
276.14	34.7676	276.14	30.793	276.34	66.956	276.34	60.0988	276.44	120.408	276.44	111.155	275.54	210.996	275.54	202.458	276.34	347.395	276.34	339.146	275.54	495.347	275.54	494.432
277.14	34.7352	277.14	30.785	277.34	66.9171	277.34	60.0832	277.44	120.377	277.44	111.126	276.54	210.835	276.54	202.405	277.34	347.157	277.34	339.058	276.54	494.969	276.54	494.303
278.14	34.7195	278.14	30.777	278.34	66.8918	278.34	60.0676	278.44	120.332	278.44	111.097	277.54	210.726	277.54	202.353	278.34	346.983	278.34	338.969	277.54	494.565	277.54	494.175
279.14	34.7213	279.14	30.7689	279.34	66.8889	279.34	60.052	279.44	120.322	279.44	111.068	278.54	210.631	278.54	202.3	279.34	346.838	279.34	338.881	278.54	494.204	278.54	494.046
280.14	34.7427	280.14	30.7609	280.34	66.8807	280.34	60.0363	280.44	120.312	280.44	111.039	279.54	210.564	279.54	202.248	280.34	346.679	280.34	338.793	279.54	493.854	279.54	493.918
281.14	34.7636	281.14	30.7529	281.34	66.8732	281.34	60.0207	281.44	120.279	281.44	111.011	280.54	210.496	280.54	202.195	281.34	346.481	281.34	338.705	280.54	493.485	280.54	493.789
282.14	34.7445	282.14	30.7449	282.34	66.8908	282.34	60.0051	282.44	120.238	282.44	110.982	281.54	210.427	281.54	202.142	282.34	346.32	282.34	338.617	281.54	493.142	281.54	493.661
283.14	34.7236	283.14	30.737	283.34	66.8587	283.34	59.9895	283.44	120.17	283.44	110.953	282.54	210.347	282.54	202.09	283.34	346.118	283.34	338.529	282.54	492.782	282.54	493.532
284.14	34.7084	284.14	30.729	284.34	66.7943	284.34	59.9739	284.44	120.082	284.44	110.924	283.54	210.231	283.54	202.037	284.34	345.908	284.34	338.441	283.54	492.398	283.54	493.404
285.14	34.6998	285.14	30.721	285.34	66.766	285.34	59.9583	285.44	120.019	285.44	110.895	284.54	210.133	284.54	201.985	285.34	345.692	285.34	338.353	284.54	492.098	284.54	493.276
286.14	34.7157	286.14	30.713	286.34	66.7861	286.34	59.9427	286.44	119.991	286.44	110.866	285.54	210.035	285.54	201.932	286.34	345.506	286.34	338.265	285.54	491.738	285.54	493.147
287.14	34.7177	287.14	30.705	287.34	66.8069	287.34	59.9271	287.44	119.983	287.44	110.837	286.54	209.978	286.54	201.88	287.34	345.344	287.34	338.177	286.54	491.384	286.54	493.019
288.14	34.7228	288.14	30.697	288.34	66.8061	288.34	59.9116	288.44	119.983	288.44	110.809	287.54	209.922	287.54	201.827	288.34	345.214	288.34	338.089	287.54	491.04	287.54	492.891
289.14	34.6972	289.14	30.689	289.34	66.7773	289.34	59.896	289.44	119.931	289.44	110.78	288.54	209.863	288.54	201.775	289.34	345.058	289.34	338.001	288.54	490.735	288.54	492.763
290.14	34.6519	290.14	30.681	290.34	66.7506	290.34	59.8804	290.44	119.893	290.44	110.751	289.54	209.747	289.54	201.722	290.34	344.9	290.34	337.913	289.54	490.339	289.54	492.635
291.14	34.6273	291.14	30.6731	291.34	66.7076	291.34	59.8648	291.44	119.84	291.44	110.722	290.54	209.641	290.54	201.67	291.34	344.735	291.34	337.825	290.54	489.992	290.54	492.506
292.14	34.5906	292.14	30.6651	292.34	66.6584	292.34	59.8493	292.44	119.775	292.44	110.693	291.54	209.546	291.54	201.617	292.34	344.55	292.34	337.737	291.54	489.655	291.54	492.378
293.14	34.5659	293.14	30.6571	293.34	66.6175	293.34	59.8337	293.44	119.736	293.44	110.665	292.54	209.43	292.54	201.565	293.34	344.362	293.34	337.65	292.54	489.318	292.54	492.25
294.14	34.5652	294.14	30.6491	294.34	66.6088	294.34	59.8181	294.44	119.699	294.44	110.636	293.54	209.347	293.54	201.512	294.34	344.156	294.34	337.562	293.54	488.974	293.54	492.122
295.14	34.5528	295.14	30.6412	295.34	66.5797	295.34	59.8026	295.44	119.65	295.44	110.607	294.54	209.257	294.54	201.46	295.34	343.994	295.34	337.474	294.54	488.653	294.54	491.994
296.14	34.5325	296.14	30.6332	296.34	66.5655	296.34	59.787	296.44	119.591	296.44	110.578	295.54	209.167	295.54	201.408	296.34	343.854	296.34	337.386	295.54	488.324	295.54	491.866
297.14	34.5084	297.14	30.6252	297.34	66.5338	297.34	59.7715	297.44	119.532	297.44	110.55	296.54	209.095	296.54	201.355	297.34	343.693	297.34	337.298	296.54	488.014	296.54	491.738
298.14	34.4897	298.14	30.6173	298.34	66.5101	298.34	59.7559	298.44	119.49	298.44	110.521	297.54	209.006	297.54	201.303	298.34	343.5	298.34	337.211	297.54	487.718	297.54	491.611
299.14	34.4613	299.14	30.6093	299.34	66.4737	299.34	59.7404	299.44	119.441	299.44	110.492	298.54	208.937	298.54	201.251	299.34	343.288	299.34	337.123	298.54	487.379	298.54	491.483
300.14	34.4283	300.14	30.6013	300.34	66.45	300.34	59.7248	300.44	119.427	300.44	110.463	299.54	208.839	299.54	201.198	300.34	343.11	300.34	337.035	299.54	487.011	299.54	491.355
301.14	34.4056	301.14	30.5934	301.34	66.4197	301.34	59.7093	301.44	119.388	301.44	110.435	300.54	208.766	300.54	201.146	301.34	342.945	301.34	336.948	300.54	486.648	300.54	491.227
302.14	34.3886	302.14	30.5854	302.34	66.4129	302.34	59.6938	302.44	119.356	302.44	110.406	301.54	208.687	301.54	201.094	302.34	342.744	302.34	336.86	301.54	486.338	301.54	491.099
303.14	34.4036	303.14	30.5775	303.34	66.4317	303.34	59.6783	303.44	119.334	303.44	110.377	302.54	208.613	302.54	201.041	303.34	342.58	303.34	336.772	302.54	486.076	302.54	490.972
304.14	34.4287	304.14	30.5695	304.34	66.449	304.34	59.6627	304.44	119.324	304.44	110.348	303.54	208.555	303.54	200.989	304.34	342.453	304.34	336.685	303.54	485.825	303.54	490.844
305.14	34.4542	305.14	30.5616	305.34	66.4561	305.34	59.6472	305.44	119.306	305.44	110.32	304.54	208.504	304.54	200.937	305.34	342.348	305.34	336.597	304.54	485.544	304.54	490.716
306.14	34.4884	306.14	30.5536	306.34	66.4805	306.34	59.6317	306.44	119.302	306.44	110.291	305.54	208.433	305.54	200.884	306.34	342.215	306.34	336.51	305.54	485.225	305.54	490.589
307.14	34.4993	307.14	30.5457	307.34	66.4886	307.34	59.6162	307.44	119.269	307.44	110.262	306.54	208.369	306.54	200.832	307.34	342.035	307.34	336.422	306.54	484.981	306.54	490.461
308.14	34.4924	308.14	30.5377	308.34	66.4377	308.34	59.6007	308.44	119.223	308.44	110.234	307.54	208.298	307.54	200.78	308.34	341.852	308.34	336.335	307.54	484.735	307.54	490.333
309.14	34.461	309.14	30.5298	309.34	66.3942	309.34	59.5852	309.44	119.161	309.44	110.205	308.54	208.198	308.54	200.728	309.34	341.719	309.34	336.247	308.54	484.437	308.54	490.206
310.14	34.4541	310.14	30.5219	310.34	66.341	310.34	59.5697	310.44	119.122	310.44	110.176	309.54	208.126	309.54	200.676	310.34	341.571	310.34	336.16	309.54	484.127	309.54	490.078
311.14	34.4564	311.14	30.5139	311.34	66.3083	311.34	59.5542	311.44	119.083	311.44	110.148	310.54	208.057	310.54	200.623	311.34	341.388	311.34	336.072	310.54	483.82	310.54	489.951
312.14	34.4462	312.14	30.506	312.34	66.2861	312.34	59.5387	312.44	119.043	312.44	110.119	311.54	207.989	311.54	200.571	312.34	341.186	312.34	335.985	311.54	483.521	311.54	489.824
313.14	34.4566	313.14	30.498	313.34	66.2735	313.34	59.5232	313.44	118.999	313.44	110.09	312.54	207.948	312.54	200.519	313.34	340.994	313.34	335.898	312.54	483.248	312.54	489.696
314.14	34.4714	314.14	30.4901	314.34	66.2732	314.34	59.5078	314.44	118.951	314.44	110.062	313.54	207.888	313.54	200.467	314.34	340.848	314.34	335.81	313.54	482.978	313.54	489.569
315.14	34.4565	315.14	30.4822	315.34	66.2702	315.34	59.4923	315.44	118.903	315.44	110.033	314.54	207.807	314.54	200.415	315.34	340.709	315.34	335.723	314.54	482.697	314.54	489.442
316.14	34.4501	316.14	30.4743	316.34	66.2468	316.34	59.4768	316.44	118.877	316.44	110.005	315.54	207.727	315.54	200.363	316.34	340.557	316.34	335.636	315.54	482.409	315.54	489.314
317.14	34.4263	317.14	30.4663	317.34	66.238	317.34	59.4613	317.44	118.849	317.44	109.976	316.54	207.662	316.54	200.311	317.34	340.385	317.34	335.548	316.54	482.139	316.54	489.187
318.14	34.3998	318.14	30.4584	318.34	66.2029	318.34	59.4459	318.44	118.81	318.44	109.947	317.54	207.559	317.54	200.258	318.34	340.235	318.34	335.461	317.54	481.838	317.54	489.06
319.14	34.3708	319.14	30.4505	319.34	66.1726	319.34	59.4304	319.44	118.753	319.44	109.919	318.54	207.468	318.54	200.206	319.34	340.097	319.34	335.374	318.54	481.545	318.54	488.933
320.14	34.3608	320.14	30.4426	320.34	66.1465	320.34	59.415	320.44	118.721	320.44	109.89	319.54	207.379	319.54	200.154	320.34	339.986	320.34	335.287	319.54	481.279	319.54	488.805
321.14	34.361	321.14	30.4347	321.34	66.1253	321.34	59.3995	321.44	118.675	321.44	109.862	320.54	207.327	320.54	200.102	321.34	339.849	321.34	335.199	320.54	481.037	320.54	488.678
322.14	34.3429	322.14	30.4267	322.34	66.096	322.34	59.3841	322.44	118.625	322.44	109.833	321.54	207.241	321.54	200.05	322.34	339.683	322.34	335.112	321.54	480.767	321.54	488.551
323.14	34.3268	323.14	30.4188	323.34	66.0624	323.34	59.3686	323.44	118.58	323.44	109.804	322.54	207.143	322.54	199.998	323.34	339.518	323.34	335.025	322.54	480.452	322.54	488.424
324.14	34.306	324.14	30.4109	324.34	66.0486	324.34	59.3532	324.44	118.557	324.44	109.776	323.54	207.057	323.54	199.946	324.34	339.386	324.34	334.938	323.54	480.166	323.54	488.297
325.14	34.2807	325.14	30.403	325.34	66.0154	325.34	59.3377	325.44	118.521	325.44	109.747	324.54	206.987	324.54	199.894	325.34	339.242	325.34	334.851	324.54	479.914	324.54	488.17
326.14	34.258	326.14	30.3951	326.34	65.9906	326.34	59.3223	326.44	118.48	326.44	109.719	325.54	206.911	325.54	199.842	326.34	339.124	326.34	334.764	325.54	479.676	325.54	488.043
327.14	34.2289	327.14	30.3872	327.34	65.9799	327.34	59.3069	327.44	118.442	327.44	109.69	326.54	206.835	326.54	199.79	327.34	338.976	327.34	334.677	326.54	479.405	326.54	487.916
328.14	34.2006	328.14	30.3793	328.34	65.9513	328.34	59.2915	328.44	118.4	328.44	109.662	327.54	206.755	327.54	199.738	328.34	338.82	328.34	334.59	327.54	479.125	327.54	487.789
329.14	34.1964	329.14	30.3714	329.34	65.9311	329.34	59.276	329.44	118.362	329.44	109.633	328.54	206.674	328.54	199.686	329.34	338.659	329.34	334.503	328.54	478.887	328.54	487.663
330.14	34.184	330.14	30.3635	330.34	65.9135	330.34	59.2606	330.44	118.32	330.44	109.605	329.54	206.621	329.54	199.634	330.34	338.512	330.34	334.416	329.54	478.619	329.54	487.536
331.14	34.1712	331.14	30.3556	331.34	65.9055	331.34	59.2452	331.44	118.305	331.44	109.576	330.54	206.564	330.54	199.582	331.34	338.385	331.34	334.329	330.54	478.338	330.54	487.409
332.14	34.1721	332.14	30.3477	332.34	65.8894	332.34	59.2298	332.44	118.277	332.44	109.548	331.54	206.52	331.54	199.531	332.34	338.226	332.34	334.242	331.54	478.104	331.54	487.282
333.14	34.1725	333.14	30.3398	333.34	65.8629	333.34	59.2144	333.44	118.232	333.44	109.519	332.54	206.474	332.54	199.479	333.34	338.07	333.34	334.155	332.54	477.838	332.54	487.155
334.14	34.168	334.14	30.3319	334.34	65.8504	334.34	59.199	334.44	118.204	334.44	109.491	333.54	206.368	333.54	199.427	334.34	337.935	334.34	334.068	333.54	477.568	333.54	487.029
335.14	34.1536	335.14	30.324	335.34	65.8377	335.34	59.1836	335.44	118.16	335.44	109.462	334.54	206.292	334.54	199.375	335.34	337.804	335.34	333.981	334.54	477.361	334.54	486.902
336.14	34.1672	336.14	30.3161	336.34	65.8243	336.34	59.1682	336.44	118.141	336.44	109.434	335.54	206.227	335.54	199.323	336.34	337.678	336.34	333.894	335.54	477.119	335.54	486.775
337.14	34.1659	337.14	30.3083	337.34	65.8013	337.34	59.1528	337.44	118.114	337.44	109.405	336.54	206.179	336.54	199.271	337.34	337.526	337.34	333.807	336.54	476.86	336.54	486.649
338.14	34.1532	338.14	30.3004	338.34	65.7869	338.34	59.1374	338.44	118.082	338.44	109.377	337.54	206.112	337.54	199.219	338.34	337.404	338.34	333.721	337.54	476.58	337.54	486.522
339.14	34.165	339.14	30.2925	339.34	65.7905	339.34	59.1221	339.44	118.055	339.44	109.348	338.54	206.059	338.54	199.168	339.34	337.28	339.34	333.634	338.54	476.349	338.54	486.396
340.14	34.1655	340.14	30.2846	340.34	65.8019	340.34	59.1067	340.44	118.03	340.44	109.32	339.54	206.013	339.54	199.116	340.34	337.174	340.34	333.547	339.54	476.133	339.54	486.269
341.14	34.1624	341.14	30.2767	341.34	65.8137	341.34	59.0913	341.44	117.998	341.44	109.292	340.54	205.958	340.54	199.064	341.34	337.035	341.34	333.46	340.54	475.918	340.54	486.143
342.14	34.1675	342.14	30.2689	342.34	65.8049	342.34	59.076	342.44	117.977	342.44	109.263	341.54	205.885	341.54	199.012	342.34	336.892	342.34	333.374	341.54	475.698	341.54	486.016
343.14	34.1682	343.14	30.261	343.34	65.7943	343.34	59.0606	343.44	117.965	343.44	109.235	342.54	205.833	342.54	198.96	343.34	336.75	343.34	333.287	342.54	475.467	342.54	485.89
344.14	34.147	344.14	30.2531	344.34	65.7888	344.34	59.0452	344.44	117.928	344.44	109.206	343.54	205.775	343.54	198.909	344.34	336.615	344.34	333.2	343.54	475.237	343.54	485.764
345.14	34.1404	345.14	30.2453	345.34	65.7657	345.34	59.0299	345.44	117.906	345.44	109.178	344.54	205.724	344.54	198.857	345.34	336.492	345.34	333.114	344.54	475.009	344.54	485.637
346.14	34.1248	346.14	30.2374	346.34	65.7474	346.34	59.0145	346.44	117.915	346.44	109.15	345.54	205.673	345.54	198.805	346.34	336.402	346.34	333.027	345.54	474.774	345.54	485.511
347.14	34.1063	347.14	30.2295	347.34	65.7063	347.34	58.9992	347.44	117.9	347.44	109.121	346.54	205.631	346.54	198.754	347.34	336.297	347.34	332.94	346.54	474.534	346.54	485.385
348.14	34.0731	348.14	30.2217	348.34	65.6637	348.34	58.9838	348.44	117.864	348.44	109.093	347.54	205.589	347.54	198.702	348.34	336.171	348.34	332.854	347.54	474.338	347.54	485.259
349.14	34.0635	349.14	30.2138	349.34	65.6595	349.34	58.9685	349.44	117.85	349.44	109.064	348.54	205.499	348.54	198.65	349.34	336.046	349.34	332.767	348.54	474.109	348.54	485.132
350.14	34.0685	350.14	30.206	350.34	65.6368	350.34	58.9532	350.44	117.81	350.44	109.036	349.54	205.446	349.54	198.599	350.34	335.934	350.34	332.681	349.54	473.887	349.54	485.006
351.14	34.0616	351.14	30.1981	351.34	65.6143	351.34	58.9378	351.44	117.753	351.44	109.008	350.54	205.388	350.54	198.547	351.34	335.802	351.34	332.594	350.54	473.686	350.54	484.88
352.14	34.0345	352.14	30.1902	352.34	65.5929	352.34	58.9225	352.44	117.706	352.44	108.979	351.54	205.298	351.54	198.495	352.34	335.656	352.34	332.508	351.54	473.439	351.54	484.754
353.14	34.0106	353.14	30.1824	353.34	65.5891	353.34	58.9072	353.44	117.661	353.44	108.951	352.54	205.219	352.54	198.444	353.34	335.51	353.34	332.421	352.54	473.2	352.54	484.628
354.14	34.0095	354.14	30.1745	354.34	65.5827	354.34	58.8919	354.44	117.649	354.44	108.923	353.54	205.154	353.54	198.392	354.34	335.37	354.34	332.335	353.54	472.967	353.54	484.502
355.14	34.0061	355.14	30.1667	355.34	65.5671	355.34	58.8765	355.44	117.627	355.44	108.894	354.54	205.1	354.54	198.34	355.34	335.238	355.34	332.248	354.54	472.736	354.54	484.376
356.14	33.9945	356.14	30.1588	356.34	65.5499	356.34	58.8612	356.44	117.609	356.44	108.866	355.54	205.037	355.54	198.289	356.34	335.106	356.34	332.162	355.54	472.508	355.54	484.25
357.14	33.9987	357.14	30.151	357.34	65.5441	357.34	58.8459	357.44	117.585	357.44	108.838	356.54	204.984	356.54	198.237	357.34	335.003	357.34	332.075	356.54	472.315	356.54	484.124
358.14	33.9981	358.14	30.1432	358.34	65.5202	358.34	58.8306	358.44	117.551	358.44	108.809	357.54	204.922	357.54	198.186	358.34	334.888	358.34	331.989	357.54	472.125	357.54	483.998
359.14	33.9879	359.14	30.1353	359.34	65.5098	359.34	58.8153	359.44	117.512	359.44	108.781	358.54	204.864	358.54	198.134	359.34	334.769	359.34	331.903	358.54	471.906	358.54	483.872
360.14	33.9953	360.14	30.1275	360.34	65.5176	360.34	58.8	360.44	117.498	360.44	108.753	359.54	204.804	359.54	198.083	360.34	334.637	360.34	331.816	359.54	471.674	359.54	483.746
361.14	33.9991	361.14	30.1197	361.34	65.5219	361.34	58.7847	361.44	117.482	361.44	108.725	360.54	204.737	360.54	198.031	361.34	334.518	361.34	331.73	360.54	471.464	360.54	483.62
362.14	33.9878	362.14	30.1118	362.34	65.5195	362.34	58.7694	362.44	117.452	362.44	108.696	361.54	204.698	361.54	197.98	362.34	334.398	362.34	331.644	361.54	471.258	361.54	483.495
363.14	33.9792	363.14	30.104	363.34	65.4947	363.34	58.7542	363.44	117.432	363.44	108.668	362.54	204.641	362.54	197.928	363.34	334.279	363.34	331.558	362.54	471.045	362.54	483.369
364.14	33.9511	364.14	30.0962	364.34	65.4538	364.34	58.7389	364.44	117.383	364.44	108.64	363.54	204.577	363.54	197.877	364.34	334.161	364.34	331.471	363.54	470.838	363.54	483.243
365.14	33.942	365.14	30.0883	365.34	65.4039	365.34	58.7236	365.44	117.342	365.44	108.611	364.54	204.519	364.54	197.825	365.34	334.039	365.34	331.385	364.54	470.638	364.54	483.118
366.14	33.9382	366.14	30.0805	366.34	65.3638	366.34	58.7083	366.44	117.293	366.44	108.583	365.54	204.438	365.54	197.774	366.34	333.92	366.34	331.299	365.54	470.426	365.54	482.992
367.14	33.9133	367.14	30.0727	367.34	65.3141	367.34	58.6931	367.44	117.244	367.44	108.555	366.54	204.375	366.54	197.722	367.34	333.791	367.34	331.213	366.54	470.19	366.54	482.866
368.14	33.8955	368.14	30.0649	368.34	65.2806	368.34	58.6778	368.44	117.209	368.44	108.527	367.54	204.298	367.54	197.671	368.34	333.675	368.34	331.127	367.54	469.959	367.54	482.741
369.14	33.9024	369.14	30.057	369.34	65.2743	369.34	58.6625	369.44	117.17	369.44	108.499	368.54	204.237	368.54	197.62	369.34	333.547	369.34	331.041	368.54	469.746	368.54	482.615
370.14	33.9112	370.14	30.0492	370.34	65.2893	370.34	58.6473	370.44	117.155	370.44	108.47	369.54	204.166	369.54	197.568	370.34	333.439	370.34	330.954	369.54	469.557	369.54	482.49
371.14	33.9016	371.14	30.0414	371.34	65.2823	371.34	58.632	371.44	117.123	371.44	108.442	370.54	204.146	370.54	197.517	371.34	333.311	371.34	330.868	370.54	469.387	370.54	482.364
372.14	33.8926	372.14	30.0336	372.34	65.2857	372.34	58.6168	372.44	117.089	372.44	108.414	371.54	204.097	371.54	197.465	372.34	333.194	372.34	330.782	371.54	469.178	371.54	482.239
373.14	33.8956	373.14	30.0258	373.34	65.285	373.34	58.6015	373.44	117.068	373.44	108.386	372.54	204.064	372.54	197.414	373.34	333.082	373.34	330.696	372.54	468.964	372.54	482.113
374.14	33.9	374.14	30.018	374.34	65.2856	374.34	58.5863	374.44	117.038	374.44	108.358	373.54	204.037	373.54	197.363	374.34	332.973	374.34	330.61	373.54	468.743	373.54	481.988
375.14	33.8854	375.14	30.0102	375.34	65.2886	375.34	58.5711	375.44	117.019	375.44	108.329	374.54	203.984	374.54	197.311	375.34	332.881	375.34	330.524	374.54	468.526	374.54	481.863
376.14	33.8546	376.14	30.0024	376.34	65.2658	376.34	58.5558	376.44	117	376.44	108.301	375.54	203.917	375.54	197.26	376.34	332.786	376.34	330.438	375.54	468.316	375.54	481.737
377.14	33.8475	377.14	29.9946	377.34	65.2303	377.34	58.5406	377.44	116.96	377.44	108.273	376.54	203.849	376.54	197.209	377.34	332.678	377.34	330.352	376.54	468.127	376.54	481.612
378.14	33.8504	378.14	29.9868	378.34	65.2157	378.34	58.5254	378.44	116.928	378.44	108.245	377.54	203.765	377.54	197.157	378.34	332.575	378.34	330.267	377.54	467.937	377.54	481.487
379.14	33.8268	379.14	29.979	379.34	65.1859	379.34	58.5102	379.44	116.893	379.44	108.217	378.54	203.705	378.54	197.106	379.34	332.453	379.34	330.181	378.54	467.746	378.54	481.362
380.14	33.8082	380.14	29.9712	380.34	65.1731	380.34	58.4949	380.44	116.852	380.44	108.189	379.54	203.625	379.54	197.055	380.34	332.33	380.34	330.095	379.54	467.532	379.54	481.236
381.14	33.8073	381.14	29.9634	381.34	65.1444	381.34	58.4797	381.44	116.811	381.44	108.16	380.54	203.568	380.54	197.004	381.34	332.199	381.34	330.009	380.54	467.365	380.54	481.111
382.14	33.7999	382.14	29.9556	382.34	65.1347	382.34	58.4645	382.44	116.784	382.44	108.132	381.54	203.504	381.54	196.952	382.34	332.11	382.34	329.923	381.54	467.184	381.54	480.986
383.14	33.8008	383.14	29.9478	383.34	65.1031	383.34	58.4493	383.44	116.751	383.44	108.104	382.54	203.448	382.54	196.901	383.34	332.006	383.34	329.837	382.54	466.978	382.54	480.861
384.14	33.7975	384.14	29.94	384.34	65.0713	384.34	58.4341	384.44	116.72	384.44	108.076	383.54	203.378	383.54	196.85	384.34	331.893	384.34	329.752	383.54	466.777	383.54	480.736
385.14	33.7994	385.14	29.9322	385.34	65.0259	385.34	58.4189	385.44	116.68	385.44	108.048	384.54	203.333	384.54	196.799	385.34	331.749	385.34	329.666	384.54	466.596	384.54	480.611
386.14	33.8052	386.14	29.9244	386.34	65.0173	386.34	58.4037	386.44	116.669	386.44	108.02	385.54	203.27	385.54	196.748	386.34	331.645	386.34	329.58	385.54	466.406	385.54	480.486
387.14	33.7868	387.14	29.9167	387.34	65.0162	387.34	58.3885	387.44	116.665	387.44	107.992	386.54	203.218	386.54	196.696	387.34	331.524	387.34	329.494	386.54	466.209	386.54	480.361
388.14	33.7686	388.14	29.9089	388.34	65.008	388.34	58.3733	388.44	116.658	388.44	107.964	387.54	203.174	387.54	196.645	388.34	331.4	388.34	329.409	387.54	466.006	387.54	480.236
389.14	33.7456	389.14	29.9011	389.34	64.9882	389.34	58.3582	389.44	116.658	389.44	107.936	388.54	203.134	388.54	196.594	389.34	331.287	389.34	329.323	388.54	465.816	388.54	480.111
390.14	33.7433	390.14	29.8933	390.34	64.9878	390.34	58.343	390.44	116.648	390.44	107.908	389.54	203.094	389.54	196.543	390.34	331.187	390.34	329.237	389.54	465.653	389.54	479.986
391.14	33.7305	391.14	29.8855	391.34	64.9897	391.34	58.3278	391.44	116.639	391.44	107.879	390.54	203.046	390.54	196.492	391.34	331.081	391.34	329.152	390.54	465.505	390.54	479.861
392.14	33.7497	392.14	29.8778	392.34	64.9943	392.34	58.3126	392.44	116.636	392.44	107.851	391.54	202.995	391.54	196.441	392.34	330.986	392.34	329.066	391.54	465.316	391.54	479.737
393.14	33.7686	393.14	29.87	393.34	65.0088	393.34	58.2975	393.44	116.638	393.44	107.823	392.54	202.956	392.54	196.39	393.34	330.878	393.34	328.981	392.54	465.145	392.54	479.612
394.14	33.7796	394.14	29.8622	394.34	64.9931	394.34	58.2823	394.44	116.6	394.44	107.795	393.54	202.907	393.54	196.339	394.34	330.787	394.34	328.895	393.54	464.965	393.54	479.487
395.14	33.7799	395.14	29.8545	395.34	64.9802	395.34	58.2672	395.44	116.561	395.44	107.767	394.54	202.838	394.54	196.288	395.34	330.687	395.34	328.809	394.54	464.759	394.54	479.362
396.14	33.7716	396.14	29.8467	396.34	64.9818	396.34	58.252	396.44	116.514	396.44	107.739	395.54	202.788	395.54	196.237	396.34	330.579	396.34	328.724	395.54	464.579	395.54	479.238
397.14	33.7467	397.14	29.8389	397.34	64.9548	397.34	58.2369	397.44	116.463	397.44	107.711	396.54	202.739	396.54	196.186	397.34	330.451	397.34	328.638	396.54	464.398	396.54	479.113
398.14	33.7365	398.14	29.8312	398.34	64.9182	398.34	58.2217	398.44	116.42	398.44	107.683	397.54	202.66	397.54	196.135	398.34	330.333	398.34	328.553	397.54	464.21	397.54	478.989
399.14	33.7261	399.14	29.8234	399.34	64.9089	399.34	58.2066	399.44	116.383	399.44	107.655	398.54	202.616	398.54	196.084	399.34	330.227	399.34	328.468	398.54	464.027	398.54	478.864
400.14	33.7196	400.14	29.8157	400.34	64.9083	400.34	58.1914	400.44	116.332	400.44	107.627	399.54	202.58	399.54	196.033	400.34	330.11	400.34	328.382	399.54	463.848	399.54	478.739
401.14	33.6904	401.14	29.8079	401.34	64.8723	401.34	58.1763	401.44	116.292	401.44	107.599	400.54	202.51	400.54	195.982	401.34	330	401.34	328.297	400.54	463.648	400.54	478.615
402.14	33.6983	402.14	29.8002	402.34	64.8559	402.34	58.1612	402.44	116.285	402.44	107.571	401.54	202.438	401.54	195.931	402.34	329.904	402.34	328.211	401.54	463.457	401.54	478.49
403.14	33.6934	403.14	29.7924	403.34	64.8389	403.34	58.146	403.44	116.279	403.44	107.543	402.54	202.403	402.54	195.88	403.34	329.796	403.34	328.126	402.54	463.286	402.54	478.366
404.14	33.6694	404.14	29.7847	404.34	64.7935	404.34	58.1309	404.44	116.252	404.44	107.515	403.54	202.356	403.54	195.829	404.34	329.69	404.34	328.041	403.54	463.107	403.54	478.242
405.14	33.6391	405.14	29.7769	405.34	64.7613	405.34	58.1158	405.44	116.22	405.44	107.487	404.54	202.29	404.54	195.778	405.34	329.576	405.34	327.955	404.54	462.929	404.54	478.117
406.14	33.6444	406.14	29.7692	406.34	64.7218	406.34	58.1007	406.44	116.181	406.44	107.459	405.54	202.237	405.54	195.727	406.34	329.476	406.34	327.87	405.54	462.768	405.54	477.993
407.14	33.6288	407.14	29.7614	407.34	64.7151	407.34	58.0856	407.44	116.167	407.44	107.431	406.54	202.187	406.54	195.676	407.34	329.373	407.34	327.785	406.54	462.604	406.54	477.869
408.14	33.6351	408.14	29.7537	408.34	64.7084	408.34	58.0705	408.44	116.15	408.44	107.404	407.54	202.147	407.54	195.625	408.34	329.285	408.34	327.699	407.54	462.409	407.54	477.744
409.14	33.6329	409.14	29.746	409.34	64.7154	409.34	58.0554	409.44	116.139	409.44	107.376	408.54	202.087	408.54	195.574	409.34	329.187	409.34	327.614	408.54	462.227	408.54	477.62
410.14	33.6538	410.14	29.7382	410.34	64.7399	410.34	58.0403	410.44	116.144	410.44	107.348	409.54	202.033	409.54	195.523	410.34	329.09	410.34	327.529	409.54	462.057	409.54	477.496
411.14	33.6567	411.14	29.7305	411.34	64.7595	411.34	58.0252	411.44	116.117	411.44	107.32	410.54	202.01	410.54	195.472	411.34	329.028	411.34	327.444	410.54	461.933	410.54	477.372
412.14	33.6494	412.14	29.7227	412.34	64.7769	412.34	58.0101	412.44	116.089	412.44	107.292	411.54	201.979	411.54	195.422	412.34	328.945	412.34	327.359	411.54	461.782	411.54	477.248
413.14	33.6216	413.14	29.715	413.34	64.7681	413.34	57.995	413.44	116.068	413.44	107.264	412.54	201.934	412.54	195.371	413.34	328.847	413.34	327.274	412.54	461.619	412.54	477.123
414.14	33.6056	414.14	29.7073	414.34	64.7483	414.34	57.9799	414.44	116.059	414.44	107.236	413.54	201.898	413.54	195.32	414.34	328.741	414.34	327.188	413.54	461.465	413.54	476.999
415.14	33.5715	415.14	29.6996	415.34	64.7398	415.34	57.9648	415.44	116.041	415.44	107.208	414.54	201.865	414.54	195.269	415.34	328.644	415.34	327.103	414.54	461.303	414.54	476.875
416.14	33.5764	416.14	29.6918	416.34	64.7298	416.34	57.9498	416.44	116.031	416.44	107.18	415.54	201.816	415.54	195.218	416.34	328.554	416.34	327.018	415.54	461.156	415.54	476.751
417.14	33.5996	417.14	29.6841	417.34	64.7037	417.34	57.9347	417.44	116.013	417.44	107.152	416.54	201.776	416.54	195.168	417.34	328.452	417.34	326.933	416.54	460.977	416.54	476.627
418.14	33.6106	418.14	29.6764	418.34	64.6849	418.34	57.9196	418.44	115.985	418.44	107.125	417.54	201.729	417.54	195.117	418.34	328.35	418.34	326.848	417.54	460.799	417.54	476.503
419.14	33.6139	419.14	29.6687	419.34	64.67	419.34	57.9046	419.44	115.967	419.44	107.097	418.54	201.676	418.54	195.066	419.34	328.249	419.34	326.763	418.54	460.627	418.54	476.379
420.14	33.626	420.14	29.661	420.34	64.6698	420.34	57.8895	420.44	115.932	420.44	107.069	419.54	201.623	419.54	195.015	420.34	328.168	420.34	326.678	419.54	460.475	419.54	476.256
421.14	33.6195	421.14	29.6533	421.34	64.6442	421.34	57.8745	421.44	115.9	421.44	107.041	420.54	201.575	420.54	194.965	421.34	328.07	421.34	326.593	420.54	460.325	420.54	476.132
422.14	33.6042	422.14	29.6455	422.34	64.6386	422.34	57.8594	422.44	115.898	422.44	107.013	421.54	201.504	421.54	194.914	422.34	327.968	422.34	326.508	421.54	460.156	421.54	476.008
423.14	33.5957	423.14	29.6378	423.34	64.6357	423.34	57.8444	423.44	115.877	423.44	106.985	422.54	201.456	422.54	194.863	423.34	327.901	423.34	326.423	422.54	460.006	422.54	475.884
424.14	33.5699	424.14	29.6301	424.34	64.63	424.34	57.8293	424.44	115.85	424.44	106.957	423.54	201.423	423.54	194.813	424.34	327.806	424.34	326.339	423.54	459.844	423.54	475.76
425.14	33.5706	425.14	29.6224	425.34	64.6125	425.34	57.8143	425.44	115.813	425.44	106.93	424.54	201.366	424.54	194.762	425.34	327.718	425.34	326.254	424.54	459.676	424.54	475.637
426.14	33.5549	426.14	29.6147	426.34	64.5947	426.34	57.7992	426.44	115.773	426.44	106.902	425.54	201.309	425.54	194.711	426.34	327.584	426.34	326.169	425.54	459.498	425.54	475.513
427.14	33.5243	427.14	29.607	427.34	64.5637	427.34	57.7842	427.44	115.742	427.44	106.874	426.54	201.249	426.54	194.661	427.34	327.444	427.34	326.084	426.54	459.328	426.54	475.389
428.14	33.5149	428.14	29.5993	428.34	64.56	428.34	57.7692	428.44	115.712	428.44	106.846	427.54	201.198	427.54	194.61	428.34	327.346	428.34	325.999	427.54	459.169	427.54	475.266
429.14	33.5196	429.14	29.5916	429.34	64.5781	429.34	57.7542	429.44	115.704	429.44	106.818	428.54	201.156	428.54	194.559	429.34	327.254	429.34	325.914	428.54	459.027	428.54	475.142
430.14	33.5226	430.14	29.5839	430.34	64.5615	430.34	57.7391	430.44	115.679	430.44	106.791	429.54	201.125	429.54	194.509	430.34	327.157	430.34	325.83	429.54	458.903	429.54	475.018
431.14	33.5228	431.14	29.5762	431.34	64.5739	431.34	57.7241	431.44	115.694	431.44	106.763	430.54	201.057	430.54	194.458	431.34	327.07	431.34	325.745	430.54	458.728	430.54	474.895
432.14	33.5367	432.14	29.5685	432.34	64.584	432.34	57.7091	432.44	115.686	432.44	106.735	431.54	201.033	431.54	194.408	432.34	326.999	432.34	325.66	431.54	458.586	431.54	474.771
433.14	33.5419	433.14	29.5608	433.34	64.571	433.34	57.6941	433.44	115.651	433.44	106.707	432.54	200.994	432.54	194.357	433.34	326.909	433.34	325.576	432.54	458.452	432.54	474.648
434.14	33.5371	434.14	29.5532	434.34	64.5604	434.34	57.6791	434.44	115.617	434.44	106.68	433.54	200.946	433.54	194.307	434.34	326.826	434.34	325.491	433.54	458.299	433.54	474.524
435.14	33.52	435.14	29.5455	435.34	64.549	435.34	57.6641	435.44	115.581	435.44	106.652	434.54	200.897	434.54	194.256	435.34	326.728	435.34	325.406	434.54	458.146	434.54	474.401
436.14	33.5026	436.14	29.5378	436.34	64.5033	436.34	57.6491	436.44	115.551	436.44	106.624	435.54	200.847	435.54	194.206	436.34	326.63	436.34	325.322	435.54	457.986	435.54	474.278
437.14	33.5006	437.14	29.5301	437.34	64.4959	437.34	57.6341	437.44	115.567	437.44	106.596	436.54	200.795	436.54	194.155	437.34	326.546	437.34	325.237	436.54	457.818	436.54	474.154
438.14	33.507	438.14	29.5224	438.34	64.4788	438.34	57.6191	438.44	115.57	438.44	106.569	437.54	200.776	437.54	194.105	438.34	326.448	438.34	325.152	437.54	457.707	437.54	474.031
439.14	33.5039	439.14	29.5147	439.34	64.4687	439.34	57.6041	439.44	115.57	439.44	106.541	438.54	200.739	438.54	194.054	439.34	326.375	439.34	325.068	438.54	457.568	438.54	473.908
440.14	33.4981	440.14	29.5071	440.34	64.4518	440.34	57.5891	440.44	115.553	440.44	106.513	439.54	200.708	439.54	194.004	440.34	326.29	440.34	324.983	439.54	457.426	439.54	473.784
441.14	33.4954	441.14	29.4994	441.34	64.4424	441.34	57.5742	441.44	115.531	441.44	106.486	440.54	200.659	440.54	193.953	441.34	326.207	441.34	324.899	440.54	457.257	440.54	473.661
442.14	33.4991	442.14	29.4917	442.34	64.4427	442.34	57.5592	442.44	115.504	442.44	106.458	441.54	200.607	441.54	193.903	442.34	326.109	442.34	324.814	441.54	457.088	441.54	473.538
443.14	33.4887	443.14	29.4841	443.34	64.4219	443.34	57.5442	443.44	115.481	443.44	106.43	442.54	200.566	442.54	193.852	443.34	326.016	443.34	324.73	442.54	456.931	442.54	473.415
444.14	33.4884	444.14	29.4764	444.34	64.4077	444.34	57.5293	444.44	115.451	444.44	106.403	443.54	200.495	443.54	193.802	444.34	325.928	444.34	324.645	443.54	456.756	443.54	473.292
445.14	33.4656	445.14	29.4687	445.34	64.3712	445.34	57.5143	445.44	115.41	445.44	106.375	444.54	200.464	444.54	193.751	445.34	325.832	445.34	324.561	444.54	456.599	444.54	473.169
446.14	33.4585	446.14	29.4611	446.34	64.368	446.34	57.4993	446.44	115.39	446.44	106.347	445.54	200.425	445.54	193.701	446.34	325.737	446.34	324.477	445.54	456.465	445.54	473.046
447.14	33.4594	447.14	29.4534	447.34	64.3507	447.34	57.4844	447.44	115.371	447.44	106.32	446.54	200.383	446.54	193.651	447.34	325.639	447.34	324.392	446.54	456.328	446.54	472.923
448.14	33.4451	448.14	29.4457	448.34	64.3251	448.34	57.4694	448.44	115.349	448.44	106.292	447.54	200.338	447.54	193.6	448.34	325.53	448.34	324.308	447.54	456.185	447.54	472.8
449.14	33.4298	449.14	29.4381	449.34	64.3108	449.34	57.4545	449.44	115.329	449.44	106.264	448.54	200.268	448.54	193.55	449.34	325.456	449.34	324.223	448.54	456.017	448.54	472.677
450.14	33.4133	450.14	29.4304	450.34	64.2842	450.34	57.4396	450.44	115.292	450.44	106.237	449.54	200.215	449.54	193.5	450.34	325.353	450.34	324.139	449.54	455.848	449.54	472.554
451.14	33.3929	451.14	29.4228	451.34	64.2595	451.34	57.4246	451.44	115.269	451.44	106.209	450.54	200.144	450.54	193.449	451.34	325.264	451.34	324.055	450.54	455.669	450.54	472.431
452.14	33.3817	452.14	29.4151	452.34	64.219	452.34	57.4097	452.44	115.216	452.44	106.181	451.54	200.106	451.54	193.399	452.34	325.156	452.34	323.971	451.54	455.544	451.54	472.308
453.14	33.3667	453.14	29.4075	453.34	64.2067	453.34	57.3948	453.44	115.181	453.44	106.154	452.54	200.022	452.54	193.349	453.34	325.059	453.34	323.886	452.54	455.39	452.54	472.185
454.14	33.3649	454.14	29.3998	454.34	64.2091	454.34	57.3798	454.44	115.157	454.44	106.126	453.54	199.978	453.54	193.298	454.34	324.975	454.34	323.802	453.54	455.248	453.54	472.062
455.14	33.3731	455.14	29.3922	455.34	64.2075	455.34	57.3649	455.44	115.127	455.44	106.099	454.54	199.932	454.54	193.248	455.34	324.901	455.34	323.718	454.54	455.078	454.54	471.94
456.14	33.3902	456.14	29.3845	456.34	64.2054	456.34	57.35	456.44	115.087	456.44	106.071	455.54	199.894	455.54	193.198	456.34	324.806	456.34	323.634	455.54	454.933	455.54	471.817
457.14	33.4121	457.14	29.3769	457.34	64.2113	457.34	57.3351	457.44	115.102	457.44	106.043	456.54	199.865	456.54	193.148	457.34	324.729	457.34	323.549	456.54	454.774	456.54	471.694
458.14	33.4395	458.14	29.3692	458.34	64.2257	458.34	57.3202	458.44	115.106	458.44	106.016	457.54	199.862	457.54	193.097	458.34	324.662	458.34	323.465	457.54	454.664	457.54	471.572
459.14	33.4697	459.14	29.3616	459.34	64.2361	459.34	57.3053	459.44	115.115	459.44	105.988	458.54	199.844	458.54	193.047	459.34	324.584	459.34	323.381	458.54	454.548	458.54	471.449
460.14	33.4752	460.14	29.354	460.34	64.238	460.34	57.2903	460.44	115.117	460.44	105.961	459.54	199.824	459.54	192.997	460.34	324.505	460.34	323.297	459.54	454.417	459.54	471.326
461.14	33.4671	461.14	29.3463	461.34	64.2331	461.34	57.2754	461.44	115.117	461.44	105.933	460.54	199.767	460.54	192.947	461.34	324.427	461.34	323.213	460.54	454.298	460.54	471.204
462.14	33.4227	462.14	29.3387	462.34	64.2207	462.34	57.2606	462.44	115.089	462.44	105.906	461.54	199.716	461.54	192.897	462.34	324.348	462.34	323.129	461.54	454.169	461.54	471.081
463.14	33.3901	463.14	29.3311	463.34	64.1882	463.34	57.2457	463.44	115.053	463.44	105.878	462.54	199.657	462.54	192.846	463.34	324.245	463.34	323.045	462.54	454.008	462.54	470.959
464.14	33.3314	464.14	29.3234	464.34	64.1564	464.34	57.2308	464.44	114.985	464.44	105.85	463.54	199.599	463.54	192.796	464.34	324.133	464.34	322.961	463.54	453.83	463.54	470.836
465.14	33.301	465.14	29.3158	465.34	64.1322	465.34	57.2159	465.44	114.953	465.44	105.823	464.54	199.528	464.54	192.746	465.34	324.048	465.34	322.877	464.54	453.655	464.54	470.714
466.14	33.2952	466.14	29.3082	466.34	64.113	466.34	57.201	466.44	114.923	466.44	105.795	465.54	199.476	465.54	192.696	466.34	323.951	466.34	322.793	465.54	453.519	465.54	470.591
467.14	33.2794	467.14	29.3006	467.34	64.1096	467.34	57.1861	467.44	114.899	467.44	105.768	466.54	199.409	466.54	192.646	467.34	323.877	467.34	322.709	466.54	453.387	466.54	470.469
468.14	33.2823	468.14	29.293	468.34	64.099	468.34	57.1713	468.44	114.898	468.44	105.74	467.54	199.355	467.54	192.596	468.34	323.816	468.34	322.625	467.54	453.257	467.54	470.347
469.14	33.28	469.14	29.2853	469.34	64.0732	469.34	57.1564	469.44	114.881	469.44	105.713	468.54	199.325	468.54	192.546	469.34	323.739	469.34	322.541	468.54	453.145	468.54	470.224
470.14	33.2696	470.14	29.2777	470.34	64.0605	470.34	57.1415	470.44	114.86	470.44	105.685	469.54	199.269	469.54	192.496	470.34	323.65	470.34	322.457	469.54	453.018	469.54	470.102
471.14	33.2676	471.14	29.2701	471.34	64.0488	471.34	57.1267	471.44	114.83	471.44	105.658	470.54	199.226	470.54	192.446	471.34	323.568	471.34	322.373	470.54	452.877	470.54	469.98
472.14	33.2738	472.14	29.2625	472.34	64.0345	472.34	57.1118	472.44	114.812	472.44	105.63	471.54	199.177	471.54	192.396	472.34	323.463	472.34	322.29	471.54	452.745	471.54	469.857
473.14	33.2818	473.14	29.2549	473.34	64.0064	473.34	57.097	473.44	114.8	473.44	105.603	472.54	199.128	472.54	192.346	473.34	323.37	473.34	322.206	472.54	452.596	472.54	469.735
474.14	33.2855	474.14	29.2473	474.34	63.9887	474.34	57.0821	474.44	114.799	474.44	105.576	473.54	199.079	473.54	192.295	474.34	323.304	474.34	322.122	473.54	452.467	473.54	469.613
475.14	33.2919	475.14	29.2397	475.34	63.9625	475.34	57.0673	475.44	114.773	475.44	105.548	474.54	199.056	474.54	192.245	475.34	323.21	475.34	322.038	474.54	452.346	474.54	469.491
476.14	33.2831	476.14	29.2321	476.34	63.9523	476.34	57.0524	476.44	114.752	476.44	105.521	475.54	199.023	475.54	192.195	476.34	323.128	476.34	321.954	475.54	452.196	475.54	469.369
477.14	33.2813	477.14	29.2245	477.34	63.9473	477.34	57.0376	477.44	114.747	477.44	105.493	476.54	198.987	476.54	192.145	477.34	323.035	477.34	321.871	476.54	452.067	476.54	469.247
478.14	33.2757	478.14	29.2169	478.34	63.9455	478.34	57.0228	478.44	114.73	478.44	105.466	477.54	198.974	477.54	192.096	478.34	322.953	478.34	321.787	477.54	451.944	477.54	469.125
479.14	33.2554	479.14	29.2093	479.34	63.9409	479.34	57.0079	479.44	114.686	479.44	105.438	478.54	198.963	478.54	192.046	479.34	322.852	479.34	321.703	478.54	451.825	478.54	469.003
480.14	33.2287	480.14	29.2017	480.34	63.9366	480.34	56.9931	480.44	114.658	480.44	105.411	479.54	198.909	479.54	191.996	480.34	322.756	480.34	321.62	479.54	451.668	479.54	468.881
481.14	33.2083	481.14	29.1941	481.34	63.9468	481.34	56.9783	481.44	114.63	481.44	105.383	480.54	198.883	480.54	191.946	481.34	322.688	481.34	321.536	480.54	451.552	480.54	468.759
482.14	33.2014	482.14	29.1865	482.34	63.9326	482.34	56.9635	482.44	114.602	482.44	105.356	481.54	198.858	481.54	191.896	482.34	322.62	482.34	321.452	481.54	451.416	481.54	468.637
483.14	33.2095	483.14	29.1789	483.34	63.9409	483.34	56.9486	483.44	114.582	483.44	105.329	482.54	198.814	482.54	191.846	483.34	322.53	483.34	321.369	482.54	451.287	482.54	468.515
484.14	33.2021	484.14	29.1713	484.34	63.9509	484.34	56.9338	484.44	114.553	484.44	105.301	483.54	198.777	483.54	191.796	484.34	322.423	484.34	321.285	483.54	451.158	483.54	468.393
485.14	33.2168	485.14	29.1637	485.34	63.9511	485.34	56.919	485.44	114.548	485.44	105.274	484.54	198.728	484.54	191.746	485.34	322.32	485.34	321.202	484.54	451.027	484.54	468.271
486.14	33.2119	486.14	29.1561	486.34	63.9436	486.34	56.9042	486.44	114.543	486.44	105.246	485.54	198.683	485.54	191.696	486.34	322.229	486.34	321.118	485.54	450.898	485.54	468.15
487.14	33.2351	487.14	29.1486	487.34	63.9298	487.34	56.8894	487.44	114.541	487.44	105.219	486.54	198.628	486.54	191.646	487.34	322.137	487.34	321.035	486.54	450.777	486.54	468.028
488.14	33.2281	488.14	29.141	488.34	63.9307	488.34	56.8746	488.44	114.521	488.44	105.192	487.54	198.597	487.54	191.597	488.34	322.079	488.34	320.951	487.54	450.665	487.54	467.906
489.14	33.2314	489.14	29.1334	489.34	63.9444	489.34	56.8598	489.44	114.497	489.44	105.164	488.54	198.568	488.54	191.547	489.34	322.014	489.34	320.868	488.54	450.539	488.54	467.784
490.14	33.2275	490.14	29.1258	490.34	63.9253	490.34	56.8451	490.44	114.49	490.44	105.137	489.54	198.543	489.54	191.497	490.34	321.938	490.34	320.784	489.54	450.422	489.54	467.663
491.14	33.2098	491.14	29.1182	491.34	63.9036	491.34	56.8303	491.44	114.463	491.44	105.11	490.54	198.497	490.54	191.447	491.34	321.877	491.34	320.701	490.54	450.305	490.54	467.541
492.14	33.2005	492.14	29.1107	492.34	63.8825	492.34	56.8155	492.44	114.44	492.44	105.082	491.54	198.448	491.54	191.397	492.34	321.799	492.34	320.617	491.54	450.199	491.54	467.42
493.14	33.1849	493.14	29.1031	493.34	63.8532	493.34	56.8007	493.44	114.414	493.44	105.055	492.54	198.414	492.54	191.348	493.34	321.719	493.34	320.534	492.54	450.057	492.54	467.298
494.14	33.1686	494.14	29.0955	494.34	63.8394	494.34	56.7859	494.44	114.391	494.44	105.028	493.54	198.366	493.54	191.298	494.34	321.646	494.34	320.451	493.54	449.916	493.54	467.177
495.14	33.1768	495.14	29.088	495.34	63.8232	495.34	56.7712	495.44	114.372	495.44	105	494.54	198.327	494.54	191.248	495.34	321.577	495.34	320.367	494.54	449.777	494.54	467.055
496.14	33.1798	496.14	29.0804	496.34	63.7895	496.34	56.7564	496.44	114.349	496.44	104.973	495.54	198.298	495.54	191.198	496.34	321.498	496.34	320.284	495.54	449.648	495.54	466.934
497.14	33.1943	497.14	29.0728	497.34	63.787	497.34	56.7416	497.44	114.348	497.44	104.946	496.54	198.229	496.54	191.149	497.34	321.443	497.34	320.201	496.54	449.526	496.54	466.812
498.14	33.1991	498.14	29.0653	498.34	63.8003	498.34	56.7269	498.44	114.341	498.44	104.919	497.54	198.189	497.54	191.099	498.34	321.38	498.34	320.117	497.54	449.398	497.54	466.691
499.14	33.1878	499.14	29.0577	499.34	63.7816	499.34	56.7121	499.44	114.321	499.44	104.891	498.54	198.138	498.54	191.049	499.34	321.31	499.34	320.034	498.54	449.279	498.54	466.569
500.14	33.1899	500.14	29.0502	500.34	63.7577	500.34	56.6974	500.44	114.293	500.44	104.864	499.54	198.095	499.54	190.999	500.34	321.211	500.34	319.951	499.54	449.145	499.54	466.448
501.14	33.19	501.14	29.0426	501.34	63.7495	501.34	56.6826	501.44	114.272	501.44	104.837	500.54	198.056	500.54	190.95	501.34	321.122	501.34	319.868	500.54	449.017	500.54	466.327
502.14	33.1743	502.14	29.0351	502.34	63.7439	502.34	56.6679	502.44	114.235	502.44	104.809	501.54	198.028	501.54	190.9	502.34	321.032	502.34	319.785	501.54	448.89	501.54	466.205
503.14	33.1599	503.14	29.0275	503.34	63.7322	503.34	56.6532	503.44	114.22	503.44	104.782	502.54	197.981	502.54	190.85	503.34	320.931	503.34	319.701	502.54	448.761	502.54	466.084
504.14	33.1413	504.14	29.02	504.34	63.7252	504.34	56.6384	504.44	114.194	504.44	104.755	503.54	197.937	503.54	190.801	504.34	320.833	504.34	319.618	503.54	448.656	503.54	465.963
505.14	33.1458	505.14	29.0124	505.34	63.7208	505.34	56.6237	505.44	114.177	505.44	104.728	504.54	197.899	504.54	190.751	505.34	320.746	505.34	319.535	504.54	448.529	504.54	465.842
506.14	33.1376	506.14	29.0049	506.34	63.7119	506.34	56.609	506.44	114.187	506.44	104.7	505.54	197.863	505.54	190.702	506.34	320.677	506.34	319.452	505.54	448.416	505.54	465.721
507.14	33.1314	507.14	28.9973	507.34	63.7296	507.34	56.5943	507.44	114.19	507.44	104.673	506.54	197.816	506.54	190.652	507.34	320.623	507.34	319.369	506.54	448.297	506.54	465.6
508.14	33.1443	508.14	28.9898	508.34	63.7207	508.34	56.5795	508.44	114.188	508.44	104.646	507.54	197.806	507.54	190.602	508.34	320.575	508.34	319.286	507.54	448.197	507.54	465.478
509.14	33.1319	509.14	28.9822	509.34	63.7014	509.34	56.5648	509.44	114.154	509.44	104.619	508.54	197.777	508.54	190.553	509.34	320.509	509.34	319.203	508.54	448.088	508.54	465.357
510.14	33.1204	510.14	28.9747	510.34	63.6979	510.34	56.5501	510.44	114.14	510.44	104.592	509.54	197.734	509.54	190.503	510.34	320.429	510.34	319.12	509.54	447.938	509.54	465.236
511.14	33.095	511.14	28.9672	511.34	63.6937	511.34	56.5354	511.44	114.094	511.44	104.564	510.54	197.697	510.54	190.454	511.34	320.34	511.34	319.037	510.54	447.815	510.54	465.115
512.14	33.0906	512.14	28.9596	512.34	63.6896	512.34	56.5207	512.44	114.055	512.44	104.537	511.54	197.659	511.54	190.404	512.34	320.251	512.34	318.954	511.54	447.677	511.54	464.994
513.14	33.0871	513.14	28.9521	513.34	63.6977	513.34	56.506	513.44	114.031	513.44	104.51	512.54	197.607	512.54	190.355	513.34	320.158	513.34	318.871	512.54	447.567	512.54	464.873
514.14	33.0918	514.14	28.9446	514.34	63.7023	514.34	56.4913	514.44	113.994	514.44	104.483	513.54	197.584	513.54	190.305	514.34	320.068	514.34	318.788	513.54	447.447	513.54	464.753
515.14	33.086	515.14	28.937	515.34	63.706	515.34	56.4766	515.44	113.987	515.44	104.456	514.54	197.548	514.54	190.256	515.34	319.966	515.34	318.705	514.54	447.338	514.54	464.632
516.14	33.1103	516.14	28.9295	516.34	63.7146	516.34	56.4619	516.44	113.987	516.44	104.428	515.54	197.515	515.54	190.206	516.34	319.882	516.34	318.622	515.54	447.236	515.54	464.511
517.14	33.1158	517.14	28.922	517.34	63.7181	517.34	56.4472	517.44	113.988	517.44	104.401	516.54	197.497	516.54	190.157	517.34	319.815	517.34	318.539	516.54	447.128	516.54	464.39
518.14	33.1133	518.14	28.9145	518.34	63.709	518.34	56.4326	518.44	113.987	518.44	104.374	517.54	197.456	517.54	190.107	518.34	319.754	518.34	318.457	517.54	447.029	517.54	464.269
519.14	33.1114	519.14	28.9069	519.34	63.686	519.34	56.4179	519.44	113.972	519.44	104.347	518.54	197.424	518.54	190.058	519.34	319.708	519.34	318.374	518.54	446.879	518.54	464.149
520.14	33.0989	520.14	28.8994	520.34	63.6652	520.34	56.4032	520.44	113.95	520.44	104.32	519.54	197.368	519.54	190.008	520.34	319.665	520.34	318.291	519.54	446.728	519.54	464.028
521.14	33.0923	521.14	28.8919	521.34	63.6248	521.34	56.3885	521.44	113.93	521.44	104.293	520.54	197.327	520.54	189.959	521.34	319.588	521.34	318.208	520.54	446.608	520.54	463.907
522.14	33.0859	522.14	28.8844	522.34	63.5817	522.34	56.3739	522.44	113.911	522.44	104.266	521.54	197.263	521.54	189.91	522.34	319.505	522.34	318.125	521.54	446.494	521.54	463.787
523.14	33.0643	523.14	28.8769	523.34	63.5761	523.34	56.3592	523.44	113.887	523.44	104.238	522.54	197.223	522.54	189.86	523.34	319.42	523.34	318.043	522.54	446.403	522.54	463.666
524.14	33.0485	524.14	28.8694	524.34	63.5468	524.34	56.3446	524.44	113.844	524.44	104.211	523.54	197.198	523.54	189.811	524.34	319.334	524.34	317.96	523.54	446.271	523.54	463.545
525.14	33.0355	525.14	28.8619	525.34	63.5458	525.34	56.3299	525.44	113.84	525.44	104.184	524.54	197.156	524.54	189.762	525.34	319.284	525.34	317.877	524.54	446.127	524.54	463.425
526.14	33.039	526.14	28.8544	526.34	63.5597	526.34	56.3153	526.44	113.811	526.44	104.157	525.54	197.133	525.54	189.712	526.34	319.21	526.34	317.795	525.54	446.004	525.54	463.304
527.14	33.0262	527.14	28.8469	527.34	63.5452	527.34	56.3006	527.44	113.785	527.44	104.13	526.54	197.097	526.54	189.663	527.34	319.123	527.34	317.712	526.54	445.898	526.54	463.184
528.14	33.0219	528.14	28.8394	528.34	63.5217	528.34	56.286	528.44	113.753	528.44	104.103	527.54	197.055	527.54	189.613	528.34	319.049	528.34	317.629	527.54	445.772	527.54	463.063
529.14	33.0288	529.14	28.8319	529.34	63.5099	529.34	56.2713	529.44	113.712	529.44	104.076	528.54	197.023	528.54	189.564	529.34	318.949	529.34	317.547	528.54	445.666	528.54	462.943
530.14	33.032	530.14	28.8244	530.34	63.4834	530.34	56.2567	530.44	113.681	530.44	104.049	529.54	196.976	529.54	189.515	530.34	318.88	530.34	317.464	529.54	445.573	529.54	462.822
531.14	33.0313	531.14	28.8169	531.34	63.4544	531.34	56.2421	531.44	113.662	531.44	104.022	530.54	196.918	530.54	189.466	531.34	318.804	531.34	317.382	530.54	445.447	530.54	462.702
532.14	33.0164	532.14	28.8094	532.34	63.4395	532.34	56.2274	532.44	113.638	532.44	103.995	531.54	196.876	531.54	189.416	532.34	318.737	532.34	317.299	531.54	445.326	531.54	462.582
533.14	32.9921	533.14	28.8019	533.34	63.4246	533.34	56.2128	533.44	113.622	533.44	103.968	532.54	196.834	532.54	189.367	533.34	318.671	533.34	317.217	532.54	445.214	532.54	462.461
534.14	32.9862	534.14	28.7944	534.34	63.4021	534.34	56.1982	534.44	113.61	534.44	103.941	533.54	196.776	533.54	189.318	534.34	318.607	534.34	317.134	533.54	445.112	533.54	462.341
535.14	32.9873	535.14	28.7869	535.34	63.4001	535.34	56.1836	535.44	113.6	535.44	103.914	534.54	196.744	534.54	189.269	535.34	318.538	535.34	317.052	534.54	444.995	534.54	462.221
536.14	32.9882	536.14	28.7794	536.34	63.389	536.34	56.169	536.44	113.579	536.44	103.887	535.54	196.734	535.54	189.219	536.34	318.457	536.34	316.969	535.54	444.865	535.54	462.101
537.14	32.9633	537.14	28.7719	537.34	63.3608	537.34	56.1544	537.44	113.55	537.44	103.86	536.54	196.706	536.54	189.17	537.34	318.38	537.34	316.887	536.54	444.735	536.54	461.981
538.14	32.9583	538.14	28.7644	538.34	63.356	538.34	56.1398	538.44	113.538	538.44	103.833	537.54	196.667	537.54	189.121	538.34	318.308	538.34	316.804	537.54	444.607	537.54	461.86
539.14	32.9421	539.14	28.757	539.34	63.3515	539.34	56.1252	539.44	113.493	539.44	103.806	538.54	196.618	538.54	189.072	539.34	318.222	539.34	316.722	538.54	444.514	538.54	461.74
540.14	32.9367	540.14	28.7495	540.34	63.3494	540.34	56.1106	540.44	113.47	540.44	103.779	539.54	196.577	539.54	189.023	540.34	318.146	540.34	316.639	539.54	444.388	539.54	461.62
541.14	32.9342	541.14	28.742	541.34	63.3435	541.34	56.096	541.44	113.435	541.44	103.752	540.54	196.536	540.54	188.973	541.34	318.054	541.34	316.557	540.54	444.295	540.54	461.5
542.14	32.9222	542.14	28.7345	542.34	63.3308	542.34	56.0814	542.44	113.391	542.44	103.725	541.54	196.497	541.54	188.924	542.34	317.961	542.34	316.475	541.54	444.178	541.54	461.38
543.14	32.9056	543.14	28.7271	543.34	63.3364	543.34	56.0668	543.44	113.375	543.44	103.698	542.54	196.455	542.54	188.875	543.34	317.883	543.34	316.392	542.54	444.073	542.54	461.26
544.14	32.9198	544.14	28.7196	544.34	63.3369	544.34	56.0522	544.44	113.387	544.44	103.671	543.54	196.433	543.54	188.826	544.34	317.833	544.34	316.31	543.54	443.983	543.54	461.14
545.14	32.9406	545.14	28.7121	545.34	63.3455	545.34	56.0376	545.44	113.378	545.44	103.644	544.54	196.425	544.54	188.777	545.34	317.78	545.34	316.228	544.54	443.896	544.54	461.02
546.14	32.9231	546.14	28.7047	546.34	63.3634	546.34	56.0231	546.44	113.394	546.44	103.617	545.54	196.394	545.54	188.728	546.34	317.729	546.34	316.146	545.54	443.807	545.54	460.9
547.14	32.9316	547.14	28.6972	547.34	63.3779	547.34	56.0085	547.44	113.417	547.44	103.59	546.54	196.374	546.54	188.679	547.34	317.683	547.34	316.063	546.54	443.715	546.54	460.781
548.14	32.9301	548.14	28.6897	548.34	63.3674	548.34	55.9939	548.44	113.397	548.44	103.563	547.54	196.337	547.54	188.63	548.34	317.612	548.34	315.981	547.54	443.627	547.54	460.661
549.14	32.9043	549.14	28.6823	549.34	63.3536	549.34	55.9794	549.44	113.391	549.44	103.536	548.54	196.281	548.54	188.581	549.34	317.552	549.34	315.899	548.54	443.503	548.54	460.541
550.14	32.8893	550.14	28.6748	550.34	63.3403	550.34	55.9648	550.44	113.36	550.44	103.509	549.54	196.219	549.54	188.532	550.34	317.489	550.34	315.817	549.54	443.379	549.54	460.421
551.14	32.8819	551.14	28.6673	551.34	63.2943	551.34	55.9503	551.44	113.33	551.44	103.482	550.54	196.195	550.54	188.483	551.34	317.421	551.34	315.735	550.54	443.263	550.54	460.301
552.14	32.8881	552.14	28.6599	552.34	63.2877	552.34	55.9357	552.44	113.298	552.44	103.455	551.54	196.138	551.54	188.434	552.34	317.348	552.34	315.653	551.54	443.155	551.54	460.182
553.14	32.9067	553.14	28.6524	553.34	63.2953	553.34	55.9212	553.44	113.296	553.44	103.428	552.54	196.107	552.54	188.385	553.34	317.282	553.34	315.571	552.54	443.053	552.54	460.062
554.14	32.9171	554.14	28.645	554.34	63.2807	554.34	55.9066	554.44	113.286	554.44	103.401	553.54	196.085	553.54	188.336	554.34	317.216	554.34	315.489	553.54	442.964	553.54	459.942
555.14	32.9097	555.14	28.6375	555.34	63.2836	555.34	55.8921	555.44	113.272	555.44	103.374	554.54	196.054	554.54	188.287	555.34	317.149	555.34	315.407	554.54	442.885	554.54	459.823
556.14	32.8975	556.14	28.6301	556.34	63.2653	556.34	55.8775	556.44	113.235	556.44	103.348	555.54	196.018	555.54	188.238	556.34	317.062	556.34	315.324	555.54	442.781	555.54	459.703
557.14	32.8892	557.14	28.6226	557.34	63.2611	557.34	55.863	557.44	113.25	557.44	103.321	556.54	195.967	556.54	188.189	557.34	317.015	557.34	315.242	556.54	442.65	556.54	459.584
558.14	32.88	558.14	28.6152	558.34	63.24	558.34	55.8485	558.44	113.224	558.44	103.294	557.54	195.954	557.54	188.14	558.34	316.927	558.34	315.16	557.54	442.578	557.54	459.464
559.14	32.862	559.14	28.6078	559.34	63.2336	559.34	55.834	559.44	113.211	559.44	103.267	558.54	195.899	558.54	188.091	559.34	316.852	559.34	315.079	558.54	442.46	558.54	459.345
560.14	32.8659	560.14	28.6003	560.34	63.2239	560.34	55.8194	560.44	113.204	560.44	103.24	559.54	195.867	559.54	188.042	560.34	316.774	560.34	314.997	559.54	442.349	559.54	459.225
561.14	32.847	561.14	28.5929	561.34	63.2153	561.34	55.8049	561.44	113.186	561.44	103.213	560.54	195.835	560.54	187.993	561.34	316.694	561.34	314.915	560.54	442.239	560.54	459.106
562.14	32.841	562.14	28.5854	562.34	63.2024	562.34	55.7904	562.44	113.174	562.44	103.186	561.54	195.789	561.54	187.944	562.34	316.612	562.34	314.833	561.54	442.13	561.54	458.986
563.14	32.845	563.14	28.578	563.34	63.1817	563.34	55.7759	563.44	113.152	563.44	103.16	562.54	195.759	562.54	187.895	563.34	316.533	563.34	314.751	562.54	442.048	562.54	458.867
564.14	32.8226	564.14	28.5706	564.34	63.1577	564.34	55.7614	564.44	113.096	564.44	103.133	563.54	195.71	563.54	187.846	564.34	316.436	564.34	314.669	563.54	441.929	563.54	458.748
565.14	32.7955	565.14	28.5631	565.34	63.1316	565.34	55.7469	565.44	113.049	565.44	103.106	564.54	195.669	564.54	187.797	565.34	316.379	565.34	314.587	564.54	441.808	564.54	458.628
566.14	32.7828	566.14	28.5557	566.34	63.1115	566.34	55.7324	566.44	113.008	566.44	103.079	565.54	195.607	565.54	187.749	566.34	316.299	566.34	314.505	565.54	441.687	565.54	458.509
567.14	32.7755	567.14	28.5483	567.34	63.1079	567.34	55.7179	567.44	112.978	567.44	103.052	566.54	195.566	566.54	187.7	567.34	316.243	567.34	314.424	566.54	441.575	566.54	458.39
568.14	32.7792	568.14	28.5409	568.34	63.1107	568.34	55.7034	568.44	112.961	568.44	103.026	567.54	195.533	567.54	187.651	568.34	316.166	568.34	314.342	567.54	441.477	567.54	458.271
569.14	32.7603	569.14	28.5334	569.34	63.1111	569.34	55.6889	569.44	112.944	569.44	102.999	568.54	195.514	568.54	187.602	569.34	316.099	569.34	314.26	568.54	441.359	568.54	458.151
570.14	32.7501	570.14	28.526	570.34	63.082	570.34	55.6744	570.44	112.923	570.44	102.972	569.54	195.486	569.54	187.553	570.34	316.028	570.34	314.178	569.54	441.25	569.54	458.032
571.14	32.7671	571.14	28.5186	571.34	63.0968	571.34	55.66	571.44	112.927	571.44	102.945	570.54	195.454	570.54	187.505	571.34	315.974	571.34	314.097	570.54	441.137	570.54	457.913
572.14	32.7792	572.14	28.5112	572.34	63.1123	572.34	55.6455	572.44	112.922	572.44	102.918	571.54	195.444	571.54	187.456	572.34	315.911	572.34	314.015	571.54	441.037	571.54	457.794
573.14	32.7787	573.14	28.5038	573.34	63.1111	573.34	55.631	573.44	112.892	573.44	102.892	572.54	195.415	572.54	187.407	573.34	315.821	573.34	313.933	572.54	440.947	572.54	457.675
574.14	32.7802	574.14	28.4964	574.34	63.1192	574.34	55.6165	574.44	112.881	574.44	102.865	573.54	195.376	573.54	187.358	574.34	315.732	574.34	313.852	573.54	440.828	573.54	457.556
575.14	32.7861	575.14	28.489	575.34	63.1205	575.34	55.6021	575.44	112.882	575.44	102.838	574.54	195.339	574.54	187.31	575.34	315.677	575.34	313.77	574.54	440.717	574.54	457.437
576.14	32.7698	576.14	28.4815	576.34	63.1278	576.34	55.5876	576.44	112.87	576.44	102.811	575.54	195.318	575.54	187.261	576.34	315.617	576.34	313.688	575.54	440.617	575.54	457.318
577.14	32.7503	577.14	28.4741	577.34	63.1092	577.34	55.5732	577.44	112.84	577.44	102.785	576.54	195.285	576.54	187.212	577.34	315.55	577.34	313.607	576.54	440.534	576.54	457.199
578.14	32.7307	578.14	28.4667	578.34	63.1076	578.34	55.5587	578.44	112.819	578.44	102.758	577.54	195.247	577.54	187.164	578.34	315.497	578.34	313.525	577.54	440.447	577.54	457.08
579.14	32.7483	579.14	28.4593	579.34	63.0955	579.34	55.5443	579.44	112.824	579.44	102.731	578.54	195.188	578.54	187.115	579.34	315.445	579.34	313.444	578.54	440.385	578.54	456.961
580.14	32.7437	580.14	28.4519	580.34	63.0945	580.34	55.5298	580.44	112.809	580.44	102.704	579.54	195.175	579.54	187.066	580.34	315.383	580.34	313.362	579.54	440.316	579.54	456.842
581.14	32.7326	581.14	28.4445	581.34	63.0548	581.34	55.5154	581.44	112.789	581.44	102.678	580.54	195.128	580.54	187.018	581.34	315.309	581.34	313.281	580.54	440.189	580.54	456.724
582.14	32.7261	582.14	28.4371	582.34	63.026	582.34	55.5009	582.44	112.789	582.44	102.651	581.54	195.077	581.54	186.969	582.34	315.251	582.34	313.199	581.54	440.086	581.54	456.605
583.14	32.7252	583.14	28.4297	583.34	63.0378	583.34	55.4865	583.44	112.798	583.44	102.624	582.54	195.066	582.54	186.92	583.34	315.205	583.34	313.118	582.54	439.97	582.54	456.486
584.14	32.7321	584.14	28.4223	584.34	63.025	584.34	55.4721	584.44	112.798	584.44	102.598	583.54	195.046	583.54	186.872	584.34	315.141	584.34	313.036	583.54	439.849	583.54	456.367
585.14	32.7245	585.14	28.415	585.34	62.9939	585.34	55.4577	585.44	112.772	585.44	102.571	584.54	195.007	584.54	186.823	585.34	315.062	585.34	312.955	584.54	439.745	584.54	456.249
586.14	32.7428	586.14	28.4076	586.34	63.0121	586.34	55.4432	586.44	112.784	586.44	102.544	585.54	194.964	585.54	186.774	586.34	315.018	586.34	312.874	585.54	439.625	585.54	456.13
587.14	32.7514	587.14	28.4002	587.34	63.014	587.34	55.4288	587.44	112.781	587.44	102.518	586.54	194.963	586.54	186.726	587.34	314.96	587.34	312.792	586.54	439.569	586.54	456.011
588.14	32.7338	588.14	28.3928	588.34	62.9822	588.34	55.4144	588.44	112.752	588.44	102.491	587.54	194.925	587.54	186.677	588.34	314.898	588.34	312.711	587.54	439.475	587.54	455.893
589.14	32.7284	589.14	28.3854	589.34	62.973	589.34	55.4	589.44	112.723	589.44	102.464	588.54	194.884	588.54	186.629	589.34	314.829	589.34	312.63	588.54	439.365	588.54	455.774
590.14	32.7276	590.14	28.378	590.34	62.9756	590.34	55.3856	590.44	112.711	590.44	102.438	589.54	194.866	589.54	186.58	590.34	314.761	590.34	312.548	589.54	439.267	589.54	455.656
591.14	32.7365	591.14	28.3706	591.34	62.961	591.34	55.3712	591.44	112.719	591.44	102.411	590.54	194.855	590.54	186.532	591.34	314.705	591.34	312.467	590.54	439.188	590.54	455.537
592.14	32.7407	592.14	28.3633	592.34	62.9606	592.34	55.3568	592.44	112.7	592.44	102.384	591.54	194.824	591.54	186.483	592.34	314.637	592.34	312.386	591.54	439.114	591.54	455.419
593.14	32.7432	593.14	28.3559	593.34	62.9633	593.34	55.3424	593.44	112.678	593.44	102.358	592.54	194.788	592.54	186.435	593.34	314.582	593.34	312.304	592.54	439.035	592.54	455.3
594.14	32.7343	594.14	28.3485	594.34	62.9567	594.34	55.328	594.44	112.656	594.44	102.331	593.54	194.752	593.54	186.386	594.34	314.504	594.34	312.223	593.54	438.942	593.54	455.182
595.14	32.7224	595.14	28.3411	595.34	62.9415	595.34	55.3136	595.44	112.63	595.44	102.305	594.54	194.7	594.54	186.338	595.34	314.428	595.34	312.142	594.54	438.838	594.54	455.064
596.14	32.7232	596.14	28.3338	596.34	62.9413	596.34	55.2992	596.44	112.594	596.44	102.278	595.54	194.667	595.54	186.289	596.34	314.37	596.34	312.061	595.54	438.736	595.54	454.945
597.14	32.715	597.14	28.3264	597.34	62.9447	597.34	55.2848	597.44	112.554	597.44	102.251	596.54	194.61	596.54	186.241	597.34	314.312	597.34	311.98	596.54	438.638	596.54	454.827
598.14	32.7181	598.14	28.319	598.34	62.9093	598.34	55.2704	598.44	112.496	598.44	102.225	597.54	194.559	597.54	186.192	598.34	314.226	598.34	311.899	597.54	438.531	597.54	454.709
599.14	32.728	599.14	28.3117	599.34	62.8832	599.34	55.2561	599.44	112.47	599.44	102.198	598.54	194.515	598.54	186.144	599.34	314.137	599.34	311.817	598.54	438.428	598.54	454.59
600.14	32.7471	600.14	28.3043	600.34	62.8708	600.34	55.2417	600.44	112.471	600.44	102.172	599.54	194.476	599.54	186.096	600.34	314.078	600.34	311.736	599.54	438.335	599.54	454.472
601.14	32.7643	601.14	28.2969	601.34	62.8533	601.34	55.2273	601.44	112.442	601.44	102.145	600.54	194.465	600.54	186.047	601.34	314.008	601.34	311.655	600.54	438.255	600.54	454.354
602.14	32.7645	602.14	28.2896	602.34	62.859	602.34	55.213	602.44	112.449	602.44	102.118	601.54	194.452	601.54	185.999	602.34	313.937	602.34	311.574	601.54	438.164	601.54	454.236
603.14	32.7595	603.14	28.2822	603.34	62.8654	603.34	55.1986	603.44	112.45	603.44	102.092	602.54	194.451	602.54	185.95	603.34	313.911	603.34	311.493	602.54	438.086	602.54	454.118
604.14	32.7529	604.14	28.2749	604.34	62.8705	604.34	55.1843	604.44	112.457	604.44	102.065	603.54	194.443	603.54	185.902	604.34	313.847	604.34	311.412	603.54	438.008	603.54	454
605.14	32.7192	605.14	28.2675	605.34	62.861	605.34	55.1699	605.44	112.439	605.44	102.039	604.54	194.399	604.54	185.854	605.34	313.795	605.34	311.331	604.54	437.946	604.54	453.881
606.14	32.6946	606.14	28.2602	606.34	62.8542	606.34	55.1556	606.44	112.413	606.44	102.012	605.54	194.358	605.54	185.805	606.34	313.733	606.34	311.25	605.54	437.858	605.54	453.763
607.14	32.6657	607.14	28.2528	607.34	62.8341	607.34	55.1412	607.44	112.373	607.44	101.986	606.54	194.319	606.54	185.757	607.34	313.659	607.34	311.169	606.54	437.759	606.54	453.645
608.14	32.6745	608.14	28.2455	608.34	62.8197	608.34	55.1269	608.44	112.371	608.44	101.959	607.54	194.268	607.54	185.709	608.34	313.605	608.34	311.088	607.54	437.645	607.54	453.527
609.14	32.6726	609.14	28.2381	609.34	62.8055	609.34	55.1125	609.44	112.345	609.44	101.933	608.54	194.249	608.54	185.66	609.34	313.56	609.34	311.007	608.54	437.555	608.54	453.409
610.14	32.675	610.14	28.2308	610.34	62.7848	610.34	55.0982	610.44	112.322	610.44	101.906	609.54	194.216	609.54	185.612	610.34	313.49	610.34	310.927	609.54	437.455	609.54	453.292
611.14	32.6813	611.14	28.2234	611.34	62.7818	611.34	55.0839	611.44	112.292	611.44	101.88	610.54	194.175	610.54	185.564	611.34	313.412	611.34	310.846	610.54	437.374	610.54	453.174
612.14	32.6889	612.14	28.2161	612.34	62.7696	612.34	55.0696	612.44	112.278	612.44	101.853	611.54	194.134	611.54	185.516	612.34	313.355	612.34	310.765	611.54	437.296	611.54	453.056
613.14	32.6923	613.14	28.2088	613.34	62.7517	613.34	55.0552	613.44	112.252	613.44	101.827	612.54	194.115	612.54	185.467	613.34	313.3	613.34	310.684	612.54	437.215	612.54	452.938
614.14	32.6941	614.14	28.2014	614.34	62.7238	614.34	55.0409	614.44	112.232	614.44	101.8	613.54	194.085	613.54	185.419	614.34	313.214	614.34	310.603	613.54	437.117	613.54	452.82
615.14	32.6956	615.14	28.1941	615.34	62.7273	615.34	55.0266	615.44	112.237	615.44	101.774	614.54	194.066	614.54	185.371	615.34	313.139	615.34	310.522	614.54	437.019	614.54	452.702
616.14	32.6907	616.14	28.1868	616.34	62.7214	616.34	55.0123	616.44	112.231	616.44	101.747	615.54	194.046	615.54	185.323	616.34	313.072	616.34	310.442	615.54	436.926	615.54	452.585
617.14	32.6841	617.14	28.1794	617.34	62.7059	617.34	54.998	617.44	112.204	617.44	101.721	616.54	194.038	616.54	185.275	617.34	313.001	617.34	310.361	616.54	436.829	616.54	452.467
618.14	32.6807	618.14	28.1721	618.34	62.6927	618.34	54.9837	618.44	112.193	618.44	101.694	617.54	194.009	617.54	185.226	618.34	312.941	618.34	310.28	617.54	436.71	617.54	452.349
619.14	32.683	619.14	28.1648	619.34	62.6732	619.34	54.9694	619.44	112.185	619.44	101.668	618.54	193.968	618.54	185.178	619.34	312.9	619.34	310.2	618.54	436.619	618.54	452.232
620.14	32.676	620.14	28.1574	620.34	62.6651	620.34	54.9551	620.44	112.163	620.44	101.641	619.54	193.946	619.54	185.13	620.34	312.852	620.34	310.119	619.54	436.527	619.54	452.114
621.14	32.6827	621.14	28.1501	621.34	62.6508	621.34	54.9408	621.44	112.17	621.44	101.615	620.54	193.899	620.54	185.082	621.34	312.827	621.34	310.038	620.54	436.447	620.54	451.996
622.14	32.6994	622.14	28.1428	622.34	62.6426	622.34	54.9265	622.44	112.162	622.44	101.589	621.54	193.877	621.54	185.034	622.34	312.771	622.34	309.958	621.54	436.377	621.54	451.879
623.14	32.7178	623.14	28.1355	623.34	62.6385	623.34	54.9122	623.44	112.159	623.44	101.562	622.54	193.842	622.54	184.986	623.34	312.708	623.34	309.877	622.54	436.285	622.54	451.761
624.14	32.7084	624.14	28.1282	624.34	62.6486	624.34	54.8979	624.44	112.159	624.44	101.536	623.54	193.824	623.54	184.938	624.34	312.658	624.34	309.796	623.54	436.215	623.54	451.644
625.14	32.6929	625.14	28.1209	625.34	62.6449	625.34	54.8837	625.44	112.133	625.44	101.509	624.54	193.783	624.54	184.889	625.34	312.592	625.34	309.716	624.54	436.117	624.54	451.526
626.14	32.6842	626.14	28.1135	626.34	62.6295	626.34	54.8694	626.44	112.115	626.44	101.483	625.54	193.758	625.54	184.841	626.34	312.504	626.34	309.635	625.54	436.009	625.54	451.409
627.14	32.6717	627.14	28.1062	627.34	62.6231	627.34	54.8551	627.44	112.083	627.44	101.457	626.54	193.728	626.54	184.793	627.34	312.441	627.34	309.555	626.54	435.918	626.54	451.292
628.14	32.6571	628.14	28.0989	628.34	62.6184	628.34	54.8409	628.44	112.044	628.44	101.43	627.54	193.707	627.54	184.745	628.34	312.345	628.34	309.474	627.54	435.818	627.54	451.174
629.14	32.6587	629.14	28.0916	629.34	62.6114	629.34	54.8266	629.44	112.002	629.44	101.404	628.54	193.676	628.54	184.697	629.34	312.258	629.34	309.394	628.54	435.711	628.54	451.057
630.14	32.6694	630.14	28.0843	630.34	62.6045	630.34	54.8123	630.44	111.964	630.44	101.377	629.54	193.656	629.54	184.649	630.34	312.202	630.34	309.313	629.54	435.638	629.54	450.94
631.14	32.6693	631.14	28.077	631.34	62.6111	631.34	54.7981	631.44	111.95	631.44	101.351	630.54	193.625	630.54	184.601	631.34	312.146	631.34	309.233	630.54	435.547	630.54	450.822
632.14	32.6908	632.14	28.0697	632.34	62.625	632.34	54.7838	632.44	111.956	632.44	101.325	631.54	193.597	631.54	184.553	632.34	312.112	632.34	309.152	631.54	435.476	631.54	450.705
633.14	32.7083	633.14	28.0624	633.34	62.6462	633.34	54.7696	633.44	111.979	633.44	101.298	632.54	193.585	632.54	184.505	633.34	312.09	633.34	309.072	632.54	435.405	632.54	450.588
634.14	32.7179	634.14	28.0551	634.34	62.6401	634.34	54.7553	634.44	111.981	634.44	101.272	633.54	193.558	633.54	184.457	634.34	312.05	634.34	308.992	633.54	435.326	633.54	450.471
635.14	32.693	635.14	28.0478	635.34	62.6309	635.34	54.7411	635.44	111.969	635.44	101.246	634.54	193.518	634.54	184.409	635.34	311.989	635.34	308.911	634.54	435.244	634.54	450.354
636.14	32.6784	636.14	28.0405	636.34	62.5928	636.34	54.7269	636.44	111.97	636.44	101.219	635.54	193.46	635.54	184.361	636.34	311.947	636.34	308.831	635.54	435.145	635.54	450.236
637.14	32.6568	637.14	28.0332	637.34	62.5576	637.34	54.7126	637.44	111.942	637.44	101.193	636.54	193.411	636.54	184.313	637.34	311.874	637.34	308.751	636.54	435.067	636.54	450.119
638.14	32.6406	638.14	28.0259	638.34	62.5215	638.34	54.6984	638.44	111.929	638.44	101.167	637.54	193.368	637.54	184.265	638.34	311.819	638.34	308.67	637.54	434.966	637.54	450.002
639.14	32.6341	639.14	28.0186	639.34	62.5125	639.34	54.6842	639.44	111.903	639.44	101.14	638.54	193.345	638.54	184.217	639.34	311.751	639.34	308.59	638.54	434.885	638.54	449.885
640.14	32.6326	640.14	28.0114	640.34	62.513	640.34	54.6699	640.44	111.904	640.44	101.114	639.54	193.307	639.54	184.17	640.34	311.7	640.34	308.51	639.54	434.815	639.54	449.768
641.14	32.6277	641.14	28.0041	641.34	62.5193	641.34	54.6557	641.44	111.892	641.44	101.088	640.54	193.288	640.54	184.122	641.34	311.659	641.34	308.43	640.54	434.738	640.54	449.651
642.14	32.6193	642.14	27.9968	642.34	62.5149	642.34	54.6415	642.44	111.882	642.44	101.062	641.54	193.267	641.54	184.074	642.34	311.569	642.34	308.349	641.54	434.667	641.54	449.534
643.14	32.6204	643.14	27.9895	643.34	62.503	643.34	54.6273	643.44	111.891	643.44	101.035	642.54	193.228	642.54	184.026	643.34	311.491	643.34	308.269	642.54	434.589	642.54	449.417
644.14	32.6135	644.14	27.9822	644.34	62.4936	644.34	54.6131	644.44	111.872	644.44	101.009	643.54	193.206	643.54	183.978	644.34	311.424	644.34	308.189	643.54	434.511	643.54	449.301
645.14	32.6144	645.14	27.9749	645.34	62.4855	645.34	54.5989	645.44	111.863	645.44	100.983	644.54	193.168	644.54	183.93	645.34	311.363	645.34	308.109	644.54	434.403	644.54	449.184
646.14	32.6003	646.14	27.9677	646.34	62.458	646.34	54.5847	646.44	111.834	646.44	100.956	645.54	193.149	645.54	183.882	646.34	311.294	646.34	308.029	645.54	434.31	645.54	449.067
647.14	32.5736	647.14	27.9604	647.34	62.4431	647.34	54.5705	647.44	111.823	647.44	100.93	646.54	193.09	646.54	183.834	647.34	311.23	647.34	307.949	646.54	434.201	646.54	448.95
648.14	32.566	648.14	27.9531	648.34	62.4352	648.34	54.5563	648.44	111.787	648.44	100.904	647.54	193.048	647.54	183.787	648.34	311.182	648.34	307.869	647.54	434.109	647.54	448.833
649.14	32.5515	649.14	27.9459	649.34	62.424	649.34	54.5421	649.44	111.755	649.44	100.878	648.54	193.005	648.54	183.739	649.34	311.138	649.34	307.789	648.54	433.998	648.54	448.717
650.14	32.531	650.14	27.9386	650.34	62.4122	650.34	54.5279	650.44	111.732	650.44	100.851	649.54	192.983	649.54	183.691	650.34	311.078	650.34	307.708	649.54	433.933	649.54	448.6
651.14	32.5165	651.14	27.9313	651.34	62.405	651.34	54.5138	651.44	111.705	651.44	100.825	650.54	192.941	650.54	183.643	651.34	311.004	651.34	307.628	650.54	433.834	650.54	448.483
652.14	32.5105	652.14	27.9241	652.34	62.4092	652.34	54.4996	652.44	111.7	652.44	100.799	651.54	192.898	651.54	183.596	652.34	310.956	652.34	307.548	651.54	433.74	651.54	448.367
653.14	32.5231	653.14	27.9168	653.34	62.3966	653.34	54.4854	653.44	111.689	653.44	100.773	652.54	192.881	652.54	183.548	653.34	310.906	653.34	307.468	652.54	433.666	652.54	448.25
654.14	32.536	654.14	27.9095	654.34	62.4069	654.34	54.4712	654.44	111.698	654.44	100.747	653.54	192.871	653.54	183.5	654.34	310.866	654.34	307.388	653.54	433.586	653.54	448.133
655.14	32.5521	655.14	27.9023	655.34	62.4038	655.34	54.4571	655.44	111.663	655.44	100.72	654.54	192.876	654.54	183.452	655.34	310.794	655.34	307.309	654.54	433.519	654.54	448.017
656.14	32.5533	656.14	27.895	656.34	62.3939	656.34	54.4429	656.44	111.634	656.44	100.694	655.54	192.857	655.54	183.405	656.34	310.702	656.34	307.229	655.54	433.409	655.54	447.9
657.14	32.5442	657.14	27.8878	657.34	62.3829	657.34	54.4287	657.44	111.597	657.44	100.668	656.54	192.837	656.54	183.357	657.34	310.631	657.34	307.149	656.54	433.31	656.54	447.784
658.14	32.5401	658.14	27.8805	658.34	62.3766	658.34	54.4146	658.44	111.563	658.44	100.642	657.54	192.808	657.54	183.309	658.34	310.561	658.34	307.069	657.54	433.237	657.54	447.667
659.14	32.5296	659.14	27.8733	659.34	62.3614	659.34	54.4004	659.44	111.548	659.44	100.616	658.54	192.757	658.54	183.262	659.34	310.498	659.34	306.989	658.54	433.138	658.54	447.551
660.14	32.5248	660.14	27.866	660.34	62.3533	660.34	54.3863	660.44	111.52	660.44	100.589	659.54	192.734	659.54	183.214	660.34	310.438	660.34	306.909	659.54	433.037	659.54	447.435
661.14	32.5085	661.14	27.8588	661.34	62.3311	661.34	54.3722	661.44	111.515	661.44	100.563	660.54	192.687	660.54	183.166	661.34	310.386	661.34	306.829	660.54	432.944	660.54	447.318
662.14	32.4986	662.14	27.8515	662.34	62.3294	662.34	54.358	662.44	111.512	662.44	100.537	661.54	192.646	661.54	183.119	662.34	310.345	662.34	306.75	661.54	432.847	661.54	447.202
663.14	32.4797	663.14	27.8443	663.34	62.3122	663.34	54.3439	663.44	111.499	663.44	100.511	662.54	192.61	662.54	183.071	663.34	310.307	663.34	306.67	662.54	432.767	662.54	447.086
664.14	32.4613	664.14	27.837	664.34	62.292	664.34	54.3297	664.44	111.491	664.44	100.485	663.54	192.595	663.54	183.023	664.34	310.249	664.34	306.59	663.54	432.669	663.54	446.969
665.14	32.4416	665.14	27.8298	665.34	62.2807	665.34	54.3156	665.44	111.479	665.44	100.459	664.54	192.566	664.54	182.976	665.34	310.209	665.34	306.51	664.54	432.588	664.54	446.853
666.14	32.4446	666.14	27.8226	666.34	62.274	666.34	54.3015	666.44	111.471	666.44	100.433	665.54	192.556	665.54	182.928	666.34	310.164	666.34	306.431	665.54	432.537	665.54	446.737
667.14	32.4239	667.14	27.8153	667.34	62.2705	667.34	54.2874	667.44	111.442	667.44	100.407	666.54	192.528	666.54	182.881	667.34	310.116	667.34	306.351	666.54	432.47	666.54	446.621
668.14	32.43	668.14	27.8081	668.34	62.2888	668.34	54.2732	668.44	111.44	668.44	100.38	667.54	192.487	667.54	182.833	668.34	310.068	668.34	306.271	667.54	432.377	667.54	446.505
669.14	32.4183	669.14	27.8009	669.34	62.2648	669.34	54.2591	669.44	111.413	669.44	100.354	668.54	192.447	668.54	182.786	669.34	310.013	669.34	306.192	668.54	432.295	668.54	446.388
670.14	32.4176	670.14	27.7936	670.34	62.2598	670.34	54.245	670.44	111.409	670.44	100.328	669.54	192.416	669.54	182.738	670.34	309.969	670.34	306.112	669.54	432.187	669.54	446.272
671.14	32.4085	671.14	27.7864	671.34	62.2389	671.34	54.2309	671.44	111.395	671.44	100.302	670.54	192.384	670.54	182.691	671.34	309.911	671.34	306.032	670.54	432.127	670.54	446.156
672.14	32.388	672.14	27.7792	672.34	62.205	672.34	54.2168	672.44	111.364	672.44	100.276	671.54	192.335	671.54	182.643	672.34	309.842	672.34	305.953	671.54	432.039	671.54	446.04
673.14	32.3965	673.14	27.772	673.34	62.1811	673.34	54.2027	673.44	111.35	673.44	100.25	672.54	192.294	672.54	182.595	673.34	309.797	673.34	305.873	672.54	431.967	672.54	445.924
674.14	32.3907	674.14	27.7647	674.34	62.1577	674.34	54.1886	674.44	111.317	674.44	100.224	673.54	192.283	673.54	182.548	674.34	309.724	674.34	305.794	673.54	431.886	673.54	445.808
675.14	32.3764	675.14	27.7575	675.34	62.156	675.34	54.1745	675.44	111.302	675.44	100.198	674.54	192.248	674.54	182.501	675.34	309.67	675.34	305.714	674.54	431.819	674.54	445.692
676.14	32.3635	676.14	27.7503	676.34	62.1396	676.34	54.1604	676.44	111.267	676.44	100.172	675.54	192.209	675.54	182.453	676.34	309.597	676.34	305.635	675.54	431.738	675.54	445.576
677.14	32.3518	677.14	27.7431	677.34	62.1282	677.34	54.1463	677.44	111.236	677.44	100.146	676.54	192.151	676.54	182.406	677.34	309.543	677.34	305.555	676.54	431.64	676.54	445.461
678.14	32.3439	678.14	27.7359	678.34	62.1249	678.34	54.1323	678.44	111.222	678.44	100.12	677.54	192.11	677.54	182.358	678.34	309.49	678.34	305.476	677.54	431.548	677.54	445.345
679.14	32.3194	679.14	27.7286	679.34	62.115	679.34	54.1182	679.44	111.194	679.44	100.094	678.54	192.071	678.54	182.311	679.34	309.415	679.34	305.396	678.54	431.469	678.54	445.229
680.14	32.3238	680.14	27.7214	680.34	62.1205	680.34	54.1041	680.44	111.199	680.44	100.068	679.54	192.018	679.54	182.263	680.34	309.357	680.34	305.317	679.54	431.388	679.54	445.113
681.14	32.3425	681.14	27.7142	681.34	62.1143	681.34	54.09	681.44	111.183	681.44	100.042	680.54	192.015	680.54	182.216	681.34	309.302	681.34	305.237	680.54	431.328	680.54	444.997
682.14	32.3309	682.14	27.707	682.34	62.1032	682.34	54.076	682.44	111.17	682.44	100.016	681.54	191.987	681.54	182.169	682.34	309.258	682.34	305.158	681.54	431.248	681.54	444.882
683.14	32.348	683.14	27.6998	683.34	62.1009	683.34	54.0619	683.44	111.163	683.44	99.9895	682.54	191.986	682.54	182.121	683.34	309.218	683.34	305.079	682.54	431.194	682.54	444.766
684.14	32.3597	684.14	27.6926	684.34	62.0984	684.34	54.0479	684.44	111.133	684.44	99.9635	683.54	191.994	683.54	182.074	684.34	309.15	684.34	304.999	683.54	431.129	683.54	444.65
685.14	32.3567	685.14	27.6854	685.34	62.0944	685.34	54.0338	685.44	111.112	685.44	99.9375	684.54	191.963	684.54	182.026	685.34	309.081	685.34	304.92	684.54	431.047	684.54	444.535
686.14	32.3496	686.14	27.6782	686.34	62.0801	686.34	54.0197	686.44	111.102	686.44	99.9115	685.54	191.953	685.54	181.979	686.34	309.008	686.34	304.841	685.54	430.975	685.54	444.419
687.14	32.3443	687.14	27.671	687.34	62.0874	687.34	54.0057	687.44	111.092	687.44	99.8856	686.54	191.933	686.54	181.932	687.34	308.946	687.34	304.761	686.54	430.905	686.54	444.303
688.14	32.3623	688.14	27.6638	688.34	62.0736	688.34	53.9916	688.44	111.054	688.44	99.8596	687.54	191.927	687.54	181.884	688.34	308.883	688.34	304.682	687.54	430.836	687.54	444.188
689.14	32.3671	689.14	27.6566	689.34	62.0802	689.34	53.9776	689.44	111.03	689.44	99.8336	688.54	191.888	688.54	181.837	689.34	308.828	689.34	304.603	688.54	430.75	688.54	444.072
690.14	32.3525	690.14	27.6494	690.34	62.0638	690.34	53.9636	690.44	111.011	690.44	99.8076	689.54	191.866	689.54	181.79	690.34	308.782	690.34	304.524	689.54	430.666	689.54	443.957
691.14	32.3616	691.14	27.6422	691.34	62.0757	691.34	53.9495	691.44	110.995	691.44	99.7817	690.54	191.829	690.54	181.743	691.34	308.737	691.34	304.444	690.54	430.58	690.54	443.841
692.14	32.3519	692.14	27.635	692.34	62.0718	692.34	53.9355	692.44	110.971	692.44	99.7557	691.54	191.767	691.54	181.695	692.34	308.681	692.34	304.365	691.54	430.514	691.54	443.726
693.14	32.3327	693.14	27.6279	693.34	62.0541	693.34	53.9215	693.44	110.971	693.44	99.7298	692.54	191.696	692.54	181.648	693.34	308.631	693.34	304.286	692.54	430.43	692.54	443.611
694.14	32.3166	694.14	27.6207	694.34	62.0248	694.34	53.9075	694.44	110.953	694.44	99.7039	693.54	191.665	693.54	181.601	694.34	308.58	694.34	304.207	693.54	430.356	693.54	443.495
695.14	32.2942	695.14	27.6135	695.34	62.0122	695.34	53.8934	695.44	110.94	695.44	99.6779	694.54	191.626	694.54	181.554	695.34	308.518	695.34	304.128	694.54	430.269	694.54	443.38
696.14	32.2866	696.14	27.6063	696.34	61.995	696.34	53.8794	696.44	110.923	696.44	99.652	695.54	191.605	695.54	181.506	696.34	308.471	696.34	304.049	695.54	430.204	695.54	443.265
697.14	32.2629	697.14	27.5991	697.34	61.9674	697.34	53.8654	697.44	110.916	697.44	99.6261	696.54	191.581	696.54	181.459	697.34	308.424	697.34	303.97	696.54	430.127	696.54	443.149
698.14	32.2556	698.14	27.592	698.34	61.9419	698.34	53.8514	698.44	110.869	698.44	99.6002	697.54	191.557	697.54	181.412	698.34	308.348	698.34	303.891	697.54	430.048	697.54	443.034
699.14	32.2447	699.14	27.5848	699.34	61.9339	699.34	53.8374	699.44	110.852	699.44	99.5743	698.54	191.52	698.54	181.365	699.34	308.28	699.34	303.812	698.54	429.951	698.54	442.919
700.14	32.2454	700.14	27.5776	700.34	61.9291	700.34	53.8234	700.44	110.866	700.44	99.5484	699.54	191.479	699.54	181.318	700.34	308.226	700.34	303.733	699.54	429.875	699.54	442.804
701.14	32.2608	701.14	27.5704	701.34	61.9347	701.34	53.8094	701.44	110.869	701.44	99.5225	700.54	191.468	700.54	181.271	701.34	308.171	701.34	303.654	700.54	429.816	700.54	442.689
702.14	32.2566	702.14	27.5633	702.34	61.9383	702.34	53.7954	702.44	110.865	702.44	99.4966	701.54	191.447	701.54	181.223	702.34	308.106	702.34	303.575	701.54	429.748	701.54	442.573
703.14	32.2691	703.14	27.5561	703.34	61.951	703.34	53.7814	703.44	110.868	703.44	99.4707	702.54	191.425	702.54	181.176	703.34	308.06	703.34	303.496	702.54	429.696	702.54	442.458
704.14	32.2673	704.14	27.5489	704.34	61.9346	704.34	53.7674	704.44	110.851	704.44	99.4449	703.54	191.396	703.54	181.129	704.34	308.003	704.34	303.417	703.54	429.617	703.54	442.343
705.14	32.2724	705.14	27.5418	705.34	61.9239	705.34	53.7534	705.44	110.83	705.44	99.419	704.54	191.368	704.54	181.082	705.34	307.951	705.34	303.338	704.54	429.541	704.54	442.228
706.14	32.2699	706.14	27.5346	706.34	61.9138	706.34	53.7395	706.44	110.809	706.44	99.3931	705.54	191.335	705.54	181.035	706.34	307.908	706.34	303.259	705.54	429.457	705.54	442.113
707.14	32.2635	707.14	27.5274	707.34	61.905	707.34	53.7255	707.44	110.801	707.44	99.3673	706.54	191.316	706.54	180.988	707.34	307.882	707.34	303.18	706.54	429.367	706.54	441.998
708.14	32.2689	708.14	27.5203	708.34	61.9119	708.34	53.7115	708.44	110.79	708.44	99.3415	707.54	191.28	707.54	180.941	708.34	307.858	708.34	303.101	707.54	429.269	707.54	441.883
709.14	32.261	709.14	27.5131	709.34	61.92	709.34	53.6975	709.44	110.791	709.44	99.3156	708.54	191.265	708.54	180.894	709.34	307.81	709.34	303.022	708.54	429.185	708.54	441.768
710.14	32.2771	710.14	27.506	710.34	61.9314	710.34	53.6836	710.44	110.792	710.44	99.2898	709.54	191.255	709.54	180.847	710.34	307.767	710.34	302.944	709.54	429.125	709.54	441.653
711.14	32.2857	711.14	27.4988	711.34	61.9486	711.34	53.6696	711.44	110.802	711.44	99.264	710.54	191.227	710.54	180.8	711.34	307.745	711.34	302.865	710.54	429.065	710.54	441.539
712.14	32.3033	712.14	27.4917	712.34	61.9546	712.34	53.6557	712.44	110.768	712.44	99.2382	711.54	191.224	711.54	180.753	712.34	307.711	712.34	302.786	711.54	429.026	711.54	441.424
713.14	32.3129	713.14	27.4845	713.34	61.9519	713.34	53.6417	713.44	110.752	713.44	99.2123	712.54	191.216	712.54	180.706	713.34	307.66	713.34	302.707	712.54	428.947	712.54	441.309
714.14	32.3181	714.14	27.4774	714.34	61.9493	714.34	53.6278	714.44	110.712	714.44	99.1865	713.54	191.187	713.54	180.659	714.34	307.599	714.34	302.629	713.54	428.875	713.54	441.194
715.14	32.3181	715.14	27.4702	715.34	61.9542	715.34	53.6138	715.44	110.684	715.44	99.1607	714.54	191.166	714.54	180.612	715.34	307.526	715.34	302.55	714.54	428.826	714.54	441.079
716.14	32.3088	716.14	27.4631	716.34	61.9578	716.34	53.5999	716.44	110.661	716.44	99.135	715.54	191.128	715.54	180.565	716.34	307.469	716.34	302.471	715.54	428.75	715.54	440.965
717.14	32.3132	717.14	27.4559	717.34	61.941	717.34	53.5859	717.44	110.64	717.44	99.1092	716.54	191.113	716.54	180.518	717.34	307.401	717.34	302.393	716.54	428.704	716.54	440.85
718.14	32.333	718.14	27.4488	718.34	61.9489	718.34	53.572	718.44	110.65	718.44	99.0834	717.54	191.075	717.54	180.471	718.34	307.365	718.34	302.314	717.54	428.646	717.54	440.735
719.14	32.3311	719.14	27.4417	719.34	61.9298	719.34	53.5581	719.44	110.649	719.44	99.0576	718.54	191.057	718.54	180.424	719.34	307.318	719.34	302.235	718.54	428.562	718.54	440.621
720.14	32.3146	720.14	27.4345	720.34	61.9037	720.34	53.5441	720.44	110.632	720.44	99.0319	719.54	191.028	719.54	180.377	720.34	307.271	720.34	302.157	719.54	428.486	719.54	440.506
721.14	32.309	721.14	27.4274	721.34	61.8809	721.34	53.5302	721.44	110.63	721.44	99.0061	720.54	190.968	720.54	180.33	721.34	307.237	721.34	302.078	720.54	428.398	720.54	440.392
722.14	32.3003	722.14	27.4202	722.34	61.8639	722.34	53.5163	722.44	110.621	722.44	98.9804	721.54	190.937	721.54	180.283	722.34	307.199	722.34	302	721.54	428.316	721.54	440.277
723.14	32.3012	723.14	27.4131	723.34	61.8437	723.34	53.5024	723.44	110.611	723.44	98.9546	722.54	190.899	722.54	180.236	723.34	307.165	723.34	301.921	722.54	428.25	722.54	440.163
724.14	32.2854	724.14	27.406	724.34	61.8314	724.34	53.4885	724.44	110.59	724.44	98.9289	723.54	190.857	723.54	180.189	724.34	307.119	724.34	301.843	723.54	428.156	723.54	440.048
725.14	32.2728	725.14	27.3989	725.34	61.814	725.34	53.4745	725.44	110.58	725.44	98.9032	724.54	190.827	724.54	180.142	725.34	307.05	725.34	301.764	724.54	428.073	724.54	439.934
726.14	32.27	726.14	27.3917	726.34	61.7905	726.34	53.4606	726.44	110.567	726.44	98.8774	725.54	190.813	725.54	180.096	726.34	306.978	726.34	301.686	725.54	427.993	725.54	439.819
727.14	32.2414	727.14	27.3846	727.34	61.7872	727.34	53.4467	727.44	110.544	727.44	98.8517	726.54	190.768	726.54	180.049	727.34	306.886	727.34	301.607	726.54	427.909	726.54	439.705
728.14	32.2228	728.14	27.3775	728.34	61.7721	728.34	53.4328	728.44	110.523	728.44	98.826	727.54	190.735	727.54	180.002	728.34	306.82	728.34	301.529	727.54	427.828	727.54	439.591
729.14	32.2194	729.14	27.3704	729.34	61.7776	729.34	53.4189	729.44	110.52	729.44	98.8003	728.54	190.705	728.54	179.955	729.34	306.761	729.34	301.45	728.54	427.756	728.54	439.476
730.14	32.2263	730.14	27.3633	730.34	61.779	730.34	53.405	730.44	110.52	730.44	98.7746	729.54	190.685	729.54	179.908	730.34	306.718	730.34	301.372	729.54	427.697	729.54	439.362
731.14	32.2249	731.14	27.3561	731.34	61.7647	731.34	53.3912	731.44	110.508	731.44	98.7489	730.54	190.673	730.54	179.862	731.34	306.679	731.34	301.293	730.54	427.655	730.54	439.248
732.14	32.2234	732.14	27.349	732.34	61.7664	732.34	53.3773	732.44	110.508	732.44	98.7233	731.54	190.648	731.54	179.815	732.34	306.664	732.34	301.215	731.54	427.586	731.54	439.133
733.14	32.2342	733.14	27.3419	733.34	61.7677	733.34	53.3634	733.44	110.509	733.44	98.6976	732.54	190.626	732.54	179.768	733.34	306.655	733.34	301.137	732.54	427.553	732.54	439.019
734.14	32.2296	734.14	27.3348	734.34	61.7713	734.34	53.3495	734.44	110.508	734.44	98.6719	733.54	190.605	733.54	179.721	734.34	306.638	734.34	301.058	733.54	427.503	733.54	438.905
735.14	32.2076	735.14	27.3277	735.34	61.7651	735.34	53.3356	735.44	110.493	735.44	98.6463	734.54	190.576	734.54	179.675	735.34	306.591	735.34	300.98	734.54	427.436	734.54	438.791
736.14	32.188	736.14	27.3206	736.34	61.7455	736.34	53.3218	736.44	110.475	736.44	98.6206	735.54	190.528	735.54	179.628	736.34	306.526	736.34	300.902	735.54	427.359	735.54	438.677
737.14	32.1762	737.14	27.3135	737.34	61.725	737.34	53.3079	737.44	110.444	737.44	98.595	736.54	190.489	736.54	179.581	737.34	306.475	737.34	300.824	736.54	427.271	736.54	438.563
738.14	32.1636	738.14	27.3064	738.34	61.7128	738.34	53.294	738.44	110.431	738.44	98.5693	737.54	190.464	737.54	179.534	738.34	306.404	738.34	300.745	737.54	427.169	737.54	438.449
739.14	32.1551	739.14	27.2993	739.34	61.6944	739.34	53.2802	739.44	110.404	739.44	98.5437	738.54	190.435	738.54	179.488	739.34	306.333	739.34	300.667	738.54	427.108	738.54	438.335
740.14	32.1438	740.14	27.2922	740.34	61.6932	740.34	53.2663	740.44	110.391	740.44	98.518	739.54	190.409	739.54	179.441	740.34	306.282	740.34	300.589	739.54	427.03	739.54	438.221
741.14	32.1421	741.14	27.2851	741.34	61.6931	741.34	53.2525	741.44	110.379	741.44	98.4924	740.54	190.386	740.54	179.394	741.34	306.222	741.34	300.511	740.54	426.967	740.54	438.107
742.14	32.1465	742.14	27.278	742.34	61.6996	742.34	53.2386	742.44	110.372	742.44	98.4668	741.54	190.347	741.54	179.348	742.34	306.168	742.34	300.433	741.54	426.888	741.54	437.993
743.14	32.1459	743.14	27.2709	743.34	61.7071	743.34	53.2248	743.44	110.351	743.44	98.4412	742.54	190.326	742.54	179.301	743.34	306.117	743.34	300.355	742.54	426.826	742.54	437.879
744.14	32.1601	744.14	27.2638	744.34	61.7181	744.34	53.2109	744.44	110.322	744.44	98.4156	743.54	190.321	743.54	179.254	744.34	306.059	744.34	300.276	743.54	426.772	743.54	437.765
745.14	32.158	745.14	27.2567	745.34	61.7272	745.34	53.1971	745.44	110.306	745.44	98.39	744.54	190.303	744.54	179.208	745.34	306.016	745.34	300.198	744.54	426.712	744.54	437.651
746.14	32.1753	746.14	27.2496	746.34	61.74	746.34	53.1833	746.44	110.298	746.44	98.3644	745.54	190.291	745.54	179.161	746.34	305.975	746.34	300.12	745.54	426.653	745.54	437.537
747.14	32.1988	747.14	27.2425	747.34	61.7428	747.34	53.1694	747.44	110.291	747.44	98.3388	746.54	190.262	746.54	179.115	747.34	305.946	747.34	300.042	746.54	426.592	746.54	437.423
748.14	32.1891	748.14	27.2354	748.34	61.752	748.34	53.1556	748.44	110.272	748.44	98.3133	747.54	190.235	747.54	179.068	748.34	305.915	748.34	299.964	747.54	426.537	747.54	437.31
749.14	32.1712	749.14	27.2284	749.34	61.7542	749.34	53.1418	749.44	110.27	749.44	98.2877	748.54	190.224	748.54	179.021	749.34	305.888	749.34	299.886	748.54	426.475	748.54	437.196
750.14	32.1709	750.14	27.2213	750.34	61.7435	750.34	53.128	750.44	110.27	750.44	98.2621	749.54	190.2	749.54	178.975	750.34	305.839	750.34	299.808	749.54	426.419	749.54	437.082
751.14	32.1626	751.14	27.2142	751.34	61.7368	751.34	53.1141	751.44	110.282	751.44	98.2366	750.54	190.169	750.54	178.928	751.34	305.81	751.34	299.73	750.54	426.369	750.54	436.969
752.14	32.1511	752.14	27.2071	752.34	61.7081	752.34	53.1003	752.44	110.264	752.44	98.211	751.54	190.14	751.54	178.882	752.34	305.765	752.34	299.652	751.54	426.29	751.54	436.855
753.14	32.1307	753.14	27.2	753.34	61.6934	753.34	53.0865	753.44	110.269	753.44	98.1855	752.54	190.098	752.54	178.835	753.34	305.709	753.34	299.574	752.54	426.191	752.54	436.741
754.14	32.1351	754.14	27.193	754.34	61.6912	754.34	53.0727	754.44	110.26	754.44	98.16	753.54	190.076	753.54	178.789	754.34	305.661	754.34	299.496	753.54	426.127	753.54	436.628
755.14	32.1257	755.14	27.1859	755.34	61.6651	755.34	53.0589	755.44	110.26	755.44	98.1344	754.54	190.066	754.54	178.742	755.34	305.622	755.34	299.419	754.54	426.057	754.54	436.514
756.14	32.1274	756.14	27.1788	756.34	61.6278	756.34	53.0451	756.44	110.246	756.44	98.1089	755.54	190.048	755.54	178.696	756.34	305.553	756.34	299.341	755.54	425.96	755.54	436.401
757.14	32.1126	757.14	27.1718	757.34	61.6228	757.34	53.0313	757.44	110.214	757.44	98.0834	756.54	190.01	756.54	178.649	757.34	305.511	757.34	299.263	756.54	425.89	756.54	436.287
758.14	32.1273	758.14	27.1647	758.34	61.612	758.34	53.0175	758.44	110.22	758.44	98.0579	757.54	189.987	757.54	178.603	758.34	305.479	758.34	299.185	757.54	425.838	757.54	436.174
759.14	32.121	759.14	27.1576	759.34	61.6049	759.34	53.0037	759.44	110.205	759.44	98.0324	758.54	189.987	758.54	178.556	759.34	305.418	759.34	299.107	758.54	425.789	758.54	436.06
760.14	32.1075	760.14	27.1506	760.34	61.5698	760.34	52.9899	760.44	110.186	760.44	98.0069	759.54	189.942	759.54	178.51	760.34	305.355	760.34	299.029	759.54	425.72	759.54	435.947
761.14	32.0971	761.14	27.1435	761.34	61.5463	761.34	52.9762	761.44	110.155	761.44	97.9814	760.54	189.89	760.54	178.464	761.34	305.284	761.34	298.952	760.54	425.632	760.54	435.834
762.14	32.0881	762.14	27.1364	762.34	61.5496	762.34	52.9624	762.44	110.14	762.44	97.9559	761.54	189.848	761.54	178.417	762.34	305.229	762.34	298.874	761.54	425.557	761.54	435.72
763.14	32.0974	763.14	27.1294	763.34	61.5489	763.34	52.9486	763.44	110.14	763.44	97.9304	762.54	189.826	762.54	178.371	763.34	305.188	763.34	298.796	762.54	425.505	762.54	435.607
764.14	32.1032	764.14	27.1223	764.34	61.5535	764.34	52.9348	764.44	110.132	764.44	97.905	763.54	189.793	763.54	178.324	764.34	305.133	764.34	298.718	763.54	425.432	763.54	435.494
765.14	32.0951	765.14	27.1153	765.34	61.5447	765.34	52.9211	765.44	110.123	765.44	97.8795	764.54	189.777	764.54	178.278	765.34	305.09	765.34	298.641	764.54	425.377	764.54	435.38
766.14	32.1078	766.14	27.1082	766.34	61.561	766.34	52.9073	766.44	110.126	766.44	97.8541	765.54	189.773	765.54	178.232	766.34	305.067	766.34	298.563	765.54	425.299	765.54	435.267
767.14	32.1133	767.14	27.1012	767.34	61.5668	767.34	52.8936	767.44	110.135	767.44	97.8286	766.54	189.773	766.54	178.185	767.34	305.042	767.34	298.485	766.54	425.243	766.54	435.154
768.14	32.1212	768.14	27.0941	768.34	61.5616	768.34	52.8798	768.44	110.122	768.44	97.8032	767.54	189.764	767.54	178.139	768.34	305.019	768.34	298.408	767.54	425.204	767.54	435.041
769.14	32.1211	769.14	27.0871	769.34	61.5707	769.34	52.866	769.44	110.101	769.44	97.7777	768.54	189.745	768.54	178.093	769.34	304.989	769.34	298.33	768.54	425.137	768.54	434.928
770.14	32.1111	770.14	27.08	770.34	61.5607	770.34	52.8523	770.44	110.08	770.44	97.7523	769.54	189.716	769.54	178.046	770.34	304.949	770.34	298.253	769.54	425.047	769.54	434.815
771.14	32.1007	771.14	27.073	771.34	61.5622	771.34	52.8386	771.44	110.062	771.44	97.7269	770.54	189.697	770.54	178	771.34	304.902	771.34	298.175	770.54	424.965	770.54	434.701
772.14	32.1035	772.14	27.066	772.34	61.5461	772.34	52.8248	772.44	110.034	772.44	97.7015	771.54	189.667	771.54	177.954	772.34	304.855	772.34	298.097	771.54	424.907	771.54	434.588
773.14	32.1038	773.14	27.0589	773.34	61.5189	773.34	52.8111	773.44	110.003	773.44	97.6761	772.54	189.654	772.54	177.907	773.34	304.784	773.34	298.02	772.54	424.826	772.54	434.475
774.14	32.0925	774.14	27.0519	774.34	61.515	774.34	52.7973	774.44	109.992	774.44	97.6507	773.54	189.634	773.54	177.861	774.34	304.722	774.34	297.942	773.54	424.758	773.54	434.362
775.14	32.1081	775.14	27.0448	775.34	61.5101	775.34	52.7836	775.44	109.989	775.44	97.6253	774.54	189.618	774.54	177.815	775.34	304.667	775.34	297.865	774.54	424.689	774.54	434.249
776.14	32.1163	776.14	27.0378	776.34	61.5193	776.34	52.7699	776.44	109.981	776.44	97.5999	775.54	189.587	775.54	177.769	776.34	304.617	776.34	297.788	775.54	424.625	775.54	434.136
777.14	32.1256	777.14	27.0308	777.34	61.5189	777.34	52.7562	777.44	109.98	777.44	97.5745	776.54	189.567	776.54	177.722	777.34	304.585	777.34	297.71	776.54	424.566	776.54	434.024
778.14	32.1396	778.14	27.0238	778.34	61.5212	778.34	52.7424	778.44	109.979	778.44	97.5491	777.54	189.538	777.54	177.676	778.34	304.547	778.34	297.633	777.54	424.509	777.54	433.911
779.14	32.1457	779.14	27.0167	779.34	61.5275	779.34	52.7287	779.44	109.988	779.44	97.5237	778.54	189.498	778.54	177.63	779.34	304.514	779.34	297.555	778.54	424.437	778.54	433.798
780.14	32.1478	780.14	27.0097	780.34	61.5376	780.34	52.715	780.44	109.986	780.44	97.4984	779.54	189.466	779.54	177.584	780.34	304.485	780.34	297.478	779.54	424.387	779.54	433.685
781.14	32.1369	781.14	27.0027	781.34	61.5355	781.34	52.7013	781.44	109.973	781.44	97.473	780.54	189.453	780.54	177.538	781.34	304.45	781.34	297.4	780.54	424.334	780.54	433.572
782.14	32.1237	782.14	26.9956	782.34	61.501	782.34	52.6876	782.44	109.955	782.44	97.4477	781.54	189.43	781.54	177.491	782.34	304.388	782.34	297.323	781.54	424.279	781.54	433.459
783.14	32.1053	783.14	26.9886	783.34	61.4827	783.34	52.6739	783.44	109.94	783.44	97.4223	782.54	189.381	782.54	177.445	783.34	304.35	783.34	297.246	782.54	424.207	782.54	433.347
784.14	32.0831	784.14	26.9816	784.34	61.4725	784.34	52.6602	784.44	109.918	784.44	97.397	783.54	189.365	783.54	177.399	784.34	304.299	784.34	297.169	783.54	424.153	783.54	433.234
785.14	32.0728	785.14	26.9746	785.34	61.4541	785.34	52.6465	785.44	109.902	785.44	97.3717	784.54	189.343	784.54	177.353	785.34	304.268	785.34	297.091	784.54	424.084	784.54	433.121
786.14	32.057	786.14	26.9676	786.34	61.4284	786.34	52.6328	786.44	109.884	786.44	97.3463	785.54	189.332	785.54	177.307	786.34	304.225	786.34	297.014	785.54	424.035	785.54	433.009
787.14	32.0498	787.14	26.9606	787.34	61.4059	787.34	52.6191	787.44	109.856	787.44	97.321	786.54	189.327	786.54	177.261	787.34	304.174	787.34	296.937	786.54	423.957	786.54	432.896
788.14	32.0264	788.14	26.9536	788.34	61.4139	788.34	52.6054	788.44	109.843	788.44	97.2957	787.54	189.3	787.54	177.215	788.34	304.132	788.34	296.86	787.54	423.877	787.54	432.784
789.14	32.0195	789.14	26.9465	789.34	61.3991	789.34	52.5918	789.44	109.828	789.44	97.2704	788.54	189.285	788.54	177.169	789.34	304.075	789.34	296.782	788.54	423.797	788.54	432.671
790.14	32.0081	790.14	26.9395	790.34	61.3902	790.34	52.5781	790.44	109.797	790.44	97.2451	789.54	189.252	789.54	177.123	790.34	304.014	790.34	296.705	789.54	423.71	789.54	432.558
791.14	31.9944	791.14	26.9325	791.34	61.3939	791.34	52.5644	791.44	109.783	791.44	97.2198	790.54	189.201	790.54	177.076	791.34	303.936	791.34	296.628	790.54	423.637	790.54	432.446
792.14	31.9878	792.14	26.9255	792.34	61.3865	792.34	52.5507	792.44	109.753	792.44	97.1945	791.54	189.141	791.54	177.03	792.34	303.874	792.34	296.551	791.54	423.588	791.54	432.334
793.14	31.9908	793.14	26.9185	793.34	61.3935	793.34	52.5371	793.44	109.741	793.44	97.1693	792.54	189.097	792.54	176.984	793.34	303.831	793.34	296.474	792.54	423.529	792.54	432.221
794.14	32.0128	794.14	26.9115	794.34	61.4039	794.34	52.5234	794.44	109.733	794.44	97.144	793.54	189.068	793.54	176.938	794.34	303.8	794.34	296.397	793.54	423.482	793.54	432.109
795.14	32.0376	795.14	26.9045	795.34	61.4006	795.34	52.5097	795.44	109.73	795.44	97.1187	794.54	189.038	794.54	176.892	795.34	303.777	795.34	296.32	794.54	423.447	794.54	431.996
796.14	32.0673	796.14	26.8975	796.34	61.4084	796.34	52.4961	796.44	109.72	796.44	97.0935	795.54	189.025	795.54	176.846	796.34	303.767	796.34	296.242	795.54	423.396	795.54	431.884
797.14	32.104	797.14	26.8905	797.34	61.4266	797.34	52.4824	797.44	109.725	797.44	97.0682	796.54	189.025	796.54	176.8	797.34	303.743	797.34	296.165	796.54	423.349	796.54	431.772
798.14	32.1132	798.14	26.8835	798.34	61.4342	798.34	52.4688	798.44	109.702	798.44	97.043	797.54	189.032	797.54	176.754	798.34	303.699	798.34	296.088	797.54	423.297	797.54	431.659
799.14	32.1043	799.14	26.8765	799.34	61.4227	799.34	52.4551	799.44	109.663	799.44	97.0177	798.54	189.007	798.54	176.708	799.34	303.651	799.34	296.011	798.54	423.227	798.54	431.547
800.14	32.0997	800.14	26.8696	800.34	61.412	800.34	52.4415	800.44	109.631	800.44	96.9925	799.54	188.957	799.54	176.662	800.34	303.6	800.34	295.934	799.54	423.173	799.54	431.435
801.14	32.0621	801.14	26.8626	801.34	61.401	801.34	52.4279	801.44	109.595	801.44	96.9673	800.54	188.932	800.54	176.616	801.34	303.536	801.34	295.857	800.54	423.104	800.54	431.323
802.14	32.0573	802.14	26.8556	802.34	61.378	802.34	52.4142	802.44	109.555	802.44	96.9421	801.54	188.906	801.54	176.571	802.34	303.467	802.34	295.78	801.54	423.017	801.54	431.21
803.14	32.0329	803.14	26.8486	803.34	61.3476	803.34	52.4006	803.44	109.525	803.44	96.9169	802.54	188.876	802.54	176.525	803.34	303.398	803.34	295.704	802.54	422.947	802.54	431.098
804.14	32.0247	804.14	26.8416	804.34	61.3502	804.34	52.387	804.44	109.511	804.44	96.8917	803.54	188.835	803.54	176.479	804.34	303.341	804.34	295.627	803.54	422.856	803.54	430.986
805.14	32.0455	805.14	26.8346	805.34	61.3767	805.34	52.3733	805.44	109.519	805.44	96.8665	804.54	188.818	804.54	176.433	805.34	303.308	805.34	295.55	804.54	422.794	804.54	430.874
806.14	32.0609	806.14	26.8277	806.34	61.3902	806.34	52.3597	806.44	109.52	806.44	96.8413	805.54	188.808	805.54	176.387	806.34	303.268	806.34	295.473	805.54	422.764	805.54	430.762
807.14	32.0584	807.14	26.8207	807.34	61.4013	807.34	52.3461	807.44	109.55	807.44	96.8161	806.54	188.77	806.54	176.341	807.34	303.257	807.34	295.396	806.54	422.717	806.54	430.65
808.14	32.0363	808.14	26.8137	808.34	61.3844	808.34	52.3325	808.44	109.55	808.44	96.7909	807.54	188.741	807.54	176.295	808.34	303.23	808.34	295.319	807.54	422.686	807.54	430.538
809.14	32.0277	809.14	26.8067	809.34	61.3819	809.34	52.3189	809.44	109.568	809.44	96.7657	808.54	188.708	808.54	176.249	809.34	303.208	809.34	295.242	808.54	422.635	808.54	430.426
810.14	32.022	810.14	26.7998	810.34	61.3407	810.34	52.3053	810.44	109.552	810.44	96.7406	809.54	188.708	809.54	176.204	810.34	303.166	810.34	295.166	809.54	422.596	809.54	430.314
811.14	32.0138	811.14	26.7928	811.34	61.3096	811.34	52.2917	811.44	109.552	811.44	96.7154	810.54	188.651	810.54	176.158	811.34	303.129	811.34	295.089	810.54	422.527	810.54	430.202
812.14	32.0191	812.14	26.7858	812.34	61.2926	812.34	52.2781	812.44	109.55	812.44	96.6902	811.54	188.608	811.54	176.112	812.34	303.094	812.34	295.012	811.54	422.467	811.54	430.09
813.14	32.0427	813.14	26.7789	813.34	61.297	813.34	52.2645	813.44	109.567	813.44	96.6651	812.54	188.597	812.54	176.066	813.34	303.064	813.34	294.935	812.54	422.413	812.54	429.979
814.14	32.0706	814.14	26.7719	814.34	61.3021	814.34	52.2509	814.44	109.552	814.44	96.64	813.54	188.585	813.54	176.02	814.34	303.037	814.34	294.859	813.54	422.373	813.54	429.867
815.14	32.0674	815.14	26.7649	815.34	61.2849	815.34	52.2373	815.44	109.532	815.44	96.6148	814.54	188.554	814.54	175.974	815.34	303	815.34	294.782	814.54	422.328	814.54	429.755
816.14	32.0607	816.14	26.758	816.34	61.3088	816.34	52.2237	816.44	109.52	816.44	96.5897	815.54	188.525	815.54	175.929	816.34	302.986	816.34	294.705	815.54	422.258	815.54	429.643
817.14	32.0479	817.14	26.751	817.34	61.2947	817.34	52.2101	817.44	109.503	817.44	96.5646	816.54	188.509	816.54	175.883	817.34	302.923	817.34	294.629	816.54	422.219	816.54	429.531
818.14	32.0138	818.14	26.7441	818.34	61.2966	818.34	52.1965	818.44	109.474	818.44	96.5395	817.54	188.476	817.54	175.837	818.34	302.866	818.34	294.552	817.54	422.16	817.54	429.42
819.14	31.9989	819.14	26.7371	819.34	61.2947	819.34	52.183	819.44	109.453	819.44	96.5144	818.54	188.445	818.54	175.792	819.34	302.814	819.34	294.476	818.54	422.08	818.54	429.308
820.14	31.9947	820.14	26.7301	820.34	61.2943	820.34	52.1694	820.44	109.444	820.44	96.4893	819.54	188.415	819.54	175.746	820.34	302.754	820.34	294.399	819.54	422.011	819.54	429.196
821.14	31.9885	821.14	26.7232	821.34	61.296	821.34	52.1558	821.44	109.425	821.44	96.4642	820.54	188.411	820.54	175.7	821.34	302.696	821.34	294.322	820.54	421.941	820.54	429.085
822.14	31.991	822.14	26.7162	822.34	61.3095	822.34	52.1423	822.44	109.411	822.44	96.4391	821.54	188.383	821.54	175.654	822.34	302.668	822.34	294.246	821.54	421.869	821.54	428.973
823.14	32.0106	823.14	26.7093	823.34	61.3251	823.34	52.1287	823.44	109.418	823.44	96.414	822.54	188.368	822.54	175.609	823.34	302.623	823.34	294.169	822.54	421.817	822.54	428.862
824.14	32.0165	824.14	26.7023	824.34	61.3066	824.34	52.1152	824.44	109.414	824.44	96.3889	823.54	188.366	823.54	175.563	824.34	302.572	824.34	294.093	823.54	421.793	823.54	428.75
825.14	32.0144	825.14	26.6954	825.34	61.2861	825.34	52.1016	825.44	109.403	825.44	96.3639	824.54	188.34	824.54	175.517	825.34	302.532	825.34	294.016	824.54	421.738	824.54	428.639
826.14	32.0008	826.14	26.6885	826.34	61.2669	826.34	52.0881	826.44	109.382	826.44	96.3388	825.54	188.329	825.54	175.472	826.34	302.486	826.34	293.94	825.54	421.685	825.54	428.527
827.14	31.9746	827.14	26.6815	827.34	61.2393	827.34	52.0745	827.44	109.366	827.44	96.3137	826.54	188.298	826.54	175.426	827.34	302.446	827.34	293.863	826.54	421.625	826.54	428.416
828.14	31.9563	828.14	26.6746	828.34	61.2259	828.34	52.061	828.44	109.343	828.44	96.2887	827.54	188.239	827.54	175.38	828.34	302.414	828.34	293.787	827.54	421.539	827.54	428.304
829.14	31.9388	829.14	26.6676	829.34	61.2083	829.34	52.0474	829.44	109.311	829.44	96.2637	828.54	188.216	828.54	175.335	829.34	302.365	829.34	293.711	828.54	421.459	828.54	428.193
830.14	31.9489	830.14	26.6607	830.34	61.2206	830.34	52.0339	830.44	109.301	830.44	96.2386	829.54	188.195	829.54	175.289	830.34	302.312	830.34	293.634	829.54	421.397	829.54	428.081
831.14	31.9404	831.14	26.6538	831.34	61.2306	831.34	52.0204	831.44	109.291	831.44	96.2136	830.54	188.187	830.54	175.244	831.34	302.287	831.34	293.558	830.54	421.348	830.54	427.97
832.14	31.9404	832.14	26.6468	832.34	61.224	832.34	52.0068	832.44	109.281	832.44	96.1886	831.54	188.157	831.54	175.198	832.34	302.23	832.34	293.482	831.54	421.289	831.54	427.859
833.14	31.9437	833.14	26.6399	833.34	61.2254	833.34	51.9933	833.44	109.304	833.44	96.1636	832.54	188.128	832.54	175.153	833.34	302.185	833.34	293.405	832.54	421.22	832.54	427.748
834.14	31.9659	834.14	26.633	834.34	61.2204	834.34	51.9798	834.44	109.318	834.44	96.1385	833.54	188.123	833.54	175.107	834.34	302.156	834.34	293.329	833.54	421.174	833.54	427.636
835.14	31.9685	835.14	26.6261	835.34	61.2058	835.34	51.9663	835.44	109.295	835.44	96.1135	834.54	188.095	834.54	175.061	835.34	302.122	835.34	293.253	834.54	421.125	834.54	427.525
836.14	31.9582	836.14	26.6191	836.34	61.177	836.34	51.9527	836.44	109.286	836.44	96.0885	835.54	188.038	835.54	175.016	836.34	302.072	836.34	293.176	835.54	421.05	835.54	427.414
837.14	31.9355	837.14	26.6122	837.34	61.1559	837.34	51.9392	837.44	109.272	837.44	96.0636	836.54	187.997	836.54	174.97	837.34	302.021	837.34	293.1	836.54	420.988	836.54	427.303
838.14	31.9284	838.14	26.6053	838.34	61.1448	838.34	51.9257	838.44	109.29	838.44	96.0386	837.54	187.976	837.54	174.925	838.34	301.978	838.34	293.024	837.54	420.926	837.54	427.192
839.14	31.9379	839.14	26.5984	839.34	61.1407	839.34	51.9122	839.44	109.28	839.44	96.0136	838.54	187.976	838.54	174.879	839.34	301.936	839.34	292.948	838.54	420.885	838.54	427.081
840.14	31.9142	840.14	26.5915	840.34	61.1145	840.34	51.8987	840.44	109.268	840.44	95.9886	839.54	187.981	839.54	174.834	840.34	301.869	840.34	292.871	839.54	420.844	839.54	426.969
												840.54	187.966	840.54	174.788					840.54	420.8	840.54	426.858

## Sheet: ICAM-1 Kilifi - IT4var13
Cycle: 2 IT4var13 DBL_B 7.81 _X	Cycle: 2 IT4var13 DBL_B 7.81 _Y	Cycle: 3 IT4var13 DBL_B 15.62_X	Cycle: 3 IT4var13 DBL_B 15.62_Y	Cycle: 4 IT4var13 DBL_B 31.25_X	Cycle: 4 IT4var13 DBL_B 31.25_Y	Cycle: 5 IT4var13 DBL_B 62.5 _X	Cycle: 5 IT4var13 DBL_B 62.5 _Y	Cycle: 6 IT4var13 DBL_B 125 n_X	Cycle: 6 IT4var13 DBL_B 125 n_Y	Cycle: 7 IT4var13 DBL_B 250 n_X	Cycle: 7 IT4var13 DBL_B 250 n_Y
-60.26	-0.109222	-60.86	-0.085104	-60.26	-0.366058	-60.06	-0.439322	-60.26	-0.582977	-60.76	-0.34964
-59.26	-0.18913	-59.86	-0.136837	-59.26	-0.341229	-59.06	-0.432998	-59.26	-0.584394	-59.76	-0.380963
-58.26	-0.167329	-58.86	-0.144553	-58.26	-0.388276	-58.06	-0.469717	-58.26	-0.639497	-58.76	-0.435334
-57.26	-0.131918	-57.86	-0.097887	-57.26	-0.328573	-57.06	-0.312406	-57.26	-0.439413	-57.76	-0.390219
-56.26	-0.11475	-56.86	0.00499916	-56.26	-0.339237	-56.06	-0.400514	-56.26	-0.471561	-56.76	-0.275883
-55.26	-0.201618	-55.86	-0.0740814	-55.26	-0.362385	-55.06	-0.440334	-55.26	-0.501179	-55.76	-0.371906
-54.26	-0.176655	-54.86	-0.116868	-54.26	-0.324116	-54.06	-0.430141	-54.26	-0.469257	-54.76	-0.396687
-53.26	-0.129902	-53.86	-0.106856	-53.26	-0.300068	-53.06	-0.396084	-53.26	-0.456928	-53.76	-0.339191
-52.26	-0.125628	-52.86	-0.0677938	-52.26	-0.314105	-52.06	-0.384365	-52.26	-0.48537	-52.76	-0.323443
-51.26	-0.149836	-51.86	-0.0871906	-51.26	-0.328547	-51.06	-0.396462	-51.26	-0.48028	-51.76	-0.327448
-50.26	-0.170051	-50.86	-0.097909	-50.26	-0.347053	-50.06	-0.421511	-50.26	-0.467658	-50.76	-0.327521
-49.26	-0.191718	-49.86	-0.0668421	-49.26	-0.360297	-49.06	-0.454409	-49.26	-0.461616	-49.76	-0.312629
-48.26	-0.192878	-48.86	-0.0578699	-48.26	-0.338386	-48.06	-0.432497	-48.26	-0.462531	-48.76	-0.30445
-47.26	-0.17989	-47.86	-0.0621185	-47.26	-0.287922	-47.06	-0.377468	-47.26	-0.444782	-47.76	-0.306477
-46.26	-0.154499	-46.86	-0.0533295	-46.26	-0.280598	-46.06	-0.366116	-46.26	-0.408039	-46.76	-0.314045
-45.26	-0.114728	-45.86	-0.0332613	-45.26	-0.265607	-45.06	-0.360305	-45.26	-0.383039	-45.76	-0.29881
-44.26	-0.0782413	-44.86	-0.0279255	-44.26	-0.251947	-44.06	-0.344399	-44.26	-0.390741	-44.76	-0.239435
-43.26	-0.103277	-43.86	-0.0191727	-43.26	-0.280035	-43.06	-0.354372	-43.26	-0.385992	-43.76	-0.229254
-42.26	-0.119049	-42.86	-0.0570889	-42.26	-0.286041	-42.06	-0.357961	-42.26	-0.390289	-42.76	-0.276031
-41.26	-0.121271	-41.86	-0.0664396	-41.26	-0.276911	-41.06	-0.345071	-41.26	-0.384577	-41.76	-0.276056
-40.26	-0.0935001	-40.86	-0.0760221	-40.26	-0.267084	-40.06	-0.338906	-40.26	-0.37475	-40.76	-0.238214
-39.26	-0.0670347	-39.86	-0.069747	-39.26	-0.271502	-39.06	-0.335537	-39.26	-0.369403	-39.76	-0.200885
-38.26	-0.0845032	-38.86	-0.0667315	-38.26	-0.253082	-38.06	-0.284596	-38.26	-0.33963	-38.76	-0.180084
-37.26	-0.092926	-37.86	-0.0462236	-37.26	-0.236847	-37.06	-0.285207	-37.26	-0.30545	-37.76	-0.173859
-36.26	-0.0911555	-36.86	-0.0691118	-36.26	-0.25827	-36.06	-0.308217	-36.26	-0.299041	-36.76	-0.149444
-35.26	-0.0933409	-35.86	-0.107893	-35.26	-0.262286	-35.06	-0.309108	-35.26	-0.32735	-35.76	-0.182574
-34.26	-0.125274	-34.86	-0.108235	-34.26	-0.241729	-34.06	-0.288747	-34.26	-0.347808	-34.76	-0.24002
-33.26	-0.131109	-33.86	-0.0791087	-33.26	-0.231329	-33.06	-0.30945	-33.26	-0.363165	-33.76	-0.225103
-32.26	-0.133648	-32.86	-0.0502272	-32.26	-0.261211	-32.06	-0.312575	-32.26	-0.359112	-32.76	-0.214825
-31.26	-0.161297	-31.86	-0.0624948	-31.26	-0.28886	-31.06	-0.320082	-31.26	-0.362103	-31.76	-0.198101
-30.26	-0.191424	-30.86	-0.0813427	-30.26	-0.265521	-30.06	-0.311	-30.26	-0.36806	-30.76	-0.20418
-29.26	-0.184638	-29.86	-0.0979695	-29.26	-0.235907	-29.06	-0.297548	-29.26	-0.358099	-29.76	-0.188971
-28.26	-0.167377	-28.86	-0.0832963	-28.26	-0.23598	-28.06	-0.27145	-28.26	-0.332294	-28.76	-0.154376
-27.26	-0.170696	-27.86	-0.0898385	-27.26	-0.241253	-27.06	-0.250136	-27.26	-0.326214	-27.76	-0.137554
-26.26	-0.160784	-26.86	-0.109663	-26.26	-0.218401	-26.06	-0.256069	-26.26	-0.302996	-26.76	-0.167071
-25.26	-0.150457	-25.86	-0.106758	-25.26	-0.177191	-25.06	-0.239077	-25.26	-0.294622	-25.76	-0.187384
-24.26	-0.120892	-24.86	-0.0884967	-24.26	-0.147259	-24.06	-0.200698	-24.26	-0.271283	-24.76	-0.162579
-23.26	-0.103643	-23.86	-0.0710526	-23.26	-0.128546	-23.06	-0.186892	-23.26	-0.246221	-23.76	-0.138678
-22.26	-0.113714	-22.86	-0.0678172	-22.26	-0.133856	-22.06	-0.196108	-22.26	-0.24616	-22.76	-0.142462
-21.26	-0.0907404	-21.86	-0.0786085	-21.26	-0.117474	-21.06	-0.192275	-21.26	-0.220013	-21.76	-0.105816
-20.26	-0.0822809	-20.86	-0.0355296	-20.26	-0.11878	-20.06	-0.184694	-20.26	-0.211553	-20.76	-0.0595758
-19.26	-0.0877254	-19.86	-0.0169508	-19.26	-0.10628	-19.06	-0.183986	-19.26	-0.200763	-19.76	-0.0496395
-18.26	-0.095367	-18.86	-0.0209548	-18.26	-0.0959773	-18.06	-0.131154	-18.26	-0.197052	-18.76	-0.0709529
-17.26	-0.0906425	-17.86	-0.0187447	-17.26	-0.10761	-17.06	-0.169374	-17.26	-0.213689	-17.76	-0.0634818
-16.26	-0.0890678	-16.86	-0.0441722	-16.26	-0.118975	-16.06	-0.177883	-16.26	-0.223101	-16.76	-0.0458549
-15.26	-0.0957454	-15.86	-0.0488235	-15.26	-0.122479	-15.06	-0.135268	-15.26	-0.177777	-15.76	-0.0405086
-14.26	-0.0850518	-14.86	-0.0438427	-14.26	-0.0903008	-14.06	-0.0720111	-14.26	-0.119476	-14.76	-0.0122368
-13.26	-0.090386	-13.86	-0.0128486	-13.26	-0.0940481	-13.06	-0.0606462	-13.26	-0.0969778	-13.76	-0.00237322
-12.26	-0.0955737	-12.86	0.0213925	-12.26	-0.0989916	-12.06	-0.0670548	-12.26	-0.108635	-12.76	0.00409675
-11.26	-0.0917162	-11.86	0.0242978	-11.26	-0.108318	-11.06	-0.0539689	-11.26	-0.106609	-11.76	-0.00120106
-10.26	-0.0801809	-10.86	0.0260674	-10.26	-0.0889699	-10.06	-0.00984056	-10.26	-0.0722463	-10.76	0.0101512
-9.26001	-0.0836107	-9.86002	0.0244443	-9.26001	-0.082268	-9.06	0.00301354	-9.26001	-0.0559008	-9.76001	0.044502
-8.26001	-0.0870166	-8.86002	0.0253353	-8.26001	-0.0741993	-8.06	0.0106673	-8.26001	-0.051128	-8.76001	0.0769238
-7.26001	-0.0643603	-7.86002	0.0526547	-7.26001	-0.072661	-7.06	0.0160629	-7.26001	-0.0366503	-7.76001	0.103731
-6.26001	-0.068486	-6.86002	0.0656677	-6.26001	-0.0490769	-6.06	0.0275863	-6.26001	-0.0325974	-6.76001	0.117427
-5.26001	-0.0524949	-5.86002	0.0570006	-5.26001	-0.0136765	-5.06	0.0430893	-5.26001	-0.0366257	-5.76001	0.119136
-4.26001	-0.052116	-4.86002	0.0513004	-4.26001	-0.0198895	-4.06	0.0695421	-4.26001	-0.0461346	-4.76001	0.122506
-3.26001	0.0376894	-3.86002	0.0904951	-3.26001	0.0175478	-3.06	0.0991924	-3.26001	0.0110781	-3.76001	0.144013
-2.26001	-0.0323467	-2.86002	0.0457993	-2.26001	0.0269794	-2.06	0.0862637	-2.26001	0.0498066	-2.76001	0.17499
-1.26001	0.313188	-1.86002	0.0996311	-1.26001	0.16768	-1.06	0.379461	-1.26001	0.149858	-1.76001	0.175736
-0.26001	-0.626232	-0.860016	0.413437	-0.26001	-1.0464	-0.0599976	-0.136112	-0.26001	-1.18361	-0.76001	-0.643444
0.73999	1.05759	0.139984	0.729006	0.73999	1.78012	0.940002	1.35941	0.73999	2.64743	0.23999	2.58225
1.73999	0.0821767	1.13998	-0.0568945	1.73999	0.16018	1.94	1.20456	1.73999	1.8876	1.23999	2.75942
2.73999	0.544537	2.13998	0.565751	2.73999	0.728009	2.94	1.86332	2.73999	3.43516	2.23999	5.41081
3.73999	0.691963	3.13998	0.798309	3.73999	1.03449	3.94	2.49978	3.73999	4.56538	3.23999	7.43403
4.73999	0.863935	4.13998	0.994646	4.73999	1.3726	4.94	3.11033	4.73999	5.67631	4.23999	9.24211
5.73999	0.952778	5.13998	1.21894	5.73999	1.72829	5.94	3.66179	5.73999	6.68569	5.23999	10.897
6.73999	1.00502	6.13998	1.38166	6.73999	2.00393	6.94	4.1397	6.73999	7.60207	6.23999	12.3362
7.73999	1.06811	7.13998	1.50231	7.73999	2.25524	7.94	4.62207	7.73999	8.38586	7.23999	13.6311
8.73999	1.11043	8.13998	1.65015	8.73999	2.49581	8.94	5.00328	8.73999	9.10018	8.23999	14.8069
9.73999	1.183	9.13998	1.74592	9.73999	2.70693	9.94	5.48308	9.73999	9.78713	9.23999	15.8266
10.74	1.27428	10.14	1.84456	10.74	2.89268	10.94	5.86796	10.74	10.4663	10.24	16.7806
11.74	1.36037	11.14	1.96125	11.74	3.11757	11.94	6.24285	11.74	11.09	11.24	17.6383
12.74	1.43565	12.14	2.08492	12.74	3.36156	12.94	6.63102	12.74	11.6703	12.24	18.4961
13.74	1.49548	13.14	2.2152	13.74	3.56982	13.94	6.9906	13.74	12.2368	13.24	19.2651
14.74	1.57002	14.14	2.31735	14.74	3.74397	14.94	7.32339	14.74	12.764	14.24	19.9857
15.74	1.64711	15.14	2.39643	15.74	3.93203	15.94	7.66777	15.74	13.2869	15.24	20.704
16.74	1.72873	16.14	2.50627	16.74	4.12338	16.94	7.97456	16.74	13.761	16.24	21.3506
17.74	1.79639	17.14	2.60062	17.74	4.30201	17.94	8.27267	17.74	14.194	17.24	21.9294
18.74	1.85537	18.14	2.69843	18.74	4.44448	18.94	8.5584	18.74	14.6328	18.24	22.5039
19.74	1.91381	19.14	2.76257	19.74	4.57995	19.94	8.86328	19.74	15.0637	19.24	23.0509
20.74	1.95448	20.14	2.85074	20.74	4.71534	20.94	9.11324	20.74	15.4409	20.24	23.5853
21.74	1.98402	21.14	2.91544	21.74	4.85255	21.94	9.31783	21.74	15.807	21.24	24.0822
22.74	1.99914	22.14	2.97851	22.74	4.97595	22.94	9.53918	22.74	16.1882	22.24	24.5139
23.74	2.03315	23.14	3.04392	23.74	5.13068	23.94	9.76638	23.74	16.5573	23.24	24.9393
24.74	2.0701	24.14	3.13121	24.74	5.28385	24.94	10.0305	24.74	16.9292	24.24	25.421
25.74	2.09481	25.14	3.22694	25.74	5.42904	25.94	10.2677	25.74	17.2525	25.24	25.8446
26.74	2.12541	26.14	3.29982	26.74	5.54631	26.94	10.5124	26.74	17.5676	26.24	26.2221
27.74	2.17453	27.14	3.37944	27.74	5.702	27.94	10.7805	27.74	17.9425	27.24	26.6283
28.74	2.21065	28.14	3.48878	28.74	5.82943	28.94	11.0065	28.74	18.2807	28.24	27.0178
29.74	2.26303	29.14	3.55082	29.74	5.9913	29.94	11.2614	29.74	18.6122	29.24	27.4089
30.74	2.29476	30.14	3.64637	30.74	6.12264	30.94	11.4709	30.74	18.9216	30.24	27.7811
31.74	2.33907	31.14	3.70472	31.74	6.25191	31.94	11.661	31.74	19.2192	31.24	28.1273
32.74	2.37152	32.14	3.77581	32.74	6.37115	32.94	11.8685	32.74	19.5201	32.24	28.4987
33.74	2.42474	33.14	3.84503	33.74	6.50775	33.94	12.0751	33.74	19.8165	33.24	28.9008
34.74	2.46214	34.14	3.93978	34.74	6.64	34.94	12.2826	34.74	20.0991	34.24	29.2681
35.74	2.50882	35.14	4.03197	35.74	6.77628	35.94	12.4813	35.74	20.4057	35.24	29.6096
36.74	2.55284	36.14	4.11934	36.74	6.92015	36.94	12.6831	36.74	20.7191	36.24	29.964
37.74	2.60015	37.14	4.1911	37.74	7.04254	37.94	12.8937	37.74	21.0278	37.24	30.2631
38.74	2.64265	38.14	4.26108	38.74	7.17988	38.94	13.0949	38.74	21.3023	38.24	30.5832
39.74	2.68217	39.14	4.32973	39.74	7.31914	39.94	13.3056	39.74	21.5611	39.24	30.9229
40.74	2.72797	40.14	4.39133	40.74	7.45783	40.94	13.5252	40.74	21.8271	40.24	31.2569
41.74	2.76228	41.14	4.45883	41.74	7.57722	41.94	13.7174	41.74	22.0871	41.24	31.5798
42.74	2.77828	42.14	4.51002	42.74	7.66524	42.94	13.8821	42.74	22.311	42.24	31.8686
43.74	2.81423	43.14	4.55622	43.74	7.78945	43.94	14.0928	43.74	22.6015	43.24	32.1365
44.74	2.86335	44.14	4.65183	44.74	7.92829	44.94	14.3124	44.74	22.8663	44.24	32.4593
45.74	2.88513	45.14	4.73046	45.74	8.06604	45.94	14.5084	45.74	23.1249	45.24	32.7549
46.74	2.91783	46.14	4.79293	46.74	8.1837	46.94	14.7138	46.74	23.3912	46.24	33.0417
47.74	2.94636	47.14	4.8602	47.74	8.30048	47.94	14.9243	47.74	23.6518	47.24	33.3183
48.74	2.97992	48.14	4.91156	48.74	8.42425	48.94	15.1066	48.74	23.8963	48.24	33.5972
49.74	2.99925	49.14	4.96505	49.74	8.49522	49.94	15.2524	49.74	24.123	49.24	33.8254
50.74	3.03038	50.14	5.00191	50.74	8.59068	50.94	15.4248	50.74	24.344	50.24	34.0695
51.74	3.0578	51.14	5.04132	51.74	8.6994	51.94	15.6125	51.74	24.5804	51.24	34.3376
52.74	3.10091	52.14	5.10023	52.74	8.82113	52.94	15.7869	52.74	24.8115	52.24	34.5965
53.74	3.12141	53.14	5.15305	53.74	8.94343	53.94	15.9553	53.74	25.0268	53.24	34.8864
54.74	3.1404	54.14	5.20087	54.74	9.0613	54.94	16.1247	54.74	25.2528	54.24	35.145
55.74	3.17911	55.14	5.2501	55.74	9.18045	55.94	16.3018	55.74	25.4615	55.24	35.3778
56.74	3.21589	56.14	5.3176	56.74	9.30549	56.94	16.5014	56.74	25.6846	56.24	35.6238
57.74	3.2502	57.14	5.38685	57.74	9.40157	57.94	16.6654	57.74	25.8873	57.24	35.8718
58.74	3.27907	58.14	5.44892	58.74	9.49929	58.94	16.8259	58.74	26.1138	58.24	36.0924
59.74	3.3273	59.14	5.50926	59.74	9.60013	59.94	16.9926	59.74	26.324	59.24	36.3188
60.74	3.36451	60.14	5.56558	60.74	9.70387	60.94	17.1483	60.74	26.5289	60.24	36.5455
61.74	3.40788	61.14	5.61196	61.74	9.82072	61.94	17.3049	61.74	26.7458	61.24	36.7634
62.74	3.45318	62.14	5.6773	62.74	9.92669	62.94	17.4684	62.74	26.9479	62.24	36.9813
63.74	3.49859	63.14	5.73285	63.74	10.0339	63.94	17.6348	63.74	27.1633	63.24	37.2148
64.74	3.55609	64.14	5.8139	64.74	10.1484	64.94	17.8152	64.74	27.4004	64.24	37.4756
65.74	3.59198	65.14	5.93255	65.74	10.2647	65.94	17.9778	65.74	27.5981	65.24	37.7262
66.74	3.63008	66.14	6.02133	66.74	10.3776	66.94	18.1569	66.74	27.816	66.24	37.9622
67.74	3.64679	67.14	6.11432	67.74	10.472	67.94	18.3187	67.74	28.0308	67.24	38.1832
68.74	3.6825	68.14	6.17581	68.74	10.5839	68.94	18.4747	68.74	28.2348	68.24	38.4154
69.74	3.69905	69.14	6.23874	69.74	10.6856	69.94	18.6223	69.74	28.421	69.24	38.6197
70.74	3.71026	70.14	6.29156	70.74	10.7917	70.94	18.7692	70.74	28.6119	70.24	38.8137
71.74	3.73381	71.14	6.35439	71.74	10.9067	71.94	18.9287	71.74	28.8221	71.24	39.0171
72.74	3.77726	72.14	6.42076	72.74	11.0037	72.94	19.0693	72.74	29.0105	72.24	39.2518
73.74	3.8117	73.14	6.47052	73.74	11.1172	73.94	19.2272	73.74	29.1976	73.24	39.4625
74.74	3.86529	74.14	6.53949	74.74	11.2228	74.94	19.369	74.74	29.3961	74.24	39.6854
75.74	3.90456	75.14	6.61091	75.74	11.3289	75.94	19.525	75.74	29.5759	75.24	39.895
76.74	3.96745	76.14	6.68093	76.74	11.436	76.94	19.6919	76.74	29.7795	76.24	40.105
77.74	4.00421	77.14	6.75042	77.74	11.556	77.94	19.8542	77.74	29.9745	77.24	40.3143
78.74	4.03156	78.14	6.80857	78.74	11.6649	78.94	20.0001	78.74	30.1619	78.24	40.5211
79.74	4.04067	79.14	6.84199	79.74	11.7643	79.94	20.1366	79.74	30.3203	79.24	40.7074
80.74	4.06889	80.14	6.89907	80.74	11.8609	80.94	20.2772	80.74	30.4853	80.24	40.8837
81.74	4.09734	81.14	6.93972	81.74	11.9678	81.94	20.4178	81.74	30.6641	81.24	41.0662
82.74	4.15045	82.14	7.00091	82.74	12.0831	82.94	20.5673	82.74	30.8399	82.24	41.2769
83.74	4.20121	83.14	7.06761	83.74	12.1681	83.94	20.6924	83.74	31.0019	83.24	41.4698
84.74	4.23407	84.14	7.10479	84.74	12.2468	84.94	20.8035	84.74	31.154	84.24	41.6559
85.74	4.27614	85.14	7.15595	85.74	12.3396	85.94	20.9402	85.74	31.3266	85.24	41.8316
86.74	4.30791	86.14	7.22329	86.74	12.4412	86.94	21.0624	86.74	31.4988	86.24	42.0191
87.74	4.3466	87.14	7.27492	87.74	12.5292	87.94	21.1975	87.74	31.6779	87.24	42.2005
88.74	4.3905	88.14	7.35327	88.74	12.6351	88.94	21.338	88.74	31.8544	88.24	42.4072
89.74	4.45905	89.14	7.42612	89.74	12.7722	89.94	21.5039	89.74	32.0388	89.24	42.6153
90.74	4.49519	90.14	7.49765	90.74	12.8872	90.94	21.6448	90.74	32.2155	90.24	42.8005
91.74	4.53801	91.14	7.56399	91.74	12.9916	91.94	21.7842	91.74	32.3875	91.24	42.9853
92.74	4.5771	92.14	7.62387	92.74	13.0832	92.94	21.938	92.74	32.549	92.24	43.1647
93.74	4.59355	93.14	7.66555	93.74	13.1672	93.94	22.07	93.74	32.7049	93.24	43.3359
94.74	4.60501	94.14	7.71446	94.74	13.2661	94.94	22.2072	94.74	32.8824	94.24	43.5041
95.74	4.61418	95.14	7.74685	95.74	13.3472	95.94	22.3464	95.74	33.0337	95.24	43.677
96.74	4.63956	96.14	7.77794	96.74	13.4222	96.94	22.4773	96.74	33.2017	96.24	43.8397
97.74	4.66959	97.14	7.82652	97.74	13.5109	97.94	22.6231	97.74	33.359	97.24	43.9995
98.74	4.69525	98.14	7.88214	98.74	13.6163	98.94	22.7302	98.74	33.507	98.24	44.1532
99.74	4.73161	99.14	7.91933	99.74	13.7038	99.94	22.8501	99.74	33.6547	99.24	44.3194
100.74	4.77299	100.14	7.97793	100.74	13.7758	100.94	22.9699	100.74	33.794	100.24	44.4771
101.74	4.78485	101.14	8.02008	101.74	13.868	101.94	23.1025	101.74	33.9365	101.24	44.6367
102.74	4.82905	102.14	8.06857	102.74	13.9644	102.94	23.2304	102.74	34.0825	102.24	44.7971
103.74	4.88562	103.14	8.12878	103.74	14.0686	103.94	23.3708	103.74	34.2629	103.24	44.9719
104.74	4.93475	104.14	8.22528	104.74	14.176	104.94	23.5167	104.74	34.4428	104.24	45.1591
105.74	4.96476	105.14	8.28783	105.74	14.2862	105.94	23.6498	105.74	34.6046	105.24	45.3526
106.74	4.97563	106.14	8.31728	106.74	14.3774	106.94	23.7694	106.74	34.7635	106.24	45.5157
107.74	4.96805	107.14	8.36534	107.74	14.4483	107.94	23.89	107.74	34.9071	107.24	45.6555
108.74	4.9948	108.14	8.39614	108.74	14.5353	108.94	23.9895	108.74	35.0456	108.24	45.7873
109.74	5.02521	109.14	8.42828	109.74	14.6262	109.94	24.1009	109.74	35.1849	109.24	45.929
110.74	5.06607	110.14	8.46959	110.74	14.6896	110.94	24.2201	110.74	35.3222	110.24	46.0796
111.74	5.11125	111.14	8.52907	111.74	14.7725	111.94	24.3208	111.74	35.4718	111.24	46.2216
112.74	5.16335	112.14	8.60883	112.74	14.8576	112.94	24.457	112.74	35.6078	112.24	46.371
113.74	5.20964	113.14	8.67531	113.74	14.9626	113.94	24.5798	113.74	35.7518	113.24	46.5534
114.74	5.25336	114.14	8.73419	114.74	15.0633	114.94	24.7004	114.74	35.8857	114.24	46.6957
115.74	5.29227	115.14	8.79698	115.74	15.1726	115.94	24.8274	115.74	36.0223	115.24	46.8462
116.74	5.32391	116.14	8.85833	116.74	15.268	116.94	24.952	116.74	36.1682	116.24	46.9951
117.74	5.34941	117.14	8.93593	117.74	15.349	117.94	25.0722	117.74	36.2985	117.24	47.1612
118.74	5.37632	118.14	9.00053	118.74	15.4183	118.94	25.1746	118.74	36.4383	118.24	47.297
119.74	5.40761	119.14	9.06977	119.74	15.4839	119.94	25.2833	119.74	36.5579	119.24	47.4448
120.74	5.42546	120.14	9.12771	120.74	15.5492	120.94	25.4001	120.74	36.6946	120.24	47.5765
121.74	5.45689	121.14	9.16952	121.74	15.6235	121.94	25.5282	121.74	36.8213	121.24	47.7249
122.74	5.4826	122.14	9.23407	122.74	15.726	122.94	25.6467	122.74	36.9695	122.24	47.8751
123.74	5.51203	123.14	9.28476	123.74	15.8056	123.94	25.7592	123.74	37.1015	123.24	48.0225
124.74	5.54922	124.14	9.34602	124.74	15.874	124.94	25.889	124.74	37.25	124.24	48.1764
125.74	5.59934	125.14	9.41887	125.74	15.9714	125.94	26.029	125.74	37.4177	125.24	48.3384
126.74	5.6436	126.14	9.49734	126.74	16.07	126.94	26.1333	126.74	37.5752	126.24	48.5048
127.74	5.68094	127.14	9.54027	127.74	16.1562	127.94	26.2407	127.74	37.7218	127.24	48.6383
128.74	5.71465	128.14	9.59023	128.74	16.2469	128.94	26.3609	128.74	37.8647	128.24	48.792
129.74	5.72597	129.14	9.6363	129.74	16.3367	129.94	26.4693	129.74	37.9955	129.24	48.9398
130.74	5.72502	130.14	9.6736	130.74	16.4045	130.94	26.5628	130.74	38.1039	130.24	49.0569
131.74	5.73342	131.14	9.69648	131.74	16.4539	131.94	26.6431	131.74	38.2139	131.24	49.1664
132.74	5.76512	132.14	9.72774	132.74	16.5181	132.94	26.7604	132.74	38.3255	132.24	49.2897
133.74	5.80735	133.14	9.7769	133.74	16.5978	133.94	26.8862	133.74	38.4475	133.24	49.4204
134.74	5.84	134.14	9.82787	134.74	16.6776	134.94	26.9906	134.74	38.5684	134.24	49.5514
135.74	5.86673	135.14	9.85851	135.74	16.76	135.94	27.0989	135.74	38.6785	135.24	49.6734
136.74	5.90273	136.14	9.89704	136.74	16.8353	136.94	27.207	136.74	38.8026	136.24	49.7851
137.74	5.92691	137.14	9.93565	137.74	16.9103	137.94	27.3041	137.74	38.9269	137.24	49.9209
138.74	5.95819	138.14	9.99469	138.74	16.9842	138.94	27.3828	138.74	39.0284	138.24	50.0404
139.74	5.99347	139.14	10.0283	139.74	17.0683	139.94	27.4827	139.74	39.1547	139.24	50.1565
140.74	6.033	140.14	10.0886	140.74	17.157	140.94	27.5747	140.74	39.3045	140.24	50.2952
141.74	6.07558	141.14	10.148	141.74	17.2488	141.94	27.6723	141.74	39.4369	141.24	50.4499
142.74	6.09941	142.14	10.1843	142.74	17.3328	142.94	27.7563	142.74	39.5505	142.24	50.577
143.74	6.13608	143.14	10.2207	143.74	17.4496	143.94	27.8947	143.74	39.6963	143.24	50.7169
144.74	6.17577	144.14	10.2827	144.74	17.5334	144.94	27.9933	144.74	39.8113	144.24	50.8765
145.74	6.22043	145.14	10.3188	145.74	17.6256	145.94	28.0982	145.74	39.933	145.24	51.0102
146.74	6.25739	146.14	10.3642	146.74	17.7095	146.94	28.2113	146.74	40.0385	146.24	51.1483
147.74	6.30793	147.14	10.429	147.74	17.7812	147.94	28.3274	147.74	40.1492	147.24	51.2719
148.74	6.34023	148.14	10.4755	148.74	17.8432	148.94	28.4394	148.74	40.2519	148.24	51.3808
149.74	6.37739	149.14	10.5327	149.74	17.8901	149.94	28.5342	149.74	40.3496	149.24	51.4873
150.74	6.39991	150.14	10.5791	150.74	17.968	150.94	28.6413	150.74	40.46	150.24	51.5852
151.74	6.40471	151.14	10.656	151.74	18.0513	151.94	28.7445	151.74	40.5844	151.24	51.7156
152.74	6.4053	152.14	10.6933	152.74	18.1238	152.94	28.8244	152.74	40.6747	152.24	51.8284
153.74	6.43589	153.14	10.7475	153.74	18.1966	153.94	28.9273	153.74	40.7851	153.24	51.9493
154.74	6.45288	154.14	10.8033	154.74	18.2938	154.94	29.0254	154.74	40.9135	154.24	52.084
155.74	6.46754	155.14	10.8543	155.74	18.3596	155.94	29.0973	155.74	41.005	155.24	52.1968
156.74	6.5062	156.14	10.8768	156.74	18.4371	156.94	29.1968	156.74	41.1218	156.24	52.3077
157.74	6.5557	157.14	10.926	157.74	18.5094	157.94	29.3173	157.74	41.2611	157.24	52.4206
158.74	6.59842	158.14	10.9574	158.74	18.5815	158.94	29.4199	158.74	41.3675	158.24	52.5392
159.74	6.63324	159.14	10.9944	159.74	18.6639	159.94	29.5041	159.74	41.4843	159.24	52.646
160.74	6.65017	160.14	11.0285	160.74	18.7395	160.94	29.6104	160.74	41.5978	160.24	52.7697
161.74	6.69791	161.14	11.0754	161.74	18.8119	161.94	29.7011	161.74	41.7089	161.24	52.8814
162.74	6.72441	162.14	11.125	162.74	18.8744	162.94	29.8047	162.74	41.8141	162.24	53.0069
163.74	6.74764	163.14	11.1787	163.74	18.9565	163.94	29.8948	163.74	41.9238	163.24	53.1289
164.74	6.77323	164.14	11.2186	164.74	19.0309	164.94	29.9937	164.74	42.0412	164.24	53.2304
165.74	6.78824	165.14	11.2859	165.74	19.1001	165.94	30.0772	165.74	42.1558	165.24	53.3413
166.74	6.83187	166.14	11.3316	166.74	19.1942	166.94	30.1796	166.74	42.2728	166.24	53.4348
167.74	6.86859	167.14	11.4053	167.74	19.2735	167.94	30.2726	167.74	42.3896	167.24	53.5675
168.74	6.89809	168.14	11.4477	168.74	19.3518	168.94	30.3532	168.74	42.5008	168.24	53.6779
169.74	6.94315	169.14	11.4947	169.74	19.428	169.94	30.4515	169.74	42.6259	169.24	53.7885
170.74	6.98587	170.14	11.5456	170.74	19.5197	170.94	30.5327	170.74	42.7292	170.24	53.9168
171.74	7.01225	171.14	11.5941	171.74	19.5866	171.94	30.6135	171.74	42.8239	171.24	54.0511
172.74	7.04006	172.14	11.6342	172.74	19.657	172.94	30.7022	172.74	42.9201	172.24	54.1759
173.74	7.07169	173.14	11.6755	173.74	19.7444	173.94	30.7933	173.74	43.022	173.24	54.2749
174.74	7.10146	174.14	11.7341	174.74	19.8164	174.94	30.8704	174.74	43.1045	174.24	54.3836
175.74	7.1154	175.14	11.7758	175.74	19.891	175.94	30.953	175.74	43.2065	175.24	54.4914
176.74	7.14322	176.14	11.8146	176.74	19.9566	176.94	31.0712	176.74	43.3017	176.24	54.5854
177.74	7.17459	177.14	11.8573	177.74	20.0302	177.94	31.1804	177.74	43.4062	177.24	54.6856
178.74	7.19178	178.14	11.896	178.74	20.0868	178.94	31.289	178.74	43.5006	178.24	54.7758
179.74	7.22528	179.14	11.9412	179.74	20.1515	179.94	31.3953	179.74	43.5959	179.24	54.8728
180.74	7.25735	180.14	11.9881	180.74	20.2128	180.94	31.5102	180.74	43.6918	180.24	54.9982
181.74	7.2925	181.14	12.0461	181.74	20.2857	181.94	31.6202	181.74	43.7892	181.24	55.1074
182.74	7.30094	182.14	12.0936	182.74	20.3398	182.94	31.7051	182.74	43.8791	182.24	55.2182
183.74	7.32657	183.14	12.1155	183.74	20.4076	183.94	31.7749	183.74	43.9635	183.24	55.3243
184.74	7.34139	184.14	12.1641	184.74	20.4734	184.94	31.847	184.74	44.0582	184.24	55.4131
185.74	7.36205	185.14	12.1894	185.74	20.5349	185.94	31.9358	185.74	44.1233	185.24	55.5152
186.74	7.38032	186.14	12.2069	186.74	20.6024	186.94	32.015	186.74	44.2182	186.24	55.6055
187.74	7.41098	187.14	12.2496	187.74	20.6948	187.94	32.111	187.74	44.3305	187.24	55.7203
188.74	7.42056	188.14	12.3142	188.74	20.7617	188.94	32.1939	188.74	44.4256	188.24	55.8324
189.74	7.44582	189.14	12.3345	189.74	20.8291	189.94	32.2632	189.74	44.5336	189.24	55.9258
190.74	7.48343	190.14	12.3816	190.74	20.8993	190.94	32.3715	190.74	44.6416	190.24	56.0141
191.74	7.49503	191.14	12.4239	191.74	20.9788	191.94	32.454	191.74	44.7399	191.24	56.1157
192.74	7.51255	192.14	12.4607	192.74	21.028	192.94	32.5087	192.74	44.8325	192.24	56.211
193.74	7.53722	193.14	12.4978	193.74	21.0908	193.94	32.5871	193.74	44.9261	193.24	56.287
194.74	7.5614	194.14	12.5294	194.74	21.1459	194.94	32.6731	194.74	45.0234	194.24	56.3943
195.74	7.59232	195.14	12.5661	195.74	21.2261	195.94	32.7523	195.74	45.1184	195.24	56.4952
196.74	7.6165	196.14	12.6244	196.74	21.2912	196.94	32.8265	196.74	45.2176	196.24	56.6089
197.74	7.6603	197.14	12.6558	197.74	21.3638	197.94	32.9228	197.74	45.3119	197.24	56.6973
198.74	7.69985	198.14	12.7061	198.74	21.4347	198.94	33.0292	198.74	45.4185	198.24	56.8134
199.74	7.73504	199.14	12.7617	199.74	21.5077	199.94	33.134	199.74	45.5158	199.24	56.9318
200.74	7.77224	200.14	12.8168	200.74	21.5838	200.94	33.2505	200.74	45.6121	200.24	57.0392
201.74	7.81576	201.14	12.8806	201.74	21.6485	201.94	33.3367	201.74	45.7091	201.24	57.1455
202.74	7.85265	202.14	12.9284	202.74	21.7168	202.94	33.4338	202.74	45.7952	202.24	57.2464
203.74	7.87777	203.14	12.9756	203.74	21.776	203.94	33.5256	203.74	45.8828	203.24	57.3441
204.74	7.91538	204.14	13.0141	204.74	21.8429	204.94	33.6149	204.74	45.9673	204.24	57.4355
205.74	7.97696	205.14	13.0558	205.74	21.9244	205.94	33.7236	205.74	46.0793	205.24	57.528
206.74	8.02109	206.14	13.1227	206.74	21.988	206.94	33.8067	206.74	46.1632	206.24	57.6518
207.74	8.05873	207.14	13.1502	207.74	22.0453	207.94	33.8869	207.74	46.251	207.24	57.7551
208.74	8.08733	208.14	13.2057	208.74	22.1015	208.94	33.9774	208.74	46.3567	208.24	57.8444
209.74	8.11739	209.14	13.2656	209.74	22.1613	209.94	34.0544	209.74	46.4557	209.24	57.955
210.74	8.14353	210.14	13.3146	210.74	22.2085	210.94	34.1097	210.74	46.5337	210.24	58.0597
211.74	8.1421	211.14	13.3446	211.74	22.2837	211.94	34.1765	211.74	46.6189	211.24	58.1343
212.74	8.14414	212.14	13.375	212.74	22.3413	212.94	34.2622	212.74	46.7137	212.24	58.2129
213.74	8.17093	213.14	13.4205	213.74	22.414	213.94	34.3602	213.74	46.8111	213.24	58.3222
214.74	8.18832	214.14	13.4608	214.74	22.4803	214.94	34.4421	214.74	46.8858	214.24	58.4293
215.74	8.21523	215.14	13.4947	215.74	22.558	215.94	34.5132	215.74	46.9647	215.24	58.5127
216.74	8.24746	216.14	13.5328	216.74	22.6312	216.94	34.5927	216.74	47.0463	216.24	58.6004
217.74	8.26821	217.14	13.565	217.74	22.6895	217.94	34.6669	217.74	47.126	217.24	58.6748
218.74	8.29082	218.14	13.6066	218.74	22.7431	218.94	34.7158	218.74	47.2056	218.24	58.7555
219.74	8.31207	219.14	13.6166	219.74	22.8036	219.94	34.7786	219.74	47.2988	219.24	58.8248
220.74	8.33009	220.14	13.6465	220.74	22.8611	220.94	34.8567	220.74	47.3856	220.24	58.9078
221.74	8.35586	221.14	13.6842	221.74	22.9174	221.94	34.9432	221.74	47.4734	221.24	59.0042
222.74	8.39537	222.14	13.717	222.74	22.9764	222.94	35.0133	222.74	47.5715	222.24	59.0926
223.74	8.42599	223.14	13.7629	223.74	23.0477	223.94	35.0853	223.74	47.6643	223.24	59.1813
224.74	8.44034	224.14	13.8126	224.74	23.1194	224.94	35.1566	224.74	47.7473	224.24	59.2791
225.74	8.47755	225.14	13.865	225.74	23.1829	225.94	35.2202	225.74	47.8206	225.24	59.3543
226.74	8.50907	226.14	13.9223	226.74	23.2441	226.94	35.2898	226.74	47.9095	226.24	59.4299
227.74	8.56326	227.14	13.9831	227.74	23.3291	227.94	35.3975	227.74	48.016	227.24	59.5241
228.74	8.59839	228.14	14.0608	228.74	23.3806	228.94	35.4635	228.74	48.0885	228.24	59.6188
229.74	8.62812	229.14	14.1086	229.74	23.4592	229.94	35.5678	229.74	48.1752	229.24	59.7031
230.74	8.65735	230.14	14.1623	230.74	23.5051	230.94	35.6351	230.74	48.2468	230.24	59.7904
231.74	8.6943	231.14	14.1842	231.74	23.5681	231.94	35.7013	231.74	48.3233	231.24	59.8701
232.74	8.73943	232.14	14.2208	232.74	23.6463	232.94	35.7738	232.74	48.4273	232.24	59.9527
233.74	8.76406	233.14	14.2607	233.74	23.7182	233.94	35.8515	233.74	48.5109	233.24	60.0484
234.74	8.79068	234.14	14.2997	234.74	23.774	234.94	35.8877	234.74	48.5878	234.24	60.1362
235.74	8.8123	235.14	14.3294	235.74	23.8348	235.94	35.9205	235.74	48.6486	235.24	60.2062
236.74	8.8223	236.14	14.3508	236.74	23.8854	236.94	35.9795	236.74	48.7204	236.24	60.2704
237.74	8.83547	237.14	14.3642	237.74	23.938	237.94	36.0279	237.74	48.765	237.24	60.3367
238.74	8.86386	238.14	14.3624	238.74	23.957	238.94	36.1265	238.74	48.8036	238.24	60.3901
239.74	8.57957	239.14	14.118	239.74	24.297	239.94	37.3171	239.74	50.1717	239.24	59.8591
240.74	8.38367	240.14	14.4934	240.74	23.2004	240.94	34.7958	240.74	47.3886	240.24	62.1453
241.74	8.50055	241.14	13.9626	241.74	23.617	241.94	35.5286	241.74	48.5759	241.24	59.5688
242.74	8.29655	242.14	13.6159	242.74	23.439	242.94	35.5266	242.74	48.1969	242.24	59.8249
243.74	8.31118	243.14	13.7935	243.74	23.542	243.94	35.4991	243.74	48.1284	243.24	59.7776
244.74	8.33879	244.14	13.8316	244.74	23.5986	244.94	35.5321	244.74	48.0365	244.24	59.5751
245.74	8.3605	245.14	13.9024	245.74	23.5991	245.94	35.4496	245.74	47.9376	245.24	59.3805
246.74	8.34331	246.14	13.8842	246.74	23.5298	246.94	35.3126	246.74	47.8097	246.24	59.1755
247.74	8.33718	247.14	13.8015	247.74	23.4761	247.94	35.1902	247.74	47.6442	247.24	58.9306
248.74	8.2874	248.14	13.7946	248.74	23.4258	248.94	35.1234	248.74	47.539	248.24	58.773
249.74	8.23762	249.14	13.7679	249.74	23.3304	249.94	34.9948	249.74	47.3502	249.24	58.5467
250.74	8.20895	250.14	13.6974	250.74	23.31	250.94	34.9534	250.74	47.1895	250.24	58.3201
251.74	8.16969	251.14	13.6742	251.74	23.2756	251.94	34.913	251.74	47.0994	251.24	58.1623
252.74	8.19336	252.14	13.6177	252.74	23.2421	252.94	34.884	252.74	47.0382	252.24	57.9694
253.74	8.22532	253.14	13.6127	253.74	23.2513	253.94	34.8123	253.74	46.9588	253.24	57.8945
254.74	8.22995	254.14	13.6497	254.74	23.2348	254.94	34.7069	254.74	46.8705	254.24	57.7895
255.74	8.22643	255.14	13.6478	255.74	23.2178	255.94	34.6586	255.74	46.798	255.24	57.6565
256.74	8.20657	256.14	13.642	256.74	23.2114	256.94	34.6131	256.74	46.7213	256.24	57.5784
257.74	8.17958	257.14	13.6088	257.74	23.163	257.94	34.5792	257.74	46.6256	257.24	57.442
258.74	8.17261	258.14	13.6154	258.74	23.1251	258.94	34.5497	258.74	46.5288	258.24	57.3197
259.74	8.17391	259.14	13.5978	259.74	23.1131	259.94	34.5129	259.74	46.4677	259.24	57.2497
260.74	8.18674	260.14	13.5635	260.74	23.1162	260.94	34.497	260.74	46.4206	260.24	57.1538
261.74	8.20123	261.14	13.5745	261.74	23.0964	261.94	34.4539	261.74	46.3875	261.24	57.0378
262.74	8.20741	262.14	13.5553	262.74	23.0403	262.94	34.396	262.74	46.3331	262.24	56.9522
263.74	8.19211	263.14	13.5374	263.74	23.015	263.94	34.3632	263.74	46.2706	263.24	56.879
264.74	8.19496	264.14	13.5175	264.74	22.9885	264.94	34.3242	264.74	46.2042	264.24	56.8326
265.74	8.15274	265.14	13.4762	265.74	22.9646	265.94	34.2678	265.74	46.1496	265.24	56.7531
266.74	8.14659	266.14	13.4625	266.74	22.9761	266.94	34.2506	266.74	46.1056	266.24	56.6764
267.74	8.14235	267.14	13.465	267.74	22.9917	267.94	34.2137	267.74	46.0427	267.24	56.6358
268.74	8.15381	268.14	13.4673	268.74	22.985	268.94	34.2094	268.74	46.0004	268.24	56.5638
269.74	8.16703	269.14	13.4794	269.74	22.9937	269.94	34.2003	269.74	45.979	269.24	56.5226
270.74	8.17649	270.14	13.4982	270.74	22.9944	270.94	34.1715	270.74	45.952	270.24	56.5005
271.74	8.1843	271.14	13.5148	271.74	22.9912	271.94	34.16	271.74	45.9277	271.24	56.4859
272.74	8.17501	272.14	13.5176	272.74	22.9834	272.94	34.1412	272.74	45.9019	272.24	56.4279
273.74	8.13812	273.14	13.4951	273.74	22.9677	273.94	34.1343	273.74	45.8604	273.24	56.3823
274.74	8.13402	274.14	13.4776	274.74	22.9573	274.94	34.1254	274.74	45.8103	274.24	56.3285
275.74	8.13721	275.14	13.4587	275.74	22.9717	275.94	34.1216	275.74	45.786	275.24	56.2545
276.74	8.13772	276.14	13.4461	276.74	22.9625	276.94	34.131	276.74	45.7733	276.24	56.2012
277.74	8.16906	277.14	13.4487	277.74	22.9808	277.94	34.135	277.74	45.7767	277.24	56.1837
278.74	8.15752	278.14	13.4706	278.74	22.969	278.94	34.1112	278.74	45.7454	278.24	56.1619
279.74	8.14622	279.14	13.4564	279.74	22.9676	279.94	34.0961	279.74	45.7131	279.24	56.1287
280.74	8.15921	280.14	13.4709	280.74	22.9629	280.94	34.0991	280.74	45.7166	280.24	56.1021
281.74	8.12834	281.14	13.4922	281.74	22.9583	281.94	34.0842	281.74	45.7006	281.24	56.0837
282.74	8.10878	282.14	13.4973	282.74	22.9581	282.94	34.0833	282.74	45.6884	282.24	56.029
283.74	8.10229	283.14	13.5065	283.74	22.9631	283.94	34.0723	283.74	45.6738	283.24	55.9968
284.74	8.09195	284.14	13.5161	284.74	22.9447	284.94	34.0642	284.74	45.6392	284.24	55.961
285.74	8.08497	285.14	13.5138	285.74	22.9441	285.94	34.0421	285.74	45.6029	285.24	55.9398
286.74	8.09092	286.14	13.5081	286.74	22.9416	286.94	34.0328	286.74	45.5792	286.24	55.9021
287.74	8.09721	287.14	13.4968	287.74	22.9435	287.94	34.0135	287.74	45.5679	287.24	55.8693
288.74	8.10154	288.14	13.4952	288.74	22.933	288.94	33.992	288.74	45.5492	288.24	55.8369
289.74	8.07747	289.14	13.5011	289.74	22.9003	289.94	33.9821	289.74	45.5137	289.24	55.7938
290.74	8.06897	290.14	13.5048	290.74	22.8938	290.94	33.9628	290.74	45.4889	290.24	55.7485
291.74	8.08209	291.14	13.5058	291.74	22.8873	291.94	33.9523	291.74	45.4445	291.24	55.7173
292.74	8.04641	292.14	13.4951	292.74	22.8629	292.94	33.9351	292.74	45.4142	292.24	55.6862
293.74	8.05025	293.14	13.4855	293.74	22.847	293.94	33.9148	293.74	45.383	293.24	55.6494
294.74	8.04044	294.14	13.4859	294.74	22.8555	294.94	33.91	294.74	45.3686	294.24	55.6268
295.74	8.04087	295.14	13.491	295.74	22.8445	295.94	33.9016	295.74	45.3579	295.24	55.5931
296.74	8.0369	296.14	13.4816	296.74	22.8321	296.94	33.8759	296.74	45.3503	296.24	55.5617
297.74	8.04907	297.14	13.4778	297.74	22.8496	297.94	33.869	297.74	45.3428	297.24	55.5389
298.74	8.05582	298.14	13.5044	298.74	22.8592	298.94	33.8811	298.74	45.3351	298.24	55.5403
299.74	8.07742	299.14	13.5256	299.74	22.8596	299.94	33.8898	299.74	45.3258	299.24	55.5415
300.74	8.08327	300.14	13.5362	300.74	22.8738	300.94	33.8735	300.74	45.3004	300.24	55.5293
301.74	8.09026	301.14	13.5362	301.74	22.8542	301.94	33.8629	301.74	45.2825	301.24	55.5121
302.74	8.09914	302.14	13.5413	302.74	22.8454	302.94	33.8428	302.74	45.2689	302.24	55.4833
303.74	8.11007	303.14	13.5249	303.74	22.843	303.94	33.8392	303.74	45.2287	303.24	55.4569
304.74	8.13993	304.14	13.5234	304.74	22.8439	304.94	33.8311	304.74	45.2184	304.24	55.4167
305.74	8.15176	305.14	13.5321	305.74	22.829	305.94	33.8338	305.74	45.1826	305.24	55.3833
306.74	8.15163	306.14	13.5249	306.74	22.833	306.94	33.823	306.74	45.1598	306.24	55.3383
307.74	8.16189	307.14	13.5151	307.74	22.846	307.94	33.823	307.74	45.1305	307.24	55.3072
308.74	8.1354	308.14	13.5129	308.74	22.8458	308.94	33.8224	308.74	45.1057	308.24	55.2954
309.74	8.12833	309.14	13.5128	309.74	22.8422	309.94	33.8059	309.74	45.0857	309.24	55.2762
310.74	8.115	310.14	13.4975	310.74	22.837	310.94	33.7841	310.74	45.074	310.24	55.2517
311.74	8.11378	311.14	13.4958	311.74	22.8453	311.94	33.7744	311.74	45.0548	311.24	55.2385
312.74	8.1256	312.14	13.4868	312.74	22.8445	312.94	33.7685	312.74	45.047	312.24	55.2106
313.74	8.14701	313.14	13.474	313.74	22.8621	313.94	33.7532	313.74	45.0376	313.24	55.1999
314.74	8.16848	314.14	13.4678	314.74	22.8577	314.94	33.743	314.74	45.0309	314.24	55.1863
315.74	8.17726	315.14	13.4788	315.74	22.8732	315.94	33.7519	315.74	45.037	315.24	55.1763
316.74	8.18961	316.14	13.4888	316.74	22.8855	316.94	33.7715	316.74	45.0373	316.24	55.1773
317.74	8.18436	317.14	13.5188	317.74	22.8998	317.94	33.7659	317.74	45.034	317.24	55.1573
318.74	8.18642	318.14	13.5284	318.74	22.8983	318.94	33.7594	318.74	45.0231	318.24	55.147
319.74	8.19374	319.14	13.5308	319.74	22.9044	319.94	33.7539	319.74	44.9992	319.24	55.1604
320.74	8.18679	320.14	13.5369	320.74	22.9085	320.94	33.7531	320.74	44.9805	320.24	55.1586
321.74	8.19452	321.14	13.5369	321.74	22.9166	321.94	33.7464	321.74	44.9527	321.24	55.1504
322.74	8.20285	322.14	13.5446	322.74	22.9098	322.94	33.7446	322.74	44.9493	322.24	55.1405
323.74	8.21302	323.14	13.5559	323.74	22.9171	323.94	33.7349	323.74	44.9497	323.24	55.1317
324.74	8.2229	324.14	13.5645	324.74	22.9086	324.94	33.7236	324.74	44.9596	324.24	55.1008
325.74	8.22026	325.14	13.5639	325.74	22.9146	325.94	33.697	325.74	44.957	325.24	55.0666
326.74	8.22034	326.14	13.5583	326.74	22.9045	326.94	33.6735	326.74	44.9601	326.24	55.0157
327.74	8.2366	327.14	13.5454	327.74	22.8997	327.94	33.6655	327.74	44.9455	327.24	54.9895
328.74	8.23451	328.14	13.5478	328.74	22.8972	328.94	33.6551	328.74	44.9154	328.24	54.9704
329.74	8.21864	329.14	13.5374	329.74	22.8803	329.94	33.6259	329.74	44.905	329.24	54.9671
330.74	8.21463	330.14	13.524	330.74	22.8515	330.94	33.616	330.74	44.886	330.24	54.9409
331.74	8.21595	331.14	13.5253	331.74	22.8412	331.94	33.6067	331.74	44.8562	331.24	54.9189
332.74	8.22279	332.14	13.5169	332.74	22.8273	332.94	33.6043	332.74	44.8505	332.24	54.8903
333.74	8.20253	333.14	13.517	333.74	22.8081	333.94	33.5957	333.74	44.8396	333.24	54.869
334.74	8.18728	334.14	13.5258	334.74	22.7898	334.94	33.595	334.74	44.8343	334.24	54.8489
335.74	8.16835	335.14	13.5354	335.74	22.7986	335.94	33.5756	335.74	44.8154	335.24	54.8278
336.74	8.1721	336.14	13.5376	336.74	22.8122	336.94	33.5752	336.74	44.8108	336.24	54.811
337.74	8.17499	337.14	13.553	337.74	22.8166	337.94	33.5665	337.74	44.8106	337.24	54.8087
338.74	8.16811	338.14	13.5551	338.74	22.8114	338.94	33.5563	338.74	44.7772	338.24	54.7973
339.74	8.17093	339.14	13.5278	339.74	22.7948	339.94	33.5382	339.74	44.7658	339.24	54.778
340.74	8.17175	340.14	13.5168	340.74	22.7953	340.94	33.5063	340.74	44.7385	340.24	54.7473
341.74	8.18226	341.14	13.5097	341.74	22.8043	341.94	33.5117	341.74	44.7296	341.24	54.7224
342.74	8.1946	342.14	13.5369	342.74	22.8084	342.94	33.5226	342.74	44.7305	342.24	54.7289
343.74	8.209	343.14	13.5402	343.74	22.8292	343.94	33.5418	343.74	44.7235	343.24	54.7239
344.74	8.21301	344.14	13.5562	344.74	22.8156	344.94	33.55	344.74	44.7275	344.24	54.7172
345.74	8.19813	345.14	13.5519	345.74	22.8187	345.94	33.5456	345.74	44.7239	345.24	54.7143
346.74	8.19316	346.14	13.5561	346.74	22.7991	346.94	33.5354	346.74	44.7126	346.24	54.6987
347.74	8.17934	347.14	13.5526	347.74	22.7948	347.94	33.5344	347.74	44.7066	347.24	54.6742
348.74	8.15015	348.14	13.536	348.74	22.7758	348.94	33.5145	348.74	44.6971	348.24	54.6461
349.74	8.14103	349.14	13.5332	349.74	22.7567	349.94	33.5061	349.74	44.6702	349.24	54.6057
350.74	8.1404	350.14	13.5356	350.74	22.7429	350.94	33.4974	350.74	44.6482	350.24	54.5796
351.74	8.1322	351.14	13.5183	351.74	22.7445	351.94	33.4756	351.74	44.6205	351.24	54.5496
352.74	8.1499	352.14	13.4982	352.74	22.7542	352.94	33.4711	352.74	44.6073	352.24	54.5223
353.74	8.1437	353.14	13.5036	353.74	22.758	353.94	33.4636	353.74	44.5913	353.24	54.5097
354.74	8.14769	354.14	13.5029	354.74	22.7521	354.94	33.4541	354.74	44.5774	354.24	54.5046
355.74	8.14606	355.14	13.4955	355.74	22.7486	355.94	33.4738	355.74	44.5628	355.24	54.4979
356.74	8.15504	356.14	13.4948	356.74	22.7509	356.94	33.4661	356.74	44.5534	356.24	54.5062
357.74	8.14259	357.14	13.4871	357.74	22.7549	357.94	33.4637	357.74	44.5609	357.24	54.4981
358.74	8.15445	358.14	13.4931	358.74	22.7421	358.94	33.4741	358.74	44.5446	358.24	54.4869
359.74	8.16077	359.14	13.4874	359.74	22.7384	359.94	33.4733	359.74	44.531	359.24	54.4683
360.74	8.1732	360.14	13.494	360.74	22.7463	360.94	33.4637	360.74	44.5322	360.24	54.4505
361.74	8.19088	361.14	13.5088	361.74	22.7574	361.94	33.4669	361.74	44.524	361.24	54.4481
362.74	8.198	362.14	13.5275	362.74	22.7529	362.94	33.455	362.74	44.5164	362.24	54.4406
363.74	8.21413	363.14	13.5087	363.74	22.7396	363.94	33.4535	363.74	44.5128	363.24	54.4116
364.74	8.2212	364.14	13.507	364.74	22.7389	364.94	33.4442	364.74	44.5117	364.24	54.4083
365.74	8.23782	365.14	13.5047	365.74	22.7422	365.94	33.4266	365.74	44.5135	365.24	54.3968
366.74	8.23429	366.14	13.4969	366.74	22.7271	366.94	33.3998	366.74	44.5019	366.24	54.3784
367.74	8.21217	367.14	13.4789	367.74	22.7168	367.94	33.3888	367.74	44.4799	367.24	54.3665
368.74	8.19106	368.14	13.4644	368.74	22.7105	368.94	33.351	368.74	44.4654	368.24	54.3435
369.74	8.17175	369.14	13.4393	369.74	22.7043	369.94	33.3186	369.74	44.4314	369.24	54.3022
370.74	8.16566	370.14	13.4318	370.74	22.7175	370.94	33.3149	370.74	44.4318	370.24	54.2824
371.74	8.15857	371.14	13.4294	371.74	22.7205	371.94	33.3141	371.74	44.407	371.24	54.2886
372.74	8.16212	372.14	13.4367	372.74	22.7174	372.94	33.3036	372.74	44.3926	372.24	54.2707
373.74	8.17136	373.14	13.4533	373.74	22.7168	373.94	33.3032	373.74	44.3822	373.24	54.2596
374.74	8.19247	374.14	13.476	374.74	22.7277	374.94	33.3227	374.74	44.3834	374.24	54.2697
375.74	8.18923	375.14	13.4866	375.74	22.7134	375.94	33.3239	375.74	44.3771	375.24	54.2613
376.74	8.16395	376.14	13.4832	376.74	22.6981	376.94	33.3178	376.74	44.3452	376.24	54.2296
377.74	8.15295	377.14	13.4659	377.74	22.687	377.94	33.3119	377.74	44.3423	377.24	54.1857
378.74	8.15908	378.14	13.484	378.74	22.683	378.94	33.2967	378.74	44.3187	378.24	54.1681
379.74	8.15115	379.14	13.4853	379.74	22.6736	379.94	33.2973	379.74	44.2898	379.24	54.1496
380.74	8.13645	380.14	13.4877	380.74	22.6688	380.94	33.2869	380.74	44.2655	380.24	54.1294
381.74	8.1638	381.14	13.5056	381.74	22.6799	381.94	33.3211	381.74	44.2832	381.24	54.1113
382.74	8.19234	382.14	13.5431	382.74	22.705	382.94	33.3165	382.74	44.2806	382.24	54.1293
383.74	8.1941	383.14	13.5456	383.74	22.7083	383.94	33.3076	383.74	44.2741	383.24	54.1269
384.74	8.20289	384.14	13.5348	384.74	22.7156	384.94	33.3051	384.74	44.2715	384.24	54.1187
385.74	8.21852	385.14	13.5392	385.74	22.7014	385.94	33.2594	385.74	44.267	385.24	54.135
386.74	8.22635	386.14	13.5224	386.74	22.698	386.94	33.2484	386.74	44.2653	386.24	54.1272
387.74	8.22033	387.14	13.5156	387.74	22.7002	387.94	33.2409	387.74	44.2577	387.24	54.1086
388.74	8.21941	388.14	13.5172	388.74	22.7009	388.94	33.2163	388.74	44.2565	388.24	54.1022
389.74	8.22147	389.14	13.5054	389.74	22.6848	389.94	33.1974	389.74	44.2405	389.24	54.1062
390.74	8.22779	390.14	13.4906	390.74	22.6867	390.94	33.1942	390.74	44.2341	390.24	54.0715
391.74	8.24561	391.14	13.4988	391.74	22.7059	391.94	33.2103	391.74	44.2244	391.24	54.0698
392.74	8.24978	392.14	13.4945	392.74	22.7101	392.94	33.2228	392.74	44.2251	392.24	54.0501
393.74	8.25907	393.14	13.5045	393.74	22.7112	393.94	33.2355	393.74	44.2262	393.24	54.0378
394.74	8.26549	394.14	13.5265	394.74	22.7356	394.94	33.2627	394.74	44.2229	394.24	54.0403
395.74	8.26612	395.14	13.5325	395.74	22.7429	395.94	33.2744	395.74	44.225	395.24	54.023
396.74	8.25832	396.14	13.5233	396.74	22.7354	396.94	33.2674	396.74	44.2173	396.24	54.0124
397.74	8.24826	397.14	13.5145	397.74	22.7168	397.94	33.2744	397.74	44.2169	397.24	54.0036
398.74	8.2437	398.14	13.5042	398.74	22.7204	398.94	33.2752	398.74	44.2123	398.24	53.986
399.74	8.24636	399.14	13.5026	399.74	22.7281	399.94	33.2833	399.74	44.2138	399.24	53.9945
400.74	8.25465	400.14	13.516	400.74	22.7313	400.94	33.2749	400.74	44.2348	400.24	53.9963
401.74	8.24456	401.14	13.5143	401.74	22.7297	401.94	33.2506	401.74	44.2153	401.24	53.983
402.74	8.25645	402.14	13.5098	402.74	22.7203	402.94	33.252	402.74	44.1959	402.24	53.9726
403.74	8.26736	403.14	13.5155	403.74	22.7265	403.94	33.2638	403.74	44.1937	403.24	53.9708
404.74	8.27797	404.14	13.5269	404.74	22.7122	404.94	33.2453	404.74	44.1682	404.24	53.9777
405.74	8.28006	405.14	13.5167	405.74	22.6864	405.94	33.2482	405.74	44.1507	405.24	53.9569
406.74	8.27771	406.14	13.5159	406.74	22.6826	406.94	33.2472	406.74	44.1469	406.24	53.95
407.74	8.25234	407.14	13.5064	407.74	22.6557	407.94	33.2382	407.74	44.1378	407.24	53.9448
408.74	8.23165	408.14	13.5145	408.74	22.6545	408.94	33.217	408.74	44.1285	408.24	53.9384
409.74	8.22041	409.14	13.5157	409.74	22.6448	409.94	33.2063	409.74	44.1173	409.24	53.9095
410.74	8.21317	410.14	13.5151	410.74	22.636	410.94	33.1991	410.74	44.1018	410.24	53.8901
411.74	8.21801	411.14	13.5191	411.74	22.6589	411.94	33.1872	411.74	44.0969	411.24	53.8617
412.74	8.22146	412.14	13.5362	412.74	22.6541	412.94	33.1764	412.74	44.0991	412.24	53.8374
413.74	8.23584	413.14	13.5284	413.74	22.6685	413.94	33.1841	413.74	44.1049	413.24	53.8198
414.74	8.24247	414.14	13.5347	414.74	22.6571	414.94	33.1775	414.74	44.0999	414.24	53.8163
415.74	8.24294	415.14	13.5346	415.74	22.6658	415.94	33.1617	415.74	44.0907	415.24	53.7882
416.74	8.24841	416.14	13.537	416.74	22.6615	416.94	33.1492	416.74	44.1047	416.24	53.7802
417.74	8.23977	417.14	13.5356	417.74	22.6529	417.94	33.1474	417.74	44.1056	417.24	53.7788
418.74	8.26101	418.14	13.546	418.74	22.6463	418.94	33.1387	418.74	44.1085	418.24	53.7687
419.74	8.27232	419.14	13.5489	419.74	22.6643	419.94	33.1442	419.74	44.1384	419.24	53.7527
420.74	8.29129	420.14	13.5639	420.74	22.6731	420.94	33.1369	420.74	44.1393	420.24	53.7558
421.74	8.30032	421.14	13.5649	421.74	22.682	421.94	33.136	421.74	44.1287	421.24	53.7234
422.74	8.29967	422.14	13.5677	422.74	22.6913	422.94	33.1314	422.74	44.1149	422.24	53.7211
423.74	8.31521	423.14	13.5657	423.74	22.7085	423.94	33.1528	423.74	44.1024	423.24	53.7105
424.74	8.31934	424.14	13.5861	424.74	22.7047	424.94	33.1653	424.74	44.1006	424.24	53.7303
425.74	8.30046	425.14	13.5966	425.74	22.6761	425.94	33.1668	425.74	44.0817	425.24	53.7212
426.74	8.30301	426.14	13.5969	426.74	22.6587	426.94	33.1583	426.74	44.0628	426.24	53.717
427.74	8.29979	427.14	13.5813	427.74	22.6604	427.94	33.1479	427.74	44.0563	427.24	53.7
428.74	8.28042	428.14	13.595	428.74	22.6525	428.94	33.139	428.74	44.0402	428.24	53.6953
429.74	8.28358	429.14	13.594	429.74	22.6376	429.94	33.1185	429.74	44.0203	429.24	53.6756
430.74	8.27933	430.14	13.5636	430.74	22.6221	430.94	33.0834	430.74	44.0078	430.24	53.6541
431.74	8.28879	431.14	13.5496	431.74	22.6218	431.94	33.0858	431.74	44.006	431.24	53.6407
432.74	8.29177	432.14	13.5623	432.74	22.6232	432.94	33.0683	432.74	43.9992	432.24	53.638
433.74	8.28663	433.14	13.5647	433.74	22.6373	433.94	33.0595	433.74	43.9921	433.24	53.6444
434.74	8.27676	434.14	13.5465	434.74	22.6312	434.94	33.0318	434.74	43.9923	434.24	53.6164
435.74	8.26159	435.14	13.5373	435.74	22.6243	435.94	33.0276	435.74	43.9706	435.24	53.5965
436.74	8.24258	436.14	13.544	436.74	22.615	436.94	33.0374	436.74	43.9583	436.24	53.5659
437.74	8.24269	437.14	13.5462	437.74	22.6019	437.94	33.0388	437.74	43.9501	437.24	53.5465
438.74	8.25246	438.14	13.5474	438.74	22.5854	438.94	33.0292	438.74	43.9207	438.24	53.5187
439.74	8.27504	439.14	13.5574	439.74	22.5883	439.94	33.0454	439.74	43.9121	439.24	53.5125
440.74	8.29565	440.14	13.576	440.74	22.6174	440.94	33.0265	440.74	43.905	440.24	53.5304
441.74	8.29972	441.14	13.5747	441.74	22.6308	441.94	33.0066	441.74	43.9153	441.24	53.5194
442.74	8.3223	442.14	13.5851	442.74	22.6357	442.94	32.9994	442.74	43.9235	442.24	53.5272
443.74	8.31976	443.14	13.5855	443.74	22.6494	443.94	32.9925	443.74	43.9096	443.24	53.5212
444.74	8.30698	444.14	13.5943	444.74	22.6565	444.94	32.9892	444.74	43.9148	444.24	53.5141
445.74	8.29688	445.14	13.5876	445.74	22.6396	445.94	32.9714	445.74	43.8965	445.24	53.4972
446.74	8.31215	446.14	13.5785	446.74	22.6155	446.94	32.9674	446.74	43.8759	446.24	53.4598
447.74	8.32067	447.14	13.5572	447.74	22.6224	447.94	32.9577	447.74	43.8616	447.24	53.4562
448.74	8.31848	448.14	13.5522	448.74	22.6238	448.94	32.9739	448.74	43.8396	448.24	53.4351
449.74	8.30756	449.14	13.541	449.74	22.6144	449.94	32.9538	449.74	43.8189	449.24	53.4209
450.74	8.30969	450.14	13.5286	450.74	22.6228	450.94	32.9387	450.74	43.798	450.24	53.4009
451.74	8.30165	451.14	13.5364	451.74	22.6265	451.94	32.9277	451.74	43.7883	451.24	53.4144
452.74	8.30325	452.14	13.5444	452.74	22.6264	452.94	32.9261	452.74	43.7785	452.24	53.4141
453.74	8.30078	453.14	13.5565	453.74	22.6318	453.94	32.9152	453.74	43.7679	453.24	53.3995
454.74	8.3113	454.14	13.5751	454.74	22.6244	454.94	32.9098	454.74	43.7605	454.24	53.3946
455.74	8.31703	455.14	13.5877	455.74	22.6321	455.94	32.9174	455.74	43.7664	455.24	53.3781
456.74	8.32277	456.14	13.6131	456.74	22.6262	456.94	32.9261	456.74	43.7688	456.24	53.3684
457.74	8.33835	457.14	13.6253	457.74	22.6404	457.94	32.9433	457.74	43.7663	457.24	53.3781
458.74	8.35077	458.14	13.626	458.74	22.6443	458.94	32.9655	458.74	43.759	458.24	53.3704
459.74	8.37563	459.14	13.6352	459.74	22.6417	459.94	32.976	459.74	43.7642	459.24	53.369
460.74	8.37355	460.14	13.6278	460.74	22.6444	460.94	32.9574	460.74	43.7606	460.24	53.3686
461.74	8.37626	461.14	13.6179	461.74	22.6569	461.94	32.9408	461.74	43.7437	461.24	53.3491
462.74	8.37405	462.14	13.6043	462.74	22.666	462.94	32.94	462.74	43.7511	462.24	53.3328
463.74	8.37294	463.14	13.6108	463.74	22.6848	463.94	32.9401	463.74	43.7518	463.24	53.3228
464.74	8.38409	464.14	13.6109	464.74	22.7054	464.94	32.9418	464.74	43.7532	464.24	53.3152
465.74	8.37616	465.14	13.6094	465.74	22.7138	465.94	32.941	465.74	43.7535	465.24	53.3092
466.74	8.38161	466.14	13.5963	466.74	22.7062	466.94	32.9328	466.74	43.7508	466.24	53.298
467.74	8.38192	467.14	13.606	467.74	22.7138	467.94	32.9377	467.74	43.7397	467.24	53.2976
468.74	8.40144	468.14	13.5984	468.74	22.7149	468.94	32.9394	468.74	43.7315	468.24	53.2884
469.74	8.39613	469.14	13.6073	469.74	22.7079	469.94	32.9224	469.74	43.705	469.24	53.2965
470.74	8.39101	470.14	13.6044	470.74	22.6732	470.94	32.9039	470.74	43.6852	470.24	53.2945
471.74	8.39147	471.14	13.6008	471.74	22.6636	471.94	32.9059	471.74	43.6869	471.24	53.2801
472.74	8.3949	472.14	13.597	472.74	22.6573	472.94	32.8964	472.74	43.6921	472.24	53.2683
473.74	8.3936	473.14	13.5852	473.74	22.6583	473.94	32.8996	473.74	43.6944	473.24	53.258
474.74	8.412	474.14	13.5808	474.74	22.6552	474.94	32.909	474.74	43.6897	474.24	53.2703
475.74	8.43789	475.14	13.5924	475.74	22.6615	475.94	32.9081	475.74	43.6879	475.24	53.2726
476.74	8.44409	476.14	13.6097	476.74	22.6742	476.94	32.897	476.74	43.6908	476.24	53.2816
477.74	8.44863	477.14	13.6054	477.74	22.6586	477.94	32.888	477.74	43.6557	477.24	53.2782
478.74	8.45544	478.14	13.5889	478.74	22.6495	478.94	32.8784	478.74	43.6449	478.24	53.2765
479.74	8.45594	479.14	13.5867	479.74	22.6452	479.94	32.8775	479.74	43.6403	479.24	53.2653
480.74	8.45655	480.14	13.5858	480.74	22.631	480.94	32.8701	480.74	43.6245	480.24	53.2537
481.74	8.45644	481.14	13.566	481.74	22.6195	481.94	32.8685	481.74	43.6212	481.24	53.2372
482.74	8.4541	482.14	13.5587	482.74	22.6172	482.94	32.8774	482.74	43.6124	482.24	53.2179
483.74	8.44668	483.14	13.5566	483.74	22.6082	483.94	32.8603	483.74	43.5955	483.24	53.2163
484.74	8.42333	484.14	13.5474	484.74	22.5864	484.94	32.8481	484.74	43.5803	484.24	53.1996
485.74	8.40384	485.14	13.5542	485.74	22.5849	485.94	32.851	485.74	43.5788	485.24	53.1971
486.74	8.39819	486.14	13.5643	486.74	22.5808	486.94	32.8328	486.74	43.5629	486.24	53.1765
487.74	8.39651	487.14	13.5654	487.74	22.5694	487.94	32.8414	487.74	43.5531	487.24	53.1591
488.74	8.39403	488.14	13.5686	488.74	22.5915	488.94	32.8499	488.74	43.5588	488.24	53.157
489.74	8.4031	489.14	13.5654	489.74	22.6052	489.94	32.8495	489.74	43.548	489.24	53.146
490.74	8.41556	490.14	13.5558	490.74	22.6145	490.94	32.8607	490.74	43.5606	490.24	53.1385
491.74	8.41663	491.14	13.5687	491.74	22.6234	491.94	32.8595	491.74	43.5635	491.24	53.1573
492.74	8.4258	492.14	13.5687	492.74	22.6261	492.94	32.8511	492.74	43.5613	492.24	53.1558
493.74	8.43323	493.14	13.5697	493.74	22.6256	493.94	32.8566	493.74	43.5668	493.24	53.1606
494.74	8.4413	494.14	13.5775	494.74	22.6321	494.94	32.8549	494.74	43.5866	494.24	53.1691
495.74	8.43644	495.14	13.604	495.74	22.6191	495.94	32.8504	495.74	43.5833	495.24	53.1643
496.74	8.43795	496.14	13.6072	496.74	22.6206	496.94	32.8485	496.74	43.5766	496.24	53.1496
497.74	8.43317	497.14	13.6142	497.74	22.6337	497.94	32.8547	497.74	43.5718	497.24	53.1572
498.74	8.42678	498.14	13.6256	498.74	22.6193	498.94	32.8422	498.74	43.5443	498.24	53.1366
499.74	8.42174	499.14	13.6275	499.74	22.6228	499.94	32.8545	499.74	43.5295	499.24	53.1211
500.74	8.44496	500.14	13.618	500.74	22.6455	500.94	32.8834	500.74	43.5314	500.24	53.1223
501.74	8.46	501.14	13.6434	501.74	22.6784	501.94	32.8878	501.74	43.5465	501.24	53.1307
502.74	8.46791	502.14	13.666	502.74	22.6897	502.94	32.8798	502.74	43.5429	502.24	53.1362
503.74	8.45951	503.14	13.6564	503.74	22.673	503.94	32.8633	503.74	43.536	503.24	53.1264
504.74	8.45458	504.14	13.6502	504.74	22.6583	504.94	32.8659	504.74	43.5409	504.24	53.1196
505.74	8.46083	505.14	13.6494	505.74	22.6731	505.94	32.8846	505.74	43.5588	505.24	53.1297
506.74	8.45901	506.14	13.6635	506.74	22.6643	506.94	32.8705	506.74	43.5387	506.24	53.1146
507.74	8.45644	507.14	13.6656	507.74	22.6243	507.94	32.8517	507.74	43.5362	507.24	53.0867
508.74	8.45399	508.14	13.6814	508.74	22.6206	508.94	32.8775	508.74	43.5341	508.24	53.0822
509.74	8.4519	509.14	13.6863	509.74	22.6133	509.94	32.8794	509.74	43.517	509.24	53.0687
510.74	8.45544	510.14	13.6853	510.74	22.5986	510.94	32.8862	510.74	43.4926	510.24	53.0476
511.74	8.46573	511.14	13.694	511.74	22.5734	511.94	32.8812	511.74	43.4654	511.24	53.0268
512.74	8.45887	512.14	13.6983	512.74	22.5696	512.94	32.8801	512.74	43.4555	512.24	53.0164
513.74	8.46521	513.14	13.6885	513.74	22.5693	513.94	32.8882	513.74	43.4277	513.24	52.9988
514.74	8.45815	514.14	13.6888	514.74	22.5492	514.94	32.8802	514.74	43.4256	514.24	52.9679
515.74	8.43861	515.14	13.6808	515.74	22.5591	515.94	32.8798	515.74	43.4155	515.24	52.9663
516.74	8.40807	516.14	13.6713	516.74	22.553	516.94	32.8597	516.74	43.4081	516.24	52.9471
517.74	8.39785	517.14	13.6562	517.74	22.5512	517.94	32.8405	517.74	43.4123	517.24	52.9351
518.74	8.38515	518.14	13.649	518.74	22.5564	518.94	32.83	518.74	43.4093	518.24	52.9488
519.74	8.37806	519.14	13.6464	519.74	22.5591	519.94	32.8131	519.74	43.4039	519.24	52.9581
520.74	8.36842	520.14	13.6352	520.74	22.553	520.94	32.7849	520.74	43.3899	520.24	52.9376
521.74	8.37573	521.14	13.6115	521.74	22.5568	521.94	32.7728	521.74	43.3822	521.24	52.9386
522.74	8.38102	522.14	13.5994	522.74	22.562	522.94	32.7656	522.74	43.3841	522.24	52.919
523.74	8.40171	523.14	13.594	523.74	22.5628	523.94	32.7608	523.74	43.3884	523.24	52.9037
524.74	8.42263	524.14	13.5966	524.74	22.558	524.94	32.7714	524.74	43.3898	524.24	52.8977
525.74	8.46183	525.14	13.6079	525.74	22.566	525.94	32.7815	525.74	43.4076	525.24	52.9022
526.74	8.47935	526.14	13.6203	526.74	22.5854	526.94	32.7766	526.74	43.4254	526.24	52.9028
527.74	8.47656	527.14	13.6428	527.74	22.5889	527.94	32.7589	527.74	43.4128	527.24	52.907
528.74	8.48122	528.14	13.6458	528.74	22.5756	528.94	32.7577	528.74	43.4109	528.24	52.8944
529.74	8.47609	529.14	13.6546	529.74	22.5802	529.94	32.7487	529.74	43.412	529.24	52.8944
530.74	8.47416	530.14	13.6651	530.74	22.5783	530.94	32.7514	530.74	43.4218	530.24	52.898
531.74	8.50183	531.14	13.6714	531.74	22.5964	531.94	32.7666	531.74	43.4021	531.24	52.9185
532.74	8.49623	532.14	13.6767	532.74	22.5773	532.94	32.7773	532.74	43.4091	532.24	52.9194
533.74	8.50843	533.14	13.6772	533.74	22.5829	533.94	32.8031	533.74	43.4085	533.24	52.9207
534.74	8.51222	534.14	13.6764	534.74	22.605	534.94	32.8263	534.74	43.4188	534.24	52.9437
535.74	8.52272	535.14	13.6961	535.74	22.6135	535.94	32.8348	535.74	43.4094	535.24	52.9266
536.74	8.50697	536.14	13.7034	536.74	22.5997	536.94	32.8388	536.74	43.4137	536.24	52.9234
537.74	8.51211	537.14	13.6861	537.74	22.6148	537.94	32.8476	537.74	43.4207	537.24	52.9175
538.74	8.51563	538.14	13.6869	538.74	22.6182	538.94	32.8289	538.74	43.416	538.24	52.9152
539.74	8.49295	539.14	13.6745	539.74	22.604	539.94	32.8037	539.74	43.3968	539.24	52.9038
540.74	8.47801	540.14	13.6578	540.74	22.5825	540.94	32.7975	540.74	43.385	540.24	52.9045
541.74	8.45536	541.14	13.6345	541.74	22.5464	541.94	32.7754	541.74	43.3603	541.24	52.8827
542.74	8.45592	542.14	13.62	542.74	22.537	542.94	32.7705	542.74	43.3446	542.24	52.8497
543.74	8.44584	543.14	13.6247	543.74	22.5269	543.94	32.764	543.74	43.3131	543.24	52.8155
544.74	8.43225	544.14	13.6094	544.74	22.5134	544.94	32.7634	544.74	43.2982	544.24	52.7761
545.74	8.43398	545.14	13.59	545.74	22.5287	545.94	32.7629	545.74	43.3031	545.24	52.7523
546.74	8.43909	546.14	13.5986	546.74	22.5319	546.94	32.7625	546.74	43.2969	546.24	52.7484
547.74	8.43446	547.14	13.6012	547.74	22.5468	547.94	32.7501	547.74	43.2922	547.24	52.7407
548.74	8.45116	548.14	13.6076	548.74	22.5751	548.94	32.737	548.74	43.3072	548.24	52.7502
549.74	8.45792	549.14	13.6072	549.74	22.5718	549.94	32.7277	549.74	43.3057	549.24	52.7674
550.74	8.45655	550.14	13.6266	550.74	22.5623	550.94	32.7131	550.74	43.2882	550.24	52.7589
551.74	8.47082	551.14	13.6389	551.74	22.5488	551.94	32.7175	551.74	43.2993	551.24	52.7681
552.74	8.47204	552.14	13.6456	552.74	22.555	552.94	32.7286	552.74	43.3005	552.24	52.7703
553.74	8.4761	553.14	13.6527	553.74	22.5395	553.94	32.7216	553.74	43.2947	553.24	52.7749
554.74	8.47963	554.14	13.6562	554.74	22.5294	554.94	32.731	554.74	43.2847	554.24	52.7553
555.74	8.47548	555.14	13.6584	555.74	22.5452	555.94	32.7306	555.74	43.2727	555.24	52.7489
556.74	8.47546	556.14	13.6785	556.74	22.5547	556.94	32.7548	556.74	43.2775	556.24	52.739
557.74	8.48586	557.14	13.6953	557.74	22.5574	557.94	32.733	557.74	43.2814	557.24	52.7437
558.74	8.49623	558.14	13.7079	558.74	22.5657	558.94	32.7301	558.74	43.2899	558.24	52.7492
559.74	8.51406	559.14	13.7092	559.74	22.5694	559.94	32.7284	559.74	43.2997	559.24	52.7687
560.74	8.52162	560.14	13.7154	560.74	22.5734	560.94	32.7207	560.74	43.2974	560.24	52.7683
561.74	8.52589	561.14	13.6993	561.74	22.5698	561.94	32.7188	561.74	43.2922	561.24	52.7423
562.74	8.52162	562.14	13.7056	562.74	22.5457	562.94	32.7039	562.74	43.2974	562.24	52.7354
563.74	8.50356	563.14	13.6873	563.74	22.5521	563.94	32.6929	563.74	43.2895	563.24	52.7074
564.74	8.48425	564.14	13.6777	564.74	22.5282	564.94	32.6814	564.74	43.2701	564.24	52.6879
565.74	8.47268	565.14	13.6777	565.74	22.5065	565.94	32.6833	565.74	43.25	565.24	52.6684
566.74	8.45616	566.14	13.6701	566.74	22.5001	566.94	32.6897	566.74	43.2534	566.24	52.6684
567.74	8.43412	567.14	13.6755	567.74	22.4878	567.94	32.666	567.74	43.2427	567.24	52.6733
568.74	8.42114	568.14	13.6709	568.74	22.4729	568.94	32.6628	568.74	43.2266	568.24	52.6406
569.74	8.41786	569.14	13.669	569.74	22.4732	569.94	32.653	569.74	43.2249	569.24	52.6309
570.74	8.43591	570.14	13.6592	570.74	22.4877	570.94	32.6613	570.74	43.225	570.24	52.6179
571.74	8.4551	571.14	13.6588	571.74	22.4959	571.94	32.6698	571.74	43.223	571.24	52.6101
572.74	8.48399	572.14	13.6518	572.74	22.5063	572.94	32.6748	572.74	43.2289	572.24	52.6114
573.74	8.49076	573.14	13.6482	573.74	22.5113	573.94	32.6902	573.74	43.2356	573.24	52.6069
574.74	8.51306	574.14	13.6309	574.74	22.5076	574.94	32.7073	574.74	43.24	574.24	52.618
575.74	8.51944	575.14	13.6339	575.74	22.5044	575.94	32.7029	575.74	43.2366	575.24	52.6264
576.74	8.50145	576.14	13.6402	576.74	22.5044	576.94	32.6901	576.74	43.2167	576.24	52.6091
577.74	8.48895	577.14	13.6357	577.74	22.4853	577.94	32.6799	577.74	43.2094	577.24	52.5968
578.74	8.49092	578.14	13.6174	578.74	22.4841	578.94	32.6599	578.74	43.1999	578.24	52.5849
579.74	8.48927	579.14	13.6156	579.74	22.4823	579.94	32.6506	579.74	43.1806	579.24	52.5747
580.74	8.5067	580.14	13.6164	580.74	22.4784	580.94	32.6383	580.74	43.1747	580.24	52.5668
581.74	8.50705	581.14	13.6054	581.74	22.4787	581.94	32.6378	581.74	43.1655	581.24	52.5559
582.74	8.51839	582.14	13.5874	582.74	22.4901	582.94	32.6332	582.74	43.1469	582.24	52.5547
583.74	8.53307	583.14	13.5881	583.74	22.4591	583.94	32.6292	583.74	43.1307	583.24	52.5677
584.74	8.538	584.14	13.6073	584.74	22.441	584.94	32.625	584.74	43.1341	584.24	52.5565
585.74	8.54799	585.14	13.6089	585.74	22.4334	585.94	32.6233	585.74	43.1179	585.24	52.5463
586.74	8.54542	586.14	13.6114	586.74	22.439	586.94	32.6228	586.74	43.1223	586.24	52.5592
587.74	8.54688	587.14	13.6201	587.74	22.4502	587.94	32.63	587.74	43.1251	587.24	52.5593
588.74	8.53286	588.14	13.6275	588.74	22.4444	588.94	32.6113	588.74	43.1179	588.24	52.5558
589.74	8.52209	589.14	13.6191	589.74	22.4613	589.94	32.5919	589.74	43.1104	589.24	52.5375
590.74	8.4929	590.14	13.6092	590.74	22.4615	590.94	32.5885	590.74	43.1077	590.24	52.5176
591.74	8.48149	591.14	13.6063	591.74	22.4731	591.94	32.575	591.74	43.0909	591.24	52.4959
592.74	8.47044	592.14	13.602	592.74	22.4702	592.94	32.581	592.74	43.0782	592.24	52.4704
593.74	8.43512	593.14	13.606	593.74	22.4642	593.94	32.5753	593.74	43.0527	593.24	52.4562
594.74	8.41084	594.14	13.6158	594.74	22.4512	594.94	32.5619	594.74	43.03	594.24	52.4459
595.74	8.39065	595.14	13.6156	595.74	22.4326	595.94	32.5539	595.74	43.0199	595.24	52.4363
596.74	8.40793	596.14	13.612	596.74	22.4516	596.94	32.5725	596.74	43.0189	596.24	52.4216
597.74	8.4097	597.14	13.6339	597.74	22.4439	597.94	32.5718	597.74	43.0143	597.24	52.443
598.74	8.42102	598.14	13.6176	598.74	22.4453	598.94	32.5685	598.74	43.0076	598.24	52.4402
599.74	8.43691	599.14	13.6168	599.74	22.4496	599.94	32.5693	599.74	43.0314	599.24	52.4285
600.74	8.45658	600.14	13.6	600.74	22.4673	600.94	32.5717	600.74	43.0508	600.24	52.421
601.74	8.47569	601.14	13.6225	601.74	22.4868	601.94	32.5686	601.74	43.0639	601.24	52.4333
602.74	8.47624	602.14	13.6347	602.74	22.4788	602.94	32.5545	602.74	43.0743	602.24	52.4252
603.74	8.46361	603.14	13.6222	603.74	22.4665	603.94	32.5526	603.74	43.0698	603.24	52.418
604.74	8.46339	604.14	13.6286	604.74	22.4546	604.94	32.5329	604.74	43.0661	604.24	52.4051
605.74	8.45862	605.14	13.6283	605.74	22.4518	605.94	32.5304	605.74	43.0551	605.24	52.4054
606.74	8.43629	606.14	13.6379	606.74	22.4454	606.94	32.5139	606.74	43.0226	606.24	52.3856
607.74	8.43055	607.14	13.609	607.74	22.4432	607.94	32.5036	607.74	42.9973	607.24	52.3676
608.74	8.41844	608.14	13.5985	608.74	22.4508	608.94	32.5091	608.74	42.9836	608.24	52.3481
609.74	8.41445	609.14	13.5885	609.74	22.4568	609.94	32.5196	609.74	42.991	609.24	52.3476
610.74	8.42726	610.14	13.5858	610.74	22.4692	610.94	32.5302	610.74	42.9777	610.24	52.3585
611.74	8.42883	611.14	13.5879	611.74	22.4645	611.94	32.5314	611.74	42.9662	611.24	52.3496
612.74	8.41213	612.14	13.5749	612.74	22.4623	612.94	32.5312	612.74	42.9657	612.24	52.3351
613.74	8.42639	613.14	13.5687	613.74	22.4668	613.94	32.5474	613.74	42.9639	613.24	52.337
614.74	8.43641	614.14	13.5883	614.74	22.4846	614.94	32.5473	614.74	42.9703	614.24	52.3582
615.74	8.43861	615.14	13.6136	615.74	22.4806	615.94	32.538	615.74	42.9628	615.24	52.3647
616.74	8.43362	616.14	13.6256	616.74	22.4639	616.94	32.5214	616.74	42.9676	616.24	52.3661
617.74	8.42516	617.14	13.6174	617.74	22.4754	617.94	32.518	617.74	42.9592	617.24	52.3665
618.74	8.42142	618.14	13.6339	618.74	22.4732	618.94	32.5001	618.74	42.9456	618.24	52.3713
619.74	8.42749	619.14	13.6279	619.74	22.4713	619.94	32.4991	619.74	42.9438	619.24	52.3546
620.74	8.43995	620.14	13.6173	620.74	22.4702	620.94	32.5015	620.74	42.9462	620.24	52.3563
621.74	8.43984	621.14	13.6253	621.74	22.4655	621.94	32.5097	621.74	42.9281	621.24	52.3532
622.74	8.45592	622.14	13.6215	622.74	22.47	622.94	32.4993	622.74	42.9231	622.24	52.3461
623.74	8.46621	623.14	13.6168	623.74	22.4711	623.94	32.5005	623.74	42.9236	623.24	52.3468
624.74	8.47668	624.14	13.6283	624.74	22.4697	624.94	32.5007	624.74	42.9324	624.24	52.3578
625.74	8.46864	625.14	13.6346	625.74	22.4813	625.94	32.4992	625.74	42.9437	625.24	52.3481
626.74	8.45535	626.14	13.6348	626.74	22.468	626.94	32.4766	626.74	42.9424	626.24	52.3416
627.74	8.45226	627.14	13.6268	627.74	22.4634	627.94	32.4612	627.74	42.9471	627.24	52.3278
628.74	8.42289	628.14	13.6274	628.74	22.4732	628.94	32.4623	628.74	42.9589	628.24	52.3058
629.74	8.40552	629.14	13.6182	629.74	22.4772	629.94	32.4441	629.74	42.9496	629.24	52.2969
630.74	8.39308	630.14	13.6156	630.74	22.4725	630.94	32.4399	630.74	42.9469	630.24	52.2775
631.74	8.39807	631.14	13.6185	631.74	22.4894	631.94	32.4503	631.74	42.9454	631.24	52.28
632.74	8.3926	632.14	13.6275	632.74	22.4955	632.94	32.4445	632.74	42.9367	632.24	52.2781
633.74	8.39819	633.14	13.6104	633.74	22.4912	633.94	32.434	633.74	42.9261	633.24	52.2683
634.74	8.40955	634.14	13.6074	634.74	22.4742	634.94	32.4298	634.74	42.9174	634.24	52.2468
635.74	8.40078	635.14	13.606	635.74	22.4561	635.94	32.4316	635.74	42.9187	635.24	52.2355
636.74	8.41113	636.14	13.6058	636.74	22.4531	636.94	32.4236	636.74	42.901	636.24	52.2074
637.74	8.41077	637.14	13.5879	637.74	22.4352	637.94	32.4021	637.74	42.8815	637.24	52.1879
638.74	8.41166	638.14	13.5864	638.74	22.4325	638.94	32.4116	638.74	42.8706	638.24	52.1753
639.74	8.40147	639.14	13.5913	639.74	22.4341	639.94	32.4026	639.74	42.8608	639.24	52.1794
640.74	8.40371	640.14	13.5875	640.74	22.4164	640.94	32.3853	640.74	42.8513	640.24	52.1632
641.74	8.40979	641.14	13.5697	641.74	22.4207	641.94	32.3933	641.74	42.8558	641.24	52.1589
642.74	8.41602	642.14	13.5693	642.74	22.4225	642.94	32.4015	642.74	42.8441	642.24	52.139
643.74	8.41213	643.14	13.5881	643.74	22.4268	643.94	32.3925	643.74	42.8285	643.24	52.1339
644.74	8.40796	644.14	13.5811	644.74	22.4225	644.94	32.3914	644.74	42.8148	644.24	52.1278
645.74	8.42799	645.14	13.5678	645.74	22.4325	645.94	32.3999	645.74	42.8148	645.24	52.1247
646.74	8.41383	646.14	13.5653	646.74	22.4249	646.94	32.384	646.74	42.7977	646.24	52.1342
647.74	8.42092	647.14	13.5761	647.74	22.432	647.94	32.3915	647.74	42.7869	647.24	52.1297
648.74	8.41844	648.14	13.5774	648.74	22.4311	648.94	32.4016	648.74	42.7844	648.24	52.1355
649.74	8.43019	649.14	13.585	649.74	22.4429	649.94	32.3922	649.74	42.7844	649.24	52.1358
650.74	8.4418	650.14	13.5849	650.74	22.4365	650.94	32.3843	650.74	42.7879	650.24	52.1355
651.74	8.43774	651.14	13.5886	651.74	22.457	651.94	32.4001	651.74	42.8119	651.24	52.1312
652.74	8.44863	652.14	13.5875	652.74	22.4711	652.94	32.4192	652.74	42.824	652.24	52.1375
653.74	8.44447	653.14	13.5855	653.74	22.4685	653.94	32.4111	653.74	42.8234	653.24	52.1356
654.74	8.42544	654.14	13.5701	654.74	22.4561	654.94	32.4056	654.74	42.8106	654.24	52.1098
655.74	8.41311	655.14	13.5698	655.74	22.4535	655.94	32.3927	655.74	42.8198	655.24	52.1012
656.74	8.39337	656.14	13.5583	656.74	22.4435	656.94	32.3792	656.74	42.8163	656.24	52.0862
657.74	8.39757	657.14	13.5578	657.74	22.4298	657.94	32.3783	657.74	42.8225	657.24	52.0871
658.74	8.39264	658.14	13.5765	658.74	22.4151	658.94	32.371	658.74	42.827	658.24	52.095
659.74	8.39891	659.14	13.5903	659.74	22.4097	659.94	32.3688	659.74	42.8332	659.24	52.0801
660.74	8.4003	660.14	13.5785	660.74	22.3931	660.94	32.3627	660.74	42.8362	660.24	52.0838
661.74	8.3921	661.14	13.5675	661.74	22.3689	661.94	32.3541	661.74	42.8218	661.24	52.0769
662.74	8.39967	662.14	13.5504	662.74	22.3713	662.94	32.3435	662.74	42.7997	662.24	52.0668
663.74	8.40299	663.14	13.5456	663.74	22.3648	663.94	32.3434	663.74	42.7901	663.24	52.0492
664.74	8.39703	664.14	13.5381	664.74	22.3685	664.94	32.3486	664.74	42.7759	664.24	52.0471
665.74	8.40701	665.14	13.5452	665.74	22.3725	665.94	32.3511	665.74	42.7761	665.24	52.052
666.74	8.40211	666.14	13.5572	666.74	22.3722	666.94	32.3411	666.74	42.7697	666.24	52.046
667.74	8.39819	667.14	13.5565	667.74	22.3621	667.94	32.3323	667.74	42.7657	667.24	52.0255
668.74	8.39475	668.14	13.5689	668.74	22.3648	668.94	32.3298	668.74	42.7818	668.24	52.019
669.74	8.41187	669.14	13.59	669.74	22.364	669.94	32.3157	669.74	42.7794	669.24	52.0348
670.74	8.40839	670.14	13.5807	670.74	22.3589	670.94	32.3115	670.74	42.7759	670.24	52.0311
671.74	8.42826	671.14	13.5974	671.74	22.3722	671.94	32.3145	671.74	42.7646	671.24	52.0187
672.74	8.41481	672.14	13.6066	672.74	22.3767	672.94	32.3065	672.74	42.7449	672.24	52.0261
673.74	8.40258	673.14	13.5786	673.74	22.3695	673.94	32.2939	673.74	42.7212	673.24	52.0251
674.74	8.3926	674.14	13.5471	674.74	22.3659	674.94	32.2828	674.74	42.711	674.24	52.0066
675.74	8.39147	675.14	13.536	675.74	22.3566	675.94	32.2712	675.74	42.6821	675.24	51.9844
676.74	8.39626	676.14	13.5269	676.74	22.35	676.94	32.2786	676.74	42.6853	676.24	51.9759
677.74	8.39783	677.14	13.5275	677.74	22.3517	677.94	32.2716	677.74	42.6885	677.24	51.9757
678.74	8.40112	678.14	13.5195	678.74	22.3535	678.94	32.2714	678.74	42.6885	678.24	51.9558
679.74	8.40762	679.14	13.5172	679.74	22.3582	679.94	32.274	679.74	42.6931	679.24	51.9464
680.74	8.38588	680.14	13.5269	680.74	22.3576	680.94	32.2658	680.74	42.6926	680.24	51.9444
681.74	8.38331	681.14	13.5176	681.74	22.3534	681.94	32.2653	681.74	42.6887	681.24	51.9376
682.74	8.36943	682.14	13.5089	682.74	22.3395	682.94	32.2461	682.74	42.6749	682.24	51.9264
683.74	8.36101	683.14	13.5093	683.74	22.3327	683.94	32.2403	683.74	42.6485	683.24	51.9172
684.74	8.37511	684.14	13.4998	684.74	22.3452	684.94	32.2415	684.74	42.661	684.24	51.9285
685.74	8.37729	685.14	13.5159	685.74	22.3388	685.94	32.2241	685.74	42.6546	685.24	51.9422
686.74	8.38824	686.14	13.4977	686.74	22.3322	686.94	32.2206	686.74	42.6464	686.24	51.9257
687.74	8.40733	687.14	13.4875	687.74	22.34	687.94	32.2311	687.74	42.6542	687.24	51.925
688.74	8.42559	688.14	13.4896	688.74	22.3497	688.94	32.231	688.74	42.6557	688.24	51.9266
689.74	8.42897	689.14	13.4883	689.74	22.3436	689.94	32.2408	689.74	42.6461	689.24	51.9459
690.74	8.42042	690.14	13.4872	690.74	22.3331	690.94	32.2421	690.74	42.6474	690.24	51.937
691.74	8.42332	691.14	13.4869	691.74	22.3447	691.94	32.2682	691.74	42.6503	691.24	51.9301
692.74	8.40348	692.14	13.5148	692.74	22.3345	692.94	32.2631	692.74	42.6565	692.24	51.9334
693.74	8.38392	693.14	13.507	693.74	22.3005	693.94	32.2545	693.74	42.6519	693.24	51.9249
694.74	8.39419	694.14	13.5096	694.74	22.2862	694.94	32.2551	694.74	42.6406	694.24	51.9086
695.74	8.39854	695.14	13.5203	695.74	22.2807	695.94	32.2528	695.74	42.6471	695.24	51.9102
696.74	8.3941	696.14	13.5112	696.74	22.2665	696.94	32.2436	696.74	42.6393	696.24	51.9249
697.74	8.38202	697.14	13.511	697.74	22.2557	697.94	32.2308	697.74	42.6367	697.24	51.926
698.74	8.37508	698.14	13.4889	698.74	22.2605	698.94	32.2375	698.74	42.6251	698.24	51.9164
699.74	8.36946	699.14	13.4964	699.74	22.265	699.94	32.2405	699.74	42.6179	699.24	51.9052
700.74	8.37135	700.14	13.5149	700.74	22.2745	700.94	32.2402	700.74	42.6181	700.24	51.8957
701.74	8.36278	701.14	13.5158	701.74	22.2739	701.94	32.2389	701.74	42.619	701.24	51.879
702.74	8.35059	702.14	13.5243	702.74	22.2555	702.94	32.2286	702.74	42.6166	702.24	51.8741
703.74	8.36942	703.14	13.5261	703.74	22.2544	703.94	32.2123	703.74	42.6093	703.24	51.8667
704.74	8.37854	704.14	13.54	704.74	22.2526	704.94	32.2313	704.74	42.6152	704.24	51.8777
705.74	8.37307	705.14	13.549	705.74	22.2631	705.94	32.2242	705.74	42.6164	705.24	51.8777
706.74	8.37743	706.14	13.5515	706.74	22.2596	706.94	32.222	706.74	42.6028	706.24	51.8692
707.74	8.37257	707.14	13.5542	707.74	22.2544	707.94	32.2119	707.74	42.5796	707.24	51.8741
708.74	8.37552	708.14	13.5381	708.74	22.2655	708.94	32.2019	708.74	42.5712	708.24	51.8565
709.74	8.36535	709.14	13.518	709.74	22.2635	709.94	32.1927	709.74	42.5513	709.24	51.8376
710.74	8.35352	710.14	13.4971	710.74	22.2468	710.94	32.1827	710.74	42.5314	710.24	51.8168
711.74	8.35547	711.14	13.4857	711.74	22.2572	711.94	32.1902	711.74	42.5254	711.24	51.8058
712.74	8.35976	712.14	13.4865	712.74	22.2729	712.94	32.1913	712.74	42.51	712.24	51.8136
713.74	8.3584	713.14	13.4883	713.74	22.2653	713.94	32.1814	713.74	42.4972	713.24	51.8054
714.74	8.35527	714.14	13.4679	714.74	22.2585	714.94	32.169	714.74	42.4942	714.24	51.7944
715.74	8.32912	715.14	13.46	715.74	22.234	715.94	32.1459	715.74	42.4857	715.24	51.7669
716.74	8.31466	716.14	13.421	716.74	22.2437	716.94	32.1439	716.74	42.4713	716.24	51.7479
717.74	8.32092	717.14	13.4098	717.74	22.2372	717.94	32.1521	717.74	42.4779	717.24	51.7383
718.74	8.29042	718.14	13.4045	718.74	22.2195	718.94	32.1274	718.74	42.4763	718.24	51.723
719.74	8.29151	719.14	13.3883	719.74	22.2046	719.94	32.1244	719.74	42.4614	719.24	51.6989
720.74	8.28392	720.14	13.3883	720.74	22.2134	720.94	32.1214	720.74	42.4503	720.24	51.7153
721.74	8.29713	721.14	13.4076	721.74	22.2001	721.94	32.1202	721.74	42.4635	721.24	51.7174
722.74	8.29932	722.14	13.4267	722.74	22.2024	722.94	32.1129	722.74	42.4595	722.24	51.726
723.74	8.30384	723.14	13.4269	723.74	22.1892	723.94	32.0955	723.74	42.4425	723.24	51.7335
724.74	8.30701	724.14	13.422	724.74	22.1926	724.94	32.0992	724.74	42.4347	724.24	51.7646
725.74	8.2998	725.14	13.4102	725.74	22.1914	725.94	32.0997	725.74	42.4435	725.24	51.7745
726.74	8.31982	726.14	13.4265	726.74	22.2148	726.94	32.1173	726.74	42.4487	726.24	51.7683
727.74	8.31743	727.14	13.4426	727.74	22.2204	727.94	32.1047	727.74	42.435	727.24	51.7795
728.74	8.31883	728.14	13.4321	728.74	22.2234	728.94	32.1005	728.74	42.4247	728.24	51.7693
729.74	8.32799	729.14	13.4358	729.74	22.2309	729.94	32.0883	729.74	42.4244	729.24	51.7676
730.74	8.32561	730.14	13.4426	730.74	22.2188	730.94	32.0657	730.74	42.4217	730.24	51.742
731.74	8.33069	731.14	13.4457	731.74	22.2043	731.94	32.0541	731.74	42.4287	731.24	51.7289
732.74	8.33936	732.14	13.4401	732.74	22.2114	732.94	32.0616	732.74	42.4436	732.24	51.729
733.74	8.3285	733.14	13.4351	733.74	22.1873	733.94	32.065	733.74	42.4327	733.24	51.7354
734.74	8.32823	734.14	13.4189	734.74	22.1891	734.94	32.0778	734.74	42.436	734.24	51.7106
735.74	8.34245	735.14	13.4251	735.74	22.2017	735.94	32.093	735.74	42.4303	735.24	51.7166
736.74	8.33518	736.14	13.4372	736.74	22.2041	736.94	32.092	736.74	42.4396	736.24	51.7181
737.74	8.3234	737.14	13.4167	737.74	22.2118	737.94	32.0951	737.74	42.4213	737.24	51.7081
738.74	8.34129	738.14	13.4456	738.74	22.2053	738.94	32.0921	738.74	42.4097	738.24	51.6989
739.74	8.3349	739.14	13.455	739.74	22.2073	739.94	32.0766	739.74	42.4116	739.24	51.696
740.74	8.33369	740.14	13.4664	740.74	22.1914	740.94	32.073	740.74	42.3845	740.24	51.6842
741.74	8.3214	741.14	13.4471	741.74	22.1857	741.94	32.0722	741.74	42.3784	741.24	51.6661
742.74	8.30653	742.14	13.4501	742.74	22.1707	742.94	32.064	742.74	42.3751	742.24	51.6594
743.74	8.29761	743.14	13.4283	743.74	22.1615	743.94	32.0778	743.74	42.3644	743.24	51.6368
744.74	8.29226	744.14	13.4346	744.74	22.1725	744.94	32.0831	744.74	42.377	744.24	51.6248
745.74	8.27444	745.14	13.4285	745.74	22.168	745.94	32.0845	745.74	42.374	745.24	51.6059
746.74	8.25597	746.14	13.4122	746.74	22.1675	746.94	32.0813	746.74	42.3719	746.24	51.5957
747.74	8.24902	747.14	13.4164	747.74	22.1637	747.94	32.072	747.74	42.3666	747.24	51.5684
748.74	8.25904	748.14	13.4001	748.74	22.1721	748.94	32.0704	748.74	42.3766	748.24	51.5668
749.74	8.26892	749.14	13.3987	749.74	22.1703	749.94	32.0704	749.74	42.3763	749.24	51.5636
750.74	8.271	750.14	13.3973	750.74	22.1661	750.94	32.0631	750.74	42.3608	750.24	51.562
751.74	8.27436	751.14	13.3794	751.74	22.1711	751.94	32.0596	751.74	42.3525	751.24	51.5633
752.74	8.2961	752.14	13.3784	752.74	22.1994	752.94	32.0613	752.74	42.3563	752.24	51.584
753.74	8.32178	753.14	13.3727	753.74	22.2168	753.94	32.0782	753.74	42.3724	753.24	51.5906
754.74	8.33192	754.14	13.396	754.74	22.2153	754.94	32.0713	754.74	42.3511	754.24	51.6125
755.74	8.32888	755.14	13.397	755.74	22.24	755.94	32.082	755.74	42.3484	755.24	51.5984
756.74	8.34327	756.14	13.4058	756.74	22.2185	756.94	32.0745	756.74	42.3413	756.24	51.585
757.74	8.33521	757.14	13.3893	757.74	22.1976	757.94	32.0847	757.74	42.3517	757.24	51.5765
758.74	8.33558	758.14	13.3796	758.74	22.1884	758.94	32.0749	758.74	42.342	758.24	51.5551
759.74	8.34143	759.14	13.3865	759.74	22.2002	759.94	32.0828	759.74	42.3445	759.24	51.5577
760.74	8.3421	760.14	13.3873	760.74	22.206	760.94	32.0936	760.74	42.3386	760.24	51.5574
761.74	8.31464	761.14	13.376	761.74	22.1968	761.94	32.0947	761.74	42.331	761.24	51.5647
762.74	8.30273	762.14	13.3564	762.74	22.1959	762.94	32.073	762.74	42.309	762.24	51.5433
763.74	8.31649	763.14	13.3648	763.74	22.2015	763.94	32.0594	763.74	42.313	763.24	51.5375
764.74	8.32442	764.14	13.3739	764.74	22.1837	764.94	32.0349	764.74	42.2949	764.24	51.5305
765.74	8.29944	765.14	13.3477	765.74	22.1536	765.94	32.0138	765.74	42.2881	765.24	51.5222
766.74	8.29785	766.14	13.3184	766.74	22.1226	766.94	31.9779	766.74	42.2845	766.24	51.5044
767.74	8.30273	767.14	13.2979	767.74	22.0901	767.94	31.9738	767.74	42.2719	767.24	51.4851
768.74	8.30151	768.14	13.2793	768.74	22.0657	768.94	31.9724	768.74	42.2787	768.24	51.4789
769.74	8.28616	769.14	13.2785	769.74	22.0586	769.94	31.967	769.74	42.2631	769.24	51.4851
770.74	8.28954	770.14	13.2703	770.74	22.0682	770.94	31.972	770.74	42.2434	770.24	51.4707
771.74	8.28333	771.14	13.2958	771.74	22.0734	771.94	31.9641	771.74	42.2454	771.24	51.4858
772.74	8.29006	772.14	13.3016	772.74	22.0902	772.94	31.9634	772.74	42.2521	772.24	51.489
773.74	8.30748	773.14	13.3274	773.74	22.109	773.94	31.9782	773.74	42.2646	773.24	51.5
774.74	8.31618	774.14	13.3554	774.74	22.1378	774.94	31.9911	774.74	42.2654	774.24	51.4956
775.74	8.3224	775.14	13.3841	775.74	22.1323	775.94	32.0019	775.74	42.27	775.24	51.5151
776.74	8.3335	776.14	13.3843	776.74	22.1271	776.94	32.0123	776.74	42.2648	776.24	51.5046
777.74	8.33253	777.14	13.3869	777.74	22.1229	777.94	32.0118	777.74	42.2606	777.24	51.4883
778.74	8.30786	778.14	13.3845	778.74	22.1178	778.94	32.0011	778.74	42.2538	778.24	51.4851
779.74	8.29701	779.14	13.3822	779.74	22.1007	779.94	31.9857	779.74	42.2464	779.24	51.4815
780.74	8.27708	780.14	13.3563	780.74	22.0886	780.94	31.9837	780.74	42.2411	780.24	51.4649
781.74	8.2775	781.14	13.3553	781.74	22.0793	781.94	31.9847	781.74	42.2333	781.24	51.4625
782.74	8.27257	782.14	13.3494	782.74	22.0681	782.94	31.9827	782.74	42.2381	782.24	51.4672
783.74	8.25708	783.14	13.365	783.74	22.0654	783.94	31.998	783.74	42.2211	783.24	51.4636
784.74	8.26211	784.14	13.3658	784.74	22.0834	784.94	32.0116	784.74	42.2012	784.24	51.466
785.74	8.27051	785.14	13.3789	785.74	22.082	785.94	32.0018	785.74	42.1936	785.24	51.4691
786.74	8.26517	786.14	13.3779	786.74	22.0767	786.94	31.9916	786.74	42.167	786.24	51.457
787.74	8.26754	787.14	13.3762	787.74	22.0807	787.94	32.0007	787.74	42.1558	787.24	51.4495
788.74	8.27832	788.14	13.4047	788.74	22.0916	788.94	32.0099	788.74	42.1572	788.24	51.4672
789.74	8.28658	789.14	13.4063	789.74	22.0935	789.94	31.9921	789.74	42.1475	789.24	51.4652
790.74	8.28756	790.14	13.4077	790.74	22.0932	790.94	32.0023	790.74	42.1535	790.24	51.4762
791.74	8.30724	791.14	13.4367	791.74	22.1092	791.94	32.011	791.74	42.1716	791.24	51.477
792.74	8.29533	792.14	13.4549	792.74	22.1155	792.94	31.9863	792.74	42.1891	792.24	51.4725
793.74	8.28479	793.14	13.4501	793.74	22.1244	793.94	31.9835	793.74	42.1722	793.24	51.4637
794.74	8.2877	794.14	13.4399	794.74	22.1369	794.94	31.9915	794.74	42.1731	794.24	51.4395
795.74	8.29093	795.14	13.4558	795.74	22.1631	795.94	31.9935	795.74	42.196	795.24	51.4549
796.74	8.29222	796.14	13.4497	796.74	22.1659	796.94	31.9919	796.74	42.1805	796.24	51.4489
797.74	8.28687	797.14	13.4359	797.74	22.1641	797.94	32.0005	797.74	42.1771	797.24	51.446
798.74	8.28907	798.14	13.4253	798.74	22.1697	798.94	32.0009	798.74	42.1597	798.24	51.4444
799.74	8.27869	799.14	13.4164	799.74	22.1637	799.94	31.9904	799.74	42.1572	799.24	51.4476
800.74	8.2815	800.14	13.3955	800.74	22.1489	800.94	31.9718	800.74	42.1409	800.24	51.4539
801.74	8.27566	801.14	13.3747	801.74	22.1282	801.94	31.9551	801.74	42.1315	801.24	51.4252
802.74	8.27795	802.14	13.3652	802.74	22.1207	802.94	31.9333	802.74	42.116	802.24	51.4242
803.74	8.29188	803.14	13.3592	803.74	22.1151	803.94	31.9333	803.74	42.1168	803.24	51.3887
804.74	8.28345	804.14	13.3691	804.74	22.123	804.94	31.9431	804.74	42.1283	804.24	51.3773
805.74	8.28479	805.14	13.3682	805.74	22.1178	805.94	31.9324	805.74	42.1195	805.24	51.3738
806.74	8.26576	806.14	13.3837	806.74	22.1121	806.94	31.925	806.74	42.1138	806.24	51.364
807.74	8.23989	807.14	13.367	807.74	22.0843	807.94	31.9255	807.74	42.0879	807.24	51.3523
808.74	8.23058	808.14	13.3422	808.74	22.1011	808.94	31.9325	808.74	42.0766	808.24	51.3383
809.74	8.22376	809.14	13.357	809.74	22.0814	809.94	31.9342	809.74	42.0734	809.24	51.343
810.74	8.23817	810.14	13.36	810.74	22.0646	810.94	31.9405	810.74	42.0761	810.24	51.3485
811.74	8.24076	811.14	13.3691	811.74	22.066	811.94	31.9512	811.74	42.079	811.24	51.3562
812.74	8.25741	812.14	13.37	812.74	22.0791	812.94	31.9617	812.74	42.0941	812.24	51.3499
813.74	8.2605	813.14	13.3851	813.74	22.1	813.94	31.9607	813.74	42.1064	813.24	51.3542
814.74	8.25491	814.14	13.4023	814.74	22.0977	814.94	31.9439	814.74	42.101	814.24	51.3445
815.74	8.24573	815.14	13.3975	815.74	22.1162	815.94	31.9226	815.74	42.082	815.24	51.3328
816.74	8.21852	816.14	13.3833	816.74	22.1101	816.94	31.8957	816.74	42.063	816.24	51.3132
817.74	8.2036	817.14	13.3676	817.74	22.1147	817.94	31.8935	817.74	42.0513	817.24	51.3012
818.74	8.18895	818.14	13.3651	818.74	22.1216	818.94	31.8971	818.74	42.0547	818.24	51.2951
819.74	8.18546	819.14	13.3816	819.74	22.1197	819.94	31.8842	819.74	42.0351	819.24	51.2889
820.74	8.19043	820.14	13.359	820.74	22.1129	820.94	31.8923	820.74	42.0482	820.24	51.2761
821.74	8.20801	821.14	13.3672	821.74	22.1031	821.94	31.8986	821.74	42.0642	821.24	51.2758
822.74	8.2224	822.14	13.3588	822.74	22.1011	822.94	31.9004	822.74	42.077	822.24	51.2762
823.74	8.20896	823.14	13.3835	823.74	22.1089	823.94	31.8842	823.74	42.0714	823.24	51.2645
824.74	8.20589	824.14	13.3584	824.74	22.0893	824.94	31.8846	824.74	42.0536	824.24	51.2564
825.74	8.18665	825.14	13.3581	825.74	22.0606	825.94	31.8656	825.74	42.0491	825.24	51.2559
826.74	8.18272	826.14	13.3588	826.74	22.053	826.94	31.8711	826.74	42.0581	826.24	51.2513
827.74	8.18848	827.14	13.3574	827.74	22.0625	827.94	31.8728	827.74	42.0576	827.24	51.2546
828.74	8.1757	828.14	13.3558	828.74	22.0529	828.94	31.8666	828.74	42.0562	828.24	51.253
829.74	8.17625	829.14	13.3305	829.74	22.0519	829.94	31.872	829.74	42.0552	829.24	51.2419
830.74	8.20411	830.14	13.3399	830.74	22.0585	830.94	31.8809	830.74	42.0813	830.24	51.257
831.74	8.23231	831.14	13.355	831.74	22.0669	831.94	31.8853	831.74	42.0816	831.24	51.2631
832.74	8.21558	832.14	13.3453	832.74	22.0763	832.94	31.867	832.74	42.0714	832.24	51.2612
833.74	8.2284	833.14	13.3405	833.74	22.0728	833.94	31.8917	833.74	42.0844	833.24	51.26
834.74	8.24986	834.14	13.3558	834.74	22.0809	834.94	31.8929	834.74	42.078	834.24	51.266
835.74	8.23647	835.14	13.3544	835.74	22.0695	835.94	31.8828	835.74	42.065	835.24	51.2694
836.74	8.23767	836.14	13.3461	836.74	22.0461	836.94	31.8892	836.74	42.058	836.24	51.2742
837.74	8.22849	837.14	13.3555	837.74	22.042	837.94	31.9156	837.74	42.0554	837.24	51.2751
838.74	8.24973	838.14	13.3758	838.74	22.0272	838.94	31.9345	838.74	42.052	838.24	51.2684
839.74	8.23222	839.14	13.375	839.74	21.9965	839.94	31.8927	839.74	42.0573	839.24	51.2522
840.74	8.2042	840.14	13.3449	840.74	21.9818	840.94	31.8269	840.74	42.0866	840.24	51.2423

## Sheet: ICAM-1 L42A - IT4var13
Cycle: 20 IT4var13 DBL_B 7.81_X	Cycle: 20 IT4var13 DBL_B 7.81_Y	Cycle: 21 IT4var13 DBL_B 15.6_X	Cycle: 21 IT4var13 DBL_B 15.6_Y	Cycle: 22 IT4var13 DBL_B 31.2_X	Cycle: 22 IT4var13 DBL_B 31.2_Y	Cycle: 23 IT4var13 DBL_B 62.5_X	Cycle: 23 IT4var13 DBL_B 62.5_Y	Cycle: 24 IT4var13 DBL_B 125 _X	Cycle: 24 IT4var13 DBL_B 125 _Y	Cycle: 25 IT4var13 DBL_B 250 _X	Cycle: 25 IT4var13 DBL_B 250 _Y
-60.76	0.0355911	-60.66	0.101181	-60.26	-0.0111008	-60.56	0.0873032	-60.26	-0.0424728	-60.46	0.0411987
-59.76	0.0583448	-59.66	0.0991182	-59.26	-0.0399218	-59.56	0.0933819	-59.26	-0.0908251	-59.46	-0.0458984
-58.76	-0.0179749	-58.66	0.0961504	-58.26	-0.0500183	-58.56	0.0569563	-58.26	-0.0846863	-58.46	-0.159851
-57.76	-0.0192423	-57.66	0.187998	-57.26	-0.0131998	-57.56	0.143651	-57.26	-0.0185709	-57.46	-0.038269
-56.76	0.047823	-56.66	0.179221	-56.26	-0.0471478	-56.56	0.0940657	-56.26	-0.0555706	-56.46	-0.0775146
-55.76	0.0274611	-55.66	0.117733	-55.26	-0.0372972	-55.56	0.0643291	-55.26	-0.0570726	-55.46	-0.0828247
-54.76	0.038765	-54.66	0.0906219	-54.26	-0.0544968	-54.56	0.0790024	-54.26	-0.0615768	-54.46	-0.0577393
-53.76	0.0179396	-53.66	0.0960665	-53.26	-0.0481005	-53.56	0.0944805	-53.26	-0.0451708	-53.46	-0.0554199
-52.76	-0.00918388	-52.66	0.105368	-52.26	-0.0661907	-52.56	0.07722	-52.26	-0.0628948	-52.46	-0.0827637
-51.76	-0.0286665	-51.66	0.081027	-51.26	-0.0420942	-51.56	0.0588856	-51.26	-0.0864058	-51.46	-0.0905762
-50.76	-0.00559616	-50.66	0.0841398	-50.26	-0.012249	-50.56	0.0428934	-50.26	-0.0891533	-50.46	-0.10199
-49.76	0.029048	-49.66	0.086483	-49.26	-0.0242357	-49.56	0.0382061	-49.26	-0.0621996	-49.46	-0.105896
-48.76	0.0339556	-48.66	0.109286	-48.26	-0.0472822	-48.56	0.0496082	-48.26	-0.0557051	-48.46	-0.104309
-47.76	0.00683022	-47.66	0.0963707	-47.26	-0.0341244	-47.56	0.0607891	-47.26	-0.0228939	-47.46	-0.0723267
-46.76	0.0108843	-46.66	0.107699	-46.26	-0.019206	-46.56	0.105394	-46.26	-0.0375166	-46.46	-0.076355
-45.76	0.00202179	-45.66	0.114059	-45.26	-0.0255661	-45.56	0.0958481	-45.26	-0.0441208	-45.46	-0.103394
-44.76	0.0153275	-44.66	0.108261	-44.26	-0.046257	-44.56	0.0759506	-44.26	-0.028801	-44.46	-0.147156
-43.76	0.0239944	-43.66	0.0895844	-43.26	-0.0584641	-43.56	0.0755844	-43.26	-0.0245285	-43.46	-0.150208
-42.76	0.0280228	-42.66	0.0818329	-42.26	-0.0554733	-42.56	0.0786362	-42.26	-0.0310593	-42.46	-0.168945
-41.76	0.00397491	-41.66	0.0795135	-41.26	-0.0695114	-41.56	0.0864487	-41.26	-0.0353317	-41.46	-0.170776
-40.76	0.00824738	-40.66	0.0736542	-40.26	-0.091362	-40.56	0.0884018	-40.26	-0.070488	-40.46	-0.164185
-39.76	0.00729513	-39.66	0.0648408	-39.26	-0.10208	-39.56	0.0619612	-39.26	-0.0893846	-39.46	-0.198486
-38.76	-0.0198283	-38.66	0.0331268	-38.26	-0.0916057	-38.56	0.0274887	-38.26	-0.105033	-38.46	-0.203369
-37.76	-0.0354052	-37.66	0.00213289	-37.26	-0.0803881	-37.56	0.0401597	-37.26	-0.105168	-37.46	-0.19928
-36.76	-0.028862	-36.66	0.0258026	-36.26	-0.086113	-36.56	0.0727768	-36.26	-0.110893	-36.46	-0.155762
-35.76	-0.0109177	-35.66	0.0273895	-35.26	-0.0763474	-35.56	0.0759506	-35.26	-0.132011	-35.46	-0.126465
-34.76	0.0066123	-34.66	0.0549655	-34.26	-0.0680337	-34.56	0.0749989	-34.26	-0.141642	-34.46	-0.128845
-33.76	-0.000590324	-33.66	0.054172	-33.26	-0.0656538	-33.56	0.089891	-33.26	-0.131083	-33.46	-0.149902
-32.76	-0.00342226	-32.66	0.0598726	-32.26	-0.0764813	-32.56	0.117064	-32.26	-0.113835	-32.46	-0.125549
-31.76	-0.0157757	-31.66	0.0747285	-31.26	-0.0616741	-31.56	0.125194	-31.26	-0.105986	-31.46	-0.10498
-30.76	-0.00542402	-30.66	0.0658422	-30.26	-0.0577922	-30.56	0.121605	-30.26	-0.0955119	-30.46	-0.090332
-29.76	0.00627041	-29.66	0.0784397	-29.26	-0.0425577	-29.56	0.105199	-29.26	-0.086503	-29.46	-0.0848389
-28.76	0.0105186	-28.66	0.0721779	-28.26	-0.0621741	-28.56	0.0847645	-28.26	-0.106486	-28.46	-0.0961304
-27.76	-0.0143106	-27.66	0.0585544	-27.26	-0.0961587	-27.56	0.0628161	-27.26	-0.124113	-27.46	-0.0971069
-26.76	-0.0190957	-26.66	0.0551	-26.26	-0.115409	-26.56	0.0567858	-26.26	-0.130058	-26.46	-0.101807
-25.76	-0.0128706	-25.66	0.0541229	-25.26	-0.112846	-25.56	0.0427475	-25.26	-0.137382	-25.46	-0.0871582
-24.76	0.0298538	-24.66	0.0682831	-24.26	-0.104057	-24.56	0.0645981	-24.26	-0.122612	-24.46	-0.0820313
-23.76	0.0606647	-23.66	0.0845308	-23.26	-0.0745282	-23.56	0.089354	-23.26	-0.11884	-23.46	-0.0586548
-22.76	0.0570514	-22.66	0.0896702	-22.26	-0.0503705	-22.56	0.105199	-22.26	-0.109575	-22.46	-0.055542
-21.76	0.052902	-21.66	0.10023	-21.26	-0.0625155	-21.56	0.0906727	-21.26	-0.12172	-21.46	-0.0733032
-20.76	0.00712514	-20.66	0.0853977	-20.26	-0.0905311	-20.56	0.0497789	-20.26	-0.159501	-20.46	-0.137085
-19.76	-0.0079639	-19.66	0.0627043	-19.26	-0.0905443	-19.56	0.01472	-19.26	-0.151579	-19.46	-0.120911
-18.76	0.0469441	-18.66	0.0674289	-18.26	-0.103569	-18.56	0.0411608	-18.26	-0.13311	-18.46	-0.0986328
-17.76	0.0359825	-17.66	0.0473242	-17.26	-0.114103	-17.56	0.0326648	-17.26	-0.121183	-17.46	-0.093811
-16.76	0.0248251	-16.66	0.0102634	-16.26	-0.126969	-16.56	0.0230455	-16.26	-0.123673	-16.46	-0.107727
-15.76	0.0269487	-15.66	-0.00779104	-15.26	-0.0884078	-15.56	0.0286362	-15.26	-0.106596	-15.46	-0.0943604
-14.76	0.0497761	-14.66	0.0140598	-14.26	-0.0492229	-14.56	0.067943	-14.26	-0.0674114	-14.46	-0.0712891
-13.76	0.0676721	-13.66	0.0492651	-13.26	-0.0424353	-13.56	0.093114	-13.26	-0.0425574	-13.46	-0.0600586
-12.76	0.0588344	-12.66	0.0585914	-12.26	-0.0499302	-12.56	0.0795887	-12.26	-0.0454136	-12.46	-0.0944824
-11.76	0.0610559	-11.66	0.0686377	-11.26	-0.0524085	-11.56	0.0831775	-11.26	-0.0283606	-11.46	-0.0879517
-10.76	0.0781705	-10.66	0.0750222	-10.26	-0.0357211	-10.56	0.0987294	-10.26	-0.0312045	-10.46	-0.0799561
-9.76001	0.0687955	-9.66	0.0691384	-9.26001	-0.0345981	-9.56	0.0978016	-9.26001	-0.0477816	-9.45999	-0.0985107
-8.76001	0.0371307	-8.66	0.0544779	-8.26001	-0.0504548	-8.56	0.0852529	-8.26001	-0.0559479	-8.45999	-0.130432
-7.76001	-0.000808924	-7.66	0.0553079	-7.26001	-0.0746004	-7.56	0.0489247	-7.26001	-0.0794832	-7.45999	-0.137634
-6.76001	-0.019657	-6.66	0.0497412	-6.26001	-0.0823401	-6.56	0.054198	-6.26001	-0.0696447	-6.45999	-0.112488
-5.76001	-0.00159025	-5.66	0.055967	-5.26001	-0.0853915	-5.56	0.0582264	-5.26001	-0.0707431	-5.45999	-0.108459
-4.76001	0.0126926	-4.66	0.0669538	-4.26001	-0.106143	-4.56	0.0559073	-4.26001	-0.0766019	-4.45999	-0.133728
-3.76001	0.0509233	-3.66	0.12247	-3.26001	-0.0957441	-3.56	0.0453354	-3.26001	-0.0353193	-3.45999	-0.0958862
-2.76001	-0.0327979	-2.66	0.0324154	-2.26001	-0.0125343	-2.56	0.0557585	-2.26001	-0.106284	-2.45999	-0.155884
-1.76001	-0.00667512	-1.66	0.0474908	-1.26001	-0.276512	-1.56	-0.00759625	-1.26001	-0.365013	-1.45999	-0.246521
-0.76001	-1.41368	-0.660004	-1.61762	-0.26001	-1.80394	-0.559998	-2.06668	-0.26001	-1.44798	-0.459991	-2.52502
0.23999	2.26222	0.339996	2.49378	0.73999	2.1515	0.440002	3.16541	0.73999	2.27979	0.540009	3.32825
1.23999	-0.690436	1.34	-0.609786	1.73999	-0.260748	1.44	-0.32125	1.73999	0.125727	1.54001	0.452026
2.23999	-0.150496	2.34	-0.141509	2.73999	0.0394459	2.44	0.21428	2.73999	0.667498	2.54001	1.53137
3.23999	-0.14185	3.34	-0.176883	3.73999	0.0827589	3.44	0.297972	3.73999	0.941768	3.54001	2.02185
4.23999	-0.237479	4.34	-0.209426	4.73999	0.114572	4.44	0.339989	4.73999	1.12165	4.54001	2.44043
5.23999	-0.289701	5.34	-0.259012	5.73999	0.14609	5.44	0.36848	5.73999	1.33652	5.54001	2.78674
6.23999	-0.262945	6.34	-0.23981	6.73999	0.210261	6.44	0.499388	6.73999	1.5545	6.54001	3.16046
7.23999	-0.249711	7.34	-0.212454	7.73999	0.289596	7.44	0.611058	7.73999	1.73808	7.54001	3.56079
8.23999	-0.227373	8.34	-0.181692	8.73999	0.327071	8.44	0.702001	8.73999	1.90654	8.54001	3.89197
9.23999	-0.217045	9.34	-0.124637	9.73999	0.360104	9.44	0.780028	9.73999	2.05041	9.54001	4.21143
10.24	-0.236136	10.34	-0.103652	10.74	0.402841	10.44	0.867455	10.74	2.16663	10.54	4.46954
11.24	-0.280887	11.34	-0.105227	11.74	0.409665	11.44	0.921752	11.74	2.30273	11.54	4.69238
12.24	-0.290726	12.34	-0.114309	12.74	0.429367	12.44	0.955907	12.74	2.46501	12.54	4.95972
13.24	-0.336405	13.34	-0.117153	13.74	0.461874	13.44	1.02336	13.74	2.587	13.54	5.19073
14.24	-0.371537	14.34	-0.127188	14.74	0.507796	14.44	1.06882	14.74	2.7473	14.54	5.43536
15.24	-0.360038	15.34	-0.126113	15.74	0.560555	15.44	1.14236	15.74	2.88184	15.54	5.71063
16.24	-0.361063	16.34	-0.111904	16.74	0.574545	16.44	1.21868	16.74	2.97738	16.54	5.92792
17.24	-0.366825	17.34	-0.08002	17.74	0.590389	17.44	1.29639	17.74	3.08502	17.54	6.13788
18.24	-0.383109	18.34	-0.0644073	18.74	0.61506	18.44	1.32973	18.74	3.21089	18.54	6.35205
19.24	-0.361967	19.34	-0.0367212	19.74	0.661592	19.44	1.37641	19.74	3.34067	19.54	6.56555
20.24	-0.354374	20.34	-0.0119658	20.74	0.7019	20.44	1.45459	20.74	3.45788	20.54	6.77441
21.24	-0.354765	21.34	-0.0118799	21.74	0.754061	21.44	1.52412	21.74	3.59513	21.54	6.99652
22.24	-0.359672	22.34	-0.00306606	22.74	0.784432	22.44	1.6022	22.74	3.72022	22.54	7.20575
23.24	-0.351078	23.34	0.0122652	23.74	0.809872	23.44	1.67651	23.74	3.82904	23.54	7.36578
24.24	-0.337113	24.34	0.0347385	24.74	0.851363	24.44	1.75486	24.74	3.96989	24.54	7.54419
25.24	-0.3012	25.34	0.0743866	25.74	0.888253	25.44	1.824	25.74	4.12006	25.54	7.74243
26.24	-0.296464	26.34	0.129343	26.74	0.93608	26.44	1.91343	26.74	4.26762	26.54	7.9574
27.24	-0.269608	27.34	0.188608	27.74	0.984481	27.44	1.98057	27.74	4.41893	27.54	8.16962
28.24	-0.247684	28.34	0.237669	28.74	1.0111	28.44	2.0531	28.74	4.5288	28.54	8.37439
29.24	-0.251297	29.34	0.266977	29.74	1.03673	29.44	2.09971	29.74	4.63097	29.54	8.55243
30.24	-0.260233	30.34	0.278172	30.74	1.05678	30.44	2.13481	30.74	4.71486	30.54	8.73132
31.24	-0.248319	31.34	0.29177	31.74	1.08383	31.44	2.18586	31.74	4.80075	31.54	8.89539
32.24	-0.250125	32.34	0.29608	32.74	1.09771	32.44	2.23157	32.74	4.89325	32.54	9.06793
33.24	-0.252274	33.34	0.313914	33.74	1.09795	33.44	2.26804	33.74	4.98296	33.54	9.22375
34.24	-0.258133	34.34	0.300241	34.74	1.1375	34.44	2.3115	34.74	5.09673	34.54	9.38416
35.24	-0.252029	35.34	0.307077	35.74	1.1635	35.44	2.37473	35.74	5.19926	35.54	9.53748
36.24	-0.261332	36.34	0.3046	36.74	1.19527	36.44	2.44451	36.74	5.30941	36.54	9.70575
37.24	-0.243729	37.34	0.326975	37.74	1.22246	37.44	2.49741	37.74	5.40984	37.54	9.86609
38.24	-0.251907	38.34	0.33613	38.74	1.25871	38.44	2.56809	38.74	5.49199	38.54	10.0311
39.24	-0.251395	39.34	0.348069	39.74	1.27168	39.44	2.631	39.74	5.59138	39.54	10.2216
40.24	-0.229423	40.34	0.36992	40.74	1.30024	40.44	2.70181	40.74	5.70857	40.54	10.4008
41.24	-0.226834	41.34	0.401267	41.74	1.34738	41.44	2.77644	41.74	5.82724	41.54	10.569
42.24	-0.212357	42.34	0.436716	42.74	1.3853	42.44	2.82944	42.74	5.93205	42.54	10.728
43.24	-0.193655	43.34	0.45659	43.74	1.4178	43.44	2.89394	43.74	6.03315	43.54	10.8684
44.24	-0.188626	44.34	0.466636	44.74	1.44522	44.44	2.93306	44.74	6.12113	44.54	10.9946
45.24	-0.191215	45.34	0.49138	45.74	1.47797	45.44	2.98489	45.74	6.21565	45.54	11.1307
46.24	-0.169852	46.34	0.511643	46.74	1.51606	46.44	3.05007	46.74	6.30488	46.54	11.2659
47.24	-0.1241	47.34	0.532663	47.74	1.56133	47.44	3.11741	47.74	6.41191	47.54	11.3823
48.24	-0.0841589	48.34	0.556199	48.74	1.63349	48.44	3.18581	48.74	6.50556	48.54	11.528
49.24	-0.0385036	49.34	0.56804	49.74	1.67036	49.44	3.24758	49.74	6.58149	49.54	11.6691
50.24	-0.00342178	50.34	0.58508	50.74	1.72839	50.44	3.31665	50.74	6.68872	50.54	11.8027
51.24	0.0237761	51.34	0.621971	51.74	1.77976	51.44	3.39021	51.74	6.77133	51.54	11.9238
52.24	0.0186977	52.34	0.614964	52.74	1.78493	52.44	3.4312	52.74	6.84487	52.54	12.0449
53.24	0.00260925	53.34	0.628612	53.74	1.80803	53.44	3.48996	53.74	6.9351	53.54	12.1644
54.24	0.0207729	54.34	0.659519	54.74	1.83755	54.44	3.55095	54.74	7.03469	54.54	12.3097
55.24	0.024703	55.34	0.686594	55.74	1.87504	55.44	3.61179	55.74	7.16069	55.54	12.4722
56.24	0.0589561	56.34	0.734251	56.74	1.92529	56.44	3.68127	56.74	7.28955	56.54	12.6288
57.24	0.0753632	57.34	0.771433	57.74	1.95366	57.44	3.72312	57.74	7.38786	57.54	12.7679
58.24	0.064352	58.34	0.788914	58.74	1.95815	58.44	3.75896	58.74	7.46267	58.54	12.8928
59.24	0.0471401	59.34	0.783909	59.74	1.96291	59.44	3.7935	59.74	7.53957	59.54	13.0099
60.24	0.0645485	60.34	0.800499	60.74	1.98758	60.44	3.84248	60.74	7.62101	60.54	13.1397
61.24	0.0689678	61.34	0.814146	61.74	2.00763	61.44	3.88953	61.74	7.69378	61.54	13.2499
62.24	0.0831032	62.34	0.801598	62.74	2.02054	62.44	3.90962	62.74	7.76651	62.54	13.3597
63.24	0.0855923	63.34	0.812107	63.74	2.0541	63.44	3.95989	63.74	7.83352	63.54	13.4817
64.24	0.121897	64.34	0.829515	64.74	2.08088	64.44	4.00796	64.74	7.91389	64.54	13.5959
65.24	0.117525	65.34	0.861168	65.74	2.11319	65.44	4.0644	65.74	8.00833	65.54	13.7256
66.24	0.127024	66.34	0.891037	66.74	2.15656	66.44	4.131	66.74	8.10395	66.54	13.8423
67.24	0.134787	67.34	0.939548	67.74	2.19631	67.44	4.20366	67.74	8.19924	67.54	13.9618
68.24	0.119211	68.34	0.941332	68.74	2.19648	68.44	4.24075	68.74	8.2729	68.54	14.0663
69.24	0.109396	69.34	0.92905	69.74	2.19729	69.44	4.28032	69.74	8.34902	69.54	14.1675
70.24	0.113279	70.34	0.923033	70.74	2.21283	70.44	4.31641	70.74	8.41192	70.54	14.2739
71.24	0.115866	71.34	0.926121	71.74	2.2571	71.44	4.3853	71.74	8.48574	71.54	14.3876
72.24	0.142038	72.34	0.956102	72.74	2.30085	72.44	4.4385	72.74	8.56709	72.54	14.5149
73.24	0.163425	73.34	0.96627	73.74	2.33487	73.44	4.50618	73.74	8.63358	73.54	14.614
74.24	0.15864	74.34	0.983568	74.74	2.32759	74.44	4.54055	74.74	8.69453	74.54	14.6995
75.24	0.132444	75.34	0.993895	75.74	2.33288	75.44	4.57446	75.74	8.75928	75.54	14.8015
76.24	0.129368	76.34	1.00277	76.74	2.36185	76.44	4.61445	76.74	8.84024	76.54	14.902
77.24	0.12944	77.34	1.01417	77.74	2.38414	77.44	4.64622	77.74	8.92186	77.54	14.9844
78.24	0.120993	78.34	1.03476	78.74	2.40639	78.44	4.68413	78.74	8.99087	78.54	15.0844
79.24	0.134518	79.34	1.04333	79.74	2.46472	79.44	4.75464	79.74	9.0802	79.54	15.2134
80.24	0.170847	80.34	1.05998	80.74	2.50239	80.44	4.81533	80.74	9.16743	80.54	15.3081
81.24	0.192234	81.34	1.07357	81.74	2.55558	81.44	4.89228	81.74	9.24613	81.54	15.3923
82.24	0.232712	82.34	1.11079	82.74	2.60661	82.44	4.96335	82.74	9.32549	82.54	15.5026
83.24	0.247213	83.34	1.12418	83.74	2.62606	83.44	5.0103	83.74	9.37374	83.54	15.614
84.24	0.249144	84.34	1.12872	84.74	2.62457	84.44	5.05615	84.74	9.44269	84.54	15.6951
85.24	0.258421	85.34	1.1242	85.74	2.62933	85.44	5.10461	85.74	9.49005	85.54	15.7719
86.24	0.250925	86.34	1.11913	86.74	2.64369	86.44	5.13772	86.74	9.56019	86.54	15.8758
87.24	0.251974	87.34	1.13669	87.74	2.65554	87.44	5.17693	87.74	9.63222	87.54	15.9745
88.24	0.269382	88.34	1.17446	88.74	2.68064	88.44	5.21516	88.74	9.70456	88.54	16.062
89.24	0.279318	89.34	1.19553	89.74	2.69716	89.44	5.2426	89.74	9.76699	89.54	16.1593
90.24	0.282566	90.34	1.20626	90.74	2.70548	90.44	5.27876	90.74	9.83963	90.54	16.256
91.24	0.283224	91.34	1.23691	91.74	2.74843	91.44	5.31059	91.74	9.92751	91.54	16.3604
92.24	0.321775	92.34	1.2503	92.74	2.78082	92.44	5.36865	92.74	9.99615	92.54	16.4354
93.24	0.318357	93.34	1.24463	93.74	2.8009	93.44	5.42029	93.74	10.0504	93.54	16.5145
94.24	0.316502	94.34	1.25307	94.74	2.82224	94.44	5.45967	94.74	10.1079	94.54	16.5884
95.24	0.326195	95.34	1.27231	95.74	2.85061	95.44	5.49346	95.74	10.159	95.54	16.6644
96.24	0.335594	96.34	1.28061	96.74	2.84182	96.44	5.51726	96.74	10.2091	96.54	16.7312
97.24	0.333347	97.34	1.30892	97.74	2.87918	97.44	5.5522	97.74	10.2774	97.54	16.8262
98.24	0.360886	98.34	1.34285	98.74	2.90605	98.44	5.59263	98.74	10.3499	98.54	16.9183
99.24	0.369383	99.34	1.37219	99.74	2.94336	99.44	5.63196	99.74	10.4037	99.54	17.0066
100.24	0.384323	100.34	1.40156	100.74	2.98589	100.44	5.69199	100.74	10.4822	100.54	17.1122
101.24	0.403585	101.34	1.43528	101.74	3.01125	101.44	5.7647	101.74	10.5664	101.54	17.2102
102.24	0.410887	102.34	1.45733	102.74	3.04303	102.44	5.81323	102.74	10.6486	102.54	17.3096
103.24	0.407566	103.34	1.46346	103.74	3.05997	103.44	5.86445	103.74	10.7034	103.54	17.3914
104.24	0.406687	104.34	1.47075	104.74	3.07697	104.44	5.90591	104.74	10.7745	104.54	17.4707
105.24	0.388229	105.34	1.47303	105.74	3.08849	105.44	5.93613	105.74	10.8157	105.54	17.5414
106.24	0.383347	106.34	1.4795	106.74	3.1024	106.44	5.94346	106.74	10.8701	106.54	17.5971
107.24	0.380222	107.34	1.47781	107.74	3.12595	107.44	5.98042	107.74	10.9244	107.54	17.6604
108.24	0.375778	108.34	1.48066	108.74	3.15837	108.44	6.00767	108.74	10.9781	108.54	17.7247
109.24	0.378317	109.34	1.48386	109.74	3.157	109.44	6.04082	109.74	11.0342	109.54	17.8088
110.24	0.397018	110.34	1.50276	110.74	3.18388	110.44	6.09788	110.74	11.1098	110.54	17.8958
111.24	0.408665	111.34	1.5129	111.74	3.21292	111.44	6.1468	111.74	11.1896	111.54	17.9937
112.24	0.430222	112.34	1.5359	112.74	3.244	112.44	6.18381	112.74	11.2617	112.54	18.0908
113.24	0.460667	113.34	1.56362	113.74	3.28147	113.44	6.2425	113.74	11.3368	113.54	18.1899
114.24	0.497288	114.34	1.58999	114.74	3.32358	114.44	6.28791	114.74	11.4101	114.54	18.2739
115.24	0.528391	115.34	1.60118	115.74	3.35621	115.44	6.32217	115.74	11.4916	115.54	18.3652
116.24	0.545334	116.34	1.63624	116.74	3.37547	116.44	6.3552	116.74	11.5517	116.54	18.4307
117.24	0.559519	117.34	1.64293	117.74	3.37062	117.44	6.38979	117.74	11.6071	117.54	18.4857
118.24	0.568016	118.34	1.65976	118.74	3.37673	118.44	6.42632	118.74	11.6754	118.54	18.568
119.24	0.558592	119.34	1.67023	119.74	3.3952	119.44	6.48474	119.74	11.7365	119.54	18.6511
120.24	0.566013	120.34	1.68526	120.74	3.39505	120.44	6.52229	120.74	11.7803	120.54	18.7224
121.24	0.551731	121.34	1.68258	121.74	3.41739	121.44	6.56868	121.74	11.8238	121.54	18.7917
122.24	0.558958	122.34	1.69171	122.74	3.44134	122.44	6.6012	122.74	11.8674	122.54	18.8737
123.24	0.566965	123.34	1.70934	123.74	3.49049	123.44	6.64797	123.74	11.9282	123.54	18.9594
124.24	0.599997	124.34	1.72477	124.74	3.54012	124.44	6.69463	124.74	11.9892	124.54	19.0311
125.24	0.634323	125.34	1.76454	125.74	3.57664	125.44	6.7501	125.74	12.0732	125.54	19.1069
126.24	0.672606	126.34	1.79303	126.74	3.60248	126.44	6.79297	126.74	12.1363	126.54	19.1758
127.24	0.665623	127.34	1.78463	127.74	3.60404	127.44	6.80976	127.74	12.1707	127.54	19.2205
128.24	0.637669	128.34	1.77572	128.74	3.59366	128.44	6.82612	128.74	12.2255	128.54	19.2674
129.24	0.63513	129.34	1.76434	129.74	3.59723	129.44	6.8512	129.74	12.2701	129.54	19.3132
130.24	0.63928	130.34	1.75024	130.74	3.6195	130.44	6.86963	130.74	12.3135	130.54	19.3735
131.24	0.659836	131.34	1.76789	131.74	3.65544	131.44	6.90598	131.74	12.3822	131.54	19.4496
132.24	0.688108	132.34	1.78674	132.74	3.66968	132.44	6.96057	132.74	12.4261	132.54	19.4963
133.24	0.695335	133.34	1.81028	133.74	3.68838	133.44	6.97002	133.74	12.4561	133.54	19.5334
134.24	0.707077	134.34	1.82753	134.74	3.70189	134.44	6.97751	134.74	12.5089	134.54	19.5909
135.24	0.733885	135.34	1.87512	135.74	3.72632	135.44	7.01489	135.74	12.5643	135.54	19.6587
136.24	0.752048	136.34	1.88741	136.74	3.77799	136.44	7.07722	136.74	12.6357	136.54	19.7529
137.24	0.783909	137.34	1.91842	137.74	3.80753	137.44	7.1363	137.74	12.6945	137.54	19.8388
138.24	0.781712	138.34	1.93014	138.74	3.81302	138.44	7.15925	138.74	12.7394	138.54	19.9055
139.24	0.783298	139.34	1.9277	139.74	3.82059	139.44	7.18391	139.74	12.7845	139.54	19.9649
140.24	0.783226	140.34	1.9332	140.74	3.81387	140.44	7.2177	140.74	12.8187	140.54	20.0223
141.24	0.780003	141.34	1.93172	141.74	3.82291	141.44	7.24763	141.74	12.8589	141.54	20.0672
142.24	0.792673	142.34	1.95323	142.74	3.84071	142.44	7.27297	142.74	12.9139	142.54	20.1077
143.24	0.783958	143.34	1.93979	143.74	3.85928	143.44	7.32463	143.74	12.9831	143.54	20.1675
144.24	0.804832	144.34	1.95597	144.74	3.90182	144.44	7.39043	144.74	13.0391	144.54	20.2466
145.24	0.812595	145.34	1.94466	145.74	3.91532	145.44	7.42024	145.74	13.0802	145.54	20.3018
146.24	0.824242	146.34	1.9459	146.74	3.9219	146.44	7.44072	146.74	13.126	146.54	20.3479
147.24	0.836937	147.34	1.95926	147.74	3.96249	147.44	7.45281	147.74	13.1994	147.54	20.4193
148.24	0.847191	148.34	1.97855	148.74	3.96432	148.44	7.46977	148.74	13.2485	148.54	20.4815
149.24	0.843773	149.34	1.97837	149.74	3.96914	149.44	7.481	149.74	13.294	149.54	20.5269
150.24	0.85161	150.34	2.00215	150.74	3.99309	150.44	7.51694	150.74	13.349	150.54	20.5624
151.24	0.873093	151.34	2.01783	151.74	4.02818	151.44	7.55332	151.74	13.3972	151.54	20.6249
152.24	0.872948	152.34	2.02719	152.74	4.03872	152.44	7.58525	152.74	13.4518	152.54	20.6931
153.24	0.888573	153.34	2.05179	153.74	4.05318	153.44	7.62761	153.74	13.4909	153.54	20.7493
154.24	0.893894	154.34	2.06618	154.74	4.0615	154.44	7.67988	154.74	13.535	154.54	20.8038
155.24	0.881077	155.34	2.09164	155.74	4.08207	155.44	7.7176	155.74	13.5863	155.54	20.8687
156.24	0.891428	156.34	2.12163	156.74	4.09431	156.44	7.74612	156.74	13.6367	156.54	20.9204
157.24	0.890892	157.34	2.13083	157.74	4.10452	157.44	7.77629	157.74	13.6778	157.54	20.9602
158.24	0.879221	158.34	2.12071	158.74	4.11793	158.44	7.81277	158.74	13.7028	158.54	20.9875
159.24	0.860424	159.34	2.12639	159.74	4.12507	159.44	7.81252	159.74	13.7178	159.54	21.0125
160.24	0.837254	160.34	2.11752	160.74	4.12479	160.44	7.83113	160.74	13.7387	160.54	21.0469
161.24	0.849216	161.34	2.13125	161.74	4.17673	161.44	7.88923	161.74	13.789	161.54	21.1147
162.24	0.875462	162.34	2.16817	162.74	4.21781	162.44	7.93525	162.74	13.8433	162.54	21.1767
163.24	0.904148	163.34	2.18746	163.74	4.26212	163.44	7.97151	163.74	13.9154	163.54	21.2427
164.24	0.915842	164.34	2.20824	164.74	4.29554	164.44	8.01553	164.74	13.9618	164.54	21.324
165.24	0.939329	165.34	2.21393	165.74	4.31378	165.44	8.0481	165.74	14.0361	165.54	21.4056
166.24	0.944847	166.34	2.22763	166.74	4.32937	166.44	8.0833	166.74	14.0854	166.54	21.472
167.24	0.958078	167.34	2.25115	167.74	4.33747	167.44	8.10464	167.74	14.1314	167.54	21.5409
168.24	0.951927	168.34	2.2656	168.74	4.35403	168.44	8.1331	168.74	14.2067	168.54	21.604
169.24	0.974436	169.34	2.27739	169.74	4.38276	169.44	8.17422	169.74	14.275	169.54	21.6661
170.24	1.00168	170.34	2.29214	170.74	4.40427	170.44	8.20893	170.74	14.3388	170.54	21.7388
171.24	1.00747	171.34	2.31491	171.74	4.44875	171.44	8.24712	171.74	14.4009	171.54	21.797
172.24	1.02868	172.34	2.35797	172.74	4.4787	172.44	8.28442	172.74	14.454	172.54	21.8629
173.24	1.03901	173.34	2.37804	173.74	4.5044	173.44	8.31326	173.74	14.5062	173.54	21.9224
174.24	1.06496	174.34	2.39023	174.74	4.54006	174.44	8.36431	174.74	14.5593	174.54	21.9946
175.24	1.08086	175.34	2.42097	175.74	4.56609	175.44	8.38889	175.74	14.6082	175.54	22.0745
176.24	1.0801	176.34	2.4141	176.74	4.57247	176.44	8.43303	176.74	14.6427	176.54	22.1243
177.24	1.08171	177.34	2.4145	177.74	4.57121	177.44	8.46421	177.74	14.6758	177.54	22.1735
178.24	1.08498	178.34	2.3992	178.74	4.57674	178.44	8.50481	178.74	14.7253	178.54	22.2347
179.24	1.09841	179.34	2.40885	179.74	4.5837	179.44	8.53154	179.74	14.7761	179.54	22.2708
180.24	1.08474	180.34	2.42209	180.74	4.58974	180.44	8.56853	180.74	14.8229	180.54	22.3081
181.24	1.07214	181.34	2.43396	181.74	4.59216	181.44	8.61475	181.74	14.8552	181.54	22.3663
182.24	1.08308	182.34	2.45183	182.74	4.60554	182.44	8.6426	182.74	14.8883	182.54	22.3867
183.24	1.07693	183.34	2.46299	183.74	4.62258	183.44	8.65837	183.74	14.9259	183.54	22.426
184.24	1.0718	184.34	2.47153	184.74	4.63491	184.44	8.68377	184.74	14.9489	184.54	22.4716
185.24	1.07319	185.34	2.46422	185.74	4.65236	185.44	8.70498	185.74	14.9756	185.54	22.5069
186.24	1.08364	186.34	2.48557	186.74	4.66689	186.44	8.7293	186.74	15.0128	186.54	22.532
187.24	1.10351	187.34	2.52185	187.74	4.69555	187.44	8.7605	187.74	15.0515	187.54	22.5818
188.24	1.1042	188.34	2.53477	188.74	4.70533	188.44	8.798	188.74	15.1184	188.54	22.6402
189.24	1.12534	189.34	2.5577	189.74	4.73233	189.44	8.84175	189.74	15.1861	189.54	22.7128
190.24	1.12827	190.34	2.5964	190.74	4.76358	190.44	8.89326	190.74	15.2372	190.54	22.7907
191.24	1.13511	191.34	2.61788	191.74	4.78434	191.44	8.925	191.74	15.3057	191.54	22.8714
192.24	1.15193	192.34	2.62859	192.74	4.81416	192.44	8.96047	192.74	15.3452	192.54	22.9384
193.24	1.15549	193.34	2.61684	193.74	4.83445	193.44	8.99519	193.74	15.396	193.54	22.9905
194.24	1.17007	194.34	2.62424	194.74	4.85452	194.44	9.04619	194.74	15.4473	194.54	23.0436
195.24	1.19062	195.34	2.63408	195.74	4.87764	195.44	9.08852	195.74	15.4903	195.54	23.1165
196.24	1.22014	196.34	2.63935	196.74	4.88066	196.44	9.11435	196.74	15.524	196.54	23.1473
197.24	1.21445	197.34	2.62673	197.74	4.88291	197.44	9.13264	197.74	15.5659	197.54	23.2094
198.24	1.22351	198.34	2.65607	198.74	4.91302	198.44	9.17188	198.74	15.6253	198.54	23.2822
199.24	1.23384	199.34	2.67613	199.74	4.94484	199.44	9.20229	199.74	15.6489	199.54	23.3532
200.24	1.24856	200.34	2.68845	200.74	4.95705	200.44	9.23333	200.74	15.689	200.54	23.4109
201.24	1.24692	201.34	2.70821	201.74	4.98624	201.44	9.27314	201.74	15.7311	201.54	23.4609
202.24	1.26194	202.34	2.73385	202.74	5.01456	202.44	9.30891	202.74	15.7893	202.54	23.5159
203.24	1.28425	203.34	2.76482	203.74	5.04292	203.44	9.3456	203.74	15.8184	203.54	23.5507
204.24	1.28748	204.34	2.76917	204.74	5.06421	204.44	9.35229	204.74	15.8468	204.54	23.5786
205.24	1.29702	205.34	2.77628	205.74	5.08541	205.44	9.38811	205.74	15.8809	205.54	23.6131
206.24	1.28686	206.34	2.79462	206.74	5.11456	206.44	9.40051	206.74	15.9278	206.54	23.6472
207.24	1.29536	207.34	2.80388	207.74	5.14216	207.44	9.42373	207.74	15.9576	207.54	23.6799
208.24	1.29253	208.34	2.80922	208.74	5.16954	208.44	9.46189	208.74	15.9896	208.54	23.7214
209.24	1.29617	209.34	2.8306	209.74	5.19723	209.44	9.49895	209.74	16.0467	209.54	23.7878
210.24	1.31858	210.34	2.84579	210.74	5.22281	210.44	9.52412	210.74	16.0949	210.54	23.8286
211.24	1.31179	211.34	2.84165	211.74	5.24136	211.44	9.55352	211.74	16.1334	211.54	23.8651
212.24	1.3187	212.34	2.84054	212.74	5.25223	212.44	9.57698	212.74	16.1639	212.54	23.8956
213.24	1.3196	213.34	2.83054	213.74	5.24587	213.44	9.6115	213.74	16.1804	213.54	23.9305
214.24	1.31023	214.34	2.8116	214.74	5.25395	214.44	9.63999	214.74	16.1896	214.54	23.9413
215.24	1.31374	215.34	2.8126	215.74	5.26125	215.44	9.65642	215.74	16.2169	215.54	23.9733
216.24	1.30671	216.34	2.81346	216.74	5.26295	216.44	9.70339	216.74	16.235	216.54	24.0117
217.24	1.32229	217.34	2.83323	217.74	5.28774	217.44	9.747	217.74	16.2676	217.54	24.0548
218.24	1.33549	218.34	2.87721	218.74	5.32225	218.44	9.78183	218.74	16.3253	218.54	24.1187
219.24	1.36086	219.34	2.90488	219.74	5.35183	219.44	9.81658	219.74	16.3844	219.54	24.1816
220.24	1.37978	220.34	2.90525	220.74	5.38918	220.44	9.83928	220.74	16.4433	220.54	24.2562
221.24	1.4136	221.34	2.92484	221.74	5.40206	221.44	9.87603	221.74	16.4835	221.54	24.3115
222.24	1.43787	222.34	2.93701	222.74	5.41919	222.44	9.88245	222.74	16.5416	222.54	24.348
223.24	1.44936	223.34	2.94828	223.74	5.44051	223.44	9.91191	223.74	16.5922	223.54	24.399
224.24	1.47109	224.34	2.97123	224.74	5.48666	224.44	9.9356	224.74	16.6466	224.54	24.435
225.24	1.49863	225.34	3.01327	225.74	5.52433	225.44	9.97737	225.74	16.6647	225.54	24.4648
226.24	1.48523	226.34	3.01465	226.74	5.54736	226.44	10.0085	226.74	16.6879	226.54	24.496
227.24	1.47261	227.34	3.01091	227.74	5.57771	227.44	10.041	227.74	16.7193	227.54	24.5394
228.24	1.47207	228.34	3.02231	228.74	5.58559	228.44	10.0762	228.74	16.7584	228.54	24.5948
229.24	1.47055	229.34	3.02981	229.74	5.59433	229.44	10.1289	229.74	16.7903	229.54	24.6399
230.24	1.49236	230.34	3.03596	230.74	5.62102	230.44	10.1467	230.74	16.8447	230.54	24.6783
231.24	1.51372	231.34	3.07405	231.74	5.65324	231.44	10.1874	231.74	16.8901	231.54	24.7258
232.24	1.52747	232.34	3.07928	232.74	5.66302	232.44	10.2201	232.74	16.9145	232.54	24.7466
233.24	1.53904	233.34	3.09933	233.74	5.6724	233.44	10.2203	233.74	16.9562	233.54	24.7731
234.24	1.54848	234.34	3.10569	234.74	5.67385	234.44	10.2466	234.74	16.9975	234.54	24.7983
235.24	1.55818	235.34	3.08751	235.74	5.69032	235.44	10.2566	235.74	17.0199	235.54	24.8294
236.24	1.54851	236.34	3.08955	236.74	5.70415	236.44	10.2552	236.74	17.0425	236.54	24.8599
237.24	1.52109	237.34	3.09115	237.74	5.75565	237.44	10.2692	237.74	17.0363	237.54	24.8759
238.24	1.49009	238.34	3.09267	238.74	5.71299	238.44	10.2728	238.74	16.9887	238.54	24.8843
239.24	0.63382	239.34	1.81278	239.74	6.65439	239.44	8.82524	239.74	18.3274	239.54	25.1138
240.24	2.41057	240.34	4.1763	240.74	4.42376	240.44	11.4902	240.74	15.3371	240.54	24.295
241.24	1.57718	241.34	3.3222	241.74	6.25504	241.44	10.6405	241.74	17.4318	241.54	25.4497
242.24	1.58372	242.34	3.04074	242.74	5.68315	242.44	10.2076	242.74	16.7988	242.54	24.4565
243.24	1.59827	243.34	3.02594	243.74	5.60334	243.44	10.1178	243.74	16.6232	243.54	24.2051
244.24	1.5656	244.34	3.0403	244.74	5.52208	244.44	10.0577	244.74	16.5301	244.54	23.9578
245.24	1.57073	245.34	3.01783	245.74	5.46447	245.44	9.96848	245.74	16.3749	245.54	23.7989
246.24	1.5396	246.34	2.96571	246.74	5.4547	246.44	9.88462	246.74	16.25	246.54	23.6683
247.24	1.48784	247.34	2.89936	247.74	5.43474	247.44	9.8646	247.74	16.1846	247.54	23.507
248.24	1.45937	248.34	2.90623	248.74	5.45327	248.44	9.81597	248.74	16.1414	248.54	23.4104
249.24	1.4634	249.34	2.91782	249.74	5.43557	249.44	9.83184	249.74	16.1101	249.54	23.3246
250.24	1.45449	250.34	2.87711	250.74	5.39267	250.44	9.81206	250.74	16.0215	250.54	23.2144
251.24	1.44915	251.34	2.86811	251.74	5.3853	251.44	9.77757	251.74	15.996	251.54	23.0923
252.24	1.5	252.34	2.89319	252.74	5.37463	252.44	9.74939	252.74	15.9658	252.54	23.0492
253.24	1.5136	253.34	2.89021	253.74	5.33696	253.44	9.70017	253.74	15.8954	253.54	22.9602
254.24	1.50574	254.34	2.89569	254.74	5.28766	254.44	9.65674	254.74	15.8431	254.54	22.9188
255.24	1.47886	255.34	2.89919	255.74	5.26633	255.44	9.64521	255.74	15.8071	255.54	22.8937
256.24	1.5019	256.34	2.91277	256.74	5.24141	256.44	9.63601	256.74	15.7491	256.54	22.8422
257.24	1.50139	257.34	2.89283	257.74	5.23143	257.44	9.62156	257.74	15.6758	257.54	22.7563
258.24	1.48655	258.34	2.8688	258.74	5.22434	258.44	9.59773	258.74	15.6262	258.54	22.6687
259.24	1.4625	259.34	2.86941	259.74	5.2219	259.44	9.57038	259.74	15.5959	259.54	22.6285
260.24	1.44219	260.34	2.85145	260.74	5.20409	260.44	9.54258	260.74	15.5519	260.54	22.5787
261.24	1.41406	261.34	2.85242	261.74	5.18225	261.44	9.50879	261.74	15.509	261.54	22.5038
262.24	1.41413	262.34	2.84459	262.74	5.15406	262.44	9.49966	262.74	15.4707	262.54	22.4345
263.24	1.40095	263.34	2.83202	263.74	5.12062	263.44	9.49477	263.74	15.449	263.54	22.3716
264.24	1.39304	264.34	2.82681	264.74	5.10471	264.44	9.47944	264.74	15.428	264.54	22.328
265.24	1.40754	265.34	2.8153	265.74	5.10438	265.44	9.47683	265.74	15.3886	265.54	22.3074
266.24	1.42048	266.34	2.80498	266.74	5.1031	266.44	9.44997	266.74	15.3759	266.54	22.2396
267.24	1.42434	267.34	2.80991	267.74	5.10696	267.44	9.42485	267.74	15.3423	267.54	22.2006
268.24	1.43662	268.34	2.81167	268.74	5.09421	268.44	9.40718	268.74	15.3061	268.54	22.1459
269.24	1.44512	269.34	2.81007	269.74	5.05602	269.44	9.39451	269.74	15.2746	269.54	22.1025
270.24	1.44216	270.34	2.79844	270.74	5.03652	270.44	9.3825	270.74	15.2458	270.54	22.0486
271.24	1.44563	271.34	2.79149	271.74	5.02711	271.44	9.35696	271.74	15.2147	271.54	22.0064
272.24	1.44495	272.34	2.77014	272.74	5.00903	272.44	9.32434	272.74	15.1689	272.54	21.9608
273.24	1.44992	273.34	2.74837	273.74	5.00309	273.44	9.31013	273.74	15.1205	273.54	21.9234
274.24	1.45832	274.34	2.74389	274.74	4.99855	274.44	9.28896	274.74	15.1226	274.54	21.8973
275.24	1.45989	275.34	2.75306	275.74	4.99559	275.44	9.28855	275.74	15.1048	275.54	21.8463
276.24	1.45051	276.34	2.74523	276.74	5.01039	276.44	9.29128	276.74	15.1016	276.54	21.8076
277.24	1.44558	277.34	2.76536	277.74	5.00161	277.44	9.28118	277.74	15.083	277.54	21.7487
278.24	1.43023	278.34	2.75306	278.74	4.989	278.44	9.26902	278.74	15.0395	278.54	21.7087
279.24	1.41887	279.34	2.7433	279.74	4.97252	279.44	9.24949	279.74	15.0262	279.54	21.6758
280.24	1.40718	280.34	2.77147	280.74	4.9756	280.44	9.22915	280.74	15.0259	280.54	21.6382
281.24	1.42063	281.34	2.78536	281.74	4.96634	281.44	9.20283	281.74	15.0252	281.54	21.6142
282.24	1.43513	282.34	2.78722	282.74	4.94313	282.44	9.17886	282.74	14.9855	282.54	21.57
283.24	1.4397	283.34	2.77521	283.74	4.93561	283.44	9.13757	283.74	14.9568	283.54	21.5364
284.24	1.43581	284.34	2.75986	284.74	4.92837	284.44	9.1198	284.74	14.9103	284.54	21.5117
285.24	1.42632	285.34	2.73957	285.74	4.89312	285.44	9.11765	285.74	14.8537	285.54	21.4594
286.24	1.38325	286.34	2.71648	286.74	4.87312	286.44	9.09316	286.74	14.8402	286.54	21.4014
287.24	1.38132	287.34	2.7358	287.74	4.86905	287.44	9.09736	287.74	14.8506	287.54	21.3859
288.24	1.38989	288.34	2.74396	288.74	4.87701	288.44	9.10168	288.74	14.8389	288.54	21.3589
289.24	1.39795	289.34	2.73547	289.74	4.87903	289.44	9.08167	289.74	14.8102	289.54	21.3286
290.24	1.39788	290.34	2.73195	290.74	4.88732	290.44	9.051	290.74	14.7645	290.54	21.3023
291.24	1.40239	291.34	2.72767	291.74	4.90136	291.44	9.0272	291.74	14.7363	291.54	21.2471
292.24	1.40588	292.34	2.71936	292.74	4.88831	292.44	9.01233	292.74	14.7003	292.54	21.1932
293.24	1.38897	293.34	2.69612	293.74	4.84832	293.44	9.00034	293.74	14.6895	293.54	21.1481
294.24	1.38306	294.34	2.6958	294.74	4.83545	294.44	8.99121	294.74	14.6685	294.54	21.1023
295.24	1.36682	295.34	2.68188	295.74	4.802	295.44	8.98486	295.74	14.6417	295.54	21.0758
296.24	1.34731	296.34	2.66135	296.74	4.76431	296.44	8.95757	296.74	14.6236	296.54	21.0356
297.24	1.34824	297.34	2.64584	297.74	4.75492	297.44	8.94929	297.74	14.5848	297.54	21.0079
298.24	1.33284	298.34	2.64544	298.74	4.74043	298.44	8.93362	298.74	14.5292	298.54	20.9724
299.24	1.31147	299.34	2.64165	299.74	4.73298	299.44	8.90347	299.74	14.5136	299.54	20.9523
300.24	1.31684	300.34	2.65154	300.74	4.72615	300.44	8.90664	300.74	14.4661	300.54	20.9187
301.24	1.32166	301.34	2.64807	301.74	4.72986	301.44	8.88953	301.74	14.4519	301.54	20.8951
302.24	1.34018	302.34	2.66531	302.74	4.73728	302.44	8.8863	302.74	14.4414	302.54	20.8951
303.24	1.35627	303.34	2.67266	303.74	4.73591	303.44	8.87893	303.74	14.4088	303.54	20.8844
304.24	1.36028	304.34	2.65638	304.74	4.72313	304.44	8.88389	304.74	14.383	304.54	20.864
305.24	1.36555	305.34	2.64269	305.74	4.71498	305.44	8.86636	305.74	14.3765	305.54	20.836
306.24	1.36362	306.34	2.6567	306.74	4.69974	306.44	8.85469	306.74	14.3496	306.54	20.8138
307.24	1.37319	307.34	2.63853	307.74	4.69338	307.44	8.8228	307.74	14.3158	307.54	20.7789
308.24	1.35083	308.34	2.62305	308.74	4.68811	308.44	8.80249	308.74	14.3071	308.54	20.7391
309.24	1.35046	309.34	2.64075	309.74	4.6698	309.44	8.78101	309.74	14.3149	309.54	20.6993
310.24	1.33442	310.34	2.62731	310.74	4.67018	310.44	8.76516	310.74	14.304	310.54	20.6736
311.24	1.33447	311.34	2.61841	311.74	4.69739	311.44	8.76721	311.74	14.3082	311.54	20.6565
312.24	1.33017	312.34	2.61837	312.74	4.68766	312.44	8.76411	312.74	14.2902	312.54	20.6155
313.24	1.32436	313.34	2.59916	313.74	4.68368	313.44	8.75322	313.74	14.2639	313.54	20.5732
314.24	1.30161	314.34	2.59383	314.74	4.68497	314.44	8.74824	314.74	14.2301	314.54	20.5494
315.24	1.29023	315.34	2.58251	315.74	4.68568	315.44	8.75539	315.74	14.2066	315.54	20.5075
316.24	1.25893	316.34	2.58091	316.74	4.65261	316.44	8.74468	316.74	14.193	316.54	20.4666
317.24	1.23962	317.34	2.55688	317.74	4.64478	317.44	8.73206	317.74	14.174	317.54	20.4622
318.24	1.23825	318.34	2.56142	318.74	4.63535	318.44	8.71955	318.74	14.1676	318.54	20.4392
319.24	1.2228	319.34	2.56052	319.74	4.64236	319.44	8.71624	319.74	14.1714	319.54	20.4277
320.24	1.2396	320.34	2.55428	320.74	4.62748	320.44	8.71894	320.74	14.1485	320.54	20.4088
321.24	1.24018	321.34	2.57213	321.74	4.63343	321.44	8.72024	321.74	14.1267	321.54	20.3917
322.24	1.27114	322.34	2.59653	322.74	4.64162	322.44	8.71343	322.74	14.1172	322.54	20.3833
323.24	1.27034	323.34	2.61303	323.74	4.62709	323.44	8.70925	323.74	14.078	323.54	20.3597
324.24	1.27693	324.34	2.61034	324.74	4.62172	324.44	8.69411	324.74	14.0443	324.54	20.3261
325.24	1.27065	325.34	2.59519	325.74	4.60744	325.44	8.66887	325.74	14.0205	325.54	20.2921
326.24	1.25986	326.34	2.60256	326.74	4.59568	326.44	8.65205	326.74	13.9974	326.54	20.2603
327.24	1.23655	327.34	2.58041	327.74	4.57987	327.44	8.6269	327.74	13.9731	327.54	20.2148
328.24	1.22671	328.34	2.56266	328.74	4.58102	328.44	8.62151	328.74	13.9453	328.54	20.1808
329.24	1.24004	329.34	2.55732	329.74	4.58196	329.44	8.62644	329.74	13.9349	329.54	20.1638
330.24	1.24526	330.34	2.56974	330.74	4.61373	330.44	8.64067	330.74	13.9483	330.54	20.1406
331.24	1.27126	331.34	2.59629	331.74	4.62112	331.44	8.64702	331.74	13.9428	331.54	20.127
332.24	1.27622	332.34	2.60238	332.74	4.60038	332.44	8.64973	332.74	13.9302	332.54	20.1098
333.24	1.26865	333.34	2.57742	333.74	4.60093	333.44	8.62507	333.74	13.9144	333.54	20.084
334.24	1.26482	334.34	2.57026	334.74	4.59636	334.44	8.60654	334.74	13.9001	334.54	20.0551
335.24	1.26934	335.34	2.56416	335.74	4.58648	335.44	8.59959	335.74	13.8804	335.54	20.0394
336.24	1.26587	336.34	2.54187	336.74	4.58081	336.44	8.5752	336.74	13.863	336.54	20.0044
337.24	1.26719	337.34	2.52242	337.74	4.57047	337.44	8.56404	337.74	13.8429	337.54	19.9658
338.24	1.27324	338.34	2.51844	338.74	4.57311	338.44	8.56626	338.74	13.826	338.54	19.9544
339.24	1.2615	339.34	2.53061	339.74	4.56606	339.44	8.56853	339.74	13.8174	339.54	19.9414
340.24	1.25405	340.34	2.53702	340.74	4.56283	340.44	8.55547	340.74	13.8241	340.54	19.9357
341.24	1.24927	341.34	2.52344	341.74	4.5636	341.44	8.55066	341.74	13.8071	341.54	19.9106
342.24	1.23989	342.34	2.50547	342.74	4.55569	342.44	8.55217	342.74	13.7938	342.54	19.9033
343.24	1.24324	343.34	2.50499	343.74	4.55458	343.44	8.52529	343.74	13.7959	343.54	19.883
344.24	1.23198	344.34	2.49275	344.74	4.54692	344.44	8.51865	344.74	13.7608	344.54	19.8408
345.24	1.23618	345.34	2.46352	345.74	4.53	345.44	8.49812	345.74	13.7325	345.54	19.8035
346.24	1.22036	346.34	2.44516	346.74	4.51919	346.44	8.49077	346.74	13.71	346.54	19.7692
347.24	1.22046	347.34	2.44946	347.74	4.50513	347.44	8.46619	347.74	13.714	347.54	19.7469
348.24	1.21001	348.34	2.45442	348.74	4.47698	348.44	8.45261	348.74	13.6988	348.54	19.7307
349.24	1.20266	349.34	2.44876	349.74	4.46932	349.44	8.43755	349.74	13.6997	349.54	19.7177
350.24	1.23081	350.34	2.46944	350.74	4.47159	350.44	8.42073	350.74	13.6822	350.54	19.7289
351.24	1.22976	351.34	2.48423	351.74	4.45864	351.44	8.4041	351.74	13.6608	351.54	19.712
352.24	1.24468	352.34	2.49916	352.74	4.46202	352.44	8.36167	352.74	13.6623	352.54	19.6907
353.24	1.25779	353.34	2.51412	353.74	4.46634	353.44	8.35078	353.74	13.6525	353.54	19.6688
354.24	1.26389	354.34	2.52914	354.74	4.46988	354.44	8.32673	354.74	13.6364	354.54	19.6349
355.24	1.26902	355.34	2.53201	355.74	4.46347	355.44	8.31941	355.74	13.612	355.54	19.6008
356.24	1.26062	356.34	2.52307	356.74	4.4624	356.44	8.30054	356.74	13.5781	356.54	19.5704
357.24	1.25137	357.34	2.52658	357.74	4.45058	357.44	8.28374	357.74	13.5666	357.54	19.542
358.24	1.25351	358.34	2.51437	358.74	4.46646	358.44	8.28083	358.74	13.5334	358.54	19.5395
359.24	1.2479	359.34	2.50185	359.74	4.47886	359.44	8.26301	359.74	13.5326	359.54	19.5216
360.24	1.25002	360.34	2.48557	360.74	4.4916	360.44	8.25286	360.74	13.5355	360.54	19.5209
361.24	1.25034	361.34	2.488	361.74	4.48648	361.44	8.24372	361.74	13.5351	361.54	19.5134
362.24	1.26096	362.34	2.49374	362.74	4.47709	362.44	8.23018	362.74	13.5226	362.54	19.4986
363.24	1.25893	363.34	2.48355	363.74	4.45565	363.44	8.22051	363.74	13.5012	363.54	19.4708
364.24	1.23794	364.34	2.48435	364.74	4.44534	364.44	8.21965	364.74	13.499	364.54	19.457
365.24	1.24768	365.34	2.49219	365.74	4.42615	365.44	8.20911	365.74	13.4781	365.54	19.4282
366.24	1.23672	366.34	2.49234	366.74	4.40353	366.44	8.21514	366.74	13.457	366.54	19.3865
367.24	1.23452	367.34	2.47989	367.74	4.40462	367.44	8.2094	367.74	13.4306	367.54	19.3755
368.24	1.23916	368.34	2.48728	368.74	4.38906	368.44	8.18694	368.74	13.4021	368.54	19.3444
369.24	1.22055	369.34	2.4855	369.74	4.39011	369.44	8.17451	369.74	13.3935	369.54	19.3131
370.24	1.25127	370.34	2.4878	370.74	4.39794	370.44	8.19334	370.74	13.3896	370.54	19.2999
371.24	1.2562	371.34	2.48153	371.74	4.39566	371.44	8.19697	371.74	13.3661	371.54	19.3043
372.24	1.2314	372.34	2.48351	372.74	4.39222	372.44	8.19521	372.74	13.3513	372.54	19.2927
373.24	1.2407	373.34	2.48739	373.74	4.40189	373.44	8.22505	373.74	13.3522	373.54	19.2796
374.24	1.25154	374.34	2.48449	374.74	4.39662	374.44	8.23904	374.74	13.3375	374.54	19.2803
375.24	1.24311	375.34	2.46715	375.74	4.39405	375.44	8.24575	375.74	13.3334	375.54	19.265
376.24	1.24807	376.34	2.46482	376.74	4.36721	376.44	8.22478	376.74	13.3393	376.54	19.2495
377.24	1.23328	377.34	2.45923	377.74	4.37109	377.44	8.20679	377.74	13.3367	377.54	19.2292
378.24	1.22979	378.34	2.4532	378.74	4.36614	378.44	8.19126	378.74	13.3201	378.54	19.203
379.24	1.22055	379.34	2.44668	379.74	4.36435	379.44	8.1761	379.74	13.3067	379.54	19.176
380.24	1.22942	380.34	2.45362	380.74	4.35363	380.44	8.15501	380.74	13.2862	380.54	19.1725
381.24	1.22981	381.34	2.45226	381.74	4.3534	381.44	8.15261	381.74	13.2564	381.54	19.1537
382.24	1.25825	382.34	2.44616	382.74	4.33998	382.44	8.1636	382.74	13.2515	382.54	19.1465
383.24	1.28586	383.34	2.43246	383.74	4.32413	383.44	8.18904	383.74	13.2306	383.54	19.1457
384.24	1.29848	384.34	2.42405	384.74	4.32461	384.44	8.16069	384.74	13.21	384.54	19.1187
385.24	1.2906	385.34	2.41417	385.74	4.31617	385.44	8.1509	385.74	13.2081	385.54	19.1088
386.24	1.27859	386.34	2.40122	386.74	4.3113	386.44	8.14702	386.74	13.1833	386.54	19.0876
387.24	1.26262	387.34	2.39717	387.74	4.31426	387.44	8.11509	387.74	13.1783	387.54	19.0754
388.24	1.24915	388.34	2.39307	388.74	4.31091	388.44	8.09778	388.74	13.1736	388.54	19.0547
389.24	1.22275	389.34	2.38076	389.74	4.29367	389.44	8.07722	389.74	13.1528	389.54	19.0358
390.24	1.21382	390.34	2.35936	390.74	4.30262	390.44	8.05788	390.74	13.1651	390.54	19.0135
391.24	1.22073	391.34	2.35825	391.74	4.30373	391.44	8.04741	391.74	13.1699	391.54	19.0044
392.24	1.2333	392.34	2.35556	392.74	4.29494	392.44	8.05413	392.74	13.1741	392.54	18.9929
393.24	1.24014	393.34	2.35904	393.74	4.27987	393.44	8.03716	393.74	13.1718	393.54	18.9789
394.24	1.26797	394.34	2.36777	394.74	4.2875	394.44	8.04424	394.74	13.1697	394.54	18.9882
395.24	1.28259	395.34	2.38513	395.74	4.30737	395.44	8.05481	395.74	13.1504	395.54	18.9969
396.24	1.28909	396.34	2.41208	396.74	4.31191	396.44	8.06145	396.74	13.1544	396.54	18.9911
397.24	1.29558	397.34	2.41853	397.74	4.31023	397.44	8.03696	397.74	13.1319	397.54	18.9749
398.24	1.28015	398.34	2.40222	398.74	4.302	398.44	8.01709	398.74	13.1038	398.54	18.9562
399.24	1.26101	399.34	2.38303	399.74	4.2969	399.44	8.00212	399.74	13.1006	399.54	18.9391
400.24	1.26919	400.34	2.37656	400.74	4.30666	400.44	7.99431	400.74	13.0924	400.54	18.9226
401.24	1.2541	401.34	2.3518	401.74	4.30043	401.44	7.98867	401.74	13.0829	401.54	18.9299
402.24	1.24199	402.34	2.36354	402.74	4.29674	402.44	8.01145	402.74	13.0951	402.54	18.9268
403.24	1.22322	403.34	2.37572	403.74	4.28627	403.44	8.02309	403.74	13.0982	403.54	18.9169
404.24	1.21218	404.34	2.38437	404.74	4.29238	404.44	8.03569	404.74	13.0879	404.54	18.9064
405.24	1.20166	405.34	2.38416	405.74	4.28577	405.44	8.04895	405.74	13.0797	405.54	18.8728
406.24	1.19851	406.34	2.3801	406.74	4.2803	406.44	8.04583	406.74	13.0723	406.54	18.8458
407.24	1.20203	407.34	2.38135	407.74	4.27759	407.44	8.05066	407.74	13.0305	407.54	18.8009
408.24	1.1969	408.34	2.37848	408.74	4.26886	408.44	8.0376	408.74	13.0136	408.54	18.7657
409.24	1.18044	409.34	2.36283	409.74	4.27596	409.44	8.01494	409.74	12.9997	409.54	18.7403
410.24	1.18066	410.34	2.36462	410.74	4.276	410.44	7.99194	410.74	12.9801	410.54	18.7108
411.24	1.17776	411.34	2.34397	411.74	4.26723	411.44	7.97283	411.74	12.96	411.54	18.6987
412.24	1.16994	412.34	2.33713	412.74	4.25466	412.44	7.96538	412.74	12.9473	412.54	18.6958
413.24	1.17114	413.34	2.32019	413.74	4.24377	413.44	7.95483	413.74	12.9463	413.54	18.6948
414.24	1.15981	414.34	2.31626	414.74	4.22659	414.44	7.93377	414.74	12.9291	414.54	18.7086
415.24	1.15908	415.34	2.30539	415.74	4.22439	415.44	7.92913	415.74	12.9086	415.54	18.7086
416.24	1.15976	416.34	2.30605	416.74	4.22849	416.44	7.9405	416.74	12.9061	416.54	18.7101
417.24	1.15163	417.34	2.30295	417.74	4.25246	417.44	7.94988	417.74	12.9159	417.54	18.6906
418.24	1.14219	418.34	2.31014	418.74	4.27542	418.44	7.91951	418.74	12.9123	418.54	18.6735
419.24	1.12517	419.34	2.31459	419.74	4.28173	419.44	7.90342	419.74	12.9238	419.54	18.6386
420.24	1.12888	420.34	2.32015	420.74	4.27958	420.44	7.89607	420.74	12.915	420.54	18.6083
421.24	1.12239	421.34	2.30895	421.74	4.28663	421.44	7.88638	421.74	12.9071	421.54	18.5888
422.24	1.11838	422.34	2.30953	422.74	4.27103	422.44	7.88679	422.74	12.8998	422.54	18.5674
423.24	1.11868	423.34	2.29447	423.74	4.25643	423.44	7.88872	423.74	12.8707	423.54	18.5313
424.24	1.13604	424.34	2.29371	424.74	4.24559	424.44	7.88157	424.74	12.8678	424.54	18.5173
425.24	1.11892	425.34	2.28281	425.74	4.23183	425.44	7.88994	425.74	12.8477	425.54	18.5221
426.24	1.11872	426.34	2.2788	426.74	4.20973	426.44	7.88723	426.74	12.8306	426.54	18.5143
427.24	1.11262	427.34	2.26891	427.74	4.19972	427.44	7.88699	427.74	12.8319	427.54	18.5085
428.24	1.13906	428.34	2.28452	428.74	4.21072	428.44	7.89348	428.74	12.8445	428.54	18.4946
429.24	1.12685	429.34	2.29624	429.74	4.17471	429.44	7.87249	429.74	12.8249	429.54	18.4889
430.24	1.10249	430.34	2.28588	430.74	4.16517	430.44	7.85696	430.74	12.7974	430.54	18.4661
431.24	1.12112	431.34	2.29966	431.74	4.15493	431.44	7.84783	431.74	12.7888	431.54	18.4458
432.24	1.11806	432.34	2.30088	432.74	4.16689	432.44	7.83037	432.74	12.7615	432.54	18.4523
433.24	1.11716	433.34	2.2914	433.74	4.14817	433.44	7.8144	433.74	12.7394	433.54	18.4486
434.24	1.10896	434.34	2.29015	434.74	4.13942	434.44	7.80703	434.74	12.7244	434.54	18.4359
435.24	1.09204	435.34	2.26416	435.74	4.13611	435.44	7.79346	435.74	12.7094	435.54	18.4128
436.24	1.09924	436.34	2.26636	436.74	4.13904	436.44	7.77673	436.74	12.7123	436.54	18.4038
437.24	1.10613	437.34	2.26191	437.74	4.13213	437.44	7.75767	437.74	12.702	437.54	18.3767
438.24	1.0803	438.34	2.24441	438.74	4.10703	438.44	7.74226	438.74	12.6952	438.54	18.322
439.24	1.06802	439.34	2.23459	439.74	4.09573	439.44	7.74895	439.74	12.6839	439.54	18.2886
440.24	1.05981	440.34	2.2406	440.74	4.09473	440.44	7.74817	440.74	12.658	440.54	18.2681
441.24	1.05503	441.34	2.23678	441.74	4.07047	441.44	7.74568	441.74	12.6523	441.54	18.2454
442.24	1.05169	442.34	2.23487	442.74	4.07238	442.44	7.74326	442.74	12.6265	442.54	18.2249
443.24	1.06216	443.34	2.2468	443.74	4.07034	443.44	7.75689	443.74	12.6404	443.54	18.2379
444.24	1.08003	444.34	2.25298	444.74	4.05769	444.44	7.75149	444.74	12.6407	444.54	18.2389
445.24	1.08057	445.34	2.25482	445.74	4.03595	445.44	7.73132	445.74	12.6291	445.54	18.228
446.24	1.08955	446.34	2.24938	446.74	4.03968	446.44	7.7167	446.74	12.6487	446.54	18.2155
447.24	1.098	447.34	2.25265	447.74	4.0546	447.44	7.71833	447.74	12.6651	447.54	18.211
448.24	1.09145	448.34	2.26682	448.74	4.05373	448.44	7.70366	448.74	12.6762	448.54	18.2139
449.24	1.09724	449.34	2.26244	449.74	4.04799	449.44	7.70754	449.74	12.6638	449.54	18.1874
450.24	1.09077	450.34	2.265	450.74	4.05555	450.44	7.70107	450.74	12.6417	450.54	18.18
451.24	1.09177	451.34	2.27706	451.74	4.05655	451.44	7.72273	451.74	12.6281	451.54	18.1767
452.24	1.09553	452.34	2.28673	452.74	4.06532	452.44	7.74306	452.74	12.6171	452.54	18.1867
453.24	1.09751	453.34	2.30129	453.74	4.04856	453.44	7.73115	453.74	12.6184	453.54	18.1793
454.24	1.09934	454.34	2.31161	454.74	4.04801	454.44	7.73005	454.74	12.6001	454.54	18.1718
455.24	1.11028	455.34	2.30543	455.74	4.04796	455.44	7.71323	455.74	12.5688	455.54	18.1627
456.24	1.10281	456.34	2.29612	456.74	4.04556	456.44	7.6939	456.74	12.5747	456.54	18.1548
457.24	1.09763	457.34	2.28097	457.74	4.03959	457.44	7.68208	457.74	12.5754	457.54	18.1458
458.24	1.08577	458.34	2.26683	458.74	4.04225	458.44	7.65786	458.74	12.5682	458.54	18.1276
459.24	1.0698	459.34	2.27358	459.74	4.03525	459.44	7.66084	459.74	12.571	459.54	18.1005
460.24	1.05622	460.34	2.26244	460.74	4.02821	460.44	7.65664	460.74	12.5576	460.54	18.0661
461.24	1.03962	461.34	2.24877	461.74	4.00111	461.44	7.63625	461.74	12.5353	461.54	18.0478
462.24	1.0289	462.34	2.25167	462.74	3.99234	462.44	7.62629	462.74	12.5066	462.54	18.0283
463.24	1.02007	463.34	2.23378	463.74	3.96264	463.44	7.63779	463.74	12.4855	463.54	17.9882
464.24	1.01885	464.34	2.22432	464.74	3.95781	464.44	7.64243	464.74	12.4787	464.54	17.9694
465.24	1.01899	465.34	2.23223	465.74	3.94758	465.44	7.64053	465.74	12.4587	465.54	17.9675
466.24	1.00906	466.34	2.23264	466.74	3.94692	466.44	7.64898	466.74	12.4467	466.54	17.9585
467.24	0.995312	467.34	2.21849	467.74	3.93177	467.44	7.63479	467.74	12.4363	467.54	17.9407
468.24	0.979515	468.34	2.21177	468.74	3.92056	468.44	7.60759	468.74	12.4138	468.54	17.9357
469.24	0.971996	469.34	2.20739	469.74	3.93519	469.44	7.61684	469.74	12.4087	469.54	17.9268
470.24	0.981689	470.34	2.21423	470.74	3.92834	470.44	7.62439	470.74	12.4	470.54	17.9122
471.24	0.968067	471.34	2.20185	471.74	3.90996	471.44	7.63853	471.74	12.3918	471.54	17.9075
472.24	0.958813	472.34	2.18792	472.74	3.90205	472.44	7.63467	472.74	12.3936	472.54	17.8958
473.24	0.966576	473.34	2.19516	473.74	3.90469	473.44	7.63921	473.74	12.3976	473.54	17.8784
474.24	0.962231	474.34	2.20421	474.74	3.90223	474.44	7.63625	474.74	12.3938	474.54	17.8841
475.24	0.962524	475.34	2.21521	475.74	3.91699	475.44	7.62048	475.74	12.4188	475.54	17.8794
476.24	0.975636	476.34	2.23201	476.74	3.92815	476.44	7.61118	476.74	12.4295	476.54	17.8702
477.24	0.978172	477.34	2.24107	477.74	3.91433	477.44	7.59002	477.74	12.4157	477.54	17.8392
478.24	0.961475	478.34	2.21717	478.74	3.91747	478.44	7.56321	478.74	12.4122	478.54	17.8327
479.24	0.968067	479.34	2.20454	479.74	3.91997	479.44	7.54087	479.74	12.4018	479.54	17.8241
480.24	0.968285	480.34	2.20048	480.74	3.92074	480.44	7.52593	480.74	12.396	480.54	17.8067
481.24	0.959911	481.34	2.17833	481.74	3.92469	481.44	7.5093	481.74	12.3917	481.54	17.7991
482.24	0.96682	482.34	2.16135	482.74	3.92715	482.44	7.49834	482.74	12.3747	482.54	17.7935
483.24	0.970337	483.34	2.14868	483.74	3.93323	483.44	7.49585	483.74	12.3776	483.54	17.7848
484.24	0.968407	484.34	2.14475	484.74	3.9258	484.44	7.49431	484.74	12.3701	484.54	17.7875
485.24	0.959839	485.34	2.13306	485.74	3.92126	485.44	7.47827	485.74	12.3557	485.54	17.7749
486.24	0.938793	486.34	2.11461	486.74	3.9087	486.44	7.46902	486.74	12.3397	486.54	17.7601
487.24	0.940796	487.34	2.11621	487.74	3.9137	487.44	7.48291	487.74	12.3365	487.54	17.7452
488.24	0.96096	488.34	2.10666	488.74	3.91506	488.44	7.49309	488.74	12.3477	488.54	17.7365
489.24	0.980492	489.34	2.11484	489.74	3.93301	489.44	7.50286	489.74	12.3574	489.54	17.7365
490.24	0.992188	490.34	2.12073	490.74	3.93225	490.44	7.52917	490.74	12.3665	490.54	17.7224
491.24	1.03603	491.34	2.14414	491.74	3.93459	491.44	7.55364	491.74	12.3836	491.54	17.7349
492.24	1.05249	492.34	2.16559	492.74	3.95441	492.44	7.57507	492.74	12.3968	492.54	17.7463
493.24	1.06001	493.34	2.19133	493.74	3.95576	493.44	7.58974	493.74	12.3884	493.54	17.7307
494.24	1.05202	494.34	2.20627	494.74	3.95376	494.44	7.59429	494.74	12.3865	494.54	17.7412
495.24	1.05039	495.34	2.21224	495.74	3.94156	495.44	7.59687	495.74	12.3742	495.54	17.7372
496.24	1.04473	496.34	2.21559	496.74	3.93663	496.44	7.57261	496.74	12.3614	496.54	17.7298
497.24	1.04258	497.34	2.21517	497.74	3.93668	497.44	7.57148	497.74	12.3615	497.54	17.7304
498.24	1.05486	498.34	2.21717	498.74	3.92687	498.44	7.57102	498.74	12.3579	498.54	17.7299
499.24	1.06145	499.34	2.21614	499.74	3.92632	499.44	7.57029	499.74	12.3478	499.54	17.7128
500.24	1.0698	500.34	2.20058	500.74	3.92099	500.44	7.56709	500.74	12.342	500.54	17.7037
501.24	1.06172	501.34	2.19188	501.74	3.91774	501.44	7.55935	501.74	12.3211	501.54	17.6888
502.24	1.06306	502.34	2.18456	502.74	3.91652	502.44	7.56045	502.74	12.3003	502.54	17.6816
503.24	1.05945	503.34	2.16895	503.74	3.90979	503.44	7.53687	503.74	12.2737	503.54	17.6669
504.24	1.04031	504.34	2.13987	504.74	3.91897	504.44	7.51787	504.74	12.2735	504.54	17.6661
505.24	1.0302	505.34	2.14186	505.74	3.9171	505.44	7.49949	505.74	12.2778	505.54	17.6599
506.24	1.02766	506.34	2.13713	506.74	3.90864	506.44	7.47768	506.74	12.2631	506.54	17.6555
507.24	1.01089	507.34	2.13431	507.74	3.90682	507.44	7.46257	507.74	12.2528	507.54	17.6407
508.24	0.997314	508.34	2.13928	508.74	3.91919	508.44	7.43884	508.74	12.2346	508.54	17.6359
509.24	0.989891	509.34	2.1428	509.74	3.89809	509.44	7.42046	509.74	12.2197	509.54	17.6218
510.24	0.968018	510.34	2.1311	510.74	3.88989	510.44	7.41113	510.74	12.1936	510.54	17.6163
511.24	0.957054	511.34	2.11509	511.74	3.89822	511.44	7.40252	511.74	12.1741	511.54	17.6023
512.24	0.969406	512.34	2.11402	512.74	3.89598	512.44	7.39328	512.74	12.1603	512.54	17.6005
513.24	0.961277	513.34	2.09896	513.74	3.88492	513.44	7.41365	513.74	12.1656	513.54	17.5884
514.24	0.971603	514.34	2.10719	514.74	3.89305	514.44	7.4249	514.74	12.1753	514.54	17.5941
515.24	0.982079	515.34	2.12461	515.74	3.90017	515.44	7.43254	515.74	12.1857	515.54	17.5959
516.24	0.999973	516.34	2.13351	516.74	3.90775	516.44	7.44917	516.74	12.1786	516.54	17.5937
517.24	0.998215	517.34	2.14137	517.74	3.91124	517.44	7.45005	517.74	12.1922	517.54	17.6009
518.24	0.99934	518.34	2.16026	518.74	3.91493	518.44	7.45107	518.74	12.1862	518.54	17.6182
519.24	1.00776	519.34	2.15977	519.74	3.89796	519.44	7.44643	519.74	12.1786	519.54	17.6042
520.24	1.00974	520.34	2.15206	520.74	3.90873	520.44	7.42073	520.74	12.1634	520.54	17.595
521.24	1.00088	521.34	2.1456	521.74	3.89907	521.44	7.40141	521.74	12.1687	521.54	17.5911
522.24	1.00571	522.34	2.14004	522.74	3.88779	522.44	7.39717	522.74	12.1704	522.54	17.5663
523.24	1.01067	523.34	2.12672	523.74	3.8911	523.44	7.39365	523.74	12.1717	523.54	17.5515
524.24	1.01628	524.34	2.13398	524.74	3.91643	524.44	7.39707	524.74	12.1794	524.54	17.5481
525.24	1.00906	525.34	2.13169	525.74	3.91274	525.44	7.39861	525.74	12.1752	525.54	17.5372
526.24	0.992722	526.34	2.13026	526.74	3.91258	526.44	7.42466	526.74	12.1788	526.54	17.5273
527.24	0.981075	527.34	2.12683	527.74	3.91088	527.44	7.42664	527.74	12.1674	527.54	17.5419
528.24	0.988354	528.34	2.13988	528.74	3.91615	528.44	7.43862	528.74	12.1593	528.54	17.5584
529.24	0.985081	529.34	2.13876	529.74	3.89078	529.44	7.43708	529.74	12.1538	529.54	17.5478
530.24	0.979736	530.34	2.12268	530.74	3.89709	530.44	7.44934	530.74	12.15	530.54	17.533
531.24	0.989574	531.34	2.13268	531.74	3.89698	531.44	7.43313	531.74	12.1386	531.54	17.5218
532.24	1.00422	532.34	2.14012	532.74	3.8816	532.44	7.41677	532.74	12.1314	532.54	17.5143
533.24	0.996044	533.34	2.12956	533.74	3.87251	533.44	7.40188	533.74	12.1174	533.54	17.4823
534.24	0.992382	534.34	2.11589	534.74	3.86799	534.44	7.3832	534.74	12.1231	534.54	17.452
535.24	1.00117	535.34	2.12218	535.74	3.85231	535.44	7.36135	535.74	12.1248	535.54	17.4277
536.24	1.00447	536.34	2.12437	536.74	3.85633	536.44	7.35305	536.74	12.1242	536.54	17.4122
537.24	1.01257	537.34	2.13086	537.74	3.85608	537.44	7.3595	537.74	12.1207	537.54	17.4025
538.24	1.01067	538.34	2.1313	538.74	3.85918	538.44	7.36545	538.74	12.1137	538.54	17.386
539.24	0.997337	539.34	2.1077	539.74	3.84322	539.44	7.3521	539.74	12.0981	539.54	17.3803
540.24	0.979076	540.34	2.10033	540.74	3.83937	540.44	7.33743	540.74	12.0744	540.54	17.3743
541.24	0.975464	541.34	2.08594	541.74	3.83264	541.44	7.33179	541.74	12.0399	541.54	17.3595
542.24	0.94585	542.34	2.06398	542.74	3.80199	542.44	7.31333	542.74	12.006	542.54	17.3489
543.24	0.935642	543.34	2.02901	543.74	3.78959	543.44	7.29646	543.74	12.0035	543.54	17.335
544.24	0.932175	544.34	2.0243	544.74	3.78661	544.44	7.2999	544.74	11.9985	544.54	17.3314
545.24	0.935886	545.34	2.01962	545.74	3.79935	545.44	7.30781	545.74	11.9855	545.54	17.3255
546.24	0.922729	546.34	2.02661	546.74	3.80725	546.44	7.31384	546.74	11.9883	546.54	17.306
547.24	0.934517	547.34	2.02245	547.74	3.8224	547.44	7.31985	547.74	12.0018	547.54	17.3109
548.24	0.949169	548.34	2.03288	548.74	3.8321	548.44	7.32107	548.74	11.9936	548.54	17.3157
549.24	0.933956	549.34	2.03704	549.74	3.84552	549.44	7.31689	549.74	11.9871	549.54	17.3083
550.24	0.949192	550.34	2.04525	550.74	3.84842	550.44	7.3133	550.74	11.9705	550.54	17.3105
551.24	0.961544	551.34	2.04834	551.74	3.86364	551.44	7.31531	551.74	11.9761	551.54	17.3165
552.24	0.966747	552.34	2.05028	552.74	3.8683	552.44	7.32534	552.74	11.9533	552.54	17.3328
553.24	0.96191	553.34	2.04968	553.74	3.88842	553.44	7.31762	553.74	11.9503	553.54	17.3475
554.24	0.994823	554.34	2.08092	554.74	3.90284	554.44	7.31911	554.74	11.9647	554.54	17.3477
555.24	0.994164	555.34	2.07932	555.74	3.89944	555.44	7.32512	555.74	11.9614	555.54	17.3427
556.24	0.999435	556.34	2.08607	556.74	3.89268	556.44	7.32175	556.74	11.9812	556.54	17.3524
557.24	1.00034	557.34	2.09578	557.74	3.90287	557.44	7.3238	557.74	12.0038	557.54	17.3516
558.24	1.01399	558.34	2.10887	558.74	3.89918	558.44	7.33633	558.74	12.0021	558.54	17.3444
559.24	1.01528	559.34	2.09946	559.74	3.87307	559.44	7.33428	559.74	11.9772	559.54	17.3312
560.24	1.00513	560.34	2.07935	560.74	3.84399	560.44	7.3158	560.74	11.9664	560.54	17.3107
561.24	0.99736	561.34	2.06361	561.74	3.83348	561.44	7.29831	561.74	11.9591	561.54	17.2903
562.24	0.994114	562.34	2.06551	562.74	3.81376	562.44	7.29255	562.74	11.9474	562.54	17.2796
563.24	0.97937	563.34	2.05139	563.74	3.80859	563.44	7.28528	563.74	11.9436	563.54	17.2782
564.24	0.967724	564.34	2.04149	564.74	3.80067	564.44	7.2593	564.74	11.952	564.54	17.249
565.24	0.962154	565.34	2.03613	565.74	3.80273	565.44	7.24426	565.74	11.9479	565.54	17.2343
566.24	0.974365	566.34	2.03766	566.74	3.80927	566.44	7.25098	566.74	11.9283	566.54	17.2202
567.24	0.960033	567.34	2.0219	567.74	3.79036	567.44	7.24795	567.74	11.9062	567.54	17.1848
568.24	0.95034	568.34	2.03049	568.74	3.77834	568.44	7.24663	568.74	11.8942	568.54	17.1661
569.24	0.950195	569.34	2.03283	569.74	3.78748	569.44	7.23376	569.74	11.8883	569.54	17.1603
570.24	0.964817	570.34	2.04464	570.74	3.76932	570.44	7.22969	570.74	11.8605	570.54	17.149
571.24	0.943527	571.34	2.0359	571.74	3.7589	571.44	7.20542	571.74	11.8596	571.54	17.1415
572.24	0.955685	572.34	2.04809	572.74	3.77087	572.44	7.21801	572.74	11.8621	572.54	17.1711
573.24	0.962353	573.34	2.04967	573.74	3.79383	573.44	7.22964	573.74	11.8573	573.54	17.1891
574.24	0.958591	574.34	2.05062	574.74	3.77982	574.44	7.22615	574.74	11.8433	574.54	17.1966
575.24	0.959518	575.34	2.04274	575.74	3.76805	575.44	7.21592	575.74	11.8315	575.54	17.1859
576.24	0.948166	576.34	2.03431	576.74	3.75536	576.44	7.21824	576.74	11.8091	576.54	17.1677
577.24	0.953514	577.34	2.04685	577.74	3.74746	577.44	7.20403	577.74	11.7996	577.54	17.163
578.24	0.955151	578.34	2.04869	578.74	3.7378	578.44	7.1863	578.74	11.7911	578.54	17.1351
579.24	0.957031	579.34	2.05432	579.74	3.7334	579.44	7.1991	579.74	11.7969	579.54	17.1177
580.24	0.943382	580.34	2.05527	580.74	3.72268	580.44	7.19231	580.74	11.7565	580.54	17.1188
581.24	0.935547	581.34	2.05273	581.74	3.73511	581.44	7.18958	581.74	11.748	581.54	17.1001
582.24	0.937473	582.34	2.05868	582.74	3.73917	582.44	7.19685	582.74	11.7531	582.54	17.097
583.24	0.960251	583.34	2.06654	583.74	3.7606	583.44	7.21396	583.74	11.7472	583.54	17.0878
584.24	0.976658	584.34	2.07003	584.74	3.77823	584.44	7.23433	584.74	11.7433	584.54	17.095
585.24	0.995728	585.34	2.06799	585.74	3.76392	585.44	7.23218	585.74	11.718	585.54	17.0919
586.24	0.997753	586.34	2.04588	586.74	3.75673	586.44	7.23196	586.74	11.7203	586.54	17.082
587.24	1.00122	587.34	2.03479	587.74	3.76465	587.44	7.22046	587.74	11.7207	587.54	17.0806
588.24	0.99807	588.34	2.0416	588.74	3.7676	588.44	7.21159	588.74	11.7299	588.54	17.0796
589.24	0.999607	589.34	2.03475	589.74	3.77604	589.44	7.2126	589.74	11.7499	589.54	17.0821
590.24	0.988083	590.34	2.05043	590.74	3.78148	590.44	7.20017	590.74	11.7613	590.54	17.0753
591.24	0.962692	591.34	2.04725	591.74	3.78624	591.44	7.18393	591.74	11.7696	591.54	17.0712
592.24	0.970676	592.34	2.05635	592.74	3.80484	592.44	7.18318	592.74	11.7863	592.54	17.0865
593.24	0.979393	593.34	2.07309	593.74	3.803	593.44	7.19939	593.74	11.7947	593.54	17.1089
594.24	0.979027	594.34	2.0654	594.74	3.79263	594.44	7.19793	594.74	11.7744	594.54	17.0796
595.24	0.972729	595.34	2.05376	595.74	3.78779	595.44	7.20693	595.74	11.768	595.54	17.0731
596.24	0.966698	596.34	2.06833	596.74	3.78115	596.44	7.21599	596.74	11.7548	596.54	17.0753
597.24	0.979443	597.34	2.06541	597.74	3.77589	597.44	7.2206	597.74	11.7495	597.54	17.0722
598.24	0.995163	598.34	2.06849	598.74	3.76146	598.44	7.22568	598.74	11.7433	598.54	17.0566
599.24	0.99807	599.34	2.0709	599.74	3.76406	599.44	7.21965	599.74	11.7377	599.54	17.0601
600.24	1.00549	600.34	2.06274	600.74	3.76758	600.44	7.21497	600.74	11.7377	600.54	17.0542
601.24	1.01406	601.34	2.05979	601.74	3.7654	601.44	7.20403	601.74	11.7129	601.54	17.0532
602.24	1.01526	602.34	2.04162	602.74	3.76758	602.44	7.18726	602.74	11.7003	602.54	17.0444
603.24	1.02702	603.34	2.03687	603.74	3.77	603.44	7.18271	603.74	11.7097	603.54	17.0417
604.24	1.03191	604.34	2.03828	604.74	3.77214	604.44	7.17209	604.74	11.7035	604.54	17.0305
605.24	1.01875	605.34	2.03197	605.74	3.77198	605.44	7.15823	605.74	11.7111	605.54	17.0093
606.24	1.02021	606.34	2.01659	606.74	3.77784	606.44	7.1437	606.74	11.7122	606.54	16.9937
607.24	1.02856	607.34	2.0213	607.74	3.76715	607.44	7.14307	607.74	11.7161	607.54	16.9835
608.24	1.02087	608.34	2.01257	608.74	3.76367	608.44	7.12085	608.74	11.726	608.54	16.9781
609.24	1.01833	609.34	2.01926	609.74	3.75539	609.44	7.09856	609.74	11.7205	609.54	16.9667
610.24	0.99353	610.34	1.99456	610.74	3.74078	610.44	7.0813	610.74	11.7144	610.54	16.9398
611.24	1.00391	611.34	1.98492	611.74	3.7226	611.44	7.07275	611.74	11.706	611.54	16.9311
612.24	0.999096	612.34	1.99077	612.74	3.72822	612.44	7.05813	612.74	11.6953	612.54	16.9153
613.24	0.997021	613.34	1.98241	613.74	3.74147	613.44	7.05776	613.74	11.6919	613.54	16.8873
614.24	0.992405	614.34	1.97781	614.74	3.74314	614.44	7.06306	614.74	11.6953	614.54	16.8727
615.24	1.00456	615.34	1.98567	615.74	3.74187	615.44	7.07322	615.74	11.6905	615.54	16.8755
616.24	1.00249	616.34	1.98646	616.74	3.73448	616.44	7.08152	616.74	11.6868	616.54	16.8932
617.24	0.99934	617.34	2.0128	617.74	3.75221	617.44	7.10183	617.74	11.7223	617.54	16.9138
618.24	1.00618	618.34	2.03014	618.74	3.73646	618.44	7.10818	618.74	11.7183	618.54	16.9177
619.24	0.997387	619.34	2.03917	619.74	3.74342	619.44	7.11745	619.74	11.7186	619.54	16.9464
620.24	1.00593	620.34	2.04686	620.74	3.7378	620.44	7.11404	620.74	11.713	620.54	16.9421
621.24	1.02034	621.34	2.03722	621.74	3.74037	621.44	7.1216	621.74	11.6961	621.54	16.9208
622.24	1.01728	622.34	2.02477	622.74	3.75477	622.44	7.11282	622.74	11.671	622.54	16.9019
623.24	1.01362	623.34	2.01768	623.74	3.75367	623.44	7.1039	623.74	11.657	623.54	16.8798
624.24	0.993797	624.34	2.00962	624.74	3.7438	624.44	7.08452	624.74	11.6393	624.54	16.8702
625.24	0.986084	625.34	1.99438	625.74	3.73169	625.44	7.06812	625.74	11.6155	625.54	16.8464
626.24	0.994164	626.34	1.99009	626.74	3.72427	626.44	7.06304	626.74	11.5983	626.54	16.8329
627.24	0.991135	627.34	1.99525	627.74	3.71788	627.44	7.04367	627.74	11.6033	627.54	16.82
628.24	1.00745	628.34	1.99377	628.74	3.71545	628.44	7.04895	628.74	11.6191	628.54	16.827
629.24	1.02734	629.34	2.0025	629.74	3.71515	629.44	7.05945	629.74	11.6282	629.54	16.8295
630.24	1.02874	630.34	2.00673	630.74	3.70238	630.44	7.0654	630.74	11.6288	630.54	16.8204
631.24	1.01511	631.34	1.99892	631.74	3.71189	631.44	7.06611	631.74	11.6367	631.54	16.8253
632.24	1.02927	632.34	2.01437	632.74	3.70621	632.44	7.08125	632.74	11.6571	632.54	16.83
633.24	1.02979	633.34	2.02172	633.74	3.70044	633.44	7.08569	633.74	11.6627	633.54	16.8171
634.24	1.01682	634.34	2.01534	634.74	3.68741	634.44	7.0793	634.74	11.6513	634.54	16.7877
635.24	0.990452	635.34	2.00283	635.74	3.68064	635.44	7.06807	635.74	11.6461	635.54	16.7683
636.24	0.984009	636.34	1.99609	636.74	3.67249	636.44	7.05261	636.74	11.6168	636.54	16.7404
637.24	0.974949	637.34	1.9952	637.74	3.64725	637.44	7.04609	637.74	11.5998	637.54	16.7226
638.24	0.966431	638.34	1.99084	638.74	3.6438	638.44	7.03064	638.74	11.6041	638.54	16.7079
639.24	0.957932	639.34	1.98091	639.74	3.62248	639.44	7.03891	639.74	11.5961	639.54	16.7063
640.24	0.961815	640.34	1.98508	640.74	3.63503	640.44	7.03764	640.74	11.6103	640.54	16.7056
641.24	0.980587	641.34	1.99145	641.74	3.62817	641.44	7.04236	641.74	11.6117	641.54	16.7095
642.24	0.999462	642.34	1.99394	642.74	3.63704	642.44	7.05068	642.74	11.6224	642.54	16.703
643.24	0.993065	643.34	1.9924	643.74	3.62661	643.44	7.06267	643.74	11.6315	643.54	16.7101
644.24	0.999218	644.34	2.01085	644.74	3.62147	644.44	7.06875	644.74	11.6166	644.54	16.707
645.24	1.00061	645.34	2.01416	645.74	3.6261	645.44	7.05481	645.74	11.6195	645.54	16.7101
646.24	0.999584	646.34	2.02354	646.74	3.61879	646.44	7.05776	646.74	11.6203	646.54	16.72
647.24	1.00747	647.34	2.03208	647.74	3.62966	647.44	7.06694	647.74	11.6231	647.54	16.7264
648.24	0.996948	648.34	2.01746	648.74	3.63477	648.44	7.04858	648.74	11.6116	648.54	16.7179
649.24	0.975559	649.34	1.99148	649.74	3.64621	649.44	7.02583	649.74	11.5918	649.54	16.7128
650.24	0.985081	650.34	1.98678	650.74	3.64737	650.44	7.02339	650.74	11.5933	650.54	16.7325
651.24	0.982738	651.34	1.96886	651.74	3.64271	651.44	7.03201	651.74	11.5886	651.54	16.7298
652.24	0.983448	652.34	1.95619	652.74	3.64013	652.44	7.02231	652.74	11.5942	652.54	16.7103
653.24	0.993042	653.34	1.93084	653.74	3.64789	653.44	7.01648	653.74	11.5742	653.54	16.7037
654.24	1.00307	654.34	1.93857	654.74	3.65127	654.44	7.0302	654.74	11.5725	654.54	16.7202
655.24	1.03174	655.34	1.9563	655.74	3.63562	655.44	7.0603	655.74	11.5765	655.54	16.7177
656.24	1.00854	656.34	1.96087	656.74	3.61932	656.44	7.05591	656.74	11.5504	656.54	16.7117
657.24	0.997337	657.34	1.95041	657.74	3.62637	657.44	7.049	657.74	11.5496	657.54	16.7052
658.24	0.991089	658.34	1.97107	658.74	3.62561	658.44	7.0603	658.74	11.5371	658.54	16.7111
659.24	0.96875	659.34	1.97461	659.74	3.61987	659.44	7.05249	659.74	11.5232	659.54	16.6978
660.24	0.956955	660.34	1.96638	660.74	3.63188	660.44	7.03305	660.74	11.504	660.54	16.6921
661.24	0.941135	661.34	1.95864	661.74	3.6279	661.44	7.01106	661.74	11.4922	661.54	16.6863
662.24	0.935131	662.34	1.94542	662.74	3.63099	662.44	7.00234	662.74	11.4738	662.54	16.6724
663.24	0.925072	663.34	1.94553	663.74	3.62466	663.44	6.97319	663.74	11.4479	663.54	16.6495
664.24	0.907104	664.34	1.93872	664.74	3.61194	664.44	6.95288	664.74	11.4352	664.54	16.6228
665.24	0.905712	665.34	1.93016	665.74	3.60109	665.44	6.92922	665.74	11.4243	665.54	16.6064
666.24	0.908203	666.34	1.93359	666.74	3.61426	666.44	6.92981	666.74	11.4473	666.54	16.6017
667.24	0.914013	667.34	1.94579	667.74	3.62135	667.44	6.91909	667.74	11.4542	667.54	16.5892
668.24	0.925804	668.34	1.92929	668.74	3.62014	668.44	6.90019	668.74	11.4646	668.54	16.576
669.24	0.928635	669.34	1.93275	669.74	3.61668	669.44	6.90305	669.74	11.479	669.54	16.5911
670.24	0.935547	670.34	1.92926	670.74	3.61688	670.44	6.91492	670.74	11.4745	670.54	16.5945
671.24	0.938354	671.34	1.92279	671.74	3.63275	671.44	6.91931	671.74	11.4807	671.54	16.5975
672.24	0.947289	672.34	1.93027	672.74	3.62502	672.44	6.94658	672.74	11.4697	672.54	16.5956
673.24	0.966431	673.34	1.93127	673.74	3.63379	673.44	6.95911	673.74	11.4684	673.54	16.5999
674.24	0.966454	674.34	1.93882	674.74	3.6459	674.44	6.98845	674.74	11.4629	674.54	16.5861
675.24	0.958252	675.34	1.93029	675.74	3.64807	675.44	7.00415	675.74	11.4584	675.54	16.564
676.24	0.938721	676.34	1.9414	676.74	3.64319	676.44	7.00635	676.74	11.457	676.54	16.5607
677.24	0.957054	677.34	1.95334	677.74	3.66421	677.44	7.01848	677.74	11.4596	677.54	16.5776
678.24	0.956566	678.34	1.93967	678.74	3.66494	678.44	7.01116	678.74	11.4472	678.54	16.572
679.24	0.951366	679.34	1.95152	679.74	3.66127	679.44	7.00735	679.74	11.4536	679.54	16.5689
680.24	0.948875	680.34	1.94675	680.74	3.66958	680.44	7.00212	680.74	11.4616	680.54	16.573
681.24	0.966064	681.34	1.95032	681.74	3.65637	681.44	6.98572	681.74	11.4501	681.54	16.5822
682.24	0.95166	682.34	1.93188	682.74	3.65955	682.44	6.97791	682.74	11.4537	682.54	16.5671
683.24	0.93911	683.34	1.94333	683.74	3.64993	683.44	6.981	683.74	11.46	683.54	16.5632
684.24	0.9384	684.34	1.94154	684.74	3.64867	684.44	6.98545	684.74	11.4722	684.54	16.5648
685.24	0.929394	685.34	1.93626	685.74	3.66236	685.44	6.98586	685.74	11.4935	685.54	16.5544
686.24	0.951122	686.34	1.95494	686.74	3.6714	686.44	7.00271	686.74	11.5161	686.54	16.5729
687.24	0.976219	687.34	1.96836	687.74	3.68887	687.44	7.02592	687.74	11.5316	687.54	16.5927
688.24	0.979416	688.34	1.97376	688.74	3.70299	688.44	7.03037	688.74	11.5575	688.54	16.5991
689.24	0.984325	689.34	1.97704	689.74	3.70948	689.44	7.02029	689.74	11.5624	689.54	16.5911
690.24	0.982395	690.34	1.96615	690.74	3.7056	690.44	7.00898	690.74	11.5663	690.54	16.5853
691.24	0.964111	691.34	1.94751	691.74	3.68677	691.44	6.99976	691.74	11.5592	691.54	16.5593
692.24	0.952488	692.34	1.92794	692.74	3.67533	692.44	6.97017	692.74	11.5475	692.54	16.5362
693.24	0.938305	693.34	1.9102	693.74	3.67988	693.44	6.95803	693.74	11.5522	693.54	16.5159
694.24	0.946899	694.34	1.90918	694.74	3.67932	694.44	6.96655	694.74	11.5436	694.54	16.505
695.24	0.94331	695.34	1.91454	695.74	3.67201	695.44	6.96169	695.74	11.5343	695.54	16.5075
696.24	0.940063	696.34	1.92944	696.74	3.66541	696.44	6.96179	696.74	11.5297	696.54	16.5109
697.24	0.951145	697.34	1.9446	697.74	3.6865	697.44	6.9676	697.74	11.5406	697.54	16.5189
698.24	0.984131	698.34	1.96393	698.74	3.67194	698.44	6.98145	698.74	11.5362	698.54	16.5207
699.24	0.980125	699.34	1.94358	699.74	3.66799	699.44	6.97124	699.74	11.5287	699.54	16.5206
700.24	0.975803	700.34	1.93551	700.74	3.66105	700.44	6.96101	700.74	11.5136	700.54	16.52
701.24	0.968235	701.34	1.9291	701.74	3.66086	701.44	6.95417	701.74	11.502	701.54	16.5057
702.24	0.959518	702.34	1.93433	702.74	3.66515	702.44	6.95823	702.74	11.4884	702.54	16.5091
703.24	0.972996	703.34	1.92648	703.74	3.65506	703.44	6.97065	703.74	11.4866	703.54	16.4999
704.24	0.94812	704.34	1.9469	704.74	3.64478	704.44	6.97241	704.74	11.4664	704.54	16.4822
705.24	0.928589	705.34	1.95959	705.74	3.63989	705.44	6.95837	705.74	11.4553	705.54	16.4558
706.24	0.935204	706.34	1.96042	706.74	3.64419	706.44	6.95525	706.74	11.4561	706.54	16.4324
707.24	0.928589	707.34	1.96118	707.74	3.65161	707.44	6.95996	707.74	11.4537	707.54	16.4364
708.24	0.933594	708.34	1.96698	708.74	3.65582	708.44	6.94702	708.74	11.4462	708.54	16.4327
709.24	0.919968	709.34	1.9665	709.74	3.67387	709.44	6.93503	709.74	11.4401	709.54	16.4299
710.24	0.935642	710.34	1.97005	710.74	3.67984	710.44	6.92683	710.74	11.4312	710.54	16.4349
711.24	0.961521	711.34	1.96767	711.74	3.69077	711.44	6.93379	711.74	11.4355	711.54	16.451
712.24	0.973633	712.34	1.96685	712.74	3.70135	712.44	6.94421	712.74	11.4266	712.54	16.4593
713.24	0.971237	713.34	1.95545	713.74	3.69798	713.44	6.95188	713.74	11.4314	713.54	16.4501
714.24	0.977489	714.34	1.95018	714.74	3.69032	714.44	6.95461	714.74	11.4074	714.54	16.4512
715.24	0.966431	715.34	1.94824	715.74	3.67944	715.44	6.94702	715.74	11.3932	715.54	16.4448
716.24	0.956299	716.34	1.93555	716.74	3.66272	716.44	6.95129	716.74	11.3864	716.54	16.4481
717.24	0.926682	717.34	1.9181	717.74	3.65868	717.44	6.93503	717.74	11.3722	717.54	16.4241
718.24	0.912498	718.34	1.90622	718.74	3.66933	718.44	6.93291	718.74	11.3617	718.54	16.4325
719.24	0.923828	719.34	1.92529	719.74	3.6582	719.44	6.93054	719.74	11.3588	719.54	16.4315
720.24	0.927708	720.34	1.94033	720.74	3.66465	720.44	6.92854	720.74	11.3863	720.54	16.4291
721.24	0.947094	721.34	1.95354	721.74	3.68428	721.44	6.94021	721.74	11.4177	721.54	16.4373
722.24	0.963524	722.34	1.96616	722.74	3.68325	722.44	6.92485	722.74	11.4163	722.54	16.4302
723.24	0.967308	723.34	1.96787	723.74	3.67129	723.44	6.9229	723.74	11.4243	723.54	16.3997
724.24	0.977684	724.34	1.96146	724.74	3.68587	724.44	6.91924	724.74	11.4244	724.54	16.376
725.24	0.982689	725.34	1.94944	725.74	3.67275	725.44	6.91314	725.74	11.4163	725.54	16.3611
726.24	0.984547	726.34	1.92872	726.74	3.65599	726.44	6.89097	726.74	11.3898	726.54	16.3474
727.24	0.975903	727.34	1.91051	727.74	3.64174	727.44	6.8749	727.74	11.3931	727.54	16.3271
728.24	0.976269	728.34	1.90306	728.74	3.63942	728.44	6.88552	728.74	11.4025	728.54	16.346
729.24	0.987988	729.34	1.90562	729.74	3.63722	729.44	6.87063	729.74	11.4019	729.54	16.3515
730.24	0.985912	730.34	1.90672	730.74	3.61305	730.44	6.8539	730.74	11.4054	730.54	16.3607
731.24	0.979759	731.34	1.90317	731.74	3.62014	731.44	6.84795	731.74	11.3977	731.54	16.3673
732.24	0.969578	732.34	1.90096	732.74	3.61051	732.44	6.8509	732.74	11.3947	732.54	16.3663
733.24	0.977318	733.34	1.8898	733.74	3.62008	733.44	6.83525	733.74	11.3684	733.54	16.3614
734.24	0.967651	734.34	1.87659	734.74	3.61365	734.44	6.82556	734.74	11.3649	734.54	16.3497
735.24	0.957886	735.34	1.86841	735.74	3.61035	735.44	6.82397	735.74	11.3469	735.54	16.322
736.24	0.942627	736.34	1.86389	736.74	3.59534	736.44	6.80994	736.74	11.3206	736.54	16.2957
737.24	0.928661	737.34	1.85814	737.74	3.59755	737.44	6.79995	737.74	11.3032	737.54	16.2747
738.24	0.941406	738.34	1.86682	738.74	3.58264	738.44	6.80286	738.74	11.2949	738.54	16.2599
739.24	0.923779	739.34	1.84935	739.74	3.59193	739.44	6.80154	739.74	11.2745	739.54	16.251
740.24	0.917309	740.34	1.85484	740.74	3.60438	740.44	6.80068	740.74	11.2691	740.54	16.2503
741.24	0.925804	741.34	1.84824	741.74	3.61416	741.44	6.81194	741.74	11.2561	741.54	16.2521
742.24	0.912354	742.34	1.85437	742.74	3.60999	742.44	6.80322	742.74	11.2582	742.54	16.2578
743.24	0.924145	743.34	1.85753	743.74	3.61305	743.44	6.80154	743.74	11.2468	743.54	16.2708
744.24	0.907154	744.34	1.84736	744.74	3.58599	744.44	6.79441	744.74	11.2377	744.54	16.2616
745.24	0.915527	745.34	1.8598	745.74	3.57208	745.44	6.78796	745.74	11.2316	745.54	16.2641
746.24	0.913647	746.34	1.85302	746.74	3.54567	746.44	6.78591	746.74	11.2088	746.54	16.2558
747.24	0.891846	747.34	1.84436	747.74	3.53479	747.44	6.76892	747.74	11.1877	747.54	16.245
748.24	0.876293	748.34	1.82225	748.74	3.52723	748.44	6.7737	748.74	11.1642	748.54	16.2176
749.24	0.884716	749.34	1.81981	749.74	3.52028	749.44	6.78567	749.74	11.172	749.54	16.2247
750.24	0.886131	750.34	1.81662	750.74	3.51992	750.44	6.77556	750.74	11.1765	750.54	16.2136
751.24	0.871677	751.34	1.81765	751.74	3.53232	751.44	6.78364	751.74	11.1859	751.54	16.2261
752.24	0.893261	752.34	1.82957	752.74	3.52845	752.44	6.79409	752.74	11.19	752.54	16.2249
753.24	0.90432	753.34	1.82773	753.74	3.52871	753.44	6.80559	753.74	11.2	753.54	16.2072
754.24	0.913742	754.34	1.82862	754.74	3.52782	754.44	6.80576	754.74	11.1991	754.54	16.2136
755.24	0.904247	755.34	1.82762	755.74	3.54481	755.44	6.80544	755.74	11.2013	755.54	16.212
756.24	0.912132	756.34	1.82639	756.74	3.54299	756.44	6.81145	756.74	11.1846	756.54	16.1987
757.24	0.897705	757.34	1.83068	757.74	3.53052	757.44	6.8064	757.74	11.1823	757.54	16.1948
758.24	0.903931	758.34	1.8385	758.74	3.5387	758.44	6.81458	758.74	11.192	758.54	16.1929
759.24	0.90427	759.34	1.8464	759.74	3.53434	759.44	6.8199	759.74	11.1857	759.54	16.1898
760.24	0.897339	760.34	1.84204	760.74	3.52234	760.44	6.81775	760.74	11.1838	760.54	16.1864
761.24	0.898998	761.34	1.84215	761.74	3.52101	761.44	6.80813	761.74	11.1825	761.54	16.1833
762.24	0.896069	762.34	1.82664	762.74	3.50709	762.44	6.80312	762.74	11.1765	762.54	16.1826
763.24	0.897385	763.34	1.81849	763.74	3.50987	763.44	6.80735	763.74	11.1811	763.54	16.1761
764.24	0.906029	764.34	1.82944	764.74	3.51858	764.44	6.79741	764.74	11.1935	764.54	16.1841
765.24	0.907787	765.34	1.83995	765.74	3.51344	765.44	6.77383	765.74	11.1882	765.54	16.1826
766.24	0.910374	766.34	1.8395	766.74	3.51853	766.44	6.76411	766.74	11.1836	766.54	16.1866
767.24	0.914768	767.34	1.85787	767.74	3.52164	767.44	6.75544	767.74	11.1831	767.54	16.1865
768.24	0.929321	768.34	1.87463	768.74	3.53418	768.44	6.7616	768.74	11.209	768.54	16.2095
769.24	0.929295	769.34	1.88253	769.74	3.53141	769.44	6.76716	769.74	11.2062	769.54	16.2177
770.24	0.922043	770.34	1.8744	770.74	3.53929	770.44	6.77024	770.74	11.2042	770.54	16.2366
771.24	0.919189	771.34	1.87988	771.74	3.53906	771.44	6.76733	771.74	11.2119	771.54	16.2273
772.24	0.898094	772.34	1.88205	772.74	3.54824	772.44	6.78606	772.74	11.2133	772.54	16.2283
773.24	0.898388	773.34	1.88194	773.74	3.54994	773.44	6.79763	773.74	11.2146	773.54	16.2203
774.24	0.897778	774.34	1.87181	774.74	3.55885	774.44	6.80654	774.74	11.2138	774.54	16.2177
775.24	0.902637	775.34	1.8647	775.74	3.55413	775.44	6.79953	775.74	11.209	775.54	16.2089
776.24	0.892334	776.34	1.85474	776.74	3.53918	776.44	6.77942	776.74	11.1908	776.54	16.1907
777.24	0.888817	777.34	1.84122	777.74	3.5328	777.44	6.79741	777.74	11.1826	777.54	16.179
778.24	0.907227	778.34	1.83752	778.74	3.53223	778.44	6.79468	778.74	11.1771	778.54	16.1622
779.24	0.923145	779.34	1.83668	779.74	3.51281	779.44	6.78391	779.74	11.1727	779.54	16.1513
780.24	0.927441	780.34	1.83177	780.74	3.52626	780.44	6.7991	780.74	11.1698	780.54	16.1507
781.24	0.945629	781.34	1.84923	781.74	3.53041	781.44	6.82375	781.74	11.1607	781.54	16.1566
782.24	0.952759	782.34	1.84717	782.74	3.52368	782.44	6.8302	782.74	11.1461	782.54	16.1326
783.24	0.946922	783.34	1.84885	783.74	3.53848	783.44	6.81694	783.74	11.1328	783.54	16.1271
784.24	0.94331	784.34	1.838	784.74	3.53492	784.44	6.81484	784.74	11.1082	784.54	16.1302
785.24	0.929855	785.34	1.84156	785.74	3.52782	785.44	6.81553	785.74	11.0945	785.54	16.1253
786.24	0.937157	786.34	1.84885	786.74	3.52053	786.44	6.81694	786.74	11.1035	786.54	16.1154
787.24	0.948486	787.34	1.84204	787.74	3.52734	787.44	6.81616	787.74	11.1041	787.54	16.1245
788.24	0.948875	788.34	1.85215	788.74	3.54372	788.44	6.81267	788.74	11.1104	788.54	16.1304
789.24	0.954662	789.34	1.8546	789.74	3.53627	789.44	6.8207	789.74	11.1177	789.54	16.1352
790.24	0.948166	790.34	1.85133	790.74	3.5294	790.44	6.81553	790.74	11.1128	790.54	16.1273
791.24	0.959301	791.34	1.85222	791.74	3.51899	791.44	6.79763	791.74	11.1004	791.54	16.1213
792.24	0.93623	792.34	1.82622	792.74	3.50691	792.44	6.76284	792.74	11.0706	792.54	16.0985
793.24	0.926075	793.34	1.83387	793.74	3.48644	793.44	6.74058	793.74	11.0398	793.54	16.0761
794.24	0.897022	794.34	1.8191	794.74	3.49169	794.44	6.73154	794.74	11.0256	794.54	16.0696
795.24	0.87661	795.34	1.82676	795.74	3.48403	795.44	6.71148	795.74	11.0166	795.54	16.078
796.24	0.866455	796.34	1.81799	796.74	3.47327	796.44	6.6947	796.74	11.0156	796.54	16.0706
797.24	0.848877	797.34	1.81115	797.74	3.46875	797.44	6.68567	797.74	11.0189	797.54	16.0659
798.24	0.829418	798.34	1.82396	798.74	3.47548	798.44	6.69753	798.74	11.0374	798.54	16.069
799.24	0.826317	799.34	1.81736	799.74	3.47231	799.44	6.71074	799.74	11.0374	799.54	16.0708
800.24	0.827026	800.34	1.81958	800.74	3.45496	800.44	6.70264	800.74	11.0348	800.54	16.0591
801.24	0.815697	801.34	1.82016	801.74	3.45156	801.44	6.69548	801.74	11.028	801.54	16.0386
802.24	0.817699	802.34	1.81029	802.74	3.44667	802.44	6.6957	802.74	11.0199	802.54	16.0224
803.24	0.814697	803.34	1.80713	803.74	3.44824	803.44	6.71021	803.74	11.0215	803.54	16.0208
804.24	0.837524	804.34	1.82129	804.74	3.44104	804.44	6.70874	804.74	11.0322	804.54	16.0269
805.24	0.849243	805.34	1.84179	805.74	3.44946	805.44	6.71887	805.74	11.0469	805.54	16.0298
806.24	0.849316	806.34	1.8546	806.74	3.45301	806.44	6.73428	806.74	11.0653	806.54	16.0528
807.24	0.878902	807.34	1.88574	807.74	3.47265	807.44	6.76221	807.74	11.0752	807.54	16.0753
808.24	0.885471	808.34	1.90963	808.74	3.49405	808.44	6.77888	808.74	11.0884	808.54	16.0999
809.24	0.894482	809.34	1.92625	809.74	3.49232	809.44	6.77383	809.74	11.0769	809.54	16.1025
810.24	0.897778	810.34	1.92027	810.74	3.48817	810.44	6.77724	810.74	11.0646	810.54	16.1002
811.24	0.894115	811.34	1.92492	811.74	3.47572	811.44	6.76992	811.74	11.0408	811.54	16.1074
812.24	0.875877	812.34	1.90891	812.74	3.46389	812.44	6.74321	812.74	11.0274	812.54	16.0942
813.24	0.880394	813.34	1.88078	813.74	3.44869	813.44	6.73467	813.74	11.0106	813.54	16.0648
814.24	0.885059	814.34	1.85743	814.74	3.44286	814.44	6.73105	814.74	10.9951	814.54	16.0328
815.24	0.876904	815.34	1.85887	815.74	3.44996	815.44	6.7156	815.74	10.9907	815.54	16.0355
816.24	0.884399	816.34	1.86682	816.74	3.45178	816.44	6.70129	816.74	10.9941	816.54	16.0298
817.24	0.892918	817.34	1.86593	817.74	3.45426	817.44	6.70076	817.74	10.9849	817.54	16.0214
818.24	0.889206	818.34	1.8611	818.74	3.45909	818.44	6.70774	818.74	10.9737	818.54	16.0355
819.24	0.894432	819.34	1.85508	819.74	3.44558	819.44	6.70024	819.74	10.9798	819.54	16.0281
820.24	0.885693	820.34	1.84862	820.74	3.43214	820.44	6.68826	820.74	10.9777	820.54	16.0117
821.24	0.889526	821.34	1.8518	821.74	3.4408	821.44	6.69702	821.74	10.9749	821.54	16.0085
822.24	0.891552	822.34	1.85484	822.74	3.44813	822.44	6.71243	822.74	10.9917	822.54	16.0019
823.24	0.907787	823.34	1.86925	823.74	3.44349	823.44	6.71523	823.74	10.989	823.54	16.011
824.24	0.900925	824.34	1.87391	824.74	3.44676	824.44	6.71164	824.74	11.0001	824.54	16.0029
825.24	0.927757	825.34	1.89157	825.74	3.475	825.44	6.72942	825.74	10.9912	825.54	16.0093
826.24	0.938721	826.34	1.88964	826.74	3.49646	826.44	6.74622	826.74	10.9846	826.54	16.007
827.24	0.952759	827.34	1.88672	827.74	3.50256	827.44	6.74194	827.74	10.9746	827.54	15.9985
828.24	0.960938	828.34	1.87262	828.74	3.49506	828.44	6.729	828.74	10.9655	828.54	15.9864
829.24	0.954296	829.34	1.87383	829.74	3.47749	829.44	6.72024	829.74	10.9577	829.54	15.9657
830.24	0.926636	830.34	1.87	830.74	3.4729	830.44	6.71228	830.74	10.9465	830.54	15.9509
831.24	0.915356	831.34	1.86034	831.74	3.47316	831.44	6.69448	831.74	10.9547	831.54	15.9511
832.24	0.9062	832.34	1.86046	832.74	3.46949	832.44	6.68948	832.74	10.963	832.54	15.9472
833.24	0.90715	833.34	1.86927	833.74	3.47704	833.44	6.68979	833.74	10.9624	833.54	15.955
834.24	0.902683	834.34	1.86434	834.74	3.4722	834.44	6.6844	834.74	10.9572	834.54	15.9593
835.24	0.909424	835.34	1.86291	835.74	3.48669	835.44	6.68298	835.74	10.9524	835.54	15.9725
836.24	0.936523	836.34	1.86914	836.74	3.48901	836.44	6.70471	836.74	10.9607	836.54	15.9751
837.24	0.933594	837.34	1.86853	837.74	3.50623	837.44	6.7052	837.74	10.9456	837.54	15.9761
838.24	0.94006	838.34	1.88482	838.74	3.51275	838.44	6.72156	838.74	10.9555	838.54	15.9643
839.24	0.956463	839.34	1.87659	839.74	3.49156	839.44	6.71176	839.74	10.9487	839.54	15.9512
840.24	0.943474	840.34	1.90197	840.74	3.43639	840.44	6.70984	840.74	10.9329	840.54	15.9374

## Sheet: ICAM-1 L44A - IT4var13
Cycle: 11 IT4var13 DBL_B 7.81_X	Cycle: 11 IT4var13 DBL_B 7.81_Y	Cycle: 12 IT4var13 DBL_B 15.6_X	Cycle: 12 IT4var13 DBL_B 15.6_Y	Cycle: 13 IT4var13 DBL_B 31.2_X	Cycle: 13 IT4var13 DBL_B 31.2_Y	Cycle: 14 IT4var13 DBL_B 62.5_X	Cycle: 14 IT4var13 DBL_B 62.5_Y	Cycle: 15 IT4var13 DBL_B 125 _X	Cycle: 15 IT4var13 DBL_B 125 _Y	Cycle: 16 IT4var13 DBL_B 250 _X	Cycle: 16 IT4var13 DBL_B 250 _Y
-59.16	-0.0497332	-59.96	-0.0930891	-59.26	-0.138773	-59.16	-0.160817	-59.16	-0.209645	-59.26	-0.196024
-58.16	-0.0335217	-58.96	-0.0952625	-58.26	-0.0876741	-58.16	-0.0900402	-58.16	-0.155958	-58.26	-0.194608
-57.16	-0.0319958	-57.96	-0.0413685	-57.26	-0.068265	-57.16	-0.101698	-57.16	-0.155531	-57.26	-0.238309
-56.16	-0.0135641	-56.96	-0.0202494	-56.26	-0.0447054	-56.16	-0.0864401	-56.16	-0.139052	-56.26	-0.157865
-55.16	-0.0286999	-55.96	0.00343132	-55.26	-0.0636263	-55.16	-0.0886364	-55.16	-0.15077	-55.26	-0.134671
-54.16	-0.0466442	-54.96	-0.0148792	-54.26	-0.0588655	-54.16	-0.0706921	-54.16	-0.150648	-54.26	-0.124906
-53.16	-0.067275	-53.96	-0.0222025	-53.26	-0.044095	-53.16	-0.0455465	-53.16	-0.124038	-53.26	-0.131497
-52.16	-0.0687389	-52.96	-0.00499153	-52.26	-0.0365267	-52.16	-0.0516491	-52.16	-0.0976696	-52.26	-0.127225
-51.16	-0.0891371	-51.96	-0.0217028	-51.26	-0.0223904	-51.16	-0.0654554	-51.16	-0.104884	-51.26	-0.14617
-50.16	-0.0815687	-50.96	-0.0467272	-50.26	-0.0544949	-50.16	-0.0790052	-50.16	-0.1282	-50.26	-0.140676
-49.16	-0.0932388	-49.96	-0.061058	-49.26	-0.0847931	-49.16	-0.0793228	-49.16	-0.159767	-49.26	-0.139481
-48.16	-0.110377	-48.96	-0.0691881	-48.26	-0.0841579	-48.16	-0.0996351	-48.16	-0.189967	-48.26	-0.147268
-47.16	-0.133486	-47.96	-0.0803814	-47.26	-0.0590849	-47.16	-0.109804	-47.16	-0.193789	-47.26	-0.131717
-46.16	-0.0998917	-46.96	-0.0811386	-46.26	-0.0345001	-46.16	-0.0974503	-46.16	-0.174599	-46.26	-0.115067
-45.16	-0.0922136	-45.96	-0.0675764	-45.26	-0.0481963	-45.16	-0.0931902	-45.16	-0.160329	-45.26	-0.109476
-44.16	-0.0629897	-44.96	-0.0634751	-44.26	-0.0607944	-44.16	-0.0822768	-44.16	-0.141237	-44.26	-0.1189
-43.16	-0.0604019	-43.96	-0.0547104	-43.26	-0.05867	-43.16	-0.0730972	-43.16	-0.120338	-43.26	-0.120071
-42.16	-0.0736341	-42.96	-0.0549059	-42.26	-0.0735383	-42.16	-0.0732679	-42.16	-0.114039	-42.26	-0.110159
-41.16	-0.101576	-41.96	-0.0666366	-41.26	-0.084744	-41.16	-0.0991349	-41.16	-0.120863	-41.26	-0.156155
-40.16	-0.0896988	-40.96	-0.0683823	-40.26	-0.102371	-40.16	-0.121925	-40.16	-0.132057	-40.26	-0.196487
-39.16	-0.0648088	-39.96	-0.072032	-39.26	-0.0409942	-39.16	-0.11498	-39.16	-0.084096	-39.26	-0.16282
-38.16	-0.0537977	-38.96	-0.0370226	-38.26	-0.0352077	-38.16	-0.092494	-38.16	-0.0812635	-38.26	-0.129324
-37.16	-0.0517716	-37.96	-0.0637069	-37.26	-0.0343289	-37.16	-0.0641007	-37.16	-0.0776505	-37.26	-0.105374
-36.16	-0.0403457	-36.96	-0.0568223	-36.26	-0.0430937	-36.16	-0.053041	-36.16	-0.0693984	-36.26	-0.107547
-35.16	-0.00437164	-35.96	-0.0455551	-35.26	-0.0313263	-35.16	-0.00693512	-35.16	-0.0416031	-35.26	-0.0730743
-34.16	-0.015553	-34.96	0.0032239	-34.26	-0.0287871	-34.16	0.0111804	-34.16	-0.036427	-34.26	-0.0627227
-33.16	-0.0365248	-33.96	0.0156507	-33.26	-0.0476589	-33.16	0.00156116	-33.16	-0.0522718	-33.26	-0.0714626
-32.16	-0.0507579	-32.96	-0.00759172	-32.26	-0.0457301	-32.16	-0.0439219	-32.16	-0.0732188	-32.26	-0.0761256
-31.16	-0.063014	-31.96	-0.00803089	-31.26	-0.0293484	-31.16	-0.056056	-31.16	-0.0954847	-31.26	-0.0792751
-30.16	-0.0496106	-30.96	-0.0171618	-30.26	-0.00180912	-30.16	-0.0490003	-30.16	-0.0962415	-30.26	-0.0895777
-29.16	-0.0298231	-29.96	-0.0368271	-29.26	0.0143285	-29.16	-0.0391004	-29.16	-0.0898817	-29.26	-0.0828395
-28.16	-0.0313489	-28.96	-0.0498278	-28.26	0.0155492	-28.16	-0.0392835	-28.16	-0.0767591	-28.26	-0.0652614
-27.16	-0.0662243	-27.96	-0.0297229	-27.26	-0.00976801	-27.16	-0.0542614	-27.16	-0.0757458	-27.26	-0.0659204
-26.16	-0.0542738	-26.96	-0.0292222	-26.26	-0.024441	-26.16	-0.0504897	-26.16	-0.0781996	-26.26	-0.0661891
-25.16	-0.0569105	-25.96	-0.0197496	-25.26	-0.0400906	-25.16	-0.0465345	-25.16	-0.0859632	-25.26	-0.0717068
-24.16	-0.031703	-24.96	-0.0270128	-24.26	-0.0382595	-24.16	-0.0653944	-24.16	-0.0669813	-24.26	-0.0636501
-23.16	-0.0168226	-23.96	-0.0169909	-23.26	-0.0219264	-23.16	-0.0568616	-23.16	-0.0654066	-23.26	-0.0601344
-22.16	-0.0103407	-22.96	-0.00565052	-22.26	-0.0103054	-22.16	-0.0667372	-22.16	-0.0374403	-22.26	-0.0407009
-21.16	0.0183823	-21.96	0.0231216	-21.26	0.00588107	-21.16	-0.0431411	-21.16	-0.0466812	-21.26	-0.0145047
-20.16	0.00406384	-20.96	0.0325572	-20.26	-0.0242212	-20.16	-0.0754039	-20.16	-0.0640514	-20.26	-0.0265405
-19.16	0.00178087	-19.96	0.0233656	-19.26	-0.0416042	-19.16	-0.0874525	-19.16	-0.0565687	-19.26	-0.0263454
-18.16	0.00949574	-18.96	0.0140638	-18.26	-0.046072	-18.16	-0.0797377	-18.16	-0.0409193	-18.26	-0.0256863
-17.16	0.00352657	-17.96	0.0216199	-17.26	-0.0577663	-17.16	-0.0924207	-17.16	-0.0434705	-17.26	-0.00967062
-16.16	-0.0140027	-16.96	0.0011853	-16.26	-0.0829369	-16.16	-0.0867566	-16.16	-0.0656384	-16.26	-0.0149437
-15.16	-0.0169447	-15.96	-0.0246812	-15.26	-0.0647732	-15.16	-0.0722426	-15.16	-0.0593031	-15.26	-0.0150906
-14.16	-0.0172253	-14.96	-0.019762	-14.26	-0.0389672	-14.16	-0.0559216	-14.16	-0.0462781	-14.26	-0.0531273
-13.16	-0.0260266	-13.96	-0.0187732	-13.26	-0.027395	-13.16	-0.0566663	-13.16	-0.0256604	-13.26	-0.0792749
-12.16	-0.0217053	-12.96	0.00632441	-12.26	-0.035598	-12.16	-0.0441662	-12.16	-0.023048	-12.26	-0.0854027
-11.16	-0.00792357	-11.96	0.0119519	-11.26	-0.0269555	-11.16	-0.00731322	-11.16	0.012218	-11.26	-0.0700464
-10.16	0.012157	-10.96	0.0211682	-10.26	-0.00791249	-10.16	0.022533	-10.16	0.0143543	-10.26	-0.0398949
-9.16	0.00521131	-9.95999	0.0377574	-9.26001	-0.0137473	-9.16	0.0448842	-9.16	0.00545545	-9.26001	-0.0194846
-8.16	-0.023463	-8.95999	0.0482432	-8.26001	-0.0231222	-8.16	0.0260976	-8.16	-0.013087	-8.26001	-0.0127462
-7.16	-0.0404673	-7.95999	0.0474253	-7.26001	-0.0413838	-7.16	-0.010316	-7.16	-0.0286265	-7.26001	-0.0190449
-6.16	-0.0306652	-6.95999	0.0328624	-6.26001	-0.0612082	-6.16	-0.0218761	-6.16	-0.0224864	-6.26001	-0.00468969
-5.16	-0.0393565	-5.95999	0.0319102	-5.26001	-0.0705343	-5.16	-0.0308116	-5.16	-0.0194591	-5.26001	-0.012673
-4.16	-0.0476084	-4.95999	-0.00109774	-4.26001	-0.0863055	-4.16	-0.0567636	-4.16	-0.0373545	-4.26001	-0.00891292
-3.16	-0.0363052	-3.95999	-0.00251317	-3.26001	-0.0392851	-3.16	0.00385594	-3.16	0.0081284	-3.26001	0.0512911
-2.16	0.00517333	-2.95999	0.0376734	-2.26001	-0.102324	-2.16	-0.0564722	-2.16	-0.042312	-2.26001	0.0453808
-1.16	-0.0222955	-1.95999	0.0176567	-1.26001	-0.0621688	-1.16	-0.0476861	-1.16	-0.021441	-1.26001	-0.0942733
-0.160004	-0.44736	-0.959991	0.234225	-0.26001	-0.996892	-0.160004	-0.415988	-0.160004	-0.345065	-0.26001	-0.613592
0.839996	0.681529	0.0400085	-0.201427	0.73999	1.24038	0.839996	1.17176	0.839996	1.74122	0.73999	3.26675
1.84	-0.0681896	1.04001	-0.0256827	1.73999	0.0453837	1.84	0.904589	1.84	2.12663	1.73999	4.02219
2.84	0.105625	2.04001	0.176968	2.73999	0.646309	2.84	1.63187	2.84	3.45414	2.73999	6.56171
3.84	0.108421	3.04001	0.311501	3.73999	0.912034	3.84	2.23013	3.84	4.46999	3.73999	8.5446
4.84	0.186998	4.04001	0.419325	4.73999	1.1865	4.84	2.78514	4.84	5.48277	4.73999	10.3371
5.84	0.258312	5.04001	0.542714	5.73999	1.41421	5.84	3.29249	5.84	6.46559	5.73999	11.9562
6.84	0.27141	6.04001	0.679518	6.73999	1.66135	6.84	3.7094	6.84	7.31072	6.73999	13.4439
7.84	0.332518	7.04001	0.778932	7.73999	1.90283	7.84	4.17615	7.84	8.15967	7.73999	14.8307
8.84	0.409069	8.04001	0.933217	8.73999	2.10561	8.84	4.67726	8.84	8.97914	8.73999	16.1305
9.84	0.466136	9.04001	1.08782	9.73999	2.31875	9.84	5.1352	9.84	9.7425	9.73999	17.2534
10.84	0.527318	10.04	1.19656	10.74	2.56819	10.84	5.52317	10.84	10.4442	10.74	18.253
11.84	0.579198	11.04	1.27359	11.74	2.82209	11.84	5.9603	11.84	11.1024	11.74	19.2947
12.84	0.647728	12.04	1.38804	12.74	3.01494	12.84	6.32485	12.84	11.7003	12.74	20.2133
13.84	0.723534	13.04	1.48936	13.74	3.21159	13.84	6.67495	13.84	12.2598	13.74	21.1077
14.84	0.816161	14.04	1.60388	14.74	3.44995	14.84	7.08008	14.84	12.9297	14.74	22.0027
15.84	0.8937	15.04	1.76377	15.74	3.69121	15.84	7.4186	15.84	13.5019	15.74	22.8094
16.84	0.947582	16.04	1.92327	16.74	3.88943	16.84	7.67195	16.84	14.0377	16.74	23.5679
17.84	0.981029	17.04	2.00103	17.74	4.07046	17.84	8.00117	17.84	14.5614	17.74	24.2669
18.84	1.03656	18.04	2.091	18.74	4.25671	18.84	8.38361	18.84	15.0876	18.74	24.9465
19.84	1.11669	19.04	2.18104	19.74	4.46115	19.84	8.7545	19.84	15.6302	19.74	25.6347
20.84	1.19111	20.04	2.30425	20.74	4.65603	20.84	9.02693	20.84	16.1049	20.74	26.251
21.84	1.25979	21.04	2.41734	21.74	4.8449	21.84	9.27993	21.84	16.5438	21.74	26.9073
22.84	1.32071	22.04	2.52597	22.74	5.01289	22.84	9.50455	22.84	17.0349	22.74	27.479
23.84	1.3447	23.04	2.6094	23.74	5.18354	23.84	9.77231	23.84	17.4464	23.74	28.0322
24.84	1.38251	24.04	2.68829	24.74	5.34985	24.84	10.0612	24.84	17.8906	24.74	28.6248
25.84	1.42156	25.04	2.76692	25.74	5.50986	25.84	10.3746	25.84	18.335	25.74	29.1653
26.84	1.45304	26.04	2.83517	26.74	5.66255	26.84	10.6596	26.84	18.7276	26.74	29.6992
27.84	1.50622	27.04	2.9093	27.74	5.83532	27.84	10.9333	27.84	19.1045	27.74	30.213
28.84	1.54291	28.04	2.98236	28.74	5.95825	28.84	11.1838	28.84	19.4826	28.74	30.673
29.84	1.58994	29.04	3.03652	29.74	6.09382	29.84	11.4432	29.84	19.8908	29.74	31.1594
30.84	1.6317	30.04	3.10609	30.74	6.25705	30.84	11.7123	30.84	20.2726	30.74	31.6614
31.84	1.69392	31.04	3.17107	31.74	6.39956	31.84	11.9737	31.84	20.6257	31.74	32.1109
32.84	1.72833	32.04	3.25263	32.74	6.52881	32.84	12.2073	32.84	20.9769	32.74	32.5812
33.84	1.76499	33.04	3.33828	33.74	6.67732	33.84	12.4645	33.84	21.3452	33.74	33.0502
34.84	1.80742	34.04	3.45601	34.74	6.81931	34.84	12.7132	34.84	21.6866	34.74	33.4701
35.84	1.87336	35.04	3.57305	35.74	6.95498	35.84	12.9509	35.84	22.0158	35.74	33.9065
36.84	1.92093	36.04	3.69064	36.74	7.11677	36.84	13.2138	36.84	22.3985	36.74	34.3789
37.84	1.95863	37.04	3.80687	37.74	7.27785	37.84	13.4328	37.84	22.728	37.74	34.8192
38.84	2.00356	38.04	3.89463	38.74	7.43657	38.84	13.6526	38.84	23.0427	38.74	35.2115
39.84	2.04525	39.04	3.98148	39.74	7.58611	39.84	13.884	39.84	23.3657	39.74	35.6091
40.84	2.08225	40.04	4.06375	40.74	7.73445	40.84	14.1278	40.84	23.6852	40.74	36.0095
41.84	2.11523	41.04	4.15296	41.74	7.86987	41.84	14.3721	41.84	24.0243	41.74	36.3917
42.84	2.16072	42.04	4.23674	42.74	8.00503	42.84	14.607	42.84	24.3504	42.74	36.7862
43.84	2.20217	43.04	4.31126	43.74	8.13677	43.84	14.8122	43.84	24.6829	43.74	37.186
44.84	2.23448	44.04	4.40004	44.74	8.26011	44.84	15.0093	44.84	24.9746	44.74	37.5479
45.84	2.25864	45.04	4.47976	45.74	8.36616	45.84	15.1838	45.84	25.2671	45.74	37.8817
46.84	2.29206	46.04	4.53191	46.74	8.49306	46.84	15.3771	46.84	25.5521	46.74	38.2139
47.84	2.31677	47.04	4.62366	47.74	8.61767	47.84	15.5642	47.84	25.8431	47.74	38.5692
48.84	2.35365	48.04	4.69945	48.74	8.73867	48.84	15.7788	48.84	26.1234	48.74	38.8977
49.84	2.38608	49.04	4.7676	49.74	8.86433	49.84	15.9897	49.84	26.4011	49.74	39.2375
50.84	2.43716	50.04	4.83958	50.74	8.99553	50.84	16.2121	50.84	26.692	50.74	39.5762
51.84	2.50392	51.04	4.93261	51.74	9.131	51.84	16.4197	51.84	26.9699	51.74	39.9419
52.84	2.54034	52.04	5.01764	52.74	9.24316	52.84	16.621	52.84	27.2484	52.74	40.278
53.84	2.58321	53.04	5.07865	53.74	9.34221	53.84	16.8255	53.84	27.538	53.74	40.6025
54.84	2.63719	54.04	5.16688	54.74	9.45298	54.84	17.0234	54.84	27.814	54.74	40.9111
55.84	2.65834	55.04	5.24022	55.74	9.56606	55.84	17.1936	55.84	28.0722	55.74	41.2023
56.84	2.68784	56.04	5.30923	56.74	9.67231	56.84	17.3614	56.84	28.3139	56.74	41.4914
57.84	2.7381	57.04	5.38202	57.74	9.79858	57.84	17.5505	57.84	28.5899	57.74	41.7875
58.84	2.76905	58.04	5.46825	58.74	9.90151	58.84	17.7127	58.84	28.8432	58.74	42.0996
59.84	2.81731	59.04	5.52815	59.74	9.99924	59.84	17.8992	59.84	29.0887	59.74	42.3968
60.84	2.85837	60.04	5.60781	60.74	10.0883	60.84	18.0812	60.84	29.3489	60.74	42.7148
61.84	2.91688	61.04	5.67662	61.74	10.1972	61.84	18.2573	61.84	29.5906	61.74	43.0159
62.84	2.97756	62.04	5.74522	62.74	10.2819	62.84	18.4419	62.84	29.8404	62.74	43.3185
63.84	3.03724	63.04	5.83055	63.74	10.3875	63.84	18.646	63.84	30.087	63.74	43.6167
64.84	3.08796	64.04	5.92534	64.74	10.4968	64.84	18.8121	64.84	30.33	64.74	43.8926
65.84	3.15524	65.04	6.00846	65.74	10.6301	65.84	18.9879	65.84	30.5758	65.74	44.1944
66.84	3.19029	66.04	6.10548	66.74	10.7425	66.84	19.1616	66.84	30.8116	66.74	44.4734
67.84	3.24438	67.04	6.16821	67.74	10.8484	67.84	19.3561	67.84	31.0583	67.74	44.7476
68.84	3.27976	68.04	6.25491	68.74	10.9643	68.84	19.5292	68.84	31.3214	68.74	45.0267
69.84	3.33726	69.04	6.32546	69.74	11.0744	69.84	19.7066	69.84	31.5726	69.74	45.3022
70.84	3.398	70.04	6.4167	70.74	11.2011	70.84	19.8771	70.84	31.8377	70.74	45.5875
71.84	3.44929	71.04	6.49724	71.74	11.2971	71.84	20.0594	71.84	32.0788	71.74	45.8535
72.84	3.48568	72.04	6.57658	72.74	11.402	72.84	20.2315	72.84	32.3128	72.74	46.1134
73.84	3.5301	73.04	6.64971	73.74	11.5095	73.84	20.4128	73.84	32.5632	73.74	46.3815
74.84	3.58152	74.04	6.73928	74.74	11.6226	74.84	20.5759	74.84	32.7931	74.74	46.6351
75.84	3.6126	75.04	6.80769	75.74	11.7408	75.84	20.762	75.84	33.0312	75.74	46.8933
76.84	3.62848	76.04	6.87323	76.74	11.839	76.84	20.9263	76.84	33.2287	76.74	47.1406
77.84	3.66948	77.04	6.92268	77.74	11.9399	77.84	21.1205	77.84	33.4538	77.74	47.3904
78.84	3.69508	78.04	6.99645	78.74	12.0526	78.84	21.3003	78.84	33.6629	78.74	47.6238
79.84	3.73218	79.04	7.05737	79.74	12.1687	79.84	21.4711	79.84	33.8828	79.74	47.8624
80.84	3.79115	80.04	7.1361	80.74	12.2604	80.84	21.6414	80.84	34.0906	80.74	48.1093
81.84	3.80339	81.04	7.21504	81.74	12.3507	81.84	21.7697	81.84	34.31	81.74	48.3414
82.84	3.84125	82.04	7.2851	82.74	12.459	82.84	21.9219	82.84	34.5411	82.74	48.5789
83.84	3.87761	83.04	7.35615	83.74	12.5779	83.84	22.0762	83.84	34.7868	83.74	48.8166
84.84	3.92856	84.04	7.42324	84.74	12.6782	84.84	22.23	84.84	35.0222	84.74	49.0418
85.84	3.95121	85.04	7.49215	85.74	12.7847	85.84	22.4012	85.84	35.205	85.74	49.2741
86.84	3.98994	86.04	7.52849	86.74	12.8987	86.84	22.5788	86.84	35.4003	86.74	49.5004
87.84	4.0126	87.04	7.57456	87.74	12.9831	87.84	22.7222	87.84	35.5832	87.74	49.7144
88.84	4.05017	88.04	7.61194	88.74	13.0728	88.84	22.8625	88.84	35.7446	88.74	49.9133
89.84	4.08088	89.04	7.66423	89.74	13.1802	89.84	23.0115	89.84	35.941	89.74	50.1482
90.84	4.11138	90.04	7.74531	90.74	13.2724	90.84	23.1608	90.84	36.151	90.74	50.3808
91.84	4.16109	91.04	7.80509	91.74	13.3796	91.84	23.3203	91.84	36.3625	91.74	50.6093
92.84	4.2137	92.04	7.8919	92.74	13.4879	92.84	23.4624	92.84	36.5474	92.74	50.8074
93.84	4.24986	93.04	7.94679	93.74	13.5818	93.84	23.6084	93.84	36.7501	93.74	51.0072
94.84	4.27554	94.04	8.02232	94.74	13.6906	94.84	23.7598	94.84	36.9328	94.74	51.2027
95.84	4.31006	95.04	8.09399	95.74	13.7983	95.84	23.917	95.84	37.1111	95.74	51.4102
96.84	4.34116	96.04	8.16128	96.74	13.8839	96.84	24.0577	96.84	37.2828	96.74	51.5855
97.84	4.37163	97.04	8.2043	97.74	13.9883	97.84	24.1872	97.84	37.4617	97.74	51.78
98.84	4.40007	98.04	8.25398	98.74	14.0943	98.84	24.3355	98.84	37.6471	98.74	51.9743
99.84	4.40399	99.04	8.31915	99.74	14.1842	99.84	24.4715	99.84	37.8062	99.74	52.1537
100.84	4.43755	100.04	8.36494	100.74	14.2873	100.84	24.6281	100.84	37.9905	100.74	52.3565
101.84	4.46034	101.04	8.41442	101.74	14.3805	101.84	24.7781	101.84	38.1633	101.74	52.5595
102.84	4.47202	102.04	8.47158	102.74	14.4541	102.84	24.9039	102.84	38.3171	102.74	52.7553
103.84	4.50041	103.04	8.51497	103.74	14.5475	103.84	25.0413	103.84	38.4921	103.74	52.9424
104.84	4.54692	104.04	8.56502	104.74	14.6562	104.84	25.1783	104.84	38.683	104.74	53.152
105.84	4.59833	105.04	8.64069	105.74	14.759	105.84	25.329	105.84	38.8649	105.74	53.3591
106.84	4.65724	106.04	8.72435	106.74	14.8749	106.84	25.4796	106.84	39.0629	106.74	53.562
107.84	4.6956	107.04	8.81318	107.74	14.9831	107.84	25.6357	107.84	39.2514	107.74	53.7661
108.84	4.74741	108.04	8.89346	108.74	15.0855	108.84	25.7809	108.84	39.4438	108.74	53.9656
109.84	4.78557	109.04	8.96333	109.74	15.183	109.84	25.9284	109.84	39.6194	109.74	54.1556
110.84	4.81142	110.04	9.0211	110.74	15.2879	110.84	26.0519	110.84	39.7769	110.74	54.3343
111.84	4.84722	111.04	9.06672	111.74	15.3873	111.84	26.1923	111.84	39.9373	111.74	54.5006
112.84	4.89653	112.04	9.13374	112.74	15.493	112.84	26.3384	112.84	40.1111	112.74	54.6762
113.84	4.90456	113.04	9.19065	113.74	15.5892	113.84	26.4638	113.84	40.2709	113.74	54.851
114.84	4.92622	114.04	9.24285	114.74	15.6806	114.84	26.603	114.84	40.4329	114.74	55.0227
115.84	4.94332	115.04	9.28288	115.74	15.7361	115.84	26.7168	115.84	40.571	115.74	55.1768
116.84	4.95427	116.04	9.32905	116.74	15.803	116.84	26.8422	116.84	40.7209	116.74	55.3363
117.84	4.9631	117.04	9.37052	117.74	15.8713	117.84	26.972	117.84	40.877	117.74	55.4834
118.84	4.97605	118.04	9.40811	118.74	15.9282	118.84	27.0582	118.84	41.0106	118.74	55.6185
119.84	5.01006	119.04	9.44502	119.74	16.0185	119.84	27.1819	119.84	41.1651	119.74	55.787
120.84	5.05013	120.04	9.51102	120.74	16.1287	120.84	27.294	120.84	41.3086	120.74	55.9607
121.84	5.10651	121.04	9.57538	121.74	16.2395	121.84	27.4485	121.84	41.4825	121.74	56.1521
122.84	5.14915	122.04	9.65408	122.74	16.3425	122.84	27.5825	122.84	41.6529	122.74	56.3269
123.84	5.18088	123.04	9.70242	123.74	16.4372	123.84	27.7206	123.84	41.8053	123.74	56.4869
124.84	5.21144	124.04	9.75512	124.74	16.5257	124.84	27.882	124.84	41.9663	124.74	56.6574
125.84	5.247	125.04	9.82222	125.74	16.6238	125.84	28.0287	125.84	42.143	125.74	56.8175
126.84	5.28081	126.04	9.87166	126.74	16.7171	126.84	28.1584	126.84	42.2942	126.74	56.9758
127.84	5.30975	127.04	9.92084	127.74	16.7981	127.84	28.2924	127.84	42.4474	127.74	57.1388
128.84	5.35735	128.04	9.97444	128.74	16.8789	128.84	28.4119	128.84	42.5865	128.74	57.3176
129.84	5.40989	129.04	10.0238	129.74	16.957	129.84	28.5508	129.84	42.7367	129.74	57.4907
130.84	5.45155	130.04	10.0818	130.74	17.0489	130.84	28.6643	130.84	42.8799	130.74	57.6492
131.84	5.4784	131.04	10.1542	131.74	17.1389	131.84	28.7846	131.84	43.0165	131.74	57.8093
132.84	5.4922	132.04	10.2204	132.74	17.2106	132.84	28.8869	132.84	43.169	132.74	57.9533
133.84	5.52023	133.04	10.2675	133.74	17.2913	133.84	29.0127	133.84	43.3083	133.74	58.0992
134.84	5.54888	134.04	10.3126	134.74	17.3861	134.84	29.1312	134.84	43.4366	134.74	58.2381
135.84	5.58107	135.04	10.3819	135.74	17.4668	135.84	29.2598	135.84	43.575	135.74	58.3894
136.84	5.61401	136.04	10.4323	136.74	17.5583	136.84	29.3759	136.84	43.7251	136.74	58.5475
137.84	5.64211	137.04	10.484	137.74	17.6569	137.84	29.4923	137.84	43.8579	137.74	58.6886
138.84	5.67161	138.04	10.5336	138.74	17.7597	138.84	29.6115	138.84	43.9952	138.74	58.8405
139.84	5.7035	139.04	10.5834	139.74	17.8516	139.84	29.7151	139.84	44.1283	139.74	58.981
140.84	5.7286	140.04	10.6247	140.74	17.9463	140.84	29.832	140.84	44.2765	140.74	59.1285
141.84	5.77203	141.04	10.673	141.74	18.0325	141.84	29.9438	141.84	44.4175	141.74	59.2798
142.84	5.80409	142.04	10.7148	142.74	18.1149	142.84	30.0497	142.84	44.5508	142.74	59.4146
143.84	5.84167	143.04	10.7554	143.74	18.1985	143.84	30.1804	143.84	44.6949	143.74	59.5782
144.84	5.86444	144.04	10.7996	144.74	18.2727	144.84	30.2862	144.84	44.8318	144.74	59.7228
145.84	5.90002	145.04	10.8442	145.74	18.3392	145.84	30.4003	145.84	44.9557	145.74	59.8596
146.84	5.91331	146.04	10.8993	146.74	18.4216	146.84	30.5135	146.84	45.0881	146.74	59.986
147.84	5.92273	147.04	10.9536	147.74	18.5173	147.84	30.6226	147.84	45.2252	147.74	60.1189
148.84	5.95296	148.04	11.0097	148.74	18.6072	148.84	30.7428	148.84	45.3552	148.74	60.2713
149.84	5.99075	149.04	11.0928	149.74	18.7077	149.84	30.8722	149.84	45.4945	149.74	60.4209
150.84	6.04012	150.04	11.1416	150.74	18.7979	150.84	30.982	150.84	45.6352	150.74	60.56
151.84	6.0838	151.04	11.2011	151.74	18.8805	151.84	31.1105	151.84	45.7852	151.74	60.7212
152.84	6.10072	152.04	11.2414	152.74	18.9469	152.84	31.2171	152.84	45.9197	152.74	60.8477
153.84	6.15133	153.04	11.2936	153.74	19.012	153.84	31.3232	153.84	46.0501	153.74	60.9815
154.84	6.18474	154.04	11.3533	154.74	19.0904	154.84	31.427	154.84	46.1689	154.74	61.096
155.84	6.21464	155.04	11.4129	155.74	19.1684	155.84	31.5406	155.84	46.3083	155.74	61.2329
156.84	6.24498	156.04	11.4711	156.74	19.2503	156.84	31.6442	156.84	46.4285	156.74	61.3457
157.84	6.26722	157.04	11.5322	157.74	19.3274	157.84	31.74	157.84	46.5338	157.74	61.4505
158.84	6.28451	158.04	11.5735	158.74	19.4046	158.84	31.8553	158.84	46.6479	158.74	61.5639
159.84	6.3073	159.04	11.6229	159.74	19.4844	159.84	31.9563	159.84	46.7583	159.74	61.6824
160.84	6.3342	160.04	11.6651	160.74	19.5623	160.84	32.0763	160.84	46.8705	160.74	61.8128
161.84	6.33164	161.04	11.7293	161.74	19.6217	161.84	32.1607	161.84	46.9761	161.74	61.9216
162.84	6.36572	162.04	11.7673	162.74	19.6837	162.84	32.2648	162.84	47.0963	162.74	62.0342
163.84	6.39183	163.04	11.813	163.74	19.7494	163.84	32.3808	163.84	47.2335	163.74	62.1506
164.84	6.40416	164.04	11.8609	164.74	19.8138	164.84	32.4751	164.84	47.3375	164.74	62.2591
165.84	6.42655	165.04	11.8845	165.74	19.8829	165.84	32.5841	165.84	47.4674	165.74	62.3739
166.84	6.46328	166.04	11.9259	166.74	19.9627	166.84	32.6925	166.84	47.596	166.74	62.4847
167.84	6.50117	167.04	11.9654	167.74	20.0482	167.84	32.8006	167.84	47.7174	167.74	62.6077
168.84	6.52488	168.04	12.0148	168.74	20.1401	168.84	32.9161	168.84	47.8454	168.74	62.7487
169.84	6.54674	169.04	12.0713	169.74	20.2051	169.84	33.0165	169.84	47.9591	169.74	62.8675
170.84	6.58273	170.04	12.1042	170.74	20.2917	170.84	33.1419	170.84	48.0844	170.74	62.99
171.84	6.60837	171.04	12.1698	171.74	20.3762	171.84	33.2301	171.84	48.1809	171.74	63.1154
172.84	6.63705	172.04	12.2116	172.74	20.4358	172.84	33.3352	172.84	48.2989	172.74	63.2175
173.84	6.65471	173.04	12.2609	173.74	20.4975	173.84	33.4344	173.84	48.4081	173.74	63.3253
174.84	6.71004	174.04	12.31	174.74	20.5905	174.84	33.5423	174.84	48.5258	174.74	63.4506
175.84	6.7441	175.04	12.3772	175.74	20.6653	175.84	33.6467	175.84	48.6497	175.74	63.5467
176.84	6.74722	176.04	12.4414	176.74	20.7284	176.84	33.7184	176.84	48.7411	176.74	63.6491
177.84	6.77281	177.04	12.4832	177.74	20.8017	177.84	33.8223	177.84	48.8562	177.74	63.7698
178.84	6.81216	178.04	12.5383	178.74	20.8731	178.84	33.9253	178.84	48.9757	178.74	63.9015
179.84	6.83501	179.04	12.5935	179.74	20.942	179.84	34.0332	179.84	49.0966	179.74	64.0144
180.84	6.87272	180.04	12.6228	180.74	21.0219	180.84	34.1346	180.84	49.2162	180.74	64.1402
181.84	6.88678	181.04	12.6707	181.74	21.0858	181.84	34.2238	181.84	49.3284	181.74	64.2531
182.84	6.9134	182.04	12.7208	182.74	21.1596	182.84	34.3524	182.84	49.4351	182.74	64.3628
183.84	6.93409	183.04	12.7792	183.74	21.2326	183.84	34.4705	183.84	49.5374	183.74	64.454
184.84	6.94493	184.04	12.8106	184.74	21.3081	184.84	34.5762	184.84	49.6296	184.74	64.5277
185.84	6.98157	185.04	12.8423	185.74	21.3835	185.84	34.6665	185.84	49.7271	185.74	64.6409
186.84	7.02197	186.04	12.8817	186.74	21.4629	186.84	34.7678	186.84	49.8409	186.74	64.7345
187.84	7.04287	187.04	12.9214	187.74	21.5257	187.84	34.831	187.84	49.9306	187.74	64.8272
188.84	7.05635	188.04	12.9507	188.74	21.5768	188.84	34.9147	188.84	50.0289	188.74	64.9143
189.84	7.08154	189.04	12.988	189.74	21.65	189.84	35.0018	189.84	50.1276	189.74	65.0215
190.84	7.11329	190.04	13.0467	190.74	21.7113	190.84	35.0944	190.84	50.2366	190.74	65.1321
191.84	7.12709	191.04	13.0907	191.74	21.7639	191.84	35.1913	191.84	50.3265	191.74	65.2351
192.84	7.15528	192.04	13.1415	192.74	21.8322	192.84	35.2931	192.84	50.4286	192.74	65.3427
193.84	7.19226	193.04	13.204	193.74	21.908	193.84	35.3921	193.84	50.5519	193.74	65.4608
194.84	7.25795	194.04	13.2738	194.74	22.0142	194.84	35.5098	194.84	50.6715	194.74	65.5687
195.84	7.28584	195.04	13.3384	195.74	22.0773	195.84	35.5904	195.84	50.7619	195.74	65.6582
196.84	7.31273	196.04	13.3724	196.74	22.16	196.84	35.6743	196.84	50.8817	196.74	65.742
197.84	7.35215	197.04	13.428	197.74	22.2341	197.84	35.7579	197.84	50.9962	197.74	65.8443
198.84	7.38253	198.04	13.4723	198.74	22.3128	198.84	35.8519	198.84	51.1168	198.74	65.9495
199.84	7.40713	199.04	13.5282	199.74	22.3769	199.84	35.9289	199.84	51.2163	199.74	66.0359
200.84	7.42594	200.04	13.571	200.74	22.4453	200.84	36.005	200.84	51.3446	200.74	66.1324
201.84	7.43834	201.04	13.6195	201.74	22.5093	201.84	36.0957	201.84	51.4386	201.74	66.2289
202.84	7.48025	202.04	13.6625	202.74	22.5818	202.84	36.1817	202.84	51.5265	202.74	66.3128
203.84	7.50441	203.04	13.699	203.74	22.6442	203.84	36.2843	203.84	51.6073	203.74	66.4134
204.84	7.5244	204.04	13.7393	204.74	22.6992	204.84	36.3664	204.84	51.6981	204.74	66.4906
205.84	7.56324	205.04	13.7826	205.74	22.7589	205.84	36.4705	205.84	51.7888	205.74	66.575
206.84	7.5882	206.04	13.8323	206.74	22.824	206.84	36.5528	206.84	51.8743	206.74	66.6808
207.84	7.64674	207.04	13.878	207.74	22.8825	207.84	36.6555	207.84	51.9856	207.74	66.7899
208.84	7.67805	208.04	13.9299	208.74	22.9583	208.84	36.731	208.84	52.0904	208.74	66.897
209.84	7.72372	209.04	13.965	209.74	23.0064	209.84	36.8238	209.84	52.188	209.74	66.9939
210.84	7.72759	210.04	14.0118	210.74	23.0765	210.84	36.9064	210.84	52.2969	210.74	67.0886
211.84	7.76024	211.04	14.0606	211.74	23.1676	211.84	37.0106	211.84	52.4039	211.74	67.193
212.84	7.7762	212.04	14.0998	212.74	23.236	212.84	37.0955	212.84	52.4908	212.74	67.2692
213.84	7.77654	213.04	14.1212	213.74	23.289	213.84	37.1678	213.84	52.568	213.74	67.337
214.84	7.8015	214.04	14.16	214.74	23.3497	214.84	37.2594	214.84	52.6544	214.74	67.4319
215.84	7.83351	215.04	14.2082	215.74	23.4201	215.84	37.3681	215.84	52.7551	215.74	67.5307
216.84	7.8756	216.04	14.2659	216.74	23.4925	216.84	37.4623	216.84	52.8481	216.74	67.6046
217.84	7.90078	217.04	14.3108	217.74	23.5436	217.84	37.5518	217.84	52.942	217.74	67.6965
218.84	7.93105	218.04	14.37	218.74	23.6113	218.84	37.6426	218.84	53.0426	218.74	67.7884
219.84	7.96301	219.04	14.4376	219.74	23.6892	219.84	37.7527	219.84	53.1511	219.74	67.8959
220.84	7.98555	220.04	14.5085	220.74	23.7669	220.84	37.8275	220.84	53.2374	220.74	67.9849
221.84	8.01596	221.04	14.5321	221.74	23.8457	221.84	37.9182	221.84	53.3169	221.74	68.0571
222.84	8.01707	222.04	14.5799	222.74	23.8909	222.84	37.9798	222.84	53.3783	222.74	68.1203
223.84	8.04544	223.04	14.584	223.74	23.9616	223.84	38.0489	223.84	53.4606	223.74	68.1944
224.84	8.06581	224.04	14.639	224.74	24.0353	224.84	38.1184	224.84	53.5399	224.74	68.2661
225.84	8.08114	225.04	14.6722	225.74	24.0928	225.84	38.206	225.84	53.6291	225.74	68.3433
226.84	8.08159	226.04	14.7127	226.74	24.1692	226.84	38.3029	226.84	53.726	226.74	68.4211
227.84	8.07709	227.04	14.7584	227.74	24.2164	227.84	38.3784	227.84	53.8194	227.74	68.4983
228.84	8.08302	228.04	14.7809	228.74	24.265	228.84	38.4363	228.84	53.8805	228.74	68.547
229.84	8.09858	229.04	14.8006	229.74	24.3484	229.84	38.5305	229.84	53.9813	229.74	68.645
230.84	8.15903	230.04	14.8592	230.74	24.4378	230.84	38.6302	230.84	54.0842	230.74	68.7476
231.84	8.21962	231.04	14.9182	231.74	24.5196	231.84	38.7133	231.84	54.1659	231.74	68.8471
232.84	8.26728	232.04	14.97	232.74	24.5786	232.84	38.789	232.84	54.2496	232.74	68.9345
233.84	8.30396	233.04	15.014	233.74	24.6443	233.84	38.8733	233.84	54.3287	233.74	69.0107
234.84	8.31764	234.04	15.0754	234.74	24.6825	234.84	38.9287	234.84	54.4008	234.74	69.0608
235.84	8.34118	235.04	15.1017	235.74	24.7514	235.84	39.0117	235.84	54.484	235.74	69.1397
236.84	8.3192	236.04	15.1436	236.74	24.7865	236.84	39.062	236.84	54.5421	236.74	69.2021
237.84	8.31792	237.04	15.16	237.74	24.8304	237.84	39.1092	237.84	54.6287	237.74	69.2578
238.84	8.34066	238.04	15.1731	238.74	24.8842	238.84	39.1843	238.84	54.6941	238.74	69.316
239.84	8.53298	239.04	14.7878	239.74	25.0794	239.84	39.6399	239.84	55.6874	239.74	70.5376
240.84	8.04526	240.04	15.903	240.74	24.6613	240.84	38.7623	240.84	53.7661	240.74	68.1669
241.84	8.49298	241.04	14.8835	241.74	25.209	241.84	39.2437	241.84	54.6483	241.74	69.471
242.84	8.30347	242.04	15.1456	242.74	24.8063	242.84	38.9639	242.84	54.2042	242.74	68.8206
243.84	8.26491	243.04	15.1131	243.74	24.6577	243.84	38.7393	243.84	53.9194	243.74	68.4369
244.84	8.24978	244.04	15.0301	244.74	24.573	244.84	38.5375	244.84	53.6457	244.74	68.1329
245.84	8.19453	245.04	14.9599	245.74	24.484	245.84	38.3388	245.84	53.4155	245.74	67.7939
246.84	8.22135	246.04	14.9505	246.74	24.4483	246.84	38.3022	246.84	53.2596	246.74	67.5112
247.84	8.2184	247.04	14.949	247.74	24.3454	247.84	38.1384	247.84	53.0276	247.74	67.3103
248.84	8.15455	248.04	14.8815	248.74	24.2509	248.84	37.954	248.84	52.9065	248.74	67.0624
249.84	8.17757	249.04	14.7771	249.74	24.1752	249.84	37.8626	249.84	52.7646	249.74	66.8414
250.84	8.18011	250.04	14.7454	250.74	24.1006	250.84	37.8199	250.84	52.6038	250.74	66.6245
251.84	8.1585	251.04	14.7443	251.74	24.0526	251.84	37.7651	251.84	52.4498	251.74	66.4258
252.84	8.11106	252.04	14.75	252.74	24.0335	252.84	37.6445	252.84	52.2914	252.74	66.2437
253.84	8.06553	253.04	14.7252	253.74	23.9572	253.84	37.5289	253.84	52.1657	253.74	66.123
254.84	8.03977	254.04	14.7007	254.74	23.8841	254.84	37.4571	254.84	52.0583	254.74	65.9386
255.84	8.02827	255.04	14.6617	255.74	23.8361	255.84	37.4079	255.84	51.9798	255.74	65.7814
256.84	8.04134	256.04	14.6535	256.74	23.7959	256.84	37.3396	256.84	51.8704	256.74	65.6253
257.84	8.01989	257.04	14.6138	257.74	23.7599	257.84	37.2456	257.84	51.7029	257.74	65.4455
258.84	7.99912	258.04	14.5552	258.74	23.7244	258.84	37.1762	258.84	51.5993	258.74	65.3233
259.84	7.97189	259.04	14.5282	259.74	23.6977	259.84	37.103	259.84	51.5409	259.74	65.1998
260.84	7.95551	260.04	14.478	260.74	23.6628	260.84	37.0311	260.84	51.4655	260.74	65.115
261.84	7.95221	261.04	14.4323	261.74	23.6189	261.84	36.9609	261.84	51.3806	261.74	65.0037
262.84	7.94851	262.04	14.4176	262.74	23.5866	262.84	36.9	262.84	51.279	262.74	64.8816
263.84	7.94873	263.04	14.4077	263.74	23.5697	263.84	36.8743	263.84	51.2336	263.74	64.8042
264.84	7.91461	264.04	14.4323	264.74	23.5403	264.84	36.825	264.84	51.1336	264.74	64.6949
265.84	7.91486	265.04	14.4433	265.74	23.4967	265.84	36.7682	265.84	51.0655	265.74	64.6069
266.84	7.90056	266.04	14.441	266.74	23.4588	266.84	36.7101	266.84	50.9828	266.74	64.52
267.84	7.90859	267.04	14.4256	267.74	23.4332	267.84	36.6522	267.84	50.9088	267.74	64.4207
268.84	7.91561	268.04	14.4069	268.74	23.4046	268.84	36.6071	268.84	50.8587	268.74	64.3254
269.84	7.89024	269.04	14.3751	269.74	23.3837	269.84	36.5576	269.84	50.7909	269.74	64.2292
270.84	7.89431	270.04	14.3495	270.74	23.3844	270.84	36.534	270.84	50.7379	270.74	64.1747
271.84	7.8722	271.04	14.3342	271.74	23.3753	271.84	36.4985	271.84	50.7009	271.74	64.1096
272.84	7.84937	272.04	14.323	272.74	23.3805	272.84	36.4578	272.84	50.6309	272.74	64.0282
273.84	7.84181	273.04	14.3107	273.74	23.3493	273.84	36.4209	273.84	50.5663	273.74	63.9187
274.84	7.83097	274.04	14.2762	274.74	23.3175	274.84	36.3902	274.84	50.498	274.74	63.8426
275.84	7.82841	275.04	14.2541	275.74	23.2647	275.84	36.3384	275.84	50.4185	275.74	63.769
276.84	7.82069	276.04	14.2338	276.74	23.2367	276.84	36.3002	276.84	50.3408	276.74	63.693
277.84	7.80595	277.04	14.2094	277.74	23.2218	277.84	36.2757	277.84	50.2753	277.74	63.6362
278.84	7.78943	278.04	14.2142	278.74	23.2117	278.84	36.2279	278.84	50.2439	278.74	63.5883
279.84	7.77886	279.04	14.2069	279.74	23.1937	279.84	36.2173	279.84	50.2088	279.74	63.5394
280.84	7.75879	280.04	14.2043	280.74	23.1765	280.84	36.1924	280.84	50.1494	280.74	63.4629
281.84	7.75768	281.04	14.182	281.74	23.1629	281.84	36.1603	281.84	50.1177	281.74	63.3907
282.84	7.74799	282.04	14.1917	282.74	23.139	282.84	36.1313	282.84	50.0444	282.74	63.3031
283.84	7.74638	283.04	14.146	283.74	23.1193	283.84	36.0996	283.84	49.9888	283.74	63.2459
284.84	7.74956	284.04	14.135	284.74	23.1039	284.84	36.0705	284.84	49.9379	284.74	63.196
285.84	7.75129	285.04	14.127	285.74	23.0856	285.84	36.0198	285.84	49.9066	285.74	63.1275
286.84	7.73106	286.04	14.1175	286.74	23.0377	286.84	35.9703	286.84	49.8587	286.74	63.0596
287.84	7.70648	287.04	14.106	287.74	23.0013	287.84	35.9341	287.84	49.813	287.74	63.0057
288.84	7.70443	288.04	14.1031	288.74	22.9809	288.84	35.8942	288.84	49.7865	288.74	62.9767
289.84	7.69634	289.04	14.075	289.74	22.9375	289.84	35.877	289.84	49.7493	289.74	62.9317
290.84	7.70341	290.04	14.0451	290.74	22.9158	290.84	35.8743	290.84	49.7255	290.74	62.894
291.84	7.71571	291.04	14.0705	291.74	22.938	291.84	35.8745	291.84	49.6979	291.74	62.826
292.84	7.70858	292.04	14.0744	292.74	22.9255	292.84	35.8479	292.84	49.6698	292.74	62.758
293.84	7.7087	293.04	14.0641	293.74	22.9131	293.84	35.8285	293.84	49.6191	293.74	62.6899
294.84	7.71079	294.04	14.0562	294.74	22.9166	294.84	35.8204	294.84	49.5998	294.74	62.6396
295.84	7.70335	295.04	14.0585	295.74	22.9006	295.84	35.7824	295.84	49.5438	295.74	62.6038
296.84	7.70941	296.04	14.0578	296.74	22.8744	296.84	35.7507	296.84	49.5085	296.74	62.5601
297.84	7.7076	297.04	14.0546	297.74	22.8536	297.84	35.7359	297.84	49.4875	297.74	62.5357
298.84	7.69735	298.04	14.0465	298.74	22.8331	298.84	35.7093	298.84	49.4476	298.74	62.4972
299.84	7.68628	299.04	14.0361	299.74	22.8214	299.84	35.6873	299.84	49.4189	299.74	62.4644
300.84	7.69343	300.04	14.0248	300.74	22.8117	300.84	35.6674	300.84	49.3768	300.74	62.4333
301.84	7.70538	301.04	14.0225	301.74	22.8077	301.84	35.665	301.84	49.356	301.74	62.3949
302.84	7.71447	302.04	14.0248	302.74	22.8082	302.84	35.6561	302.84	49.3245	302.74	62.3763
303.84	7.70941	303.04	14.0229	303.74	22.8032	303.84	35.6315	303.84	49.2734	303.74	62.3123
304.84	7.69735	304.04	14.0121	304.74	22.7741	304.84	35.6179	304.84	49.2273	304.74	62.2503
305.84	7.68966	305.04	14.0148	305.74	22.7703	305.84	35.6164	305.84	49.2078	305.74	62.2071
306.84	7.65255	306.04	14.0127	306.74	22.753	306.84	35.5876	306.84	49.1497	306.74	62.1609
307.84	7.61419	307.04	13.9951	307.74	22.7361	307.84	35.5514	307.84	49.1132	307.74	62.0947
308.84	7.599	308.04	13.996	308.74	22.7478	308.84	35.5376	308.84	49.0946	308.74	62.0654
309.84	7.60079	309.04	14.0057	309.74	22.7426	309.84	35.5064	309.84	49.0682	309.74	62.0325
310.84	7.57406	310.04	13.9865	310.74	22.7175	310.84	35.4782	310.84	49.0286	310.74	61.9811
311.84	7.54741	311.04	13.9759	311.74	22.6986	311.84	35.4518	311.84	48.9925	311.74	61.9182
312.84	7.53117	312.04	13.9693	312.74	22.6837	312.84	35.4124	312.84	48.9776	312.74	61.8688
313.84	7.50951	313.04	13.9652	313.74	22.6731	313.84	35.3778	313.84	48.9579	313.74	61.829
314.84	7.50084	314.04	13.9541	314.74	22.667	314.84	35.3511	314.84	48.9425	314.74	61.81
315.84	7.4917	315.04	13.95	315.74	22.6556	315.84	35.3224	315.84	48.9185	315.74	61.7806
316.84	7.49862	316.04	13.937	316.74	22.6543	316.84	35.3015	316.84	48.8993	316.74	61.7662
317.84	7.5154	317.04	13.9281	317.74	22.6421	317.84	35.2871	317.84	48.8766	317.74	61.7472
318.84	7.53689	318.04	13.9243	318.74	22.643	318.84	35.2793	318.84	48.8676	318.74	61.7106
319.84	7.53048	319.04	13.8981	319.74	22.6169	319.84	35.2713	319.84	48.8393	319.74	61.6829
320.84	7.52917	320.04	13.8779	320.74	22.6049	320.84	35.2571	320.84	48.7993	320.74	61.6334
321.84	7.52731	321.04	13.872	321.74	22.5922	321.84	35.2483	321.84	48.7513	321.74	61.6094
322.84	7.53045	322.04	13.8732	322.74	22.5863	322.84	35.2271	322.84	48.7221	322.74	61.5735
323.84	7.54175	323.04	13.8578	323.74	22.5818	323.84	35.2284	323.84	48.6807	323.74	61.558
324.84	7.54474	324.04	13.8843	324.74	22.5813	324.84	35.225	324.84	48.6379	324.74	61.5165
325.84	7.55702	325.04	13.8747	325.74	22.5625	325.84	35.2144	325.84	48.6194	325.74	61.4962
326.84	7.54021	326.04	13.8737	326.74	22.5453	326.84	35.2011	326.84	48.6092	326.74	61.4513
327.84	7.53793	327.04	13.8483	327.74	22.5225	327.84	35.181	327.84	48.589	327.74	61.42
328.84	7.53239	328.04	13.8476	328.74	22.4995	328.84	35.1849	328.84	48.5751	328.74	61.3941
329.84	7.52602	329.04	13.8536	329.74	22.4922	329.84	35.1493	329.84	48.5478	329.74	61.377
330.84	7.52837	330.04	13.8361	330.74	22.4778	330.84	35.1304	330.84	48.5109	330.74	61.3529
331.84	7.52656	331.04	13.8267	331.74	22.4733	331.84	35.1166	331.84	48.4812	331.74	61.3269
332.84	7.51658	332.04	13.8252	332.74	22.4716	332.84	35.104	332.84	48.4602	332.74	61.3073
333.84	7.51946	333.04	13.8291	333.74	22.4723	333.84	35.0901	333.84	48.4396	333.74	61.2888
334.84	7.5199	334.04	13.8267	334.74	22.4652	334.84	35.0435	334.84	48.4126	334.74	61.2438
335.84	7.50032	335.04	13.799	335.74	22.4718	335.84	35.0467	335.84	48.4011	335.74	61.2094
336.84	7.48826	336.04	13.8063	336.74	22.4721	336.84	35.0198	336.84	48.3811	336.74	61.1706
337.84	7.48896	337.04	13.7924	337.74	22.4477	337.84	34.991	337.84	48.3309	337.74	61.131
338.84	7.49686	338.04	13.7867	338.74	22.4151	338.84	34.9595	338.84	48.3057	338.74	61.0891
339.84	7.47701	339.04	13.7738	339.74	22.4018	339.84	34.93	339.84	48.286	339.74	61.0594
340.84	7.46676	340.04	13.7709	340.74	22.3914	340.84	34.9183	340.84	48.2663	340.74	61.0282
341.84	7.47466	341.04	13.7545	341.74	22.3907	341.84	34.9181	341.84	48.2546	341.74	61.0239
342.84	7.4677	342.04	13.7731	342.74	22.3832	342.84	34.9078	342.84	48.2571	342.74	61.0067
343.84	7.44086	343.04	13.774	343.74	22.3772	343.84	34.8907	343.84	48.2305	343.74	60.9613
344.84	7.44704	344.04	13.7756	344.74	22.3543	344.84	34.8496	344.84	48.1813	344.74	60.9201
345.84	7.4406	345.04	13.7752	345.74	22.3441	345.84	34.8104	345.84	48.16	345.74	60.8824
346.84	7.4417	346.04	13.7563	346.74	22.3281	346.84	34.7724	346.84	48.1334	346.74	60.8453
347.84	7.44955	347.04	13.7572	347.74	22.3139	347.84	34.749	347.84	48.1002	347.74	60.792
348.84	7.47324	348.04	13.7659	348.74	22.316	348.84	34.7434	348.84	48.0848	348.74	60.768
349.84	7.48694	349.04	13.7753	349.74	22.3209	349.84	34.7375	349.84	48.0676	349.74	60.7397
350.84	7.49384	350.04	13.7764	350.74	22.3198	350.84	34.7245	350.84	48.0563	350.74	60.7062
351.84	7.51531	351.04	13.7626	351.74	22.3089	351.84	34.7236	351.84	48.047	351.74	60.6839
352.84	7.5068	352.04	13.7792	352.74	22.2852	352.84	34.6904	352.84	48.0008	352.74	60.6602
353.84	7.49138	353.04	13.7441	353.74	22.264	353.84	34.6799	353.84	47.9705	353.74	60.6306
354.84	7.47267	354.04	13.7275	354.74	22.2477	354.84	34.653	354.84	47.9323	354.74	60.5868
355.84	7.4613	355.04	13.7158	355.74	22.2286	355.84	34.6237	355.84	47.8916	355.74	60.5532
356.84	7.45825	356.04	13.7075	356.74	22.222	356.84	34.619	356.84	47.875	356.74	60.5284
357.84	7.46594	357.04	13.708	357.74	22.212	357.84	34.6251	357.84	47.8752	357.74	60.5085
358.84	7.47706	358.04	13.7064	358.74	22.2211	358.84	34.6264	358.84	47.8682	358.74	60.4817
359.84	7.45089	359.04	13.6969	359.74	22.2221	359.84	34.5984	359.84	47.8598	359.74	60.4417
360.84	7.44775	360.04	13.6859	360.74	22.2202	360.84	34.5786	360.84	47.8484	360.74	60.4172
361.84	7.4384	361.04	13.677	361.74	22.2215	361.84	34.5777	361.84	47.8309	361.74	60.4083
362.84	7.42928	362.04	13.6744	362.74	22.2153	362.84	34.5608	362.84	47.8006	362.74	60.3907
363.84	7.43027	363.04	13.6635	363.74	22.2119	363.84	34.5582	363.84	47.7785	363.74	60.3677
364.84	7.42109	364.04	13.676	364.74	22.22	364.84	34.549	364.84	47.7416	364.74	60.3482
365.84	7.44348	365.04	13.6664	365.74	22.2078	365.84	34.5355	365.84	47.7168	365.74	60.3528
366.84	7.45757	366.04	13.6832	366.74	22.2228	366.84	34.525	366.84	47.7062	366.74	60.3462
367.84	7.45997	367.04	13.6824	367.74	22.1969	367.84	34.5014	367.84	47.681	367.74	60.3217
368.84	7.47103	368.04	13.6768	368.74	22.1924	368.84	34.4865	368.84	47.6693	368.74	60.3011
369.84	7.47599	369.04	13.6865	369.74	22.1795	369.84	34.4651	369.84	47.6645	369.74	60.2784
370.84	7.49395	370.04	13.6835	370.74	22.1624	370.84	34.4648	370.84	47.6558	370.74	60.25
371.84	7.48983	371.04	13.6923	371.74	22.1609	371.84	34.4492	371.84	47.6484	371.74	60.2123
372.84	7.4809	372.04	13.6812	372.74	22.1484	372.84	34.4229	372.84	47.6299	372.74	60.1772
373.84	7.47585	373.04	13.6864	373.74	22.1518	373.84	34.4163	373.84	47.6171	373.74	60.1592
374.84	7.47546	374.04	13.6849	374.74	22.1495	374.84	34.4158	374.84	47.6068	374.74	60.134
375.84	7.49684	375.04	13.6818	375.74	22.154	375.84	34.4072	375.84	47.5983	375.74	60.1266
376.84	7.50994	376.04	13.6949	376.74	22.1511	376.84	34.3976	376.84	47.5806	376.74	60.1173
377.84	7.49976	377.04	13.7052	377.74	22.1351	377.84	34.389	377.84	47.559	377.74	60.082
378.84	7.50452	378.04	13.6971	378.74	22.1302	378.84	34.3938	378.84	47.5458	378.74	60.0721
379.84	7.50643	379.04	13.6851	379.74	22.1199	379.84	34.3861	379.84	47.5266	379.74	60.0469
380.84	7.4922	380.04	13.6915	380.74	22.1055	380.84	34.3701	380.84	47.5006	380.74	59.995
381.84	7.48722	381.04	13.6864	381.74	22.117	381.84	34.3573	381.84	47.4859	381.74	59.9692
382.84	7.47267	382.04	13.6732	382.74	22.117	382.84	34.3178	382.84	47.4596	382.74	59.9251
383.84	7.4605	383.04	13.6401	383.74	22.1058	383.84	34.2994	383.84	47.4233	383.74	59.8844
384.84	7.4661	384.04	13.6391	384.74	22.1225	384.84	34.3051	384.84	47.3996	384.74	59.8682
385.84	7.46831	385.04	13.6568	385.74	22.1394	385.84	34.3169	385.84	47.3984	385.74	59.8558
386.84	7.46847	386.04	13.6662	386.74	22.1512	386.84	34.3155	386.84	47.3709	386.74	59.8318
387.84	7.46786	387.04	13.6487	387.74	22.1498	387.84	34.3342	387.84	47.3669	387.74	59.8093
388.84	7.45978	388.04	13.6457	388.74	22.1453	388.84	34.3315	388.84	47.3409	388.74	59.7834
389.84	7.45795	389.04	13.6358	389.74	22.1385	389.84	34.3179	389.84	47.3437	389.74	59.7472
390.84	7.45839	390.04	13.6218	390.74	22.1395	390.84	34.2809	390.84	47.3379	390.74	59.7399
391.84	7.43282	391.04	13.6017	391.74	22.1172	391.84	34.2553	391.84	47.3039	391.74	59.6982
392.84	7.42205	392.04	13.5734	392.74	22.0993	392.84	34.2348	392.84	47.282	392.74	59.6572
393.84	7.42843	393.04	13.5672	393.74	22.0862	393.84	34.2232	393.84	47.2525	393.74	59.6507
394.84	7.41052	394.04	13.5853	394.74	22.073	394.84	34.2119	394.84	47.249	394.74	59.6293
395.84	7.40874	395.04	13.5887	395.74	22.0547	395.84	34.2117	395.84	47.2309	395.74	59.6012
396.84	7.4083	396.04	13.6137	396.74	22.0423	396.84	34.2014	396.84	47.2127	396.74	59.5806
397.84	7.39004	397.04	13.6155	397.74	22.0324	397.84	34.1801	397.84	47.1911	397.74	59.5591
398.84	7.37801	398.04	13.6143	398.74	22.0206	398.84	34.1775	398.84	47.1803	398.74	59.5461
399.84	7.37932	399.04	13.6225	399.74	22.004	399.84	34.1315	399.84	47.1542	399.74	59.5049
400.84	7.37847	400.04	13.6073	400.74	21.9958	400.84	34.1014	400.84	47.1241	400.74	59.4837
401.84	7.37957	401.04	13.5949	401.74	21.9804	401.84	34.0649	401.84	47.0926	401.74	59.4485
402.84	7.38738	402.04	13.5776	402.74	21.9658	402.84	34.0395	402.84	47.0606	402.74	59.4143
403.84	7.38683	403.04	13.5643	403.74	21.9636	403.84	34.0098	403.84	47.0391	403.74	59.3926
404.84	7.4052	404.04	13.5656	404.74	21.973	404.84	34.009	404.84	47.0478	404.74	59.3886
405.84	7.40726	405.04	13.5653	405.74	21.9881	405.84	34.0155	405.84	47.0484	405.74	59.3679
406.84	7.41533	406.04	13.5638	406.74	21.989	406.84	34.025	406.84	47.048	406.74	59.3558
407.84	7.43901	407.04	13.5654	407.74	22.0086	407.84	34.044	407.84	47.0389	407.74	59.3474
408.84	7.448	408.04	13.5853	408.74	22.0206	408.84	34.0436	408.84	47.0365	408.74	59.3383
409.84	7.44719	409.04	13.5744	409.74	22.0206	409.84	34.0361	409.84	46.9998	409.74	59.3304
410.84	7.44881	410.04	13.565	410.74	22.0141	410.84	34.0179	410.84	46.9686	410.74	59.2907
411.84	7.43901	411.04	13.5646	411.74	22.0042	411.84	34.0084	411.84	46.951	411.74	59.273
412.84	7.43042	412.04	13.5635	412.74	21.9949	412.84	33.9717	412.84	46.9127	412.74	59.2539
413.84	7.40911	413.04	13.5457	413.74	21.9668	413.84	33.952	413.84	46.8816	413.74	59.2243
414.84	7.39088	414.04	13.5244	414.74	21.9574	414.84	33.9227	414.84	46.8505	414.74	59.1952
415.84	7.3695	415.04	13.5126	415.74	21.9378	415.84	33.8998	415.84	46.8292	415.74	59.164
416.84	7.36052	416.04	13.496	416.74	21.9261	416.84	33.8791	416.84	46.8006	416.74	59.1457
417.84	7.3514	417.04	13.505	417.74	21.8985	417.84	33.8783	417.84	46.7703	417.74	59.1067
418.84	7.34258	418.04	13.4929	418.74	21.8949	418.84	33.8615	418.84	46.7761	418.74	59.0852
419.84	7.34038	419.04	13.4949	419.74	21.8841	419.84	33.8265	419.84	46.7511	419.74	59.0616
420.84	7.33223	420.04	13.4738	420.74	21.8672	420.84	33.8181	420.84	46.7313	420.74	59.0362
421.84	7.32146	421.04	13.4569	421.74	21.8653	421.84	33.8202	421.84	46.7303	421.74	59.0149
422.84	7.32645	422.04	13.4549	422.74	21.8627	422.84	33.8075	422.84	46.7173	422.74	58.9976
423.84	7.31829	423.04	13.4455	423.74	21.8738	423.84	33.799	423.84	46.7007	423.74	58.9887
424.84	7.30692	424.04	13.4452	424.74	21.8627	424.84	33.8059	424.84	46.6997	424.74	58.9696
425.84	7.29994	425.04	13.4324	425.74	21.8535	425.84	33.7988	425.84	46.6911	425.74	58.9426
426.84	7.28086	426.04	13.4356	426.74	21.8526	426.84	33.7878	426.84	46.6881	426.74	58.9093
427.84	7.26211	427.04	13.4248	427.74	21.8367	427.84	33.7674	427.84	46.6709	427.74	58.8912
428.84	7.25115	428.04	13.4061	428.74	21.8148	428.84	33.7681	428.84	46.66	428.74	58.8515
429.84	7.25854	429.04	13.3975	429.74	21.8031	429.84	33.7686	429.84	46.6295	429.74	58.8219
430.84	7.26075	430.04	13.4128	430.74	21.7946	430.84	33.7594	430.84	46.6024	430.74	58.802
431.84	7.26009	431.04	13.4069	431.74	21.7854	431.84	33.7428	431.84	46.5888	431.74	58.8007
432.84	7.27105	432.04	13.4162	432.74	21.7773	432.84	33.7322	432.84	46.5621	432.74	58.7828
433.84	7.2516	433.04	13.4125	433.74	21.7702	433.84	33.703	433.84	46.5331	433.74	58.7495
434.84	7.24974	434.04	13.3765	434.74	21.7464	434.84	33.6735	434.84	46.5133	434.74	58.7324
435.84	7.2406	435.04	13.374	435.74	21.7335	435.84	33.6595	435.84	46.4912	435.74	58.6949
436.84	7.24573	436.04	13.3478	436.74	21.7283	436.84	33.6464	436.84	46.4944	436.74	58.698
437.84	7.24028	437.04	13.3532	437.74	21.7264	437.84	33.6315	437.84	46.4694	437.74	58.6833
438.84	7.25945	438.04	13.3537	438.74	21.707	438.84	33.6193	438.84	46.451	438.74	58.6637
439.84	7.27567	439.04	13.3588	439.74	21.71	439.84	33.6158	439.84	46.4556	439.74	58.6651
440.84	7.29042	440.04	13.3833	440.74	21.7051	440.84	33.629	440.84	46.449	440.74	58.6337
441.84	7.29794	441.04	13.3893	441.74	21.7022	441.84	33.6384	441.84	46.4372	441.74	58.6276
442.84	7.31539	442.04	13.4058	442.74	21.7016	442.84	33.6461	442.84	46.4367	442.74	58.6091
443.84	7.32805	443.04	13.4244	443.74	21.6742	443.84	33.6573	443.84	46.4197	443.74	58.5931
444.84	7.33777	444.04	13.413	444.74	21.673	444.84	33.6488	444.84	46.3969	444.74	58.5723
445.84	7.32013	445.04	13.4026	445.74	21.6487	445.84	33.6309	445.84	46.3549	445.74	58.5304
446.84	7.33638	446.04	13.3754	446.74	21.6348	446.84	33.5928	446.84	46.3334	446.74	58.5051
447.84	7.33057	447.04	13.3643	447.74	21.6372	447.84	33.5729	447.84	46.3033	447.74	58.4762
448.84	7.32085	448.04	13.3728	448.74	21.6273	448.84	33.5516	448.84	46.2754	448.74	58.466
449.84	7.33741	449.04	13.3693	449.74	21.6419	449.84	33.5502	449.84	46.2689	449.74	58.4517
450.84	7.32888	450.04	13.3758	450.74	21.6258	450.84	33.5288	450.84	46.2428	450.74	58.4141
451.84	7.31767	451.04	13.3556	451.74	21.6225	451.84	33.5077	451.84	46.2265	451.74	58.3718
452.84	7.31551	452.04	13.3448	452.74	21.6166	452.84	33.5219	452.84	46.2161	452.74	58.366
453.84	7.29745	453.04	13.3609	453.74	21.6039	453.84	33.5074	453.84	46.2066	453.74	58.3223
454.84	7.3057	454.04	13.3449	454.74	21.6098	454.84	33.5055	454.84	46.1983	454.74	58.3168
455.84	7.2984	455.04	13.3621	455.74	21.6138	455.84	33.5064	455.84	46.1896	455.74	58.2992
456.84	7.27431	456.04	13.362	456.74	21.5995	456.84	33.4839	456.84	46.162	456.74	58.2668
457.84	7.25946	457.04	13.3541	457.74	21.5831	457.84	33.4691	457.84	46.1522	457.74	58.2505
458.84	7.25294	458.04	13.3519	458.74	21.5781	458.84	33.4332	458.84	46.1325	458.74	58.2095
459.84	7.24992	459.04	13.3374	459.74	21.5635	459.84	33.4087	459.84	46.1111	459.74	58.1839
460.84	7.25933	460.04	13.3326	460.74	21.5531	460.84	33.3908	460.84	46.1092	460.74	58.1816
461.84	7.22389	461.04	13.3238	461.74	21.528	461.84	33.3616	461.84	46.0819	461.74	58.13
462.84	7.2438	462.04	13.3153	462.74	21.5304	462.84	33.3733	462.84	46.0757	462.74	58.1081
463.84	7.25481	463.04	13.314	463.74	21.5515	463.84	33.3664	463.84	46.0771	463.74	58.1074
464.84	7.26697	464.04	13.3411	464.74	21.5757	464.84	33.3934	464.84	46.0565	464.74	58.114
465.84	7.26121	465.04	13.3612	465.74	21.5657	465.84	33.3829	465.84	46.0427	465.74	58.0909
466.84	7.26091	466.04	13.3569	466.74	21.5566	466.84	33.3744	466.84	46.0143	466.74	58.0836
467.84	7.26652	467.04	13.3595	467.74	21.5518	467.84	33.3687	467.84	46.0105	467.74	58.0593
468.84	7.27282	468.04	13.3628	468.74	21.5364	468.84	33.3453	468.84	45.9938	468.74	58.0454
469.84	7.25342	469.04	13.3483	469.74	21.5104	469.84	33.3246	469.84	45.9744	469.74	58.0194
470.84	7.23761	470.04	13.3167	470.74	21.4972	470.84	33.3004	470.84	45.9605	470.74	57.9961
471.84	7.23821	471.04	13.3046	471.74	21.4863	471.84	33.2876	471.84	45.9675	471.74	57.9856
472.84	7.22827	472.04	13.2969	472.74	21.4851	472.84	33.2859	472.84	45.9574	472.74	57.9742
473.84	7.21929	473.04	13.2746	473.74	21.4769	473.84	33.2708	473.84	45.9419	473.74	57.9664
474.84	7.22823	474.04	13.2594	474.74	21.4991	474.84	33.2765	474.84	45.9495	474.74	57.9675
475.84	7.24871	475.04	13.278	475.74	21.5114	475.84	33.2887	475.84	45.97	475.74	57.9681
476.84	7.244	476.04	13.2792	476.74	21.4967	476.84	33.2903	476.84	45.952	476.74	57.9436
477.84	7.24397	477.04	13.2729	477.74	21.4864	477.84	33.2641	477.84	45.9223	477.74	57.9252
478.84	7.21545	478.04	13.275	478.74	21.4611	478.84	33.234	478.84	45.886	478.74	57.877
479.84	7.19369	479.04	13.2464	479.74	21.4479	479.84	33.2154	479.84	45.8704	479.74	57.8456
480.84	7.18042	480.04	13.2435	480.74	21.4281	480.84	33.2021	480.84	45.8604	480.74	57.8145
481.84	7.17632	481.04	13.234	481.74	21.4092	481.84	33.1723	481.84	45.8106	481.74	57.7857
482.84	7.17662	482.04	13.2243	482.74	21.421	482.84	33.1771	482.84	45.8159	482.74	57.7859
483.84	7.19376	483.04	13.2349	483.74	21.4285	483.84	33.1796	483.84	45.8265	483.74	57.7868
484.84	7.20811	484.04	13.2534	484.74	21.4405	484.84	33.1872	484.84	45.8259	484.74	57.7874
485.84	7.21836	485.04	13.2614	485.74	21.4368	485.84	33.1795	485.84	45.8182	485.74	57.7839
486.84	7.24381	486.04	13.2762	486.74	21.4409	486.84	33.1695	486.84	45.8	486.74	57.78
487.84	7.24017	487.04	13.2736	487.74	21.4299	487.84	33.1231	487.84	45.7731	487.74	57.7557
488.84	7.21808	488.04	13.2432	488.74	21.4152	488.84	33.1074	488.84	45.7609	488.74	57.725
489.84	7.17786	489.04	13.2388	489.74	21.3972	489.84	33.059	489.84	45.7289	489.74	57.684
490.84	7.1703	490.04	13.2224	490.74	21.3848	490.84	33.0498	490.84	45.7014	490.74	57.6634
491.84	7.1591	491.04	13.2219	491.74	21.3842	491.84	33.037	491.84	45.6691	491.74	57.6413
492.84	7.15829	492.04	13.2032	492.74	21.3917	492.84	33.0362	492.84	45.6569	492.74	57.6296
493.84	7.17928	493.04	13.2021	493.74	21.3832	493.84	33.057	493.84	45.6467	493.74	57.6208
494.84	7.18567	494.04	13.2031	494.74	21.3898	494.84	33.0656	494.84	45.6271	494.74	57.6078
495.84	7.1773	495.04	13.2033	495.74	21.3929	495.84	33.0669	495.84	45.5994	495.74	57.5914
496.84	7.16695	496.04	13.2121	496.74	21.3653	496.84	33.0578	496.84	45.5809	496.74	57.5639
497.84	7.17681	497.04	13.2039	497.74	21.3458	497.84	33.032	497.84	45.5613	497.74	57.5445
498.84	7.18856	498.04	13.1979	498.74	21.3295	498.84	33.0368	498.84	45.5302	498.74	57.5394
499.84	7.20024	499.04	13.2136	499.74	21.3341	499.84	33.0224	499.84	45.5208	499.74	57.5342
500.84	7.21224	500.04	13.2145	500.74	21.3331	500.84	33.0101	500.84	45.5296	500.74	57.5234
501.84	7.20235	501.04	13.2146	501.74	21.3364	501.84	32.9838	501.84	45.5131	501.74	57.4958
502.84	7.20248	502.04	13.2065	502.74	21.3364	502.84	32.9808	502.84	45.5097	502.74	57.4809
503.84	7.19024	503.04	13.2043	503.74	21.3337	503.84	32.9784	503.84	45.5191	503.74	57.4521
504.84	7.15495	504.04	13.2017	504.74	21.3216	504.84	32.943	504.84	45.5016	504.74	57.4169
505.84	7.13956	505.04	13.2039	505.74	21.3073	505.84	32.9374	505.84	45.4715	505.74	57.3913
506.84	7.13823	506.04	13.1936	506.74	21.305	506.84	32.9299	506.84	45.451	506.74	57.3742
507.84	7.13201	507.04	13.1937	507.74	21.3148	507.84	32.9283	507.84	45.4592	507.74	57.3547
508.84	7.14579	508.04	13.1995	508.74	21.3217	508.84	32.9257	508.84	45.4665	508.74	57.3499
509.84	7.15813	509.04	13.2152	509.74	21.3327	509.84	32.9284	509.84	45.4529	509.74	57.3499
510.84	7.16675	510.04	13.1982	510.74	21.3507	510.84	32.9291	510.84	45.4681	510.74	57.3579
511.84	7.15105	511.04	13.2027	511.74	21.3543	511.84	32.9277	511.84	45.4585	511.74	57.3602
512.84	7.15914	512.04	13.1867	512.74	21.3461	512.84	32.9113	512.84	45.434	512.74	57.3599
513.84	7.15829	513.04	13.1758	513.74	21.3366	513.84	32.9007	513.84	45.4121	513.74	57.352
514.84	7.13977	514.04	13.1716	514.74	21.3253	514.84	32.8868	514.84	45.39	514.74	57.3246
515.84	7.12058	515.04	13.1626	515.74	21.3089	515.84	32.863	515.84	45.3611	515.74	57.3062
516.84	7.1101	516.04	13.1548	516.74	21.3038	516.84	32.8572	516.84	45.3326	516.74	57.2949
517.84	7.09119	517.04	13.1523	517.74	21.2859	517.84	32.8418	517.84	45.3024	517.74	57.2754
518.84	7.07341	518.04	13.1408	518.74	21.2696	518.84	32.832	518.84	45.2912	518.74	57.2473
519.84	7.08683	519.04	13.1274	519.74	21.2612	519.84	32.8378	519.84	45.2964	519.74	57.2487
520.84	7.09038	520.04	13.1438	520.74	21.2745	520.84	32.8394	520.84	45.2884	520.74	57.2423
521.84	7.08765	521.04	13.1527	521.74	21.2546	521.84	32.8402	521.84	45.2715	521.74	57.2308
522.84	7.0894	522.04	13.1644	522.74	21.2527	522.84	32.8384	522.84	45.2764	522.74	57.2145
523.84	7.09725	523.04	13.1662	523.74	21.2461	523.84	32.8381	523.84	45.2873	523.74	57.1865
524.84	7.08142	524.04	13.1738	524.74	21.2371	524.84	32.8207	524.84	45.2516	524.74	57.1481
525.84	7.07687	525.04	13.1748	525.74	21.2214	525.84	32.8177	525.84	45.2474	525.74	57.1507
526.84	7.0748	526.04	13.1857	526.74	21.1923	526.84	32.7944	526.84	45.2434	526.74	57.1213
527.84	7.0527	527.04	13.1689	527.74	21.1677	527.84	32.7541	527.84	45.2017	527.74	57.0853
528.84	7.05056	528.04	13.1542	528.74	21.1355	528.84	32.7289	528.84	45.1735	528.74	57.0547
529.84	7.05132	529.04	13.1356	529.74	21.1172	529.84	32.7199	529.84	45.1609	529.74	57.0312
530.84	7.03162	530.04	13.1354	530.74	21.114	530.84	32.71	530.84	45.1396	530.74	57.0137
531.84	7.0468	531.04	13.117	531.74	21.1251	531.84	32.701	531.84	45.1404	531.74	57.0016
532.84	7.05676	532.04	13.1152	532.74	21.1335	532.84	32.6992	532.84	45.1566	532.74	56.9919
533.84	7.05958	533.04	13.1238	533.74	21.1446	533.84	32.7189	533.84	45.1631	533.74	56.9771
534.84	7.06026	534.04	13.1282	534.74	21.1468	534.84	32.7308	534.84	45.1605	534.74	56.9648
535.84	7.0595	535.04	13.1258	535.74	21.1459	535.84	32.7221	535.84	45.1534	535.74	56.9537
536.84	7.06847	536.04	13.1038	536.74	21.1417	536.84	32.7175	536.84	45.157	536.74	56.9336
537.84	7.0697	537.04	13.1035	537.74	21.1433	537.84	32.7273	537.84	45.1469	537.74	56.9316
538.84	7.05054	538.04	13.1016	538.74	21.116	538.84	32.7078	538.84	45.1078	538.74	56.916
539.84	7.06839	539.04	13.0822	539.74	21.1137	539.84	32.7073	539.84	45.1077	539.74	56.9102
540.84	7.07965	540.04	13.0941	540.74	21.1234	540.84	32.7076	540.84	45.0978	540.74	56.9086
541.84	7.08098	541.04	13.0949	541.74	21.1257	541.84	32.7085	541.84	45.1025	541.74	56.8945
542.84	7.0896	542.04	13.1039	542.74	21.1238	542.84	32.6996	542.84	45.0918	542.74	56.8911
543.84	7.08087	543.04	13.1146	543.74	21.1256	543.84	32.6988	543.84	45.1026	543.74	56.8733
544.84	7.08706	544.04	13.1145	544.74	21.1255	544.84	32.6791	544.84	45.0843	544.74	56.8715
545.84	7.08956	545.04	13.1055	545.74	21.1257	545.84	32.6784	545.84	45.082	545.74	56.8534
546.84	7.07007	546.04	13.1117	546.74	21.1066	546.84	32.6687	546.84	45.0625	546.74	56.8425
547.84	7.06893	547.04	13.1031	547.74	21.0977	547.84	32.6414	547.84	45.0614	547.74	56.8219
548.84	7.06011	548.04	13.1018	548.74	21.0801	548.84	32.6213	548.84	45.0346	548.74	56.8064
549.84	7.07947	549.04	13.0809	549.74	21.0765	549.84	32.6293	549.84	45.0114	549.74	56.775
550.84	7.09933	550.04	13.084	550.74	21.0846	550.84	32.6195	550.84	45.0101	550.74	56.7522
551.84	7.10873	551.04	13.0927	551.74	21.0778	551.84	32.6174	551.84	45.008	551.74	56.75
552.84	7.1139	552.04	13.0957	552.74	21.0676	552.84	32.6223	552.84	45.011	552.74	56.745
553.84	7.1222	553.04	13.0864	553.74	21.0398	553.84	32.6107	553.84	44.9834	553.74	56.7251
554.84	7.11908	554.04	13.0939	554.74	21.0323	554.84	32.5982	554.84	44.9771	554.74	56.7113
555.84	7.12646	555.04	13.1061	555.74	21.0341	555.84	32.5873	555.84	44.9564	555.74	56.7113
556.84	7.12111	556.04	13.0997	556.74	21.0352	556.84	32.5628	556.84	44.9417	556.74	56.7024
557.84	7.10147	557.04	13.1113	557.74	21.0252	557.84	32.5298	557.84	44.9201	557.74	56.686
558.84	7.10893	558.04	13.1123	558.74	21.0304	558.84	32.5213	558.84	44.9198	558.74	56.6734
559.84	7.11731	559.04	13.1234	559.74	21.0504	559.84	32.5098	559.84	44.9183	559.74	56.6703
560.84	7.10893	560.04	13.1236	560.74	21.0632	560.84	32.5181	560.84	44.9201	560.74	56.6703
561.84	7.07504	561.04	13.133	561.74	21.0672	561.84	32.5197	561.84	44.9022	561.74	56.6478
562.84	7.04199	562.04	13.1071	562.74	21.0551	562.84	32.5277	562.84	44.8871	562.74	56.6309
563.84	7.02308	563.04	13.1127	563.74	21.0598	563.84	32.5398	563.84	44.86	563.74	56.6161
564.84	7.00326	564.04	13.1169	564.74	21.0749	564.84	32.5413	564.84	44.8513	564.74	56.6132
565.84	6.96582	565.04	13.1149	565.74	21.0609	565.84	32.5203	565.84	44.8258	565.74	56.5957
566.84	6.96347	566.04	13.0948	566.74	21.0572	566.84	32.498	566.84	44.8117	566.74	56.5662
567.84	6.97687	567.04	13.0955	567.74	21.0538	567.84	32.4853	567.84	44.8189	567.74	56.5708
568.84	7.00533	568.04	13.1047	568.74	21.0532	568.84	32.4696	568.84	44.8192	568.74	56.5641
569.84	7.00851	569.04	13.0944	569.74	21.0619	569.84	32.4585	569.84	44.8099	569.74	56.5546
570.84	7.00057	570.04	13.0832	570.74	21.0293	570.84	32.4246	570.84	44.7821	570.74	56.5188
571.84	7.00196	571.04	13.0638	571.74	21.0091	571.84	32.4225	571.84	44.7702	571.74	56.497
572.84	6.99812	572.04	13.0693	572.74	21.0033	572.84	32.4288	572.84	44.7468	572.74	56.4912
573.84	6.97425	573.04	13.0557	573.74	21.0075	573.84	32.4209	573.84	44.7507	573.74	56.4641
574.84	6.9613	574.04	13.0573	574.74	20.9965	574.84	32.4213	574.84	44.7412	574.74	56.4453
575.84	6.95329	575.04	13.0559	575.74	20.998	575.84	32.4113	575.84	44.725	575.74	56.4336
576.84	6.94995	576.04	13.0377	576.74	20.9805	576.84	32.4115	576.84	44.7037	576.74	56.4255
577.84	6.95023	577.04	13.036	577.74	20.9659	577.84	32.4276	577.84	44.6925	577.74	56.4229
578.84	6.95001	578.04	13.023	578.74	20.9573	578.84	32.4194	578.84	44.6921	578.74	56.4221
579.84	6.96007	579.04	13.0095	579.74	20.9396	579.84	32.3931	579.84	44.6661	579.74	56.406
580.84	6.94991	580.04	12.9834	580.74	20.928	580.84	32.3917	580.84	44.635	580.74	56.3945
581.84	6.95907	581.04	12.9744	581.74	20.9278	581.84	32.3745	581.84	44.6147	581.74	56.3763
582.84	6.97018	582.04	12.9682	582.74	20.9261	582.84	32.3535	582.84	44.6015	582.74	56.3649
583.84	6.98697	583.04	12.9748	583.74	20.9328	583.84	32.3485	583.84	44.5998	583.74	56.3439
584.84	6.99699	584.04	12.984	584.74	20.9437	584.84	32.3586	584.84	44.5988	584.74	56.3493
585.84	6.99976	585.04	13.0043	585.74	20.9604	585.84	32.3582	585.84	44.6062	585.74	56.3519
586.84	7.00196	586.04	13.0232	586.74	20.9489	586.84	32.3327	586.84	44.6002	586.74	56.3368
587.84	7.00907	587.04	13.0243	587.74	20.9252	587.84	32.3202	587.84	44.6105	587.74	56.3249
588.84	7.01225	588.04	13.023	588.74	20.9347	588.84	32.3183	588.84	44.6122	588.74	56.2949
589.84	7.0105	589.04	13.0049	589.74	20.9233	589.84	32.3083	589.84	44.6107	589.74	56.282
590.84	7.0016	590.04	13.0039	590.74	20.9234	590.84	32.2897	590.84	44.5936	590.74	56.2639
591.84	6.99336	591.04	12.9907	591.74	20.8988	591.84	32.2812	591.84	44.5721	591.74	56.2278
592.84	6.99796	592.04	12.9858	592.74	20.9085	592.84	32.288	592.84	44.5689	592.74	56.2196
593.84	6.98259	593.04	12.9934	593.74	20.9148	593.84	32.2968	593.84	44.55	593.74	56.221
594.84	6.98804	594.04	12.9957	594.74	20.913	594.84	32.2976	594.84	44.5488	594.74	56.2211
595.84	7.00917	595.04	13.0043	595.74	20.9157	595.84	32.302	595.84	44.5504	595.74	56.2317
596.84	7.02469	596.04	13.0063	596.74	20.9229	596.84	32.3081	596.84	44.5578	596.74	56.2308
597.84	7.03846	597.04	13.014	597.74	20.9336	597.84	32.3184	597.84	44.57	597.74	56.2219
598.84	7.02665	598.04	13.0223	598.74	20.9268	598.84	32.3214	598.84	44.5597	598.74	56.2034
599.84	7.03138	599.04	13.0132	599.74	20.9278	599.84	32.3229	599.84	44.5432	599.74	56.1864
600.84	7.0033	600.04	13.0137	600.74	20.9105	600.84	32.3027	600.84	44.5133	600.74	56.1578
601.84	7.00073	601.04	12.9967	601.74	20.8988	601.84	32.3002	601.84	44.501	601.74	56.1364
602.84	6.99911	602.04	13.0049	602.74	20.8858	602.84	32.279	602.84	44.483	602.74	56.1315
603.84	6.97482	603.04	12.9933	603.74	20.8731	603.84	32.245	603.84	44.4637	603.74	56.1087
604.84	6.98678	604.04	12.9782	604.74	20.8757	604.84	32.239	604.84	44.4609	604.74	56.0938
605.84	6.98048	605.04	12.9746	605.74	20.86	605.84	32.2112	605.84	44.4315	605.74	56.0764
606.84	6.9765	606.04	12.9567	606.74	20.8608	606.84	32.2173	606.84	44.4557	606.74	56.0792
607.84	6.96868	607.04	12.9775	607.74	20.8562	607.84	32.1994	607.84	44.4611	607.74	56.0547
608.84	6.9408	608.04	12.9711	608.74	20.8448	608.84	32.1816	608.84	44.4398	608.74	56.0336
609.84	6.93726	609.04	12.973	609.74	20.8507	609.84	32.196	609.84	44.4476	609.74	56.0313
610.84	6.93181	610.04	12.9719	610.74	20.8524	610.84	32.1902	610.84	44.4289	610.74	56.0117
611.84	6.93726	611.04	12.9828	611.74	20.8624	611.84	32.196	611.84	44.4148	611.74	56.0082
612.84	6.94081	612.04	12.9808	612.74	20.8574	612.84	32.2012	612.84	44.3903	612.74	55.9954
613.84	6.95874	613.04	12.986	613.74	20.864	613.84	32.1895	613.84	44.3888	613.74	55.9919
614.84	6.96798	614.04	12.9866	614.74	20.8643	614.84	32.1889	614.84	44.3704	614.74	55.9944
615.84	6.941	615.04	12.9646	615.74	20.8578	615.84	32.1737	615.84	44.3612	615.74	55.9762
616.84	6.93042	616.04	12.9557	616.74	20.8542	616.84	32.1713	616.84	44.3604	616.74	55.9664
617.84	6.91244	617.04	12.9573	617.74	20.8545	617.84	32.1599	617.84	44.349	617.74	55.9452
618.84	6.9139	618.04	12.9543	618.74	20.8556	618.84	32.1512	618.84	44.3504	618.74	55.9368
619.84	6.91423	619.04	12.9543	619.74	20.848	619.84	32.1434	619.84	44.3504	619.74	55.9254
620.84	6.89632	620.04	12.9621	620.74	20.8321	620.84	32.1157	620.84	44.336	620.74	55.8997
621.84	6.90309	621.04	12.9557	621.74	20.829	621.84	32.1029	621.84	44.3214	621.74	55.8771
622.84	6.90514	622.04	12.9652	622.74	20.8185	622.84	32.0854	622.84	44.3042	622.74	55.847
623.84	6.90015	623.04	12.9547	623.74	20.809	623.84	32.0625	623.84	44.2828	623.74	55.8375
624.84	6.88555	624.04	12.9252	624.74	20.8023	624.84	32.051	624.84	44.2651	624.74	55.8176
625.84	6.88334	625.04	12.9165	625.74	20.7878	625.84	32.039	625.84	44.2332	625.74	55.795
626.84	6.88962	626.04	12.9248	626.74	20.7877	626.84	32.0388	626.84	44.2199	626.74	55.7951
627.84	6.88223	627.04	12.9221	627.74	20.7762	627.84	32.0398	627.84	44.1914	627.74	55.777
628.84	6.88839	628.04	12.9239	628.74	20.7741	628.84	32.0476	628.84	44.1894	628.74	55.7636
629.84	6.91532	629.04	12.9328	629.74	20.7788	629.84	32.0566	629.84	44.1952	629.74	55.7749
630.84	6.91793	630.04	12.9497	630.74	20.7563	630.84	32.0474	630.84	44.1698	630.74	55.7438
631.84	6.93769	631.04	12.9317	631.74	20.7511	631.84	32.0559	631.84	44.1746	631.74	55.7406
632.84	6.93008	632.04	12.9331	632.74	20.7559	632.84	32.058	632.84	44.1707	632.74	55.7403
633.84	6.93778	633.04	12.9256	633.74	20.7514	633.84	32.0559	633.84	44.1669	633.74	55.7377
634.84	6.93186	634.04	12.9296	634.74	20.7318	634.84	32.0353	634.84	44.1434	634.74	55.7095
635.84	6.91345	635.04	12.9156	635.74	20.7211	635.84	32.0219	635.84	44.123	635.74	55.6891
636.84	6.89043	636.04	12.9022	636.74	20.708	636.84	32.002	636.84	44.1263	636.74	55.6664
637.84	6.87226	637.04	12.8926	637.74	20.6992	637.84	31.9823	637.84	44.1292	637.74	55.6477
638.84	6.86267	638.04	12.8943	638.74	20.6898	638.84	31.9609	638.84	44.1293	638.74	55.6383
639.84	6.85831	639.04	12.8852	639.74	20.6846	639.84	31.9585	639.84	44.1366	639.74	55.6154
640.84	6.84872	640.04	12.8838	640.74	20.7026	640.84	31.9669	640.84	44.1446	640.74	55.602
641.84	6.83785	641.04	12.8833	641.74	20.7059	641.84	31.9691	641.84	44.1308	641.74	55.5759
642.84	6.85416	642.04	12.8748	642.74	20.7203	642.84	31.9856	642.84	44.1357	642.74	55.5971
643.84	6.87489	643.04	12.8738	643.74	20.7246	643.84	32	643.84	44.1387	643.74	55.5993
644.84	6.86971	644.04	12.8726	644.74	20.7266	644.84	31.9895	644.84	44.1395	644.74	55.5918
645.84	6.87643	645.04	12.8741	645.74	20.7077	645.84	31.9798	645.84	44.1318	645.74	55.5905
646.84	6.88107	646.04	12.8726	646.74	20.6973	646.84	31.9715	646.84	44.1118	646.74	55.5934
647.84	6.88139	647.04	12.866	647.74	20.6976	647.84	31.9422	647.84	44.1121	647.74	55.5837
648.84	6.87146	648.04	12.874	648.74	20.6976	648.84	31.9326	648.84	44.1038	648.74	55.5742
649.84	6.8838	649.04	12.8832	649.74	20.6926	649.84	31.9153	649.84	44.0786	649.74	55.5611
650.84	6.87259	650.04	12.8764	650.74	20.7084	650.84	31.9045	650.84	44.0662	650.74	55.5374
651.84	6.89841	651.04	12.8668	651.74	20.7236	651.84	31.9041	651.84	44.0624	651.74	55.5318
652.84	6.88223	652.04	12.8846	652.74	20.7371	652.84	31.891	652.84	44.0625	652.74	55.5239
653.84	6.87866	653.04	12.8746	653.74	20.7289	653.84	31.873	653.84	44.0524	653.74	55.5154
654.84	6.88135	654.04	12.8881	654.74	20.7078	654.84	31.851	654.84	44.0225	654.74	55.4867
655.84	6.87179	655.04	12.8835	655.74	20.7139	655.84	31.8673	655.84	44.0091	655.74	55.4714
656.84	6.87805	656.04	12.8838	656.74	20.7156	656.84	31.8654	656.84	44.0092	656.74	55.473
657.84	6.87662	657.04	12.8818	657.74	20.7026	657.84	31.8656	657.84	44.0171	657.74	55.4616
658.84	6.89979	658.04	12.8722	658.74	20.7113	658.84	31.8757	658.84	44.011	658.74	55.4586
659.84	6.90637	659.04	12.8832	659.74	20.7214	659.84	31.8972	659.84	44.016	659.74	55.443
660.84	6.90699	660.04	12.8744	660.74	20.7165	660.84	31.8897	660.84	44.012	660.74	55.4426
661.84	6.91568	661.04	12.8559	661.74	20.7043	661.84	31.8968	661.84	44.0207	661.74	55.4339
662.84	6.89832	662.04	12.8535	662.74	20.6785	662.84	31.8875	662.84	44.0082	662.74	55.4222
663.84	6.87342	663.04	12.8494	663.74	20.652	663.84	31.8655	663.84	43.9749	663.74	55.3993
664.84	6.85291	664.04	12.8356	664.74	20.6296	664.84	31.8597	664.84	43.9625	664.74	55.3865
665.84	6.8505	665.04	12.8348	665.74	20.6163	665.84	31.859	665.84	43.97	665.74	55.3737
666.84	6.83754	666.04	12.8494	666.74	20.6114	666.84	31.8545	666.84	43.9456	666.74	55.3489
667.84	6.85095	667.04	12.8359	667.74	20.6156	667.84	31.85	667.84	43.9316	667.74	55.3438
668.84	6.86345	668.04	12.8626	668.74	20.6273	668.84	31.8426	668.84	43.9047	668.74	55.3355
669.84	6.84366	669.04	12.8651	669.74	20.6186	669.84	31.8228	669.84	43.8814	669.74	55.3151
670.84	6.84732	670.04	12.843	670.74	20.6147	670.84	31.8167	670.84	43.8609	670.74	55.2937
671.84	6.86605	671.04	12.8407	671.74	20.6063	671.84	31.8108	671.84	43.8303	671.74	55.293
672.84	6.87004	672.04	12.8352	672.74	20.6058	672.84	31.8019	672.84	43.8277	672.74	55.2832
673.84	6.87069	673.04	12.8407	673.74	20.5899	673.84	31.7928	673.84	43.8221	673.74	55.2571
674.84	6.8613	674.04	12.834	674.74	20.5689	674.84	31.7818	674.84	43.8143	674.74	55.2479
675.84	6.87035	675.04	12.8422	675.74	20.5505	675.84	31.7795	675.84	43.812	675.74	55.2357
676.84	6.87383	676.04	12.8354	676.74	20.539	676.84	31.7732	676.84	43.8041	676.74	55.2016
677.84	6.86344	677.04	12.838	677.74	20.5378	677.84	31.761	677.84	43.8015	677.74	55.1855
678.84	6.8641	678.04	12.8338	678.74	20.5293	678.84	31.7717	678.84	43.7843	678.74	55.1673
679.84	6.85133	679.04	12.8253	679.74	20.5365	679.84	31.7523	679.84	43.7716	679.74	55.1565
680.84	6.85159	680.04	12.8169	680.74	20.5359	680.84	31.7494	680.84	43.7526	680.74	55.1543
681.84	6.85751	681.04	12.8223	681.74	20.56	681.84	31.7468	681.84	43.7699	681.74	55.1441
682.84	6.84823	682.04	12.8333	682.74	20.5746	682.84	31.7492	682.84	43.7801	682.74	55.1524
683.84	6.84151	683.04	12.8321	683.74	20.5674	683.84	31.7487	683.84	43.7734	683.74	55.1448
684.84	6.85428	684.04	12.8342	684.74	20.5701	684.84	31.747	684.84	43.786	684.74	55.1511
685.84	6.86654	685.04	12.8433	685.74	20.5845	685.84	31.7574	685.84	43.7883	685.74	55.1442
686.84	6.87785	686.04	12.8414	686.74	20.5765	686.84	31.7591	686.84	43.7883	686.74	55.1344
687.84	6.89676	687.04	12.8537	687.74	20.5737	687.84	31.7685	687.84	43.786	687.74	55.128
688.84	6.89022	688.04	12.8619	688.74	20.5555	688.84	31.76	688.84	43.758	688.74	55.1149
689.84	6.88684	689.04	12.8516	689.74	20.5378	689.84	31.7488	689.84	43.7286	689.74	55.084
690.84	6.88343	690.04	12.8422	690.74	20.5176	690.84	31.752	690.84	43.7028	690.74	55.0657
691.84	6.88858	691.04	12.8256	691.74	20.5229	691.84	31.7486	691.84	43.6994	691.74	55.0772
692.84	6.88103	692.04	12.825	692.74	20.5437	692.84	31.7511	692.84	43.6906	692.74	55.0837
693.84	6.87212	693.04	12.821	693.74	20.5501	693.84	31.7435	693.84	43.6731	693.74	55.0771
694.84	6.87837	694.04	12.8179	694.74	20.5283	694.84	31.722	694.84	43.6794	694.74	55.0651
695.84	6.87111	695.04	12.822	695.74	20.527	695.84	31.733	695.84	43.6819	695.74	55.0653
696.84	6.86987	696.04	12.8268	696.74	20.5359	696.84	31.7135	696.84	43.6627	696.74	55.0481
697.84	6.86105	697.04	12.8418	697.74	20.5182	697.84	31.7019	697.84	43.6523	697.74	55.0291
698.84	6.85275	698.04	12.8423	698.74	20.4903	698.84	31.703	698.84	43.6522	698.74	55.0268
699.84	6.84401	699.04	12.8525	699.74	20.4791	699.84	31.6731	699.84	43.6255	699.74	55.0113
700.84	6.84179	700.04	12.8329	700.74	20.4753	700.84	31.6693	700.84	43.6201	700.74	54.9957
701.84	6.8396	701.04	12.824	701.74	20.4675	701.84	31.6703	701.84	43.6113	701.74	54.9945
702.84	6.85173	702.04	12.8137	702.74	20.475	702.84	31.6711	702.84	43.6216	702.74	54.9938
703.84	6.85876	703.04	12.8148	703.74	20.475	703.84	31.6602	703.84	43.6176	703.74	55.0004
704.84	6.86727	704.04	12.8145	704.74	20.4733	704.84	31.6585	704.84	43.6195	704.74	54.9905
705.84	6.88937	705.04	12.8218	705.74	20.4766	705.84	31.6512	705.84	43.6317	705.74	54.9759
706.84	6.88253	706.04	12.8223	706.74	20.4792	706.84	31.6214	706.84	43.6214	706.74	54.9651
707.84	6.8728	707.04	12.8109	707.74	20.4773	707.84	31.6019	707.84	43.6035	707.74	54.957
708.84	6.86926	708.04	12.7832	708.74	20.4773	708.84	31.5922	708.84	43.5723	708.74	54.9357
709.84	6.87008	709.04	12.7726	709.74	20.4626	709.84	31.5731	709.84	43.5434	709.74	54.9114
710.84	6.87183	710.04	12.7428	710.74	20.4515	710.84	31.5521	710.84	43.5322	710.74	54.8805
711.84	6.85067	711.04	12.7332	711.74	20.4483	711.84	31.5228	711.84	43.4951	711.74	54.8597
712.84	6.85852	712.04	12.724	712.74	20.446	712.84	31.5306	712.84	43.4814	712.74	54.8539
713.84	6.86023	713.04	12.7256	713.74	20.446	713.84	31.5388	713.84	43.4635	713.74	54.8539
714.84	6.84571	714.04	12.7419	714.74	20.451	714.84	31.5143	714.84	43.4456	714.74	54.831
715.84	6.84269	715.04	12.7173	715.74	20.4385	715.84	31.5113	715.84	43.4328	715.74	54.8347
716.84	6.81312	716.04	12.7139	716.74	20.4225	716.84	31.4996	716.84	43.4048	716.74	54.8003
717.84	6.80472	717.04	12.688	717.74	20.4036	717.84	31.4847	717.84	43.3866	717.74	54.772
718.84	6.8188	718.04	12.6786	718.74	20.4154	718.84	31.4989	718.84	43.3909	718.74	54.7741
719.84	6.80953	719.04	12.6827	719.74	20.3925	719.84	31.4832	719.84	43.3735	719.74	54.7673
720.84	6.82024	720.04	12.6835	720.74	20.379	720.84	31.4728	720.84	43.3826	720.74	54.7492
721.84	6.82743	721.04	12.6782	721.74	20.3862	721.84	31.4605	721.84	43.3999	721.74	54.7429
722.84	6.85477	722.04	12.6766	722.74	20.4162	722.84	31.4765	722.84	43.4319	722.74	54.7569
723.84	6.86952	723.04	12.711	723.74	20.4258	723.84	31.46	723.84	43.4402	723.74	54.7696
724.84	6.86926	724.04	12.7067	724.74	20.4171	724.84	31.4597	724.84	43.4301	724.74	54.7657
725.84	6.87781	725.04	12.6943	725.74	20.4132	725.84	31.4506	725.84	43.4388	725.74	54.7523
726.84	6.88139	726.04	12.6846	726.74	20.4148	726.84	31.4504	726.84	43.4227	726.74	54.7441
727.84	6.86047	727.04	12.6826	727.74	20.3796	727.84	31.4232	727.84	43.3951	727.74	54.709
728.84	6.84973	728.04	12.6637	728.74	20.3582	728.84	31.4187	728.84	43.391	728.74	54.6957
729.84	6.83658	729.04	12.6522	729.74	20.3533	729.84	31.4075	729.84	43.3713	729.74	54.6647
730.84	6.83127	730.04	12.6415	730.74	20.3392	730.84	31.4084	730.84	43.3644	730.74	54.6552
731.84	6.82218	731.04	12.6522	731.74	20.3371	731.84	31.3993	731.84	43.3439	731.74	54.6452
732.84	6.81848	732.04	12.6523	732.74	20.3386	732.84	31.3973	732.84	43.3207	732.74	54.625
733.84	6.84518	733.04	12.6554	733.74	20.3608	733.84	31.4161	733.84	43.3376	733.74	54.6292
734.84	6.84957	734.04	12.6806	734.74	20.366	734.84	31.4205	734.84	43.3205	734.74	54.6169
735.84	6.84103	735.04	12.6903	735.74	20.366	735.84	31.4201	735.84	43.3221	735.74	54.6149
736.84	6.83077	736.04	12.6928	736.74	20.3643	736.84	31.413	736.84	43.3099	736.74	54.6136
737.84	6.84708	737.04	12.6926	737.74	20.3811	737.84	31.4182	737.84	43.3183	737.74	54.6022
738.84	6.84859	738.04	12.6913	738.74	20.3853	738.84	31.4094	738.84	43.3192	738.74	54.6131
739.84	6.84298	739.04	12.6916	739.74	20.379	739.84	31.4022	739.84	43.3316	739.74	54.5954
740.84	6.84437	740.04	12.6641	740.74	20.3723	740.84	31.402	740.84	43.3173	740.74	54.5806
741.84	6.85066	741.04	12.6562	741.74	20.37	741.84	31.4001	741.84	43.32	741.74	54.5749
742.84	6.8657	742.04	12.6447	742.74	20.3638	742.84	31.3741	742.84	43.3155	742.74	54.5705
743.84	6.87203	743.04	12.6386	743.74	20.3665	743.84	31.3707	743.84	43.3101	743.74	54.5669
744.84	6.87422	744.04	12.6426	744.74	20.3789	744.84	31.3533	744.84	43.2811	744.74	54.5481
745.84	6.87146	745.04	12.6451	745.74	20.3855	745.84	31.3588	745.84	43.2803	745.74	54.5383
[truncated: 96 more rows]
